# Supplementary material for: The fatty liver disease–causing protein PNPLA3-I148M alters lipid droplet–Golgi dynamics
Source: Proc Natl Acad Sci U S A. 2024 Apr 24;121(18):e2318619121. doi: 10.1073/pnas.2318619121 (PMC11067037; doi:10.1073/pnas.2318619121)
Supplement: Supplementary file 2 — Dataset S01 (XLSX) [file pnas.2318619121.sd01.xlsx]

## Sheet: Dataset S1
Protein FDR Confidence: Combined	Abundance Ratio: (Mutant) / (Wildtype)	Abundance Ratio Adj. P-Value: (Mutant) / (Wildtype)	Master	Accession	log2 Mut/WT	95% CI LB	95% CI UB	BH adj p-value	Description	Exp. q-value: Combined	Sum PEP Score	Coverage [%]	# Peptides	# PSMs	# Unique Peptides	# AAs	MW [kDa]	calc. pI	# Peptides (by Search Engine): A5 PMI-Byonic	Biological Process	Cellular Component	Molecular Function	Pfam IDs	Entrez Gene ID	Ensembl Gene ID	Gene Symbol	Chromosome	KEGG Pathways	WikiPathways	Reactome Pathways	# Protein Pathway Groups	# Razor Peptides	Abundances (Grouped): Mutant	Abundances (Grouped): Wildtype	Abundances (Grouped) CV [%]: Mutant	Abundances (Grouped) CV [%]: Wildtype	Abundances (Scaled): F1: 130C, Sample, Mutant, 9	Abundances (Scaled): F1: 131N, Sample, Mutant, 10	Abundances (Scaled): F1: 131C, Sample, Mutant, 11	Abundances (Scaled): F1: 132N, Sample, Mutant, 12	Abundances (Scaled): F1: 132C, Sample, Mutant, 13	Abundances (Scaled): F1: 133N, Sample, Mutant, 14	Abundances (Scaled): F1: 133C, Sample, Mutant, 15	Abundances (Scaled): F1: 134N, Sample, Mutant, 16	Abundances (Scaled): F1: 126, Control, Wildtype, 1	Abundances (Scaled): F1: 127N, Control, Wildtype, 2	Abundances (Scaled): F1: 127C, Control, Wildtype, 3	Abundances (Scaled): F1: 128N, Control, Wildtype, 4	Abundances (Scaled): F1: 128C, Control, Wildtype, 5
High	4.515	8.2644e-11	IsMasterProtein	P09936	2.1263	1.99625	2.25635	1.75882e-13	Ubiquitin carboxyl-terminal hydrolase isozyme L1 OS=Homo sapiens OX=9606 GN=UCHL1 PE=1 SV=2	0.001	101.015	52	12	33	12	223	24.8	5.48	12	cell communication;cell organization and biogenesis;cell proliferation;cellular component movement;metabolic process;regulation of biological process;response to stimulus;transport	cytoplasm;cytosol;endoplasmic reticulum;membrane	catalytic activity;protein binding	Pf01088	7345	ENSG00000154277.12	UCHL1	4	Parkinson's disease	Proteasome Degradation; Parkinsons Disease Pathway; Hepatitis C and Hepatocellular Carcinoma	UCH proteinases	8	0	163.7	36.3	7.19	10.73	149.1	154.7	172.2	147.2	177.5	158.6	172.1	169.8	33.7	34.6	45.5	38	33.9
High	3.449	7.92047e-07	IsMasterProtein	Q96CG8-3	1.73889	1.42652	2.05126	6.78438e-08	Isoform 3 of Collagen triple helix repeat-containing protein 1 OS=Homo sapiens OX=9606 GN=CTHRC1	0.001	12.175	18	5	5	5	229	24.8	7.94	5	cell organization and biogenesis;cellular component movement;regulation of biological process;response to stimulus	cytoplasm;extracellular	protein binding	Pf01391	115908	ENSG00000164932.12	CTHRC1	8				0	0	155	45	18.74	20.25	165.4	146.9	156.1	167.2	169.7	151	185.8	89.2	61.1	45.2	30.3	53.5	42
High	3.419	6.07949e-06	IsMasterProtein	Q9H773	1.77742	1.53858	2.01626	2.11908e-09	dCTP pyrophosphatase 1 OS=Homo sapiens OX=9606 GN=DCTPP1 PE=1 SV=1	0.001	8.63	14	2	2	2	170	18.7	5.03	2	cell communication;cell organization and biogenesis;metabolic process;response to stimulus	cytoplasm;cytosol;mitochondrion;nucleus	catalytic activity;metal ion binding;nucleotide binding;protein binding		79077	ENSG00000179958.8	DCTPP1	16	Pyrimidine metabolism; Metabolic pathways		Interconversion of nucleotide di- and triphosphates	5	0	154.7	45.3	6.46	22.73	144.3	141.8	155.1	146	166.3	164.8	150.3	164.3	50	32.4	63.6	48.6	35.5
High	2.977	9.17719e-10	IsMasterProtein	Q04828	1.52707	1.42234	1.6318	4.99632e-13	Aldo-keto reductase family 1 member C1 OS=Homo sapiens OX=9606 GN=AKR1C1 PE=1 SV=1	0	72.006	45	16	24	16	323	36.8	7.88	16	cell differentiation;cell organization and biogenesis;metabolic process;response to stimulus;transport	cytoplasm;cytosol	catalytic activity;protein binding	Pf00248	1645	ENSG00000187134.13	AKR1C1	10	Steroid hormone biosynthesis; Metabolism of xenobiotics by cytochrome P450	Benzo(a)pyrene metabolism; Metapathway biotransformation	Signaling by GPCR; Retinoid metabolism and transport; Synthesis of bile acids and bile salts via 27-hydroxycholesterol; Synthesis of bile acids and bile salts via 24-hydroxycholesterol; Synthesis of bile acids and bile salts via 7alpha-hydroxycholesterol	18	0	149.7	50.3	5.03	9.26	136	142.4	150.3	147.9	156.5	151.1	158.7	144.2	49.4	50.1	63.1	49	48.5
High	2.612	1.90245e-08	IsMasterProtein	F5H2U8	1.44368	1.29496	1.5924	9.33302e-11	High mobility group protein HMGI-C OS=Homo sapiens OX=9606 GN=HMGA2 PE=1 SV=1	0.001	10.903	29	3	5	3	99	10.8	12.09	3	regulation of biological process	chromosome;nucleus	DNA binding			ENSG00000149948.13		12		Mesodermal Commitment Pathway		1	0	144.6	55.4	8.1	11.69	146.8	160.8	139.9	137.4	167.4	134.1	141.1	141.2	58.2	51.5	42.3	58.6	56.4
High	2.517	6.13007e-05	IsMasterProtein	Q9Y6R1	1.20387	0.993024	1.41471	5.02523e-08	Electrogenic sodium bicarbonate cotransporter 1 OS=Homo sapiens OX=9606 GN=SLC4A4 PE=1 SV=1	0	50.814	13	14	15	14	1079	121.4	6.8	14	cellular homeostasis;transport	membrane	protein binding;transporter activity	Pf00359, Pf00955, Pf03606, Pf07565	8671	ENSG00000080493.15	SLC4A4	4	Proximal tubule bicarbonate reclamation; Bile secretion; Pancreatic secretion		Defective SLC4A4 causes renal tubular acidosis, proximal, with ocular abnormalities and mental retardation (pRTA-OA); Bicarbonate transporters	11	0	143.1	56.9	3.02	24.15	141.6	139.5	142	141	136.4	134.5	131	142.8	56.5	51.9	96.3	58.2	54.3
High	2.31	3.42905e-08	IsMasterProtein	O43175	1.16661	1.06428	1.26894	1.44686e-11	D-3-phosphoglycerate dehydrogenase OS=Homo sapiens OX=9606 GN=PHGDH PE=1 SV=4	0.001	101.403	41	19	33	19	533	56.6	6.71	19	metabolic process	cytosol	catalytic activity;nucleotide binding	Pf00389, Pf02826	26227	ENSG00000092621.11	PHGDH	1	Glycine, serine and threonine metabolism; Biosynthesis of amino acids; Carbon metabolism; Metabolic pathways	Trans-sulfuration and one carbon metabolism	Serine biosynthesis	9	0	139.6	60.4	4.04	9.4	129.3	132.1	141.3	133.9	141.4	141	144.4	142.5	56.5	57.9	75.3	61.3	58.9
High	2.074	7.13207e-06	IsMasterProtein	P27216	1.00704	0.878312	1.13576	1.24704e-09	Annexin A13 OS=Homo sapiens OX=9606 GN=ANXA13 PE=1 SV=3	0.001	79.317	49	15	23	15	316	35.4	5.6	15	cell differentiation;regulation of biological process	membrane	metal ion binding	Pf00191	312	ENSG00000104537.16	ANXA13	8				0	0	134.9	65.1	2.42	13.68	132.8	129.5	129.3	131.9	136.5	135.1	138.4	132.6	60.3	64.2	89	63.8	65.1
High	2.064	1.29841e-07	IsMasterProtein	P17302	1.05705	0.895632	1.21846	9.69599e-09	Gap junction alpha-1 protein OS=Homo sapiens OX=9606 GN=GJA1 PE=1 SV=2	0.001	39.887	17	6	6	6	382	43	8.76	6	cell communication;cell death;cell organization and biogenesis;cellular homeostasis;defense response;regulation of biological process;response to stimulus;transport	cytoplasm;endoplasmic reticulum;endosome;Golgi;membrane;mitochondrion;vacuole	protein binding;signal transducer activity;transporter activity	Pf00029, Pf03508, Pf10582	2697	ENSG00000152661.7	GJA1	6	Gap junction; Arrhythmogenic right ventricular cardiomyopathy (ARVC)	TarBasePathway; Arrhythmogenic Right Ventricular Cardiomyopathy; Corticotropin-releasing hormone signaling pathway; Spinal Cord Injury; Myometrial Relaxation and Contraction Pathways; Wnt Signaling Pathway Netpath; VEGFA-VEGFR2 Signaling Pathway; EGF/EGFR Signaling Pathway; Calcium Regulation in the Cardiac Cell; Sudden Infant Death Syndrome (SIDS) Susceptibility Pathways	Transport of connexins along the secretory pathway; c-src mediated regulation of Cx43 function and closure of gap junctions; Formation of annular gap junctions; Microtubule-dependent trafficking of connexons from Golgi to the plasma membrane; Oligomerization of connexins into connexons	25	0	134.7	65.3	10.87	11.1	143.2	150.5	141.5	129.9	151.9	127.4	128.8	107.6	59.8	59.8	54.5	65.6	69.7
High	2.026	0.000994064	IsMasterProtein	F5GWG3	0.867269	0.569205	1.16533	8.92851e-05	Retinoic acid-induced protein 3 (Fragment) OS=Homo sapiens OX=9606 GN=GPRC5A PE=1 SV=8	0.004	2.732	2	1	1	1	273	30.5	9.03	1	regulation of biological process;response to stimulus	membrane	receptor activity;signal transducer activity	Pf00003		ENSG00000013588.7		12				0	0	133.9	66.1	11.23	34	139.2	127.2	128	140.9	128.2	130.5	133.7	94.7	63.4	58.1	131.9	64.3	61.4
High	1.892	0.00169601	IsMasterProtein	A2VDF0	0.850284	0.513917	1.18665	0.000335329	Fucose mutarotase OS=Homo sapiens OX=9606 GN=FUOM PE=1 SV=2	0.002	5.152	10	2	2	2	154	16.8	5.58	2	metabolic process;regulation of biological process;response to stimulus	cytosol	catalytic activity	Pf05025	282969	ENSG00000148803.11	FUOM	10			GDP-fucose biosynthesis	6	0	130.8	69.2	16.15	31.66	123.2	120.2	117.7	150.7	133.9	129.8	154.9	89.2	67.6	64.3	123.4	59.5	75.6
High	1.848	0.000283429	IsMasterProtein	Q9C010	0.995818	0.70003	1.29161	1.94706e-05	cAMP-dependent protein kinase inhibitor beta OS=Homo sapiens OX=9606 GN=PKIB PE=3 SV=1	0.001	12.484	45	3	3	3	78	8.5	4.88	3	regulation of biological process	cytoplasm;nucleus	enzyme regulator activity	Pf02827	5570	ENSG00000135549.14	PKIB	6		Myometrial Relaxation and Contraction Pathways; Calcium Regulation in the Cardiac Cell		2	0	129.8	70.2	13.45	21.41	105.5	123.9	153.6	133.8	153.9	131.8	143.9	112.9	68.2	76.7	36.9	72.7	77.8
High	1.832	0.000843989	IsMasterProtein	Q96AZ6	0.772607	0.486181	1.05903	0.000184501	Interferon-stimulated gene 20 kDa protein OS=Homo sapiens OX=9606 GN=ISG20 PE=1 SV=2	0.002	5.678	4	1	1	1	181	20.4	8.92	1	cell proliferation;defense response;metabolic process;regulation of biological process;response to stimulus	cytoplasm;nucleus	catalytic activity;metal ion binding;RNA binding	Pf00929	3669	ENSG00000172183.14	ISG20	15			Interferon alpha/beta signaling	4	0	129.4	70.6	16.05	23.58	112.6	145.4	130.2	96.7	132.9	122.2	107.3	157.6	65.5	65.3	95.5	72.4	51.6
High	1.815	1.61727e-10	IsMasterProtein	A0A494C1D7	0.893608	0.822924	0.964292	3.55704e-12	Dystonin (Fragment) OS=Homo sapiens OX=9606 GN=DST PE=1 SV=1	0.001	17.038	2	4	4	4	2383	272.9	5.67	4												0	0	128.9	71.1	3.93	4.94	135.4	136.9	125.2	135.8	125.6	128.3	127	125.7	66.6	65.2	76	70.5	71.9
High	1.814	1.67461e-08	IsMasterProtein	A0A0B4J1R2	0.861775	0.766675	0.956875	2.28283e-10	Acyl-CoA synthetase short-chain family member 3, mitochondrial OS=Homo sapiens OX=9606 GN=ACSS3 PE=1 SV=1	0.001	138.24	37	26	45	26	685	74.5	8.63	26	metabolic process	organelle lumen	catalytic activity;nucleotide binding	Pf00501, Pf13193	79611	ENSG00000111058.7	ACSS3	12				0	0	128.9	71.1	7.04	5.08	139.7	128.3	128.2	128.9	135.6	126.3	135.6	109.8	72.8	69.5	76.8	68.3	72.2
High	1.782	0.000171098	IsMasterProtein	J3KN67	0.927408	0.720033	1.13478	8.46605e-07	Tropomyosin alpha-3 chain OS=Homo sapiens OX=9606 GN=TPM3 PE=1 SV=1	0.001	14.885	10	5	12	5	285	33.2	4.77	5	cell organization and biogenesis;cellular component movement	cytoskeleton;cytosol	protein binding;structural molecule activity	Pf00261, Pf12718	7170	ENSG00000143549.19	TPM3	1		Striated Muscle Contraction		1	0	128.1	71.9	4.89	16.21	133.4	132.8	130.5	120.2	142.2	128.3	130.4	125.8	75.3	74	42.2	70.2	76.9
High	1.777	6.55996e-05	IsMasterProtein	Q9BVG4	0.762683	0.615824	0.909542	1.5681e-07	Protein PBDC1 OS=Homo sapiens OX=9606 GN=PBDC1 PE=1 SV=1	0.001	22.454	24	5	6	5	233	26	4.79	5		cytoplasm		Pf04669	51260	ENSG00000102390.10	CXorf26; PBDC1	X				0	0	128	72	3.3	15.59	124.3	116.5	124.2	127.1	126.9	127.1	126.5	130.8	65.5	67.9	102.2	72	69
High	1.776	2.18442e-08	IsMasterProtein	Q92820	0.820903	0.714639	0.927166	1.44047e-09	Gamma-glutamyl hydrolase OS=Homo sapiens OX=9606 GN=GGH PE=1 SV=2	0.001	34.792	30	11	13	11	318	35.9	7.11	11	metabolic process;response to stimulus;transport	cytosol;extracellular;nucleus;organelle lumen;vacuole	catalytic activity	Pf00117, Pf07722	8836	ENSG00000137563.11	GGH	8	Antifolate resistance; Folate biosynthesis	Fluoropyrimidine Activity	Neutrophil degranulation	6	0	128	72	6.95	6.52	131.8	136.3	124.7	130.9	133.4	132.2	124	108.3	73.1	74.5	61	71.5	74.2
High	1.762	4.51698e-05	IsMasterProtein	Q6UB35	0.804362	0.593775	1.01495	5.08867e-06	Monofunctional C1-tetrahydrofolate synthase, mitochondrial OS=Homo sapiens OX=9606 GN=MTHFD1L PE=1 SV=1	0.003	3.312	1	1	1	1	978	105.7	8.06	1	metabolic process	membrane;mitochondrion;organelle lumen	catalytic activity;nucleotide binding;protein binding	Pf00763, Pf01268, Pf02882	25902	ENSG00000120254.15	MTHFD1L	6	One carbon pool by folate; Metabolic pathways	One Carbon Metabolism; Trans-sulfuration and one carbon metabolism	Metabolism of folate and pterines	8	0	127.6	72.4	15.19	12.51	149	145.9	125.8	126	124	122.5	139.1	87	75.7	70.4	90.7	71.1	76.3
High	1.743	0.00132821	IsMasterProtein	O95136	0.785296	0.499071	1.07152	0.000156909	Sphingosine 1-phosphate receptor 2 OS=Homo sapiens OX=9606 GN=S1PR2 PE=1 SV=2	0.002	4.489	3	1	1	1	353	38.8	8.97	1	cell organization and biogenesis;regulation of biological process;response to stimulus	membrane	protein binding;receptor activity;signal transducer activity	Pf00001	9294	ENSG00000267534.2	S1PR2	19	Sphingolipid signaling pathway; Neuroactive ligand-receptor interaction	Small Ligand GPCRs; Signal Transduction of S1P Receptor	Lysosphingolipid and LPA receptors; G alpha (i) signalling events	11	0	127.1	72.9	12.22	25.51	151.1	127.8	96.9	135.2	118.2	125.6	121.7	127.8	56	69.1	53.1	90.1	57.1
High	1.729	0.000683583	IsMasterProtein	P04083	0.834529	0.533726	1.13533	0.000141161	Annexin A1 OS=Homo sapiens OX=9606 GN=ANXA1 PE=1 SV=2	0.001	8.282	8	2	3	2	346	38.7	7.02	2	cell differentiation;cell organization and biogenesis;cellular component movement;defense response;metabolic process;regulation of biological process;response to stimulus;transport	cell surface;cytoplasm;cytoskeleton;cytosol;endosome;extracellular;membrane;nucleus;vacuole	catalytic activity;DNA binding;enzyme regulator activity;metal ion binding;protein binding;RNA binding;structural molecule activity	Pf00191	301	ENSG00000135046.13	ANXA1	9		Integrated Breast Cancer Pathway; Spinal Cord Injury; VEGFA-VEGFR2 Signaling Pathway; Prostaglandin Synthesis and Regulation	Gastrin-CREB signalling pathway via PKC and MAPK; G alpha (i) signalling events; Smooth Muscle Contraction; Interleukin-4 and 13 signaling; Formyl peptide receptors bind formyl peptides and many other ligands	20	0	126.7	73.3	17.28	19.73	135.9	101.8	142.3	128.2	136.7	103.2	108.4	165.2	71.7	73.9	39.7	82.4	78.9
High	1.712	2.8375e-08	IsMasterProtein	P11717	0.769995	0.694102	0.845889	5.08026e-11	Cation-independent mannose-6-phosphate receptor OS=Homo sapiens OX=9606 GN=IGF2R PE=1 SV=3	0.04	596.915	41	106	199	106	2491	274.2	5.94	106	cell organization and biogenesis;regulation of biological process;response to stimulus;transport	cell surface;cytoplasm;endosome;Golgi;membrane;nucleus;vacuole	catalytic activity;protein binding;receptor activity;signal transducer activity;transporter activity	Pf00040, Pf00878, Pf02157, Pf09451	3482	ENSG00000197081.12	IGF2R	6	Endocytosis; Lysosome		Cargo recognition for clathrin-mediated endocytosis; Retrograde transport at the Trans-Golgi-Network; Neutrophil degranulation; Golgi Associated Vesicle Biogenesis	14	0	126.3	73.7	5.75	3.15	131.1	127.2	126.7	126.6	132	127.1	129.3	108.9	74.7	73.8	76.8	71.7	74.9
High	1.702	7.30957e-05	IsMasterProtein	Q8IVL6	0.703673	0.527617	0.879729	3.05052e-06	Prolyl 3-hydroxylase 3 OS=Homo sapiens OX=9606 GN=P3H3 PE=1 SV=1	0	61.98	13	9	11	9	736	81.8	6.32	9	metabolic process;regulation of biological process	endoplasmic reticulum	catalytic activity;metal ion binding;protein binding	Pf13640	10536	ENSG00000110811.19	LEPREL2; P3H3	12			Collagen biosynthesis and modifying enzymes	3	0	126	74	7.89	15.69	129.6	127.4	118.5	137.7	123.5	129.3	116.1	106.2	76.1	99.4	82.8	69.3	69.2
High	1.673	2.84507e-08	IsMasterProtein	P82970	0.78108	0.693934	0.868226	2.47926e-10	High mobility group nucleosome-binding domain-containing protein 5 OS=Homo sapiens OX=9606 GN=HMGN5 PE=1 SV=1	0.001	21.642	21	6	9	6	282	31.5	4.55	6	cell organization and biogenesis;metabolic process;regulation of biological process	chromosome;nucleus	DNA binding;protein binding;RNA binding	Pf01101	79366	ENSG00000198157.10	HMGN5	X				0	0	125.2	74.8	4.31	6.59	124.7	132.2	123.2	118.4	135.8	124.3	127.6	124.7	75	70.8	63.5	78.7	77.3
High	1.665	5.40214e-10	IsMasterProtein	Q99523	0.736946	0.667077	0.806814	3.47264e-11	Sortilin OS=Homo sapiens OX=9606 GN=SORT1 PE=1 SV=3	0	73.209	20	16	24	16	831	92	5.74	16	cell differentiation;cell organization and biogenesis;development;regulation of biological process;response to stimulus;transport	cell surface;cytosol;endoplasmic reticulum;endosome;Golgi;membrane;nucleus;vacuole	protein binding;receptor activity;signal transducer activity		6272	ENSG00000134243.11	SORT1	1	Neurotrophin signaling pathway; Lysosome	Brain-Derived Neurotrophic Factor (BDNF) signaling pathway	Golgi Associated Vesicle Biogenesis	8	0	125	75	4.5	4.08	130.5	123.5	127.3	122.8	130.7	123.5	128.2	113.5	76.2	74.4	73.5	75.1	76.9
High	1.663	5.19454e-06	IsMasterProtein	Q14019	0.672506	0.541912	0.8031	1.71718e-07	Coactosin-like protein OS=Homo sapiens OX=9606 GN=COTL1 PE=1 SV=3	0	34.191	55	7	7	7	142	15.9	5.67	7	defense response;response to stimulus;transport	cytoplasm;cytoskeleton;extracellular;nucleus;organelle lumen	protein binding	Pf00241, Pf01453	23406	ENSG00000103187.7	COTL1	16			Neutrophil degranulation	3	0	124.9	75.1	6.63	11.76	115.9	112.9	129.6	115.1	124.8	120	127.4	136.2	71.9	73.6	98.5	71.8	75.6
High	1.663	0.00106411	IsMasterProtein	Q9P1U0	0.749951	0.506081	0.99382	5.02198e-05	DNA-directed RNA polymerase I subunit RPA12 OS=Homo sapiens OX=9606 GN=ZNRD1 PE=2 SV=1	0.002	4.319	13	1	1	1	126	13.9	5.06	1	metabolic process;regulation of biological process	nucleus	catalytic activity;metal ion binding	Pf01096, Pf07282	30834	ENSG00000066379.14; ENSG00000224859.6; ENSG00000236808.6; ENSG00000235443.6; ENSG00000235176.6; ENSG00000236949.6; ENSG00000233795.6; ENSG00000206502.8	ZNRD1	6; CHR_HSCHR6_MHC_COX_CTG1; CHR_HSCHR6_MHC_MCF_CTG1; CHR_HSCHR6_MHC_APD_CTG1; CHR_HSCHR6_MHC_MANN_CTG1; CHR_HSCHR6_MHC_DBB_CTG1; CHR_HSCHR6_MHC_SSTO_CTG1; CHR_HSCHR6_MHC_QBL_CTG1	Metabolic pathways; RNA polymerase; Pyrimidine metabolism; Purine metabolism		RNA Polymerase I Chain Elongation; NoRC negatively regulates rRNA expression; RNA Polymerase I Transcription Termination; RNA Polymerase I Promoter Escape; B-WICH complex positively regulates rRNA expression; RNA Polymerase I Transcription Initiation	16	0	124.9	75.1	7.76	19.46	116.8	126.6	135.2	134	129.8	112.6	111.1	130.4	87.2	79.5	44.2	79.4	71
High	1.644	0.0256296	IsMasterProtein	Q6P2C8	0.544371	0.205852	0.88289	0.0107609	Mediator of RNA polymerase II transcription subunit 27 OS=Homo sapiens OX=9606 GN=MED27 PE=1 SV=1	0	31.029	23	7	8	7	311	35.4	9.31	7	metabolic process;regulation of biological process	cytosol;nucleus	catalytic activity;protein binding	Pf11571	9442	ENSG00000160563.13	MED27	9	Thyroid hormone signaling pathway		Transcriptional regulation of white adipocyte differentiation; PPARA activates gene expression; Generic Transcription Pathway	10	0	124.4	75.6	17.42	37.95	105.6	118	100.3	119.4	101.2	114.3	113.2	164.1	70.4	68	158.6	77.1	67.3
High	1.63	1.55173e-07	IsMasterProtein	P06703	0.684223	0.579652	0.788794	9.75431e-09	Protein S100-A6 OS=Homo sapiens OX=9606 GN=S100A6 PE=1 SV=1	0.001	13.898	24	3	12	3	90	10.2	5.48	3	cell organization and biogenesis;regulation of biological process;response to stimulus;transport	cytoplasm;cytosol;extracellular;membrane;nucleus	metal ion binding;protein binding;transporter activity	Pf01023	6277	ENSG00000197956.9	S100A6	1		Gastric cancer network 2; Prostaglandin Synthesis and Regulation		2	0	124	76	6.13	7.74	116.8	115.2	129.2	112.7	127.3	122.4	130	132.4	72.8	67.1	86.1	77.4	73.5
High	1.628	0.00369533	IsMasterProtein	O15392-2	0.837912	0.528518	1.14731	0.000177942	Isoform 2 of Baculoviral IAP repeat-containing protein 5 OS=Homo sapiens OX=9606 GN=BIRC5	0.001	12.188	12	2	2	2	165	18.6	6.89	2	cell death;cell division;cell organization and biogenesis;metabolic process;regulation of biological process	chromosome;cytoplasm;cytosol;nucleus	catalytic activity;enzyme regulator activity;metal ion binding;protein binding	Pf00653	332		BIRC5	17		Interleukin-11 Signaling Pathway; Apoptosis; Apoptosis-related network due to altered Notch3 in ovarian cancer; Photodynamic therapy-induced HIF-1 survival signaling; Photodynamic therapy-induced NF-kB survival signaling; IL-4 Signaling Pathway		6	0	123.9	76.1	4.69	22.63	128.6	131.4	123.6	131.4	134.9	123.6	124.2	116.4	87	78.8	34	79.2	76.4
High	1.626	0.0733957	IsMasterProtein	O75897	0.520771	0.104181	0.937361	0.0413538	Sulfotransferase 1C4 OS=Homo sapiens OX=9606 GN=SULT1C4 PE=1 SV=2	0.001	11.688	12	3	4	3	302	35.5	8.19	3	metabolic process	cytoplasm;cytosol	catalytic activity	Pf00685	27233	ENSG00000198075.9	SULT1C4	2		Sulfation Biotransformation Reaction; Metapathway biotransformation	Cytosolic sulfonation of small molecules	6	0	123.8	76.2	17.74	48.59	86.5	129.4	116.3	120.2	118.6	106.8	92	150.4	72.3	68.9	183.6	72.2	53
High	1.626	6.64607e-05	IsMasterProtein	Q9BVS5	0.602701	0.45485	0.750552	2.45164e-06	tRNA (adenine(58)-N(1))-methyltransferase, mitochondrial OS=Homo sapiens OX=9606 GN=TRMT61B PE=1 SV=2	0.001	22.219	14	6	6	6	477	52.9	6.62	6	cell organization and biogenesis;metabolic process	mitochondrion;organelle lumen	catalytic activity;protein binding	Pf08704	55006	ENSG00000171103.10	TRMT61B	2			tRNA modification in the mitochondrion	3	0	123.8	76.2	6.55	13.59	116.1	119.4	110	126.8	123.7	122.1	111.1	133.3	72.9	77.8	97.3	72.1	72.2
High	1.616	1.90245e-08	IsMasterProtein	P00352	0.682899	0.612094	0.753704	1.00566e-10	Retinal dehydrogenase 1 OS=Homo sapiens OX=9606 GN=ALDH1A1 PE=1 SV=2	0.022	456.424	79	34	294	34	501	54.8	6.73	34	metabolic process;regulation of biological process	cytoplasm;cytosol	catalytic activity;enzyme regulator activity;nucleotide binding	Pf00171, Pf05893, Pf07368	216	ENSG00000165092.12	ALDH1A1	9	Retinol metabolism; Metabolic pathways	Folate-Alcohol and Cancer Pathway; Fatty Acid Omega Oxidation; Dopaminergic Neurogenesis; Amino Acid metabolism; Tryptophan metabolism; Vitamin A and Carotenoid Metabolism	Ethanol oxidation; Fructose catabolism; RA biosynthesis pathway	19	0	123.6	76.4	5.34	3.1	111.2	117.8	131.1	119.5	126.4	125	128.4	126.7	71.7	76.2	78.2	77.4	75.2
High	1.611	0.00624123	IsMasterProtein	G3V4Q5	0.66304	0.333846	0.992234	0.00246666	Leukotriene B4 receptor 1 (Fragment) OS=Homo sapiens OX=9606 GN=LTB4R PE=1 SV=1	0.005	1.513	3	1	1	1	232	24.9	11.72	1	regulation of biological process;response to stimulus	membrane	receptor activity;signal transducer activity	Pf00001		ENSG00000213903.8		14		Spinal Cord Injury		1	0	123.4	76.6	18.71	21.35	154.4	138.8	118.7	124.5	146.5	128.6	141.4	76.8	102.2	79.4		63.6	99.3
High	1.609	1.32006e-08	IsMasterProtein	P78527	0.662085	0.597349	0.72682	4.73169e-11	DNA-dependent protein kinase catalytic subunit OS=Homo sapiens OX=9606 GN=PRKDC PE=1 SV=3	0	1299.99	48	204	505	204	4128	468.8	7.12	204	cell death;cell differentiation;cell organization and biogenesis;cell proliferation;defense response;metabolic process;regulation of biological process;response to stimulus	cytosol;membrane;nucleus	catalytic activity;DNA binding;nucleotide binding;protein binding;RNA binding	Pf00454, Pf02259, Pf02260, Pf08163	5591	ENSG00000253729.7	PRKDC	8	Non-homologous end-joining; Cell cycle	miRNA Regulation of DNA Damage Response; Cell Cycle; Retinoblastoma (RB) in Cancer; Fas Ligand (FasL) pathway and Stress induction of Heat Shock Proteins (HSP) regulation; Pathways Affected in Adenoid Cystic Carcinoma; ATM Signaling Network in Development and Disease; Non-homologous end joining; DNA Damage Response	Nonhomologous End-Joining (NHEJ); E3 ubiquitin ligases ubiquitinate target proteins; IRF3-mediated induction of type I IFN	22	0	123.4	76.6	2.7	5.13	125.1	123	121	123.9	122.8	123.2	125.9	115.2	76.8	76.6	87.2	75.6	75.3
High	1.608	5.76146e-10	IsMasterProtein	P52758	0.672678	0.606801	0.738555	4.73169e-11	2-iminobutanoate/2-iminopropanoate deaminase OS=Homo sapiens OX=9606 GN=RIDA PE=1 SV=1	0.001	42.849	62	7	11	7	137	14.5	8.68	7	metabolic process;regulation of biological process;response to stimulus	cytoplasm;cytosol;mitochondrion;nucleus;organelle lumen	catalytic activity;metal ion binding;protein binding;RNA binding	Pf01042	10247	ENSG00000132541.10	HRSP12; RIDA	8				0	0	123.3	76.7	3.87	4.26	124.8	119.3	123.9	116	128.2	122.8	129.7	118.4	72.3	77.3	82.8	75.7	74.8
High	1.607	2.40447e-09	IsMasterProtein	P09493-3	0.676006	0.60528	0.746733	1.12874e-10	Isoform 3 of Tropomyosin alpha-1 chain OS=Homo sapiens OX=9606 GN=TPM1	0.001	85.076	43	17	53	17	284	32.9	4.78	17	cell organization and biogenesis;cellular component movement;regulation of biological process;response to stimulus	cytoplasm;cytoskeleton;cytosol	protein binding;structural molecule activity	Pf00261, Pf12718	7168	ENSG00000140416.19	TPM1	15		Striated Muscle Contraction		1	0	123.3	76.7	3.95	4.99	116.5	123.8	120.4	121.8	127.3	123	119	132	76	76.3	76.6	81.5	72.2
High	1.603	0.000399988	IsMasterProtein	P13497	0.611681	0.43723	0.786132	1.28253e-05	Bone morphogenetic protein 1 OS=Homo sapiens OX=9606 GN=BMP1 PE=1 SV=2	0.001	8.816	5	5	6	5	986	111.2	6.9	5	cell differentiation;cell organization and biogenesis;development;metabolic process;regulation of biological process	extracellular;Golgi	catalytic activity;metal ion binding;protein binding	Pf00431, Pf01400, Pf07645, Pf12662, Pf12947, Pf14670	649	ENSG00000168487.17	BMP1	8		Adipogenesis; Cardiac Progenitor Differentiation; Canonical and Non-Canonical TGF-B signaling; EDA Signalling in Hair Follicle Development	Anchoring fibril formation; Degradation of the extracellular matrix; Collagen biosynthesis and modifying enzymes; Crosslinking of collagen fibrils	11	0	123.2	76.8	6.02	17.28	126.1	117.6	109.4	128.1	113.2	126.1	126.9	115.9	85	72	109.5	70.2	74.9
High	1.598	2.13293e-05	IsMasterProtein	Q9Y6M7-7	0.599853	0.468866	0.730841	6.40447e-07	Isoform 7 of Sodium bicarbonate cotransporter 3 OS=Homo sapiens OX=9606 GN=SLC4A7	0	53.319	11	14	19	14	1259	140.7	6.62	14	cellular homeostasis;transport	membrane	transporter activity	Pf00359, Pf00955, Pf07565	9497	ENSG00000033867.16	SLC4A7	3				0	0	123	77	5.76	12.45	126.4	120.2	119.3	125	123.8	118.1	124.6	104.8	77.3	74.5	104.1	78.4	76
High	1.596	8.50887e-05	IsMasterProtein	Q5TA58	0.552439	0.387295	0.717583	2.08867e-05	Protein argonaute-1 OS=Homo sapiens OX=9606 GN=AGO1 PE=1 SV=1	0.001	38.875	10	7	10	7	782	88.8	9.19	7	cell organization and biogenesis;metabolic process;regulation of biological process;response to stimulus	cytoplasm;cytosol;nucleus	catalytic activity;DNA binding;protein binding;RNA binding	Pf02170, Pf02171, Pf08699	26523	ENSG00000092847.11	AGO1; EIF2C1	1				0	0	123	77	10.19	12.43	123.4	118.2	123.3	125.8	125.9	120.3	124.5	89.6	75.8	77.3	104.2	86	77.2
High	1.593	0.000145991	IsMasterProtein	Q330K2	0.686854	0.514373	0.859335	3.17638e-06	NADH dehydrogenase (ubiquinone) complex I, assembly factor 6 OS=Homo sapiens OX=9606 GN=NDUFAF6 PE=1 SV=2	0.001	10.437	12	3	3	3	333	38.2	9.36	3	cell organization and biogenesis;metabolic process	cytoplasm;membrane;mitochondrion;nucleus	catalytic activity	Pf00494	137682	ENSG00000156170.12	NDUFAF6	8			Complex I biogenesis	5	0	122.9	77.1	6.59	17.7	119.1	122	119.1	137.3	118.2	116.1	117.4	134	67.3	75	109.4	74.6	66.8
High	1.59	0.00603389	IsMasterProtein	O95067	0.679181	0.341628	1.01673	0.00230512	G2/mitotic-specific cyclin-B2 OS=Homo sapiens OX=9606 GN=CCNB2 PE=1 SV=1	0.001	7.756	4	2	2	2	398	45.3	8.9	2	cell division;cell organization and biogenesis;regulation of biological process	cytoskeleton;cytosol;membrane;nucleus	catalytic activity;protein binding	Pf00134, Pf02984, Pf04729	9133	ENSG00000157456.7	CCNB2	15	Cell cycle; FoxO signaling pathway; p53 signaling pathway; Progesterone-mediated oocyte maturation; Oocyte meiosis; HTLV-I infection	miRNA Regulation of DNA Damage Response; Cell Cycle; Retinoblastoma (RB) in Cancer; TGF-beta Signaling Pathway; DNA Damage Response	G2/M DNA replication checkpoint; Condensation of Prometaphase Chromosomes; Regulation of PLK1 Activity at G2/M Transition; Resolution of Sister Chromatid Cohesion; Polo-like kinase mediated events; Golgi Cisternae Pericentriolar Stack Reorganization; Activation of NIMA Kinases NEK9, NEK6, NEK7; Nuclear Pore Complex (NPC) Disassembly; The role of GTSE1 in G2/M progression after G2 checkpoint; Cycl…	31	0	122.8	77.2	17.96	24.34	124.8	101.8	143.3	127.6	148.8	125.8	127.2	80.4	93.3	77.2	44.7	65.8	96.6
High	1.578	2.13058e-05	IsMasterProtein	O75462	0.606114	0.473528	0.738699	6.53434e-07	Cytokine receptor-like factor 1 OS=Homo sapiens OX=9606 GN=CRLF1 PE=1 SV=1	0.001	37.87	26	10	12	10	422	46.3	9.11	10	regulation of biological process;response to stimulus	cytosol;extracellular	protein binding	Pf00041, Pf09067, Pf09240	9244	ENSG00000006016.10	CRLF1	19			IL-6-type cytokine receptor ligand interactions; Interleukin-12 family signaling	6	0	122.4	77.6	5.91	11.82	123	120.5	122.6	130.5	120.2	119.7	122.6	105	83.5	77.3	99.7	79.6	76.6
High	1.575	0.000114121	IsMasterProtein	E5RIV7	0.662414	0.472837	0.85199	1.32271e-05	3'-5' exoribonuclease 1 OS=Homo sapiens OX=9606 GN=ERI1 PE=1 SV=1	0.001	7.82	42	2	2	2	99	11	4.74	2						ENSG00000104626.14		8		RNA interference		1	0	122.3	77.7	9.67	14.88	120.2	125	117.8	124.2	132.5	123.9	137.1	97.5	84.8	90.9	58	72	76
High	1.572	3.23957e-08	IsMasterProtein	Q9ULW0	0.642942	0.581158	0.704726	3.91334e-11	Targeting protein for Xklp2 OS=Homo sapiens OX=9606 GN=TPX2 PE=1 SV=2	0.003	208.95	52	36	49	36	747	85.6	9.23	36	cell death;cell division;cell organization and biogenesis;cell proliferation;regulation of biological process	cytoplasm;cytoskeleton;cytosol;nucleus	nucleotide binding;protein binding	Pf09041, Pf12214	22974	ENSG00000088325.15	TPX2	20		Gastric Cancer Network 1	Regulation of TP53 Activity through Phosphorylation; AURKA Activation by TPX2	12	0	122.3	77.7	2.2	4.98	122.9	125.8	121.8	122	121.4	124.4	119.5	117.3	75.5	77.5	87.4	77.6	75.1
High	1.56	0.0330336	IsMasterProtein	O60759	0.520121	0.19802	0.842221	0.010508	Cytohesin-interacting protein OS=Homo sapiens OX=9606 GN=CYTIP PE=1 SV=2	0.005	2.111	2	1	1	1	359	40	6.99	1	regulation of biological process	cytoplasm;cytosol;endosome	protein binding	Pf00595	9595	ENSG00000115165.9	CYTIP	2		Amplification and Expansion of Oncogenic Pathways as Metastatic Traits		1	0	121.9	78.1	8.67	40.71	116.8	112.4	128.1	101.6	114.7	102.2	123.9	124.9	63.4	73.2	168.7	75.3	78.9
High	1.546	8.66521e-12	IsMasterProtein	P11388	0.620301	0.579531	0.661071	3.39008e-13	DNA topoisomerase 2-alpha OS=Homo sapiens OX=9606 GN=TOP2A PE=1 SV=3	0.004	249.188	32	56	93	56	1531	174.3	8.72	56	cell differentiation;cell division;cell organization and biogenesis;metabolic process;regulation of biological process;response to stimulus	chromosome;cytoplasm;nucleus	catalytic activity;DNA binding;metal ion binding;nucleotide binding;protein binding;RNA binding	Pf00204, Pf00521, Pf01751, Pf02518, Pf08070	7153	ENSG00000131747.14	TOP2A	17	Platinum drug resistance	Gastric Cancer Network 1; Gastric cancer network 2; Retinoblastoma (RB) in Cancer	SUMOylation of DNA replication proteins; Transcription of E2F targets under negative control by DREAM complex	14	0	121.4	78.6	1.32	2.15	122.5	121.9	118.3	120.2	123.3	122.2	120.8	120.2	77.7	77.6	76.8	78.6	79.3
High	1.546	7.3918e-07	IsMasterProtein	P21281	0.624041	0.51091	0.737171	7.5963e-08	V-type proton ATPase subunit B, brain isoform OS=Homo sapiens OX=9606 GN=ATP6V1B2 PE=1 SV=3	0.001	98.29	34	16	25	16	511	56.5	5.81	16	cellular homeostasis;metabolic process;regulation of biological process;response to stimulus;transport	cytoplasm;cytosol;membrane	catalytic activity;nucleotide binding;protein binding;transporter activity	Pf00006, Pf00306, Pf02874	526	ENSG00000147416.10	ATP6V1B2	8	Synaptic vesicle cycle; Metabolic pathways; mTOR signaling pathway; Collecting duct acid secretion; Vibrio cholerae infection; Phagosome; Rheumatoid arthritis; Epithelial cell signaling in Helicobacter pylori infection; Oxidative phosphorylation		Transferrin endocytosis and recycling; ROS, RNS production in phagocytes; Ion channel transport; Insulin receptor recycling	20	0	121.4	78.6	7.77	6.89	119.8	118.7	123.8	128.6	121.9	126.2	131.1	100.5	79.5	82.6	70.4	78.3	79.5
High	1.54	5.34683e-08	IsMasterProtein	A0A2R8Y524	0.588027	0.519743	0.656311	4.06476e-10	Beta-mannosidase OS=Homo sapiens OX=9606 GN=MANBA PE=1 SV=1	0.001	116.735	29	22	35	22	886	101.1	6.06	22												0	0	121.3	78.7	2.91	5.38	122.4	122.7	117.4	121.3	122.3	123.7	114.8	115.8	76.7	78.3	89.1	81.2	75.1
High	1.536	9.52357e-06	IsMasterProtein	S4R313	0.594721	0.489037	0.700405	6.01333e-08	Palmdelphin OS=Homo sapiens OX=9606 GN=PALMD PE=1 SV=1	0.001	36.815	18	10	13	10	551	62.6	5.31	10	regulation of biological process	membrane		Pf03285		ENSG00000099260.10		1				0	0	121.1	78.9	3.9	9.58	113.9	122.7	120.1	125.4	112.5	124.6	120.4	121.7	77	72	95.5	83.1	73.3
High	1.528	6.53155e-08	IsMasterProtein	P05783	0.60826	0.554976	0.661545	1.44686e-11	Keratin, type I cytoskeletal 18 OS=Homo sapiens OX=9606 GN=KRT18 PE=1 SV=2	0.023	458.031	86	43	364	43	430	48	5.45	43	cell death;cell organization and biogenesis;regulation of biological process;response to stimulus;transport	cytoplasm;cytosol;nucleus	protein binding;RNA binding;structural molecule activity	Pf00038	3875	ENSG00000111057.10	KRT18	12	Pathogenic Escherichia coli infection	Pathogenic Escherichia coli infection	Formation of the cornified envelope	5	0	120.9	79.1	4.03	1.33	119.8	122.7	115.5	126.6	114.4	122.1	127.7	117.6	78.8	79.6	77.1	79	80.9
High	1.527	4.22389e-10	IsMasterProtein	Q8N163	0.607231	0.549527	0.664936	3.4736e-11	Cell cycle and apoptosis regulator protein 2 OS=Homo sapiens OX=9606 GN=CCAR2 PE=1 SV=2	0.004	258.984	52	42	80	42	923	102.8	5.22	42	cell death;cell organization and biogenesis;metabolic process;regulation of biological process;response to stimulus	cytoplasm;nucleus;organelle lumen;spliceosomal complex	enzyme regulator activity;protein binding;RNA binding	Pf14443, Pf14444	57805	ENSG00000158941.16	CCAR2; KIAA1967	8			Regulation of HSF1-mediated heat shock response	4	0	120.9	79.1	2.98	3.6	124.5	121.8	119.3	119	124	122.1	122	113.2	79.3	81.4	72.8	82.2	79.9
High	1.521	0.000368551	IsMasterProtein	Q9Y646	0.546815	0.38525	0.70838	1.84985e-05	Carboxypeptidase Q OS=Homo sapiens OX=9606 GN=CPQ PE=1 SV=1	0	33.699	14	6	8	6	472	51.9	6.18	6	metabolic process	cytoplasm;endoplasmic reticulum;extracellular;Golgi;vacuole	catalytic activity;metal ion binding;protein binding	Pf04389	10404	ENSG00000104324.15	CPQ	8				0	0	120.7	79.3	6.44	16.25	120.5	125.5	109.3	114.5	114.9	122.7	109.2	130.1	70.9	78	113.1	84	75.5
High	1.518	0.000107464	IsMasterProtein	Q9H2H9	0.516114	0.369939	0.66229	1.19326e-05	Sodium-coupled neutral amino acid transporter 1 OS=Homo sapiens OX=9606 GN=SLC38A1 PE=1 SV=1	0.001	12.213	5	3	3	3	487	54	7.02	3	transport	membrane	protein binding;transporter activity	Pf01490	81539	ENSG00000111371.15	SLC38A1	12	GABAergic synapse; Glutamatergic synapse	Synaptic Vesicle Pathway	Amino acid transport across the plasma membrane; Astrocytic Glutamate-Glutamine Uptake And Metabolism	11	0	120.6	79.4	11.51	7.66	127.2	119.2	106.3	132.4	130	125	108.8	93.9	80.1	91.3	72.4	89.7	77.9
High	1.515	0.00264024	IsMasterProtein	A0A499FJK2	0.670803	0.430645	0.91096	0.000132768	Transforming growth factor beta OS=Homo sapiens OX=9606 GN=TGFB1 PE=1 SV=1	0.001	16.831	14	5	7	5	390	44.3	8.53	5												0	0	120.5	79.5	5.35	18.83	128	123.7	113.3	121.9	122.2	132.6	120.3	113.7	77.6	78.2	44	93.8	79.8
High	1.515	0.000167524	IsMasterProtein	A2AAT0	0.61329	0.45413	0.772451	4.60629e-06	Zinc transporter SLC39A7 (Fragment) OS=Homo sapiens OX=9606 GN=SLC39A7 PE=1 SV=1	0.001	12.099	16	4	8	4	220	24	9.79	4	transport	membrane	transporter activity	Pf02535		ENSG00000227402.11; ENSG00000112473.17; ENSG00000206288.13; ENSG00000226614.11; ENSG00000224399.11; ENSG00000229802.11		CHR_HSCHR6_MHC_MANN_CTG1; 6; CHR_HSCHR6_MHC_QBL_CTG1; CHR_HSCHR6_MHC_COX_CTG1; CHR_HSCHR6_MHC_MCF_CTG1; CHR_HSCHR6_MHC_DBB_CTG1		NRF2 pathway		1	0	120.5	79.5	5.86	12.78	126.2	118.5	123.1	106.6	126.8	114.3	124.3	125	88.2	76.1	56.6	80.1	85.4
High	1.511	1.99913e-08	IsMasterProtein	Q15434	0.603036	0.524843	0.681228	1.46047e-09	RNA-binding motif, single-stranded-interacting protein 2 OS=Homo sapiens OX=9606 GN=RBMS2 PE=1 SV=1	0.001	15.891	14	5	6	5	407	43.9	9.07	5	metabolic process	nucleus	RNA binding	Pf00076, Pf13893, Pf14259	5939	ENSG00000076067.12	RBMS2	12				0	0	120.4	79.6	5.5	4.49	118.9	115.8	129.4	122.7	120.6	130.3	111.3	116	84.5	82.3	72.7	77.8	78.7
High	1.508	0.0178481	IsMasterProtein	Q8N726	0.486307	0.224393	0.748221	0.00413313	Tumor suppressor ARF OS=Homo sapiens OX=9606 GN=CDKN2A PE=1 SV=2	0.001	15.137	28	5	5	5	132	13.9	12.41	5	cell death;cell division;cell organization and biogenesis;metabolic process;regulation of biological process;response to stimulus	cytoplasm;cytosol;mitochondrion;nucleus	catalytic activity;DNA binding;enzyme regulator activity;protein binding;RNA binding	Pf07392	1029	ENSG00000147889.17	CDKN2A	9		TP53 Network; Cell Cycle; Signaling Pathways in Glioblastoma; Apoptosis; Bladder Cancer; G1 to S cell cycle control; Senescence and Autophagy in Cancer	Regulation of TP53 Degradation; Stabilization of p53; Regulation of RUNX3 expression and activity; SUMOylation of transcription factors; Oncogene Induced Senescence; SUMOylation of DNA damage response and repair proteins; Oxidative Stress Induced Senescence	33	0	120.3	79.7	7.4	30.8	108.3	123.9	118.8	114.5	110.4	109.5	106.3	130.6	76.1	71.2	147.5	70.3	73
High	1.505	0.00139566	IsMasterProtein	H7BXY5	0.534041	0.356628	0.711454	6.25208e-05	Nexilin (Fragment) OS=Homo sapiens OX=9606 GN=NEXN PE=1 SV=1	0.003	3.542	1	1	1	1	576	68.9	5.06	1			protein binding	Pf00047, Pf07679, Pf13895		ENSG00000162614.18		1				0	0	120.2	79.8	4.8	18.6	119	120.7	115.4	122.1	123.1	121.3	114	106.2	77.7	71.5	117.2	86.4	70
High	1.502	1.22409e-06	IsMasterProtein	A0A0A0MSA9	0.572782	0.461457	0.684107	1.7271e-07	Poliovirus receptor OS=Homo sapiens OX=9606 GN=PVR PE=1 SV=1	0.001	13.686	11	5	6	5	392	42.9	6.83	5	cell organization and biogenesis;regulation of biological process	cell surface;cytoplasm;membrane	protein binding;receptor activity	Pf00047, Pf08205	5817	ENSG00000073008.14	PVR	19				0	0	120.1	79.9	7.06	7.75	122.3	123	108.3	120.7	117.1	128.5	129.8	106.9	83.5	78.3	71.5	89.1	78.4
High	1.501	1.49678e-05	IsMasterProtein	D6RHF8	0.629283	0.476087	0.782478	2.24169e-06	15-hydroxyprostaglandin dehydrogenase [NAD(+)] OS=Homo sapiens OX=9606 GN=HPGD PE=1 SV=1	0.001	7.854	59	2	2	2	37	3.8	9.99	2				Pf00106		ENSG00000164120.13		4				0	0	120	80	9.88	11.26	112.6	125.3	110.9	118	134.3	109	118.2	142.9	71.8	65.4	81.6	88.1	70.9
High	1.484	2.58015e-07	IsMasterProtein	B7ZM99	0.536924	0.463486	0.610362	2.52493e-09	MTHFD1L protein OS=Homo sapiens OX=9606 GN=MTHFD1L PE=1 SV=1	0.002	167.067	36	34	49	34	979	105.8	8.06	34	metabolic process	membrane;mitochondrion;organelle lumen	catalytic activity;nucleotide binding;protein binding	Pf00763, Pf01268, Pf02882	25902	ENSG00000120254.15	MTHFD1L	6		One Carbon Metabolism; Trans-sulfuration and one carbon metabolism		2	0	119.5	80.5	3.13	5.91	119.8	123.8	117	121.1	118.9	119.7	112.7	113.8	80.8	78.6	91	80	75.7
High	1.483	0.0312794	IsMasterProtein	P21810	0.408151	0.161493	0.654808	0.00896357	Biglycan OS=Homo sapiens OX=9606 GN=BGN PE=1 SV=2	0.001	24.836	17	5	6	5	368	41.6	7.52	5	cell organization and biogenesis;metabolic process;regulation of biological process;response to stimulus	cell surface;cytoplasm;extracellular;membrane;organelle lumen	enzyme regulator activity;protein binding;structural molecule activity	Pf01462, Pf12799, Pf13855, Pf14580	633	ENSG00000182492.15	BGN	X			ECM proteoglycans; A tetrasaccharide linker sequence is required for GAG synthesis; Dermatan sulfate biosynthesis; Defective CHSY1 causes TPBS; Defective B4GALT7 causes EDS, progeroid type; Defective B3GALT6 causes EDSP2 and SEMDJL1; CS/DS degradation; Defective CHST14 causes EDS, musculocontractural type; Defective CHST3 causes SEDCJD; Chondroitin sulfate biosynthesis; Defective B3GAT3 causes JD…	20	0	119.5	80.5	5.37	27.45	104	113.4	115.9	117.4	112.8	111.7	104.9	122.1	73.7	78.6	139.8	82.4	71.1
High	1.482	5.73665e-05	IsMasterProtein	Q12797	0.537284	0.414663	0.659905	1.07507e-06	Aspartyl/asparaginyl beta-hydroxylase OS=Homo sapiens OX=9606 GN=ASPH PE=1 SV=3	0.001	104.961	24	17	28	17	758	85.8	5.01	17	metabolic process;regulation of biological process;response to stimulus;transport	cytoplasm;endoplasmic reticulum;membrane;organelle lumen	catalytic activity;metal ion binding;protein binding;structural molecule activity	Pf05118, Pf05279, Pf13414, Pf13428, Pf13432, Pf14559	444	ENSG00000198363.17	ASPH	8			Ion homeostasis; Stimuli-sensing channels	6	0	119.4	80.6	4.66	11.72	119.1	119.9	108.2	125.3	115.7	124.8	117	115.4	78.1	81.3	104	83.4	74.3
High	1.481	0.000213827	IsMasterProtein	B8ZZF7	0.505904	0.360085	0.651723	1.41967e-05	Sulfotransferase OS=Homo sapiens OX=9606 GN=SULT1C2 PE=1 SV=1	0.001	12.201	14	4	6	4	259	30.6	6.73	4			catalytic activity	Pf00685		ENSG00000198203.9		2		Sulfation Biotransformation Reaction; Metapathway biotransformation		2	0	119.4	80.6	6.23	13.48	101.8	115.4	123.1	116	124.2	113.5	121.3	121.3	77.1	79.6	106.9	90.1	71.4
High	1.477	0.149176	IsMasterProtein	Q9UBY8	0.381877	-0.00981143	0.773565	0.10806	Protein CLN8 OS=Homo sapiens OX=9606 GN=CLN8 PE=1 SV=3	0.002	4.875	6	1	1	1	286	32.8	8.21	1	metabolic process;regulation of biological process;transport	endoplasmic reticulum;membrane		Pf03798	2055	ENSG00000182372.9; ENSG00000278220.2	CLN8	8; CHR_HSCHR8_7_CTG1		Synaptic Vesicle Pathway		1	0	119.3	80.7	18.29	35.69	140.2	113.5	116.7	109.6	110.5	67	117.6	117.8	69.2	109	154.7	93.2	78.6
High	1.473	0.000124125	IsMasterProtein	Q9NUQ2	0.566399	0.390671	0.742127	3.06379e-05	1-acyl-sn-glycerol-3-phosphate acyltransferase epsilon OS=Homo sapiens OX=9606 GN=AGPAT5 PE=1 SV=3	0.004	2.919	2	1	2	1	364	42	9.1	1	cell differentiation;metabolic process	endoplasmic reticulum;membrane;mitochondrion;nucleus	catalytic activity;protein binding	Pf01553	55326	ENSG00000155189.11	AGPAT5	8	Metabolic pathways; Phospholipase D signaling pathway; Glycerophospholipid metabolism; Glycerolipid metabolism	Triacylglyceride Synthesis	Synthesis of PA	10	0	119.1	80.9	11.04	11.87	114.6	120.5	120.9	132.8	127.1	119.2	129.4	90.3	87.6	87.4	77.8	64	93.5
High	1.469	6.59551e-08	IsMasterProtein	P21589	0.5908	0.515415	0.666184	1.22878e-09	5'-nucleotidase OS=Homo sapiens OX=9606 GN=NT5E PE=1 SV=1	0.001	36.864	23	11	15	11	574	63.3	7.03	11	metabolic process;regulation of biological process	cell surface;cytosol;membrane	catalytic activity;metal ion binding;nucleotide binding	Pf00149, Pf02872, Pf09587	4907	ENSG00000135318.11	NT5E	6	Nicotinate and nicotinamide metabolism; Pyrimidine metabolism; Metabolic pathways; Purine metabolism	Differentiation Pathway; NAD+ metabolism	Pyrimidine catabolism; Purine catabolism; Nicotinate metabolism	14	0	119	81	3.67	5.65	128.1	124.7	119.5	121.6	119.1	115.9	116.9	115.6	77.9	80.8	72.2	82.5	85.4
High	1.464	0.000261907	IsMasterProtein	E9PI62	0.481245	0.319461	0.643029	7.09393e-05	Mitochondrial GTPase 1 OS=Homo sapiens OX=9606 PE=3 SV=1	0.002	5.026	5	2	2	2	339	37.2	9	2		membrane;mitochondrion	catalytic activity;nucleotide binding	Pf00009, Pf01926, Pf02421		ENSG00000254536.1		10				0	0	118.8	81.2	10.17	12.13	127.4	123.2	99.8	124.6	114.9	109.6	130.4	101.3	88.7	92.8	77.3	101.4	70.2
High	1.464	8.49021e-06	IsMasterProtein	Q9NRP4	0.519642	0.399191	0.640093	1.28665e-06	Succinate dehydrogenase assembly factor 3, mitochondrial OS=Homo sapiens OX=9606 GN=SDHAF3 PE=1 SV=1	0.001	16.696	26	4	5	4	125	14.6	9.07	4	cell organization and biogenesis;metabolic process;regulation of biological process;response to stimulus	mitochondrion;organelle lumen		Pf05347, Pf13233	57001	ENSG00000196636.7	ACN9; SDHAF3	7				0	0	118.8	81.2	7.35	8.93	117.5	127.2	119.2	127.9	105.4	125.1	109.9	109.9	80.8	80.8	94.5	80.3	86.9
High	1.462	2.45693e-05	IsMasterProtein	B4E3T4	0.587457	0.46411	0.710805	4.11672e-07	HCG2043421, isoform CRA_c OS=Homo sapiens OX=9606 GN=RBPMS PE=1 SV=1	0	33.99	29	5	7	5	224	25	9.23	5	metabolic process;regulation of biological process;response to stimulus	cytosol	protein binding;RNA binding	Pf00076, Pf13893, Pf14259	11030	ENSG00000157110.15	RBPMS	8		Exercise-induced Circadian Regulation		1	0	118.8	81.2	4.95	9.69	124.6	125.6	123.1	117.5	125.2	118.7	116.2	108.4	83.3	82.3	61.5	80.7	85.5
High	1.462	1.01773e-06	IsMasterProtein	O00483	0.567145	0.459046	0.675244	1.37758e-07	Cytochrome c oxidase subunit NDUFA4 OS=Homo sapiens OX=9606 GN=NDUFA4 PE=1 SV=1	0	30.894	56	5	13	5	81	9.4	9.38	5	metabolic process;transport	membrane;mitochondrion	catalytic activity;protein binding;transporter activity	Pf06522	4697	ENSG00000189043.9	NDUFA4	7	Oxidative phosphorylation; Huntington's disease; Non-alcoholic fatty liver disease (NAFLD); Parkinson's disease; Metabolic pathways; Alzheimer's disease	Electron Transport Chain; Oxidative phosphorylation	TP53 Regulates Metabolic Genes; Respiratory electron transport	17	0	118.8	81.2	7.41	6.63	131.9	120.8	114.1	123.6	121.1	116.7	125.2	102.1	84.5	84.6	69.6	83.6	81.8
High	1.462	3.68716e-07	IsMasterProtein	P05787	0.538157	0.478069	0.598245	2.47926e-10	Keratin, type II cytoskeletal 8 OS=Homo sapiens OX=9606 GN=KRT8 PE=1 SV=7	0.033	578.959	78	53	483	53	483	53.7	5.59	53	cell death;cell differentiation;cell organization and biogenesis;regulation of biological process;response to stimulus	cytoplasm;cytoskeleton;cytosol;membrane;nucleus	catalytic activity;motor activity;protein binding;structural molecule activity	Pf00038, Pf01576, Pf13166, Pf15003	3856	ENSG00000170421.12	KRT8	12		Primary Focal Segmental Glomerulosclerosis FSGS	Formation of the cornified envelope	4	0	118.8	81.2	4.77	1.66	118.6	122	113.9	124.6	113.5	119.1	126.1	110.1	82.7	81.9	84	80.3	81.7
High	1.46	6.18113e-07	IsMasterProtein	Q13884	0.527059	0.438948	0.61517	2.84683e-08	Beta-1-syntrophin OS=Homo sapiens OX=9606 GN=SNTB1 PE=1 SV=3	0	65.957	27	15	18	15	538	58	8.63	15		cytoplasm;cytoskeleton;membrane	protein binding;structural molecule activity	Pf00169, Pf00595	6641	ENSG00000172164.13	SNTB1	8				0	0	118.7	81.3	4.57	6.98	125.2	116.7	119.4	113.8	120.9	109.6	114.3	124.2	78.6	76.6	93.7	82.7	85
High	1.453	0.00240272	IsMasterProtein	Q9HAN9	0.504309	0.278445	0.730173	0.000988628	Nicotinamide/nicotinic acid mononucleotide adenylyltransferase 1 OS=Homo sapiens OX=9606 GN=NMNAT1 PE=1 SV=1	0.001	7.121	7	2	2	2	279	31.9	8.87	2	metabolic process;response to stimulus	nucleus	catalytic activity;nucleotide binding;protein binding	Pf01467	64802	ENSG00000173614.13	NMNAT1	1	Metabolic pathways; Nicotinate and nicotinamide metabolism	NAD Biosynthesis II (from tryptophan); NAD+ metabolism; NAD+ biosynthetic pathways	Nicotinate metabolism	9	0	118.5	81.5	17.01	15.97	116.2	118.5	107	97.4	113.5	97.3	130.5	158.5	77.1	82.7	101.3	103.7	71.3
High	1.452	1.96324e-08	IsMasterProtein	Q14563	0.520506	0.449593	0.591419	2.42263e-09	Semaphorin-3A OS=Homo sapiens OX=9606 GN=SEMA3A PE=1 SV=1	0.001	22.831	11	10	11	10	771	88.8	7.42	10	cell death;cell differentiation;cell growth;cell organization and biogenesis;cellular component movement;development;regulation of biological process;response to stimulus	extracellular;membrane	protein binding	Pf01403, Pf01437	10371	ENSG00000075213.10	SEMA3A	7	Axon guidance		SEMA3A-Plexin repulsion signaling by inhibiting Integrin adhesion; Sema3A PAK dependent Axon repulsion; CRMPs in Sema3A signaling	7	0	118.4	81.6	4.2	4.69	116.1	117.5	123.2	121.4	118.2	122.8	115.7	107.9	76.3	81.1	84.2	89.8	81.2
High	1.451	1.16552e-08	IsMasterProtein	Q15758	0.564394	0.492002	0.636786	1.29798e-09	Neutral amino acid transporter B(0) OS=Homo sapiens OX=9606 GN=SLC1A5 PE=1 SV=2	0.001	78.971	21	9	22	9	541	56.6	5.48	9	transport	membrane	protein binding;receptor activity;transporter activity	Pf00375	6510	ENSG00000105281.12	SLC1A5	19	Protein digestion and absorption; Central carbon metabolism in cancer	TYROBP Causal Network	Amino acid transport across the plasma membrane	7	0	118.4	81.6	4.61	4.44	119	126.8	110.5	115.6	122.8	117.7	116.5	125.8	82.3	77.6	73.7	80.7	82.4
High	1.451	4.07142e-09	IsMasterProtein	Q6ZRP7	0.555826	0.493194	0.618457	2.78785e-10	Sulfhydryl oxidase 2 OS=Homo sapiens OX=9606 GN=QSOX2 PE=1 SV=3	0	46.334	15	11	13	11	698	77.5	7.72	11	cellular homeostasis;metabolic process;regulation of biological process	extracellular;Golgi;membrane;nucleus	catalytic activity	Pf00085, Pf04777	169714	ENSG00000165661.16	QSOX2	9				0	0	118.4	81.6	4.21	3.3	116.4	123.5	114.1	124.1	125.8	117.3	111.8	119.4	82.3	77	85.6	81.4	81.8
High	1.449	7.03225e-05	IsMasterProtein	B7Z7E1	0.526399	0.371389	0.681408	1.78863e-05	Calponin OS=Homo sapiens OX=9606 GN=CNN1 PE=1 SV=1	0.002	3.893	4	1	1	1	247	27.4	8.87	1	cell organization and biogenesis;regulation of biological process	cytoskeleton	protein binding	Pf00307, Pf00402	1264	ENSG00000130176.7	CNN1	19		Endothelin Pathways; Myometrial Relaxation and Contraction Pathways		2	0	118.3	81.7	9.85	10.46	123.3	125.6	125.4	132	105.7	114.8	97	120.5	68.5	88.2	69.1	85	90.2
High	1.449	1.70339e-06	IsMasterProtein	P14635-2	0.520619	0.422168	0.61907	1.25566e-07	Isoform 2 of G2/mitotic-specific cyclin-B1 OS=Homo sapiens OX=9606 GN=CCNB1	0.001	28.662	16	6	9	6	396	44.1	7.37	6	cell division;cell organization and biogenesis;metabolic process;regulation of biological process;response to stimulus	cytoplasm;cytosol;membrane;nucleus;organelle lumen	catalytic activity;enzyme regulator activity;protein binding	Pf00134, Pf02984	891	ENSG00000134057.14	CCNB1	5		AMP-activated Protein Kinase (AMPK) Signaling; miRNA Regulation of DNA Damage Response; Cell Cycle; Retinoblastoma (RB) in Cancer; ATM Signaling Pathway; G1 to S cell cycle control; DNA Damage Response		7	0	118.3	81.7	5.39	7.78	111.8	109.8	123.4	111.6	126.7	117.8	117.7	123.5	74.8	77.6	79	83.6	83.6
High	1.448	7.85459e-07	IsMasterProtein	A0A2R8Y4J4	0.513202	0.423862	0.602542	4.6861e-08	Required for meiotic nuclear division protein 1 homolog OS=Homo sapiens OX=9606 GN=RMND1 PE=1 SV=1	0	48.397	27	11	14	11	444	50.5	9.2	11												0	0	118.3	81.7	6.6	4.66	121.5	123.6	113.9	126.3	121.9	113	118.9	102.2	85.4	77.5	86.4	82.6	82.9
High	1.448	0.582856	IsMasterProtein	F5GWN5	0.280044	-0.429017	0.989105	0.534416	Phosphatidylinositol 4-phosphate 3-kinase C2 domain-containing subunit beta OS=Homo sapiens OX=9606 GN=PIK3C2B PE=1 SV=1	0.001	16.536	4	5	6	5	1606	181.6	7.34	5	cell communication;cellular component movement;metabolic process;regulation of biological process;response to stimulus	cytoplasm;cytosol;endoplasmic reticulum;membrane	catalytic activity;nucleotide binding;protein binding	Pf00168, Pf00454, Pf00613, Pf00787, Pf00792, Pf00794	5287	ENSG00000133056.13	PIK3C2B	1		Signaling Pathways in Glioblastoma; Signal Transduction of S1P Receptor; Focal Adhesion-PI3K-Akt-mTOR-signaling pathway; EGF/EGFR Signaling Pathway; Regulation of Actin Cytoskeleton; DNA Damage Response (only ATM dependent)		6	0	118.3	81.7	10.87	120.92	103.3	114.2	93.4	93.9	85.6	83.4	89.2	88.5	65.6	59.6	49.8	62.2	63.9
High	1.448	0.000103521	IsMasterProtein	Q70UQ0	0.527679	0.367285	0.688074	2.45697e-05	Inhibitor of nuclear factor kappa-B kinase-interacting protein OS=Homo sapiens OX=9606 GN=IKBIP PE=1 SV=1	0.001	20.855	17	6	7	6	350	39.3	9.17	6	response to stimulus	endoplasmic reticulum;membrane	protein binding	Pf08317	121457	ENSG00000166130.14	IKBIP	12				0	0	118.3	81.7	10.45	10.16	125	120.7	118.7	129	119	118.7	124.8	89	89.8	90.1	71.5	80.6	82.9
High	1.44	0.000108938	IsMasterProtein	O60931	0.582226	0.437563	0.72689	2.8243e-06	Cystinosin OS=Homo sapiens OX=9606 GN=CTNS PE=1 SV=2	0.003	3.66	2	1	1	1	367	41.7	8.98	1	metabolic process;regulation of biological process;response to stimulus;transport	cytoskeleton;endosome;membrane;vacuole	transporter activity	Pf04193	1497	ENSG00000040531.14	CTNS	17	Lysosome		Miscellaneous transport and binding events; Transport of inorganic cations/anions and amino acids/oligopeptides	5	0	118	82	5.57	12.47	121.4	128.3	116.3	126.2	117.1	124	107.9	115.9	65.7	84.6	86.9	67.1	88.8
High	1.44	1.96096e-06	IsMasterProtein	P08574	0.494209	0.406209	0.582208	6.10134e-08	Cytochrome c1, heme protein, mitochondrial OS=Homo sapiens OX=9606 GN=CYC1 PE=1 SV=3	0	55.302	31	10	15	10	325	35.4	9	10	metabolic process;response to stimulus;transport	membrane;mitochondrion;nucleus	metal ion binding	Pf02167	1537	ENSG00000179091.4	CYC1	8	Cardiac muscle contraction; Alzheimer's disease; Oxidative phosphorylation; Non-alcoholic fatty liver disease (NAFLD); Huntington's disease; Metabolic pathways; Parkinson's disease		Respiratory electron transport; Mitochondrial protein import; Metabolism of proteins	13	0	118	82	4.2	7.39	118	117.1	109.9	121	112.1	113.8	118.2	125	84.2	81.5	97.3	80.5	81.8
High	1.44	4.92178e-05	IsMasterProtein	Q8IZQ5	0.54666	0.412746	0.680573	2.41578e-06	Selenoprotein H OS=Homo sapiens OX=9606 GN=SELENOH PE=1 SV=2	0.001	8.808	19	2	2	2	122	13.4	9.74	2			RNA binding	Pf10262	280636	ENSG00000211450.9	C11orf31; SELENOH	11		Selenium Micronutrient Network; Selenium Metabolism and Selenoproteins		2	0	118	82	6.32	10.51	109.7	114.2	125.3	118.8	130.8	109.1	118.9	121.6	81.6	83.5	62.8	85.2	87.4
High	1.438	2.4522e-08	IsMasterProtein	Q6JQN1-5	0.508185	0.43742	0.57895	3.11985e-09	Isoform 5 of Acyl-CoA dehydrogenase family member 10 OS=Homo sapiens OX=9606 GN=ACAD10	0.001	25.927	7	6	8	6	1090	122.3	8.32	6	metabolic process	mitochondrion;organelle lumen	catalytic activity;nucleotide binding	Pf00441, Pf00702, Pf01163, Pf01636, Pf02770, Pf02771, Pf08028, Pf13242, Pf13419	80724	ENSG00000111271.14	ACAD10	12				0	0	118	82	4.23	4.81	113.3	112.4	120.4	115.8	126.3	112.3	121	117.9	79.4	78.8	90.8	81.4	82.7
High	1.437	2.16469e-10	IsMasterProtein	Q13308	0.516201	0.46844	0.563961	2.65972e-11	Inactive tyrosine-protein kinase 7 OS=Homo sapiens OX=9606 GN=PTK7 PE=1 SV=2	0.003	219.932	41	40	65	40	1070	118.3	7.09	40	cell differentiation;cell organization and biogenesis;cellular component movement;metabolic process;regulation of biological process;response to stimulus	membrane	catalytic activity;nucleotide binding;protein binding	Pf00047, Pf00069, Pf07679, Pf07714, Pf13895, Pf13927, Pf14575	5754	ENSG00000112655.15	PTK7	6				0	0	117.9	82.1	2.09	2.88	120.6	119.3	118.2	121.1	115.7	115.7	116.6	114.4	81.7	81.7	87.1	84.3	80.9
High	1.435	0.000213342	IsMasterProtein	P15954	0.522066	0.363632	0.680499	2.41427e-05	Cytochrome c oxidase subunit 7C, mitochondrial OS=Homo sapiens OX=9606 GN=COX7C PE=1 SV=1	0.001	19.336	38	3	7	3	63	7.2	10.27	3	metabolic process;transport	membrane;mitochondrion	catalytic activity;transporter activity	Pf02935	1350	ENSG00000127184.12	COX7C	5	Oxidative phosphorylation; Metabolic pathways; Parkinson's disease; Cardiac muscle contraction; Non-alcoholic fatty liver disease (NAFLD); Alzheimer's disease; Huntington's disease	Electron Transport Chain	TP53 Regulates Metabolic Genes; Respiratory electron transport	17	0	117.9	82.1	11.9	7.82	123.4	115.7	118.2	127.1	126.3	115.9	131.8	86.4	79.6	85.9	73.7	87.7	88.4
High	1.433	9.28737e-06	IsMasterProtein	P10909-5	0.492596	0.39228	0.592913	2.8761e-07	Isoform 5 of Clusterin OS=Homo sapiens OX=9606 GN=CLU	0.001	34.34	14	5	6	5	460	53.6	6.27	5	cell organization and biogenesis;cell proliferation;defense response;metabolic process;regulation of biological process;response to stimulus;transport	cell surface;cytoplasm;cytosol;endoplasmic reticulum;extracellular;Golgi;membrane;mitochondrion;nucleus;organelle lumen	catalytic activity;protein binding	Pf01093	1191		CLU	8		Complement and Coagulation Cascades		1	0	117.8	82.2	4.52	8.16	120.2	117.2	106.2	120	113.6	122.3	114.5	120.5	80.9	83.4	80.9	94.5	70.8
High	1.431	8.00529e-05	IsMasterProtein	P08243	0.486982	0.362843	0.61112	3.76205e-06	Asparagine synthetase [glutamine-hydrolyzing] OS=Homo sapiens OX=9606 GN=ASNS PE=1 SV=4	0.001	144.972	43	23	39	23	561	64.3	6.86	23	cell communication;metabolic process;regulation of biological process;response to stimulus	cytosol	catalytic activity;nucleotide binding;protein binding	Pf00310, Pf00733, Pf12481, Pf13522, Pf13537	440	ENSG00000070669.16	ASNS	7	Metabolic pathways; Alanine, aspartate and glutamate metabolism	Photodynamic therapy-induced unfolded protein response; Amino Acid metabolism	Amino acid synthesis and interconversion (transamination); ATF4 activates genes	11	0	117.7	82.3	5.43	11.66	115.2	108.8	116.4	113.7	124.4	121.2	124.2	108.3	75.2	78.5	106.7	80	79.2
High	1.427	8.34337e-05	IsMasterProtein	D6RGV5	0.455067	0.345293	0.56484	2.02217e-06	Cytochrome c oxidase subunit 7A2, mitochondrial (Fragment) OS=Homo sapiens OX=9606 GN=COX7A2 PE=1 SV=1	0.001	12.063	28	3	10	3	103	11.5	9.91	3	metabolic process;transport		catalytic activity;transporter activity	Pf02238		ENSG00000112695.11		6				0	0	117.6	82.4	4.05	10.14	117.2	119.9	109.7	118.8	107.9	114.4	115.2	120.7	79.1	78.4	102.3	83.9	78
High	1.427	0.000137663	IsMasterProtein	Q9NX62	0.535557	0.411265	0.659849	1.30296e-06	Inositol monophosphatase 3 OS=Homo sapiens OX=9606 GN=IMPAD1 PE=1 SV=1	0.001	28.485	28	10	10	10	359	38.7	6.86	10	metabolic process	cytosol;Golgi;membrane;nucleus;organelle lumen	catalytic activity;metal ion binding	Pf00459	54928	ENSG00000104331.8	IMPAD1	8	Inositol phosphate metabolism; Sulfur metabolism; Metabolic pathways; Phosphatidylinositol signaling system		Cytosolic sulfonation of small molecules	8	0	117.6	82.4	3.5	10.3	114.6	120.5	112.7	119	121.3	119.9	113.1	123.8	82.6	86	61.9	83.7	83.8
High	1.426	0.0226383	IsMasterProtein	Q96PQ7	0.429665	0.155452	0.703878	0.0130001	Kelch-like protein 5 OS=Homo sapiens OX=9606 GN=KLHL5 PE=2 SV=3	0.002	5.736	3	2	2	2	755	84.4	6.64	2	metabolic process	cytoplasm;cytoskeleton;cytosol	catalytic activity;protein binding	Pf00651, Pf01344, Pf07646, Pf07707, Pf13415, Pf13418, Pf13964	51088	ENSG00000109790.16	KLHL5	4			Antigen processing: Ubiquitination & Proteasome degradation; Neddylation	7	0	117.6	82.4	20.74	15.9	157.9	135.8	120.6	150.5	120.6	102.8	90	94.3	84.6	90.5		103.4	72.9
High	1.426	3.26544e-05	IsMasterProtein	Q9H4G4	0.489551	0.384591	0.59451	5.23158e-07	Golgi-associated plant pathogenesis-related protein 1 OS=Homo sapiens OX=9606 GN=GLIPR2 PE=1 SV=3	0	54.367	53	9	19	9	154	17.2	9.41	9	regulation of biological process	extracellular;Golgi;membrane	protein binding	Pf00188	152007	ENSG00000122694.15	GLIPR2	9				0	0	117.6	82.4	4.02	9.55	115.7	119.8	112.6	121.5	115.5	114.1	110.2	124	78.5	79.9	100.4	84.6	80.3
High	1.425	8.91151e-08	IsMasterProtein	Q9BXS6	0.500465	0.43438	0.566551	1.70747e-09	Nucleolar and spindle-associated protein 1 OS=Homo sapiens OX=9606 GN=NUSAP1 PE=1 SV=1	0	60.417	29	15	16	15	441	49.4	9.91	15	cell division;cell organization and biogenesis;metabolic process;regulation of biological process	chromosome;cytoplasm;cytoskeleton;nucleus	DNA binding;protein binding;RNA binding		51203	ENSG00000137804.12	NUSAP1	15				0	0	117.5	82.5	4.77	2.9	122.4	119.8	113.8	121.2	118.4	117.9	119.2	104.9	85.3	83	81.7	84.1	83.8
High	1.424	0.00133058	IsMasterProtein	O75348	0.569768	0.366451	0.773084	0.000129034	V-type proton ATPase subunit G 1 OS=Homo sapiens OX=9606 GN=ATP6V1G1 PE=1 SV=3	0.001	20.719	24	3	3	3	118	13.7	8.79	3	cellular homeostasis;regulation of biological process;response to stimulus;transport	cytosol;membrane	catalytic activity;protein binding;transporter activity	Pf03179	9550	ENSG00000136888.6	ATP6V1G1	9	mTOR signaling pathway; Collecting duct acid secretion; Vibrio cholerae infection; Phagosome; Synaptic vesicle cycle; Metabolic pathways; Rheumatoid arthritis; Epithelial cell signaling in Helicobacter pylori infection; Oxidative phosphorylation	Osteoclast Signaling	Transferrin endocytosis and recycling; ROS, RNS production in phagocytes; Ion channel transport; Insulin receptor recycling	21	0	117.5	82.5	7.67	15.87	125.2	119.4	123.9	100.1	124.5	114.5	115.2	128.9	89.5	86.5	52.7	90.7	73
High	1.423	0.000345603	IsMasterProtein	Q6UX53	0.466692	0.345945	0.58744	4.46112e-06	Methyltransferase-like protein 7B OS=Homo sapiens OX=9606 GN=METTL7B PE=1 SV=2	0.001	22.287	20	6	11	6	244	27.8	8.38	6	metabolic process		catalytic activity	Pf01209, Pf01739, Pf05148, Pf08241, Pf08242, Pf12847, Pf13489, Pf13578, Pf13649, Pf13659, Pf13847	196410	ENSG00000170439.6	METTL7B	12				0	0	117.5	82.5	2.85	12.43	115.8	116.5	110.4	118.5	113.7	121.4	113.9	115.8	76.5	78	109.3	84.9	80
High	1.422	1.54445e-06	IsMasterProtein	O15446	0.4927	0.397661	0.587738	1.597e-07	DNA-directed RNA polymerase I subunit RPA34 OS=Homo sapiens OX=9606 GN=CD3EAP PE=1 SV=1	0.001	102.348	37	12	19	12	510	55	8.51	12	metabolic process;regulation of biological process;response to stimulus	chromosome;cytosol;mitochondrion;nucleus	catalytic activity;RNA binding	Pf08208	10849	ENSG00000117877.10	CD3EAP	19			RNA Polymerase I Chain Elongation; NoRC negatively regulates rRNA expression; RNA Polymerase I Transcription Termination; RNA Polymerase I Promoter Escape; B-WICH complex positively regulates rRNA expression; RNA Polymerase I Transcription Initiation	12	0	117.4	82.6	5.59	7.32	109.2	117.4	117	115.5	112.9	117.2	114.3	131.5	77	77.8	95.3	83.2	81.1
High	1.422	3.86323e-10	IsMasterProtein	P20020	0.503405	0.459815	0.546995	1.31797e-11	Plasma membrane calcium-transporting ATPase 1 OS=Homo sapiens OX=9606 GN=ATP2B1 PE=1 SV=4	0.002	171.538	26	33	58	33	1220	134.6	5.91	33												0	0	117.4	82.6	2.51	1.49	117.4	118.5	113.8	119.2	119.7	120.5	117.2	112	81.1	83.1	83.4	84.3	82
High	1.421	0.0131112	IsMasterProtein	C9JVP0	0.417636	0.203718	0.631555	0.00289689	Forkhead box J3, isoform CRA_b (Fragment) OS=Homo sapiens OX=9606 GN=FOXJ3 PE=1 SV=1	0.003	3.522	2	1	1	1	382	42.3	8.19	1	cell differentiation;metabolic process;regulation of biological process	nucleus	DNA binding	Pf00250	22887	ENSG00000198815.8	FOXJ3	1				0	0	117.4	82.6	6.67	23.03	114.8	106.1	117.6	106.7	123.1	105.6	110	124.2	78	73	132.4	93.9	73
High	1.421	0.159105	IsMasterProtein	E9PKT9	0.787897	-0.0527894	1.62858	0.121987	Molybdopterin synthase sulfur carrier subunit OS=Homo sapiens OX=9606 GN=MOCS2 PE=1 SV=2	0.001	9.106	52	3	8	3	83	9.2	4.72	3	metabolic process	cytoplasm;cytosol	catalytic activity;nucleotide binding	Pf02597		ENSG00000164172.18		5				0	0	117.4	82.6	63.97	83.53	64.2	67.9	90.9	62	221.7	84.5	135.1	271.2	38.6	29.6	226	63.7	43.1
High	1.42	0.00127548	IsMasterProtein	Q16270	0.447082	0.303403	0.59076	4.44158e-05	Insulin-like growth factor-binding protein 7 OS=Homo sapiens OX=9606 GN=IGFBP7 PE=1 SV=1	0	45.885	34	8	12	8	282	29.1	7.9	8	metabolic process;regulation of biological process;response to stimulus	extracellular;organelle lumen	protein binding	Pf07648, Pf07679	3490	ENSG00000163453.11	IGFBP7	4		Simplified Interaction Map Between LOXL4 and Oxidative Stress Pathway; VEGFA-VEGFR2 Signaling Pathway; Senescence and Autophagy in Cancer	Post-translational protein phosphorylation; Regulation of Insulin-like Growth Factor (IGF) transport and uptake by Insulin-like Growth Factor Binding Proteins (IGFBPs); Senescence-Associated Secretory Phenotype (SASP)	11	0	117.3	82.7	3.36	15.52	108.7	114	116	111.3	116.1	117.2	114.7	121.6	78	82.4	117.5	81.5	79.7
High	1.419	1.75156e-09	IsMasterProtein	P49321	0.52397	0.477713	0.570227	1.45371e-11	Nuclear autoantigenic sperm protein OS=Homo sapiens OX=9606 GN=NASP PE=1 SV=2	0.003	229.853	51	31	71	31	788	85.2	4.3	31	cell organization and biogenesis;cell proliferation;metabolic process;response to stimulus;transport	cytoplasm;nucleus	protein binding	Pf00515, Pf10516, Pf13414, Pf13424	4678	ENSG00000132780.16	NASP	1				0	0	117.3	82.7	1.58	2.9	119.1	121.6	119	117.7	116.7	116.2	117.3	116	80.5	82.3	77.6	84.2	83.3
High	1.419	6.68815e-08	IsMasterProtein	Q8TD30	0.502949	0.429067	0.576832	5.8681e-09	Alanine aminotransferase 2 OS=Homo sapiens OX=9606 GN=GPT2 PE=1 SV=1	0.001	78.598	32	15	20	15	523	57.9	7.71	15	metabolic process	mitochondrion;organelle lumen	catalytic activity	Pf00155	84706	ENSG00000166123.13	GPT2	16	Alanine, aspartate and glutamate metabolism; Biosynthesis of amino acids; Arginine biosynthesis; Metabolic pathways; 2-Oxocarboxylic acid metabolism; Carbon metabolism	Amino Acid metabolism	Amino acid synthesis and interconversion (transamination)	10	0	117.3	82.7	4.1	5.14	124.4	120.3	116.3	109.7	119.9	111.4	117.1	118.8	83.3	82.9	75.4	85.6	79
High	1.415	0.00618443	IsMasterProtein	Q5TB80-2	0.60058	0.355293	0.845868	0.000445114	Isoform 2 of Centrosomal protein of 162 kDa OS=Homo sapiens OX=9606 GN=CEP162	0.001	7.599	4	4	6	4	1327	153	5.57	4	cell organization and biogenesis	cytosol;nucleus	protein binding		22832	ENSG00000135315.11	KIAA1009; CEP162	6				0	0	117.2	82.8	3.21	18.91	114	119.7	117.4	120.3	116.7	118.5	123.4	126	85.2	92.2	43.8	83.1	87
High	1.415	7.10984e-07	IsMasterProtein	Q9BQ70	0.487347	0.397312	0.577382	9.43187e-08	Transcription factor 25 OS=Homo sapiens OX=9606 GN=TCF25 PE=1 SV=1	0.001	18.505	7	5	5	5	676	76.6	6.35	5	metabolic process;regulation of biological process	nucleus	DNA binding;protein binding	Pf04910	22980	ENSG00000141002.19	TCF25	16				0	0	117.2	82.8	5.38	6.64	121.6	114.1	117.9	126.8	116	111.6	119.4	106.3	80.1	81.7	95.1	85.8	77.5
High	1.409	0.000145848	IsMasterProtein	P16403	0.554371	0.415279	0.693462	3.14539e-06	Histone H1.2 OS=Homo sapiens OX=9606 GN=HIST1H1C PE=1 SV=2	0.001	37.635	25	9	43	9	213	21.4	10.93	9	cell organization and biogenesis;metabolic process;regulation of biological process	chromosome;nucleus	DNA binding;protein binding;RNA binding	Pf00538	3006	ENSG00000187837.3	HIST1H1C	6			Formation of Senescence-Associated Heterochromatin Foci (SAHF); Activation of DNA fragmentation factor	10	0	117	83	4.99	11.27	117.5	119	109.5	114.4	127	120.3	115.7	126.4	89.5	85.3	60.2	82.1	87.2
High	1.408	6.77576e-08	IsMasterProtein	E5RHW4	0.503716	0.435619	0.571812	2.23473e-09	Erlin-2 (Fragment) OS=Homo sapiens OX=9606 GN=ERLIN2 PE=1 SV=1	0.001	122.259	58	19	36	19	338	37.7	5.62	19	metabolic process	cytosol;endoplasmic reticulum;membrane	protein binding	Pf01145		ENSG00000147475.14		8				0	0	117	83	3.34	5.04	113	119.7	113	125.2	117.1	117.8	116.1	116.1	79.4	81.5	90	85	79.1
High	1.407	1.18333e-07	IsMasterProtein	Q9NUU6	0.482495	0.405022	0.559967	1.76637e-08	Inactive ubiquitin thioesterase OTULINL OS=Homo sapiens OX=9606 GN=OTULINL PE=1 SV=1	0.001	7.126	8	3	3	3	356	42.2	9.29	3					54491	ENSG00000145569.5	FAM105A	5				0	0	116.9	83.1	5.15	4.66	117.6	121	116.2	117.9	109.8	120.5	105.8	123.8	77.2	84.4	87.1	79.4	83.1
High	1.406	0.0131252	IsMasterProtein	P18850	0.361431	0.154816	0.568047	0.00626025	Cyclic AMP-dependent transcription factor ATF-6 alpha OS=Homo sapiens OX=9606 GN=ATF6 PE=1 SV=3	0.002	4.319	1	1	1	1	670	74.5	8.22	1	metabolic process;regulation of biological process;response to stimulus	cytosol;endoplasmic reticulum;Golgi;membrane;nucleus	DNA binding;protein binding	Pf00170, Pf03131, Pf06156, Pf07716	22926	ENSG00000118217.5	ATF6	1	Alzheimer's disease; Protein processing in endoplasmic reticulum	Sterol Regulatory Element-Binding Proteins (SREBP) signalling; Alzheimers Disease; Photodynamic therapy-induced unfolded protein response; VEGFA-VEGFR2 Signaling Pathway	ATF4 activates genes; ATF6 (ATF6-alpha) activates chaperone genes	12	0	116.9	83.1	15.24	12.11	112	123.8	92.8	113.7	128.6	124.7	81.1	125.1	75.6	80.6	78	94.9	88
High	1.406	0.00209884	IsMasterProtein	Q9BW19	0.412288	0.27319	0.551385	7.36142e-05	Kinesin-like protein KIFC1 OS=Homo sapiens OX=9606 GN=KIFC1 PE=1 SV=2	0.002	171.861	45	27	44	27	673	73.7	8.98	27	cell division;cell organization and biogenesis;cellular component movement	cytoplasm;cytoskeleton;endosome;membrane;nucleus	catalytic activity;motor activity;nucleotide binding;protein binding	Pf00225	3833	ENSG00000237649.7; ENSG00000204197.9; ENSG00000233450.7	KIFC1	6; CHR_HSCHR6_MHC_QBL_CTG1; CHR_HSCHR6_MHC_SSTO_CTG1			COPI-dependent Golgi-to-ER retrograde traffic; Kinesins	8	0	116.9	83.1	1.97	15.09	111.6	114.2	114.4	112.2	111.8	112.8	114.9	118.4	80.3	78.4	117.6	85.3	81
High	1.405	0.000603203	IsMasterProtein	A0A1W2PPZ5	0.438217	0.321604	0.554829	6.16412e-06	Transcription elongation factor A protein 1 OS=Homo sapiens OX=9606 GN=TCEA1 PE=1 SV=1	0	72.555	51	15	24	15	301	33.9	8.38	15	metabolic process;regulation of biological process	nucleus	DNA binding;metal ion binding	Pf01096, Pf07500, Pf08711		ENSG00000187735.13		8				0	0	116.8	83.2	1.28	12.36	116.5	113.7	115.5	113.4	113.9	115.6	116.7	113	82.2	80.7	110.9	85.1	81.8
High	1.405	2.33304e-05	IsMasterProtein	P29084	0.529541	0.436169	0.622913	5.43478e-08	Transcription initiation factor IIE subunit beta OS=Homo sapiens OX=9606 GN=GTF2E2 PE=1 SV=1	0	67.126	46	13	19	13	291	33	9.66	13	metabolic process;regulation of biological process	cytosol;nucleus	DNA binding;protein binding;RNA binding	Pf02186	2961	ENSG00000197265.8	GTF2E2	8	Viral carcinogenesis; Basal transcription factors; Epstein-Barr virus infection	Eukaryotic Transcription Initiation	RNA polymerase II transcribes snRNA genes; RNA Polymerase II Transcription Initiation; HIV Transcription Initiation; RNA Polymerase II Transcription Pre-Initiation And Promoter Opening; RNA Polymerase II HIV Promoter Escape; RNA Polymerase II Pre-transcription Events; RNA Polymerase II Promoter Escape	20	0	116.8	83.2	2.41	7.74	118.5	123.8	119.3	117.5	114.4	115.4	117.6	117.6	83.8	87.1	66.6	84.6	83.6
High	1.404	0.00373951	IsMasterProtein	O00479	0.543436	0.331177	0.755696	0.000298376	High mobility group nucleosome-binding domain-containing protein 4 OS=Homo sapiens OX=9606 GN=HMGN4 PE=1 SV=3	0	32.677	42	5	12	5	90	9.5	10.48	5		chromosome;nucleus	DNA binding;protein binding		10473	ENSG00000182952.4	HMGN4	6				0	0	116.8	83.2	5.5	17.7	125.6	111.3	116.7	107.4	126.7	118.9	118.5	118	95.9	86.9	51.6	75.4	98.4
High	1.403	0.000407007	IsMasterProtein	Q99456	0.416933	0.280992	0.552875	5.1493e-05	Keratin, type I cytoskeletal 12 OS=Homo sapiens OX=9606 GN=KRT12 PE=1 SV=1	0.002	3.797	4	2	2	2	494	53.5	4.78	2	cell death	cytosol	structural molecule activity	Pf00038	3859	ENSG00000263243.2; ENSG00000187242.4	KRT12	17; CHR_HSCHR17_4_CTG4			Formation of the cornified envelope	3	0	116.8	83.2	6.4	11.99	105.9	118.2	117.7	118.7	104	122.7	119.1	106.7	79.7	82.5	92.5	107.1	74.5
High	1.402	4.19107e-06	IsMasterProtein	Q15398	0.507128	0.400362	0.613894	4.21874e-07	Disks large-associated protein 5 OS=Homo sapiens OX=9606 GN=DLGAP5 PE=1 SV=2	0.001	29.327	10	9	9	9	846	95.1	9	9	cell organization and biogenesis;cell proliferation;cellular component movement;metabolic process;regulation of biological process	cytoplasm;cytoskeleton;cytosol;mitochondrion;nucleus	catalytic activity;protein binding	Pf03359	9787	ENSG00000126787.12	DLGAP5	14				0	0	116.7	83.3	6.02	7.94	106.8	117.4	124.4	112.8	120.5	122.2	125.5	109.1	85.6	84.1	72.4	87.3	78.9
High	1.401	0.00303768	IsMasterProtein	P00403	0.417281	0.254418	0.580145	0.000296217	Cytochrome c oxidase subunit 2 OS=Homo sapiens OX=9606 GN=MT-CO2 PE=1 SV=1	0.001	18.584	15	4	17	4	227	25.5	4.82	4	metabolic process;response to stimulus;transport	membrane;mitochondrion	catalytic activity;metal ion binding;protein binding;transporter activity	Pf00116, Pf02790	4513	ENSG00000198712.1	COX2	MT	Huntington's disease; Metabolic pathways; Alzheimer's disease; Cardiac muscle contraction; Oxidative phosphorylation; Non-alcoholic fatty liver disease (NAFLD); Parkinson's disease	Electron Transport Chain; Endothelin Pathways; EGF/EGFR Signaling Pathway	TP53 Regulates Metabolic Genes; Respiratory electron transport	19	0	116.7	83.3	5.04	17.22	119.3	108	106.1	121.2	114.2	114.4	118.9	108.8	77.4	76.1	121.7	80	85.8
High	1.4	1.62644e-07	IsMasterProtein	Q9Y5E7	0.472015	0.408963	0.535068	1.97507e-09	Protocadherin beta-2 OS=Homo sapiens OX=9606 GN=PCDHB2 PE=1 SV=1	0	48.939	11	7	9	7	798	87.2	4.89	7	cell communication;cell organization and biogenesis	membrane	metal ion binding	Pf00028, Pf08266	56133	ENSG00000112852.6	PCDHB2	5				0	0	116.7	83.3	2.55	4.82	119.4	116.1	116.4	119.5	113.8	110.9	115	118.4	78.2	81.6	85.6	82.9	91.5
High	1.399	0.00267824	IsMasterProtein	P10253	0.411852	0.257919	0.565785	0.000199777	Lysosomal alpha-glucosidase OS=Homo sapiens OX=9606 GN=GAA PE=1 SV=4	0.001	148.51	24	21	45	21	952	105.3	6	21	cell organization and biogenesis;cellular homeostasis;metabolic process;regulation of biological process;response to stimulus;transport	membrane;organelle lumen;vacuole	catalytic activity	Pf00088, Pf01055, Pf13802	2548	ENSG00000171298.12	GAA	17	Metabolic pathways; Galactose metabolism; Starch and sucrose metabolism; Lysosome		Neutrophil degranulation; Glycogen storage disease type II (GAA); Lysosomal glycogen catabolism; Glycogen breakdown (glycogenolysis)	17	0	116.6	83.4	4.04	16.65	117.2	116.2	112.2	112.9	116.4	113.4	117.8	103.6	80.5	81.8	121.6	82.8	82.3
High	1.395	0.000180315	IsMasterProtein	A0A087WT12	0.410353	0.28844	0.532266	1.94976e-05	Glutathione peroxidase OS=Homo sapiens OX=9606 GN=GPX4 PE=1 SV=1	0	63.03	41	10	17	10	233	26.9	10.07	10	metabolic process;response to stimulus	mitochondrion	antioxidant activity;catalytic activity	Pf00255		ENSG00000167468.16		19		One carbon metabolism and related pathways; Metapathway biotransformation		2	0	116.5	83.5	5.84	10.92	103.2	109	114.7	108.2	118.6	117.7	116.7	123.7	77.6	82.2	107.7	83.7	86
High	1.394	0.000890436	IsMasterProtein	A0A0C4DFX7	0.374993	0.239408	0.510577	0.000145219	WD repeat-containing protein 76 OS=Homo sapiens OX=9606 GN=WDR76 PE=1 SV=1	0.001	24.422	11	7	8	7	562	62.5	9.1	7	regulation of biological process;response to stimulus	nucleus	DNA binding;protein binding	Pf00400	79968	ENSG00000092470.11	WDR76	15				0	0	116.5	83.5	6.32	12.11	118.4	115	116.4	107.1	103.5	104.2	113.9	123.3	92.5	79.2	108.7	82.7	80.3
High	1.392	5.28092e-05	IsMasterProtein	B4DGQ7	0.444902	0.31743	0.572374	1.33675e-05	Receptor tyrosine-protein kinase erbB-3 OS=Homo sapiens OX=9606 GN=ERBB3 PE=1 SV=1	0.001	14.86	8	6	6	6	921	101.7	7.55	6	cell death;cell differentiation;metabolic process;regulation of biological process;response to stimulus	membrane	catalytic activity;enzyme regulator activity;nucleotide binding;protein binding;receptor activity;signal transducer activity	Pf00069, Pf00757, Pf01030, Pf07714, Pf14843	2065	ENSG00000065361.14	ERBB3	12		Heart Development; Signaling Pathways in Glioblastoma; Apoptosis-related network due to altered Notch3 in ovarian cancer; ErbB Signaling Pathway		4	0	116.4	83.6	8.95	8.7	102.3	111.5	120.7	110.5	105.1	121	116.8	134.6	83.1	80.9	80.7	80.6	94.1
High	1.391	3.60359e-07	IsMasterProtein	P53985	0.474734	0.391084	0.558385	5.40869e-08	Monocarboxylate transporter 1 OS=Homo sapiens OX=9606 GN=SLC16A1 PE=1 SV=3	0.001	19.43	10	5	8	5	500	53.9	8.66	5	cell organization and biogenesis;cellular component movement;metabolic process;regulation of biological process;response to stimulus;transport	membrane;mitochondrion	protein binding;transporter activity	Pf00083, Pf07690, Pf12832	6566	ENSG00000281917.2; ENSG00000155380.11	SLC16A1	1; CHR_HG2104_PATCH		Photodynamic therapy-induced HIF-1 survival signaling	Proton-coupled monocarboxylate transport; Defective SLC16A1 causes symptomatic deficiency in lactate transport (SDLT); Basigin interactions; Pyruvate metabolism	16	0	116.4	83.6	5.01	5.74	119.2	120.4	111.7	111.8	124.9	117.4	118.1	106.7	88.3	87.4	76.3	89.2	77.9
High	1.391	1.97584e-06	IsMasterProtein	Q8WV24	0.48115	0.382421	0.579879	3.12168e-07	Pleckstrin homology-like domain family A member 1 OS=Homo sapiens OX=9606 GN=PHLDA1 PE=1 SV=4	0.001	8.686	8	3	3	3	401	45	9.89	3	cell death;metabolic process	cytoplasm;cytosol;nucleus	protein binding		22822	ENSG00000139289.13	PHLDA1	12			Interaction between PHLDA1 and AURKA	5	0	116.3	83.7	6.93	5.89	106.4	115.7	127.9	109.7	121.3	120.5	123.6	107.2	82.9	86.2	84.8	85.1	87.9
High	1.39	0.00061944	IsMasterProtein	P09669	0.426363	0.297725	0.555	2.29882e-05	Cytochrome c oxidase subunit 6C OS=Homo sapiens OX=9606 GN=COX6C PE=1 SV=2	0.001	22.586	47	5	12	5	75	8.8	10.39	5	metabolic process;transport	membrane;mitochondrion	catalytic activity;transporter activity	Pf02937	1345	ENSG00000164919.10	COX6C	8	Alzheimer's disease; Non-alcoholic fatty liver disease (NAFLD); Parkinson's disease; Cardiac muscle contraction; Oxidative phosphorylation; Huntington's disease; Metabolic pathways	Electron Transport Chain	TP53 Regulates Metabolic Genes; Respiratory electron transport	17	0	116.3	83.7	3.97	12.93	118.2	118.4	106.6	120.3	114	113.2	114.2	110.2	79	79.9	111.6	77.4	83.7
High	1.388	0.000128677	IsMasterProtein	C9J7Z4	0.458545	0.320143	0.596946	2.30379e-05	tRNA-splicing endonuclease subunit Sen2 (Fragment) OS=Homo sapiens OX=9606 GN=TSEN2 PE=1 SV=1	0.002	4.489	3	1	1	1	378	43.1	8.1	1	metabolic process	cytosol	catalytic activity	Pf01974, Pf02778		ENSG00000154743.17		3				0	0	116.2	83.8	7.82	11.29	114.4	101.9	114.9	111.3	108.7	126.7	118	129.3	78.8	71.7	103.4	92.2	80.6
High	1.388	0.000144343	IsMasterProtein	E7EPS8	0.447687	0.335826	0.559547	3.00323e-06	Receptor-type tyrosine-protein phosphatase mu OS=Homo sapiens OX=9606 GN=PTPRM PE=1 SV=2	0.001	25.454	7	8	8	8	1390	157	6.92	8	metabolic process	membrane	catalytic activity;protein binding	Pf00041, Pf00047, Pf00102, Pf00629, Pf00782, Pf07679, Pf14566		ENSG00000173482.16		18				0	0	116.3	83.7	9.91	3.78	125.8	132	100.4	123	119.1	113.6	101.4	109.3	82.6	84.8	80.9	88	80.9
High	1.388	0.000898559	IsMasterProtein	P51688	0.425393	0.2659	0.584885	0.000205625	N-sulphoglucosamine sulphohydrolase OS=Homo sapiens OX=9606 GN=SGSH PE=1 SV=1	0.001	17.054	9	4	4	4	502	56.7	6.95	4	metabolic process	organelle lumen;vacuole	catalytic activity;metal ion binding	Pf00884, Pf01663	6448	ENSG00000181523.12	SGSH	17	Glycosaminoglycan degradation; Metabolic pathways; Lysosome		HS-GAG degradation; MPS IIIA - Sanfilippo syndrome A	13	0	116.3	83.7	8.29	13.54	126.4	119.6	121.5	108.9	119	109.4	114.3	96.2	87.9	76.2	109	71.6	90.6
High	1.386	5.34531e-07	IsMasterProtein	Q9GZL7	0.484221	0.395169	0.573274	8.96523e-08	Ribosome biogenesis protein WDR12 OS=Homo sapiens OX=9606 GN=WDR12 PE=1 SV=2	0.001	40.425	16	8	12	8	423	47.7	5.9	8	cell proliferation;metabolic process;regulation of biological process;response to stimulus	nucleus	protein binding	Pf00400, Pf08154	55759	ENSG00000138442.9	WDR12	2			Major pathway of rRNA processing in the nucleolus and cytosol	4	0	116.2	83.8	5.6	5.81	116.7	117.8	116.9	116.9	128.2	115.5	116.9	103.9	83.9	85.8	73.1	84.1	84.6
High	1.384	3.69883e-09	IsMasterProtein	P29401	0.442193	0.388514	0.495873	6.73471e-10	Transketolase OS=Homo sapiens OX=9606 GN=TKT PE=1 SV=3	0.002	190.233	45	30	81	30	623	67.8	7.66	30	metabolic process;regulation of biological process	cytosol	catalytic activity;metal ion binding;protein binding	Pf00456, Pf00676, Pf02775, Pf02779, Pf02780, Pf09364	7086	ENSG00000163931.15	TKT	3	Metabolic pathways; Carbon metabolism; Biosynthesis of amino acids; Pentose phosphate pathway	Pentose Phosphate Pathway	Insulin effects increased synthesis of Xylulose-5-Phosphate; Pentose phosphate pathway (hexose monophosphate shunt)	10	0	116.1	83.9	3.28	2.72	115.9	116	117.7	109.6	117.7	108.9	118.1	117.8	84.2	83.7	81.9	85.3	84.7
High	1.384	2.14725e-05	IsMasterProtein	Q96RS6	0.450304	0.348916	0.551692	9.0831e-07	NudC domain-containing protein 1 OS=Homo sapiens OX=9606 GN=NUDCD1 PE=1 SV=2	0	62.529	24	15	22	15	583	66.7	5.11	15		cytoplasm;cytosol;nucleus	protein binding	Pf04969	84955	ENSG00000120526.10	NUDCD1	8				0	0	116.1	83.9	4.54	8.79	112.8	119.3	113.3	115.9	115.5	118.8	122.3	105.1	81.3	84	100.8	83.2	76.6
High	1.377	8.91151e-08	IsMasterProtein	P08670	0.433531	0.370391	0.496671	5.35314e-09	Vimentin OS=Homo sapiens OX=9606 GN=VIM PE=1 SV=4	0.012	364.817	70	37	193	37	466	53.6	5.12	37	cell differentiation;cell organization and biogenesis;cellular component movement;metabolic process;regulation of biological process;response to stimulus	cytoplasm;cytoskeleton;cytosol;membrane	protein binding;RNA binding;structural molecule activity	Pf00038, Pf04111, Pf04156, Pf04732, Pf05622, Pf10186	7431	ENSG00000026025.15	VIM	10	MicroRNAs in cancer; Epstein-Barr virus infection	Allograft Rejection; Spinal Cord Injury; Primary Focal Segmental Glomerulosclerosis FSGS; Apoptosis-related network due to altered Notch3 in ovarian cancer; Striated Muscle Contraction; TGF-B Signaling in Thyroid Cells for Epithelial-Mesenchymal Transition; T-Cell antigen Receptor (TCR) Signaling Pathway	Interleukin-4 and 13 signaling; Caspase-mediated cleavage of cytoskeletal proteins; Striated Muscle Contraction	20	0	115.9	84.1	4.36	3.02	116.2	117.2	111.4	119.8	115.6	117.2	118	104.1	84.6	87	89.5	84.8	84.6
High	1.375	1.9915e-09	IsMasterProtein	A0A3B3IT92	0.447134	0.392991	0.501277	6.5772e-10	DNA helicase OS=Homo sapiens OX=9606 GN=MCM4 PE=1 SV=1	0.005	263.009	45	40	74	40	904	100.7	6.95	40												0	0	115.8	84.2	3.03	3.09	118.8	116.1	114.7	113.4	118	116.1	117.9	108	85.9	82.7	89.6	83.7	85.6
High	1.375	1.9915e-09	IsMasterProtein	Q02952-2	0.466165	0.411476	0.520853	4.67696e-10	Isoform 2 of A-kinase anchor protein 12 OS=Homo sapiens OX=9606 GN=AKAP12	0.003	200.796	28	41	53	41	1684	181.6	4.44	41	regulation of biological process;response to stimulus;transport	cytoplasm;cytoskeleton;cytosol;membrane	protein binding	Pf03832	9590	ENSG00000131016.16	AKAP12	6		G Protein Signaling Pathways		1	0	115.8	84.2	2.92	3.29	113.8	116.9	122.4	112.3	118.2	117.2	114.7	112.5	83	87.4	78.4	86.4	82.8
High	1.374	0.0123466	IsMasterProtein	Q9UPZ3	0.456162	0.203373	0.708951	0.00506608	Hermansky-Pudlak syndrome 5 protein OS=Homo sapiens OX=9606 GN=HPS5 PE=1 SV=2	0.001	12.253	5	5	5	5	1129	127.4	5.54	5	cell organization and biogenesis;coagulation	cytoplasm;cytosol	protein binding		11234	ENSG00000110756.17	HPS5	11				0	0	115.8	84.2	13.79	24.23	96.8	107.4	109.1	111.8	99.7	130.2	121.7	143.5	68.5	67.7	132.6	89.2	78
High	1.372	0.000113336	IsMasterProtein	Q9Y6X5	0.411627	0.291356	0.531897	1.64159e-05	Bis(5'-adenosyl)-triphosphatase ENPP4 OS=Homo sapiens OX=9606 GN=ENPP4 PE=1 SV=3	0	32.818	14	8	8	8	453	51.6	6.15	8	coagulation;metabolic process;regulation of biological process;transport	membrane	catalytic activity;metal ion binding	Pf01663, Pf08665	22875	ENSG00000001561.6	ENPP4	6	Purine metabolism		Neutrophil degranulation	4	0	115.7	84.3	8.97	6.18	122.8	118.3	106.9	120	119.3	116	119.1	91.7	86.2	87.9	93.1	82.2	86.8
High	1.37	0.0479108	IsMasterProtein	Q8NFZ8	0.688525	0.235126	1.14193	0.0151882	Cell adhesion molecule 4 OS=Homo sapiens OX=9606 GN=CADM4 PE=1 SV=1	0.001	35.726	26	7	10	7	388	42.8	6.3	7		membrane	protein binding;receptor activity	Pf00047, Pf02124, Pf07679, Pf07686, Pf08205, Pf13895, Pf13927	199731	ENSG00000105767.2	CADM4	19				0	0	115.6	84.4	67.92	4.8	94.3	99.4	92	97.8	94.5	107.6	100.2	345.1	66.8	67.2	73.6	73.4	70.5
High	1.369	6.92321e-05	IsMasterProtein	Q2T9J0	0.492995	0.350806	0.635183	1.42868e-05	Peroxisomal leader peptide-processing protease OS=Homo sapiens OX=9606 GN=TYSND1 PE=1 SV=3	0.002	5.669	6	2	2	2	566	59.3	6.2	2	cell organization and biogenesis;metabolic process;regulation of biological process	membrane	catalytic activity;protein binding	Pf13365	219743	ENSG00000156521.13	TYSND1	10				0	0	115.6	84.4	10.69	8.6	116.2	130.8	100.5	120.7	117.4	111.6	102.5	136.5	76.4	87.9	86.2	84.6	72.2
High	1.368	4.12292e-09	IsMasterProtein	Q9NQW6	0.443364	0.390324	0.496404	5.73143e-10	Anillin OS=Homo sapiens OX=9606 GN=ANLN PE=1 SV=2	0.002	183.598	32	42	54	42	1124	124.1	8.07	42	cell differentiation;cell division;cell organization and biogenesis;cellular component movement;regulation of biological process	cytoplasm;cytoskeleton;nucleus	protein binding	Pf00169, Pf08174	54443	ENSG00000011426.10	ANLN	7		Retinoblastoma (RB) in Cancer		1	0	115.5	84.5	2.51	3.3	113	116.5	116	114.7	117.6	116.7	118.1	109.3	85.1	83	79	86.9	84.8
High	1.367	3.71843e-05	IsMasterProtein	Q7Z7K0	0.469559	0.375104	0.564013	2.50659e-07	COX assembly mitochondrial protein homolog OS=Homo sapiens OX=9606 GN=CMC1 PE=1 SV=1	0.001	17.2	42	5	8	5	106	12.5	8.63	5		mitochondrion	metal ion binding	Pf08583	152100	ENSG00000187118.12	CMC1	3				0	0	115.5	84.5	2.88	8.18	117.3	116.6	118.6	118.6	112.3	112.7	120.3	111.6	93.2	87.8	71.8	85	86.1
High	1.365	1.0215e-07	IsMasterProtein	Q9H993	0.446287	0.378878	0.513696	8.50529e-09	Damage-control phosphatase ARMT1 OS=Homo sapiens OX=9606 GN=ARMT1 PE=1 SV=1	0	54.414	20	11	17	11	441	51.1	5.76	11	metabolic process;regulation of biological process;response to stimulus		catalytic activity;protein binding	Pf01937	79624	ENSG00000146476.10	C6orf211; ARMT1	6				0	0	115.4	84.6	4.79	3.48	108.2	108.9	123.3	112.4	117.7	113.7	117.2	121.5	82	84.4	90.3	85.9	80.3
High	1.362	0.0213474	IsMasterProtein	A0A0C4DFM2	0.348387	0.154225	0.542549	0.00527906	HCG1643764, isoform CRA_b OS=Homo sapiens OX=9606 GN=ZNF574 PE=1 SV=1	0.001	18.215	4	4	4	4	986	108.6	8.41	4	metabolic process;regulation of biological process	nucleus	DNA binding;metal ion binding	Pf00096, Pf13465	64763	ENSG00000105732.12	ZNF574	19				0	0	115.3	84.7	4.63	21.78	109	115.1	103.5	112.1	112.6	107.3	109.8	120.5	79.4	82.9	135	93.4	77.5
High	1.362	3.58195e-08	IsMasterProtein	P63151-2	0.42332	0.359278	0.487362	8.60051e-09	Isoform 2 of Serine/threonine-protein phosphatase 2A 55 kDa regulatory subunit B alpha isoform OS=Homo sapiens OX=9606 GN=PPP2R2A	0.001	80.044	35	16	25	16	457	53	6.49	16	cell organization and biogenesis;metabolic process;regulation of biological process;response to stimulus	cytosol	catalytic activity;enzyme regulator activity;protein binding		5520	ENSG00000221914.9	PPP2R2A	8		Wnt Signaling Pathway and Pluripotency; Glycogen Metabolism		2	0	115.3	84.7	3.8	4.03	109.7	109.6	117.2	110.1	115.2	119.7	114.8	120.1	82.9	90.2	80.7	84.6	83.1
High	1.36	6.70118e-06	IsMasterProtein	O00622	0.428962	0.330701	0.527223	1.11897e-06	CCN family member 1 OS=Homo sapiens OX=9606 GN=CCN1 PE=1 SV=1	0.001	13.666	10	4	4	4	381	42	8.21	4	cell communication;cell death;cell differentiation;cell organization and biogenesis;cell proliferation;cellular component movement;metabolic process;regulation of biological process;response to stimulus	extracellular;organelle lumen	nucleotide binding;protein binding	Pf00007, Pf00090, Pf00093, Pf00219	3491	ENSG00000142871.16	CYR61	1		Oncostatin M Signaling Pathway; Hypertrophy Model	Post-translational protein phosphorylation; Regulation of Insulin-like Growth Factor (IGF) transport and uptake by Insulin-like Growth Factor Binding Proteins (IGFBPs)	6	0	115.2	84.8	6.85	5.83	117.2	112.5	112.9	120.2	123.8	115	97.8	119	83.2	77.8	81	87.7	87.7
High	1.36	0.0657468	IsMasterProtein	Q5FWF4	0.315461	0.0583508	0.572572	0.0450459	DNA annealing helicase and endonuclease ZRANB3 OS=Homo sapiens OX=9606 GN=ZRANB3 PE=1 SV=2	0.002	5.674	3	2	2	2	1079	123.2	8.44	2	metabolic process;regulation of biological process;response to stimulus	chromosome;nucleus	catalytic activity;metal ion binding;nucleotide binding;protein binding	Pf00176, Pf00271, Pf00641, Pf01844	84083	ENSG00000121988.17	ZRANB3	2				0	0	115.3	84.7	17.14	19.96	76.7	113.8	139.3	109.5	95.4	110.7	113.5	128.1	77.7	84	128.7	100.5	78.9
High	1.359	1.63532e-06	IsMasterProtein	Q70UQ0-4	0.475908	0.402659	0.549157	1.02467e-08	Isoform 4 of Inhibitor of nuclear factor kappa-B kinase-interacting protein OS=Homo sapiens OX=9606 GN=IKBIP	0	57.291	26	10	12	10	377	43.1	4.92	10	response to stimulus	endoplasmic reticulum;membrane	protein binding	Pf10146, Pf12128, Pf13166	121457	ENSG00000166130.14	IKBIP	12				0	0	115.2	84.8	2.74	5.75	121.2	118.9	114.5	118.8	116.8	113.6	114.6	111.8	86.4	86.5	73.4	89	85.7
High	1.356	3.03473e-05	IsMasterProtein	Q9UBP6	0.437238	0.338365	0.536111	9.5492e-07	tRNA (guanine-N(7)-)-methyltransferase OS=Homo sapiens OX=9606 GN=METTL1 PE=1 SV=1	0.001	23.415	18	5	8	5	276	31.5	7.64	5	metabolic process	cytosol;nucleus	catalytic activity;protein binding;RNA binding	Pf02390, Pf12847	4234	ENSG00000037897.16	METTL1	12			tRNA modification in the nucleus and cytosol	3	0	115.1	84.9	4.22	8.91	109	111.9	123.5	119.7	112.6	113.6	117.3	111.7	85	81.1	102.9	84.5	82
High	1.355	1.36408e-09	IsMasterProtein	O14548	0.44497	0.392639	0.497301	4.7746e-10	Cytochrome c oxidase subunit 7A-related protein, mitochondrial OS=Homo sapiens OX=9606 GN=COX7A2L PE=1 SV=2	0	31.15	47	5	13	5	114	12.6	9.42	5	metabolic process;transport	membrane;mitochondrion	catalytic activity;transporter activity	Pf02238	9167	ENSG00000115944.14	COX7A2L	2	Oxidative phosphorylation; Huntington's disease; Cardiac muscle contraction; Alzheimer's disease; Non-alcoholic fatty liver disease (NAFLD); Parkinson's disease	Electron Transport Chain	TP53 Regulates Metabolic Genes; Respiratory electron transport	16	0	115.1	84.9	3.01	2.77	114.5	115.4	117.5	115.9	120.9	113.5	116	108.7	87.1	85.9	81.4	87.4	85.5
High	1.353	3.89537e-05	IsMasterProtein	Q5JTZ9	0.408306	0.327199	0.489414	2.22e-07	Alanine--tRNA ligase, mitochondrial OS=Homo sapiens OX=9606 GN=AARS2 PE=1 SV=1	0.001	117.837	25	25	36	25	985	107.3	6.27	25	cell organization and biogenesis;metabolic process	cytoplasm;mitochondrion	catalytic activity;metal ion binding;nucleotide binding;RNA binding	Pf01411, Pf07973	57505	ENSG00000124608.4	AARS2	6	Aminoacyl-tRNA biosynthesis		Mitochondrial tRNA aminoacylation	5	0	115	85	2.14	7.54	115.9	116.2	112.9	116.6	115	113.7	109.7	111.6	81.1	83	101.3	87.1	84.3
High	1.352	6.10793e-06	IsMasterProtein	Q13451	0.461709	0.378014	0.545403	7.5963e-08	Peptidyl-prolyl cis-trans isomerase FKBP5 OS=Homo sapiens OX=9606 GN=FKBP5 PE=1 SV=2	0.001	127.872	52	25	44	25	457	51.2	5.9	25	metabolic process	cytoplasm;cytosol;membrane;nucleus	catalytic activity;protein binding	Pf00254, Pf00515, Pf07719, Pf13371, Pf13414, Pf13424, Pf13432	2289	ENSG00000096060.14	FKBP5	6	Estrogen signaling pathway	Farnesoid X Receptor Pathway; Mecp2 and Associated Rett Syndrome	HSP90 chaperone cycle for steroid hormone receptors (SHR)	6	0	115	85	3.22	6.59	117.9	118.3	114.1	114.2	119.7	116.1	118.1	108	86	88.2	71.5	82.6	87.1
High	1.352	0.000361429	IsMasterProtein	Q7Z7K6-3	0.490918	0.318687	0.663149	0.000110786	Isoform 3 of Centromere protein V OS=Homo sapiens OX=9606 GN=CENPV	0.001	81.337	55	10	17	10	272	29.7	9.73	10	cell division;cell organization and biogenesis;cellular component movement;metabolic process;regulation of biological process	chromosome;cytoskeleton;cytosol;nucleus	catalytic activity	Pf04828	201161	ENSG00000166582.9	CENPV	17				0	0	115	85	11.13	11.98	129.3	113.5	122.9	135.9	115.1	112.5	112.3	92.9	97	82.8	67.6	86.6	82.9
High	1.351	0.00887551	IsMasterProtein	Q9NSI2	0.34694	0.181356	0.512524	0.00167018	Protein FAM207A OS=Homo sapiens OX=9606 GN=FAM207A PE=1 SV=2	0.001	17.159	20	5	6	5	230	25.4	11.08	5			protein binding	Pf15341	85395	ENSG00000160256.12	FAM207A	21				0	0	114.9	85.1	5.03	17.66	118.1	112.4	104.8	117.7	112.3	114.7	102.9	108.7	83.8	79.6	126.3	82.5	81.3
High	1.35	0.00118255	IsMasterProtein	O43909	0.368408	0.24735	0.489466	5.58593e-05	Exostosin-like 3 OS=Homo sapiens OX=9606 GN=EXTL3 PE=1 SV=1	0.001	27.313	10	11	13	11	919	104.7	6.51	11	metabolic process;regulation of biological process;transport	endoplasmic reticulum;Golgi;membrane	catalytic activity;metal ion binding;receptor activity	Pf02403, Pf03016, Pf07926, Pf09258, Pf11559	2137	ENSG00000012232.8	EXTL3	8	Metabolic pathways; Glycosaminoglycan biosynthesis - heparan sulfate / heparin		XBP1(S) activates chaperone genes	6	0	114.9	85.1	3.24	12.33	116.9	114.4	108.9	114.4	106.4	109.6	113.9	115	82.7	80.8	113.4	88.2	80
High	1.35	8.3508e-09	IsMasterProtein	Q15819	0.446644	0.387932	0.505356	1.64493e-09	Ubiquitin-conjugating enzyme E2 variant 2 OS=Homo sapiens OX=9606 GN=UBE2V2 PE=1 SV=4	0	60.934	62	9	24	9	145	16.4	8.09	9	cell proliferation;metabolic process;regulation of biological process;response to stimulus	cytoplasm;nucleus	catalytic activity;protein binding	Pf00179	7336	ENSG00000169139.11	UBE2V2	8			G2/M DNA damage checkpoint; E3 ubiquitin ligases ubiquitinate target proteins; Formation of Incision Complex in GG-NER; Recruitment and ATM-mediated phosphorylation of repair and signaling proteins at DNA double strand breaks; Processing of DNA double-strand break ends; Nonhomologous End-Joining (NHEJ); Antigen processing: Ubiquitination & Proteasome degradation	23	0	114.9	85.1	3.67	3.23	109.8	111.6	122.2	111.4	116.9	114.8	118.2	118	81.2	81.5	86.8	86.6	85
High	1.35	0.0166001	IsMasterProtein	Q9UGC7	0.464388	0.184907	0.74387	0.00873898	Peptide chain release factor 1-like, mitochondrial OS=Homo sapiens OX=9606 GN=MTRF1L PE=1 SV=1	0.001	9.251	6	2	3	2	380	43.6	8.34	2	cell organization and biogenesis;metabolic process	cytoplasm;mitochondrion;organelle lumen	RNA binding	Pf00472, Pf03462	54516	ENSG00000112031.15	MTRF1L	6			Mitochondrial translation termination	4	0	114.9	85.1	17.84	21.3	131.8	126.4	105.7	92.8	117.3	107.6	91.7	152.3	95.2	88.2	115	74.6	59.6
High	1.349	0.00263221	IsMasterProtein	P13995	0.361057	0.220941	0.501173	0.000281736	Bifunctional methylenetetrahydrofolate dehydrogenase/cyclohydrolase, mitochondrial OS=Homo sapiens OX=9606 GN=MTHFD2 PE=1 SV=2	0.001	88.756	41	15	39	15	350	37.9	8.73	15	metabolic process	cytosol;mitochondrion;organelle lumen	catalytic activity;metal ion binding	Pf00763, Pf02882	10797	ENSG00000065911.11	MTHFD2	2	One carbon pool by folate; Metabolic pathways	Folate Metabolism; One Carbon Metabolism; Trans-sulfuration and one carbon metabolism; Nucleotide Metabolism	Metabolism of folate and pterines	10	0	114.9	85.1	4.54	14.57	112.7	109	109.7	114.7	112.9	115.3	119.8	102.7	84.1	81.8	119.4	86.1	83.5
High	1.349	0.000239198	IsMasterProtein	Q9NPB8	0.486386	0.328948	0.643825	4.76773e-05	Glycerophosphocholine phosphodiesterase GPCPD1 OS=Homo sapiens OX=9606 GN=GPCPD1 PE=1 SV=2	0.001	8.846	5	3	3	3	672	76	5.53	3	cellular homeostasis;metabolic process	cytoplasm;cytosol	catalytic activity	Pf00686, Pf03009	56261	ENSG00000125772.12	GPCPD1	20	Choline metabolism in cancer; Glycerophospholipid metabolism		Hydrolysis of LPC; Hydrolysis of LPE	8	0	114.9	85.1	12.9	8.98	121.7	114.3	109.1	117	112.2	115.4	95.8	148.9	85.8	87.9	78.3	84.5	70.9
High	1.345	2.85832e-05	IsMasterProtein	P78536	0.386485	0.3058	0.467169	3.87539e-07	Disintegrin and metalloproteinase domain-containing protein 17 OS=Homo sapiens OX=9606 GN=ADAM17 PE=1 SV=1	0	78.06	18	16	20	16	824	93	5.76	16	cell differentiation;cellular component movement;defense response;metabolic process;regulation of biological process;response to stimulus	cell surface;cytoplasm;cytoskeleton;cytosol;membrane	catalytic activity;metal ion binding;protein binding	Pf00200, Pf01421, Pf01562, Pf13574, Pf13582, Pf13583, Pf13688	6868	ENSG00000151694.12	ADAM17	2	Alzheimer's disease; Epithelial cell signaling in Helicobacter pylori infection; Notch signaling pathway	Alzheimers Disease; Brain-Derived Neurotrophic Factor (BDNF) signaling pathway; Notch Signaling Pathway; Copper homeostasis; Notch Signaling Pathway	Collagen degradation; Activated NOTCH1 Transmits Signal to the Nucleus; Constitutive Signaling by NOTCH1 t(7;9)(NOTCH1:M1580_K2555) Translocation Mutant; Regulated proteolysis of p75NTR; Release of Hh-Np from the secreting cell; Constitutive Signaling by NOTCH1 HD+PEST Domain Mutants; TNF signaling; Constitutive Signaling by NOTCH1 PEST Domain Mutants; Nuclear signaling by ERBB4; Constitutive Sig…	41	0	114.7	85.3	2.71	7.22	113.6	116.3	110.6	112.9	109	110.4	115.3	117.6	84.9	82.9	101	83.1	83.5
High	1.344	4.07786e-05	IsMasterProtein	Q8WUY1	0.433919	0.316325	0.551513	7.44515e-06	Protein THEM6 OS=Homo sapiens OX=9606 GN=THEM6 PE=1 SV=2	0.001	40.927	38	9	10	9	208	23.9	9.55	9		extracellular		Pf13279	51337	ENSG00000130193.7	THEM6	8				0	0	114.7	85.3	9.38	7.04	115.1	123.1	113.4	109.1	108.5	105	108	137.8	80.4	79.4	95.4	87.6	80.1
High	1.343	5.53438e-08	IsMasterProtein	P10606	0.394226	0.333093	0.455359	1.11862e-08	Cytochrome c oxidase subunit 5B, mitochondrial OS=Homo sapiens OX=9606 GN=COX5B PE=1 SV=2	0.001	28.769	39	6	17	6	129	13.7	8.81	6	metabolic process;transport	membrane;mitochondrion	catalytic activity;metal ion binding;protein binding;transporter activity	Pf01215	1329	ENSG00000135940.6	COX5B	2	Metabolic pathways; Huntington's disease; Oxidative phosphorylation; Parkinson's disease; Cardiac muscle contraction; Non-alcoholic fatty liver disease (NAFLD); Alzheimer's disease	Electron Transport Chain	TP53 Regulates Metabolic Genes; Respiratory electron transport	17	0	114.6	85.4	3.28	4.08	116.5	115.8	108.4	116.5	115.1	109.7	109.4	117.2	87.3	86.5	93.9	85.4	84.5
High	1.343	2.36766e-09	IsMasterProtein	P61019	0.423994	0.375711	0.472277	3.05639e-10	Ras-related protein Rab-2A OS=Homo sapiens OX=9606 GN=RAB2A PE=1 SV=1	0	57.042	52	11	19	11	212	23.5	6.54	11	cell organization and biogenesis;metabolic process;regulation of biological process;response to stimulus;transport	cytosol;endoplasmic reticulum;Golgi;membrane;nucleus	catalytic activity;nucleotide binding;protein binding	Pf00009, Pf00025, Pf00071, Pf01926, Pf04670, Pf08477	5862	ENSG00000104388.14	RAB2A	8	AMPK signaling pathway	Focal Adhesion-PI3K-Akt-mTOR-signaling pathway	Golgi Cisternae Pericentriolar Stack Reorganization; RAB geranylgeranylation	10	0	114.6	85.4	2.94	2.05	119.2	117.4	112.1	117.6	110.2	114.9	110.6	114.8	85.9	87.9	83.6	86.3	82.4
High	1.343	0.000130977	IsMasterProtein	Q9UFM8	0.430691	0.314015	0.547367	7.43179e-06	Neuroplastin (Fragment) OS=Homo sapiens OX=9606 GN=NPTN PE=1 SV=2	0.001	10.708	12	4	4	4	308	34.8	7.72	4	cellular homeostasis;regulation of biological process;response to stimulus	cell surface	protein binding	Pf00047, Pf07679, Pf07686, Pf13895, Pf13927	27020	ENSG00000156642.16	NPTN	15				0	0	114.7	85.3	10.28	5.04	117.3	101.9	115.4	112.6	102	123.5	109.4	137.8	79.4	88.6	86.4	81.4	81.9
High	1.342	1.49678e-05	IsMasterProtein	Q6UWJ1	0.437924	0.354203	0.521645	1.43328e-07	Transmembrane and coiled-coil domain-containing protein 3 OS=Homo sapiens OX=9606 GN=TMCO3 PE=1 SV=1	0.001	21.768	7	6	7	6	677	75.5	6.9	6	transport	extracellular;membrane	transporter activity	Pf00999, Pf03879, Pf07464, Pf09403	55002	ENSG00000150403.17	TMCO3	13				0	0	114.6	85.4	2.9	6.92	117	118.6	111.4	116.6	112.7	113.9	119.2	110.4	93	88.8	73.2	81.9	87.2
High	1.339	1.83684e-06	IsMasterProtein	Q15084-5	0.424793	0.343879	0.505707	1.36943e-07	Isoform 5 of Protein disulfide-isomerase A6 OS=Homo sapiens OX=9606 GN=PDIA6	0.002	188.973	50	24	109	24	488	53.2	5.53	24	cellular homeostasis;metabolic process;regulation of biological process;response to stimulus;transport	cytosol;endoplasmic reticulum;membrane;organelle lumen	catalytic activity;protein binding	Pf00085, Pf13098, Pf13848, Pf13899, Pf13905	10130	ENSG00000143870.12	PDIA6	2		Photodynamic therapy-induced unfolded protein response		1	0	114.5	85.5	4.05	6.02	118.3	116	110.3	113.2	119.5	118	115.5	105.7	91.1	89.4	76.6	84.2	89.7
High	1.339	1.32958e-07	IsMasterProtein	Q7L592	0.388159	0.32509	0.451229	2.01719e-08	Protein arginine methyltransferase NDUFAF7, mitochondrial OS=Homo sapiens OX=9606 GN=NDUFAF7 PE=1 SV=1	0	77.243	29	12	16	12	441	49.2	8.34	12	cell organization and biogenesis;metabolic process	mitochondrion;organelle lumen	catalytic activity;protein binding	Pf02636	55471	ENSG00000003509.15	NDUFAF7	2			Complex I biogenesis	5	0	114.5	85.5	4.24	3.28	117.3	118.2	110.8	116.8	111.5	112.5	103.8	116.1	84.9	85.8	90.6	89	85
High	1.338	6.66509e-09	IsMasterProtein	Q07617	0.396247	0.344541	0.447953	1.53635e-09	Sperm-associated antigen 1 OS=Homo sapiens OX=9606 GN=SPAG1 PE=1 SV=3	0.001	129.604	31	30	43	30	926	103.6	6.86	30	cell organization and biogenesis	cytoplasm;cytosol	catalytic activity;nucleotide binding;protein binding	Pf00515, Pf13371, Pf13414, Pf13424, Pf13432, Pf13877	6674	ENSG00000104450.12	SPAG1	8				0	0	114.5	85.5	2.52	3.19	109.8	114.3	113.5	115	110.4	115.2	112.3	118.7	83.7	84.6	85.6	89.3	83.9
High	1.338	0.00171422	IsMasterProtein	Q13443	0.38235	0.25781	0.506889	5.10188e-05	Disintegrin and metalloproteinase domain-containing protein 9 OS=Homo sapiens OX=9606 GN=ADAM9 PE=1 SV=1	0.001	86.26	27	18	30	18	819	90.5	7.52	18	cell differentiation;cellular component movement;metabolic process;regulation of biological process;response to stimulus	cell surface;extracellular;membrane	catalytic activity;metal ion binding;protein binding	Pf00200, Pf01421, Pf01562, Pf08516, Pf13574, Pf13582, Pf13583, Pf13688	8754	ENSG00000168615.11	ADAM9	8		Copper homeostasis	Collagen degradation	4	0	114.4	85.6	1.65	12.92	113.9	115.5	110.2	113.3	110.2	112.3	113.8	113.8	77.2	86.2	113	89.7	79.7
High	1.338	0.000130663	IsMasterProtein	Q96KB5	0.470219	0.322216	0.618223	3.55386e-05	Lymphokine-activated killer T-cell-originated protein kinase OS=Homo sapiens OX=9606 GN=PBK PE=1 SV=3	0.001	13.734	11	3	4	3	322	36.1	5.12	3	metabolic process;regulation of biological process;response to stimulus	nucleus	catalytic activity;nucleotide binding;protein binding	Pf00069, Pf07714	55872	ENSG00000168078.9	PBK	8		4-hydroxytamoxifen, Dexamethasone, and Retinoic Acids Regulation of p27 Expression; VEGFA-VEGFR2 Signaling Pathway		2	0	114.5	85.5	10.48	10.33	108.4	112.4	139.2	107.9	119.7	106.4	106.4	128.8	78.9	71.7	97.3	86.2	78.2
High	1.338	0.057041	IsMasterProtein	Q9Y5F2	0.540898	0.127575	0.954222	0.0335714	Protocadherin beta-11 OS=Homo sapiens OX=9606 GN=PCDHB11 PE=2 SV=1	0.002	5.669	3	2	4	2	797	87	4.87	2	cell communication;cell organization and biogenesis	membrane	metal ion binding	Pf00028, Pf08266	56125	ENSG00000197479.6	PCDHB11	5				0	0	114.5	85.5	46.75	22.74	100.2	97.1	106.7	101	99	84.5	117.8	258.1	61.8	78.2	109.4	67.9	72.2
High	1.334	1.33714e-05	IsMasterProtein	P32322-3	0.427802	0.322848	0.532757	2.45164e-06	Isoform 3 of Pyrroline-5-carboxylate reductase 1, mitochondrial OS=Homo sapiens OX=9606 GN=PYCR1	0	77.897	44	11	19	11	346	36	7.61	11	metabolic process;regulation of biological process;response to stimulus	mitochondrion;organelle lumen	catalytic activity;nucleotide binding;protein binding	Pf01210, Pf03807, Pf14748	5831	ENSG00000183010.16	PYCR1	17		Amino Acid metabolism; Urea cycle and metabolism of amino groups		2	0	114.3	85.7	7.88	6.42	114.1	116.7	117.7	113.3	101.6	113.2	108.3	133.2	83	77.7	80.6	87.1	86.7
High	1.331	0.151492	IsMasterProtein	Q6UB28	0.386779	-0.00863653	0.782194	0.106843	Methionine aminopeptidase 1D, mitochondrial OS=Homo sapiens OX=9606 GN=METAP1D PE=1 SV=1	0.002	5.599	7	2	2	2	335	37.1	6.84	2	metabolic process	mitochondrion	catalytic activity;metal ion binding	Pf00557	254042	ENSG00000172878.13	METAP1D	2				0	0	114.2	85.8	18.16	33.66	127.2	130.5	88.6	137.7	105.4	121.8	93.5	87.3	96.2	87.3	135.7	123.9	82.9
High	1.331	0.00298567	IsMasterProtein	Q7Z388	0.343535	0.195157	0.491913	0.00073247	Probable C-mannosyltransferase DPY19L4 OS=Homo sapiens OX=9606 GN=DPY19L4 PE=1 SV=1	0.001	15.558	7	6	6	6	723	83.7	8.16	6	metabolic process	membrane	catalytic activity	Pf10034	286148	ENSG00000156162.16	DPY19L4	8				0	0	114.2	85.8	6.75	13.83	114.2	117	109.1	121.5	109.3	110	115.4	96.3	84.5	91.8	116.4	90.4	81.3
High	1.33	2.20416e-08	IsMasterProtein	E9PHV5	0.407259	0.347938	0.46658	5.35314e-09	Protein ITPRID2 OS=Homo sapiens OX=9606 GN=ITPRID2 PE=1 SV=1	0.001	106.733	19	23	27	23	1237	136.1	5.2	23		cytosol;membrane;nucleus	protein binding	Pf14722, Pf14723	6744	ENSG00000138434.16	SSFA2	2				0	0	114.2	85.8	3.31	3.78	119.2	115	109.6	119.1	111.3	115.3	112.6	110.1	85.6	85.5	92.6	87.3	83.3
High	1.328	4.42904e-05	IsMasterProtein	P50895	0.442381	0.362979	0.521783	6.7297e-08	Basal cell adhesion molecule OS=Homo sapiens OX=9606 GN=BCAM PE=1 SV=2	0.001	140.342	38	23	39	23	628	67.4	5.81	23	regulation of biological process;response to stimulus	cell surface;extracellular;membrane	protein binding;receptor activity;signal transducer activity	Pf00047, Pf07679, Pf08205, Pf13895, Pf13927	4059	ENSG00000187244.10	BCAM	19				0	0	114.1	85.9	7.69	1.15	112.1	110.7	111.7	114.6	112.8	112.5	111.1	137.1	83.8	84.8	85.2	85.5	84.4
High	1.328	1.59337e-05	IsMasterProtein	Q8N357	0.419588	0.328805	0.510371	5.77603e-07	Solute carrier family 35 member F6 OS=Homo sapiens OX=9606 GN=SLC35F6 PE=1 SV=1	0.001	8.098	5	3	3	3	371	40.2	6.93	3	regulation of biological process;transport	cytosol;membrane;mitochondrion;vacuole	protein binding;transporter activity	Pf00892, Pf04142	54978	ENSG00000213699.8	C2orf18; SLC35F6	2				0	0	114.1	85.9	3.98	7.26	116.9	115.2	107.1	121.3	113.1	118.5	111.5	111.4	83.1	86.4	73.4	85.4	94
High	1.327	0.0173157	IsMasterProtein	H3BND0	0.390839	0.168906	0.612773	0.00627494	Tubulin epsilon and delta complex protein 2 OS=Homo sapiens OX=9606 GN=TEDC2 PE=1 SV=1	0.002	4.489	3	1	1	1	405	43.5	9.67	1						ENSG00000162062.14		16				0	0	114.1	85.9	12.57	17.83	108.1	147.7	121.8	101.5	120	125.4	104.7	128.1	83.3	91.9		90.7	68.6
High	1.327	0.000146679	IsMasterProtein	Q9NVI7-2	0.373451	0.283998	0.462905	1.88075e-06	Isoform 2 of ATPase family AAA domain-containing protein 3A OS=Homo sapiens OX=9606 GN=ATAD3A	0.002	156.864	54	36	59	36	586	66.2	9.25	36	cell growth;regulation of biological process	membrane;mitochondrion	catalytic activity;nucleotide binding;RNA binding	Pf00004, Pf00910, Pf01078, Pf05707, Pf06745, Pf07728, Pf12037, Pf13207, Pf13401	55210	ENSG00000197785.13	ATAD3A	1				0	0	114	86	2.31	8.48	115.2	115.6	107.8	113.2	115	111.4	112.1	111.5	89	84.2	104.3	88	83.8
High	1.327	8.85941e-05	IsMasterProtein	Q9UQN3	0.397703	0.289487	0.505919	7.78853e-06	Charged multivesicular body protein 2b OS=Homo sapiens OX=9606 GN=CHMP2B PE=1 SV=1	0.001	35.549	23	6	8	6	213	23.9	8.76	6	cell communication;cell organization and biogenesis;cellular homeostasis;metabolic process;regulation of biological process;response to stimulus;transport	cytoplasm;cytosol;endosome;membrane;vacuole	protein binding	Pf03357	25978	ENSG00000083937.8	CHMP2B	3	Endocytosis		Budding and maturation of HIV virion; Macroautophagy; Endosomal Sorting Complex Required For Transport (ESCRT)	12	0	114.1	85.9	5.09	9.55	108.4	107.9	118.2	106.2	116.1	111.8	118.3	121.8	79	81	105.4	86.3	85.4
High	1.326	0.170662	IsMasterProtein	Q70SY1	0.230797	-0.0212837	0.482878	0.130383	Cyclic AMP-responsive element-binding protein 3-like protein 2 OS=Homo sapiens OX=9606 GN=CREB3L2 PE=1 SV=3	0.002	4.866	3	2	3	2	520	57.4	5.43	2	cell differentiation;development;metabolic process;regulation of biological process;response to stimulus;transport	endoplasmic reticulum;membrane;nucleus	DNA binding	Pf00170, Pf07716	64764	ENSG00000182158.14	CREB3L2	7	Insulin secretion; Amphetamine addiction; Insulin resistance; Cocaine addiction; Thyroid hormone synthesis; Huntington's disease; Longevity regulating pathway; TNF signaling pathway; cAMP signaling pathway; AMPK signaling pathway; Adrenergic signaling in cardiomyocytes; Viral carcinogenesis; Vasopressin-regulated water reabsorption; Prostate cancer; PI3K-Akt signaling pathway; Aldosterone synthes…	Focal Adhesion-PI3K-Akt-mTOR-signaling pathway; TYROBP Causal Network	CREB3 factors activate genes	29	0	114	86	12.87	24.91	101.9	106.4	95.5	118.9	81.6	120	114	120.2	81.1	80.1	147.9	97.6	80.9
High	1.325	5.21258e-05	IsMasterProtein	Q96C23	0.386248	0.277968	0.494529	1.06521e-05	Aldose 1-epimerase OS=Homo sapiens OX=9606 GN=GALM PE=1 SV=1	0.001	28.387	31	9	11	9	342	37.7	6.65	9	metabolic process	cytoplasm	catalytic activity	Pf01263	130589	ENSG00000143891.16	GALM	2	Glycolysis / Gluconeogenesis; Metabolic pathways; Galactose metabolism			3	0	114	86	6.28	8.44	106.9	108.5	120.6	103.4	121.2	110.9	112.9	121.6	81	79.1	82	91.7	86.1
High	1.325	1.24987e-07	IsMasterProtein	Q9NQS7	0.41005	0.341086	0.479015	3.03761e-08	Inner centromere protein OS=Homo sapiens OX=9606 GN=INCENP PE=1 SV=3	0	62.743	12	10	13	10	918	105.4	9.44	10	cell division;cell organization and biogenesis;metabolic process	chromosome;cytoplasm;cytoskeleton;cytosol;nucleus	protein binding	Pf03941, Pf12178	3619	ENSG00000149503.12	INCENP	11			Amplification of signal from unattached kinetochores via a MAD2 inhibitory signal; Separation of Sister Chromatids; Resolution of Sister Chromatid Cohesion; RHO GTPases Activate Formins; SUMOylation of DNA replication proteins	21	0	114	86	4.25	4.25	113.6	114	120.4	114.4	116.9	117.9	111.4	104.3	90.5	83	80.6	82.3	86.3
High	1.324	1.80732e-07	IsMasterProtein	P26640	0.372072	0.309668	0.434476	2.92953e-08	Valine--tRNA ligase OS=Homo sapiens OX=9606 GN=VARS PE=1 SV=4	0.015	387.468	50	62	133	62	1264	140.4	7.59	62	metabolic process;regulation of biological process	cytoplasm;cytosol;mitochondrion	catalytic activity;nucleotide binding;protein binding	Pf00043, Pf00133, Pf08264, Pf09334, Pf13603	7407; 57176	ENSG00000096171.14; ENSG00000204394.12; ENSG00000226589.9	VARS; VARS2	6; CHR_HSCHR6_MHC_DBB_CTG1; CHR_HSCHR6_MHC_COX_CTG1	Aminoacyl-tRNA biosynthesis	Amino Acid metabolism	Cytosolic tRNA aminoacylation	6	0	113.9	86.1	3.17	4.41	110.8	110	116.6	106.6	116.2	111.6	115.4	115.1	84.6	84	95.9	85.4	85.4
High	1.324	0.0009689	IsMasterProtein	Q96BK5	0.355091	0.212706	0.497477	0.000376188	PIN2/TERF1-interacting telomerase inhibitor 1 OS=Homo sapiens OX=9606 GN=PINX1 PE=1 SV=2	0.001	10	8	3	3	3	328	37	9.6	3	cell organization and biogenesis;metabolic process;regulation of biological process	chromosome;nucleus	enzyme regulator activity;protein binding;RNA binding	Pf01585, Pf12656	54984	ENSG00000254093.8	PINX1	8				0	0	113.9	86.1	8.65	10.02	110.7	116.3	115.3	110.8	117.9	117.3	119.8	89.6	78.8	97	92.1	84.7	87.3
High	1.323	8.80408e-06	IsMasterProtein	Q9HC21	0.402927	0.312939	0.492916	8.34823e-07	Mitochondrial thiamine pyrophosphate carrier OS=Homo sapiens OX=9606 GN=SLC25A19 PE=1 SV=1	0.001	43.003	31	11	14	11	320	35.5	9.55	11	metabolic process;transport	membrane;mitochondrion;nucleus	transporter activity	Pf00153	60386	ENSG00000125454.11	SLC25A19	17			Vitamin B1 (thiamin) metabolism	4	0	113.9	86.1	4.53	6.79	116.7	112.9	111.3	119.7	115.9	116.4	115.1	102.7	93.6	86.9	75.3	89.3	84.6
High	1.322	3.12294e-06	IsMasterProtein	P62760	0.390279	0.306899	0.473659	5.0287e-07	Visinin-like protein 1 OS=Homo sapiens OX=9606 GN=VSNL1 PE=1 SV=2	0.001	26.378	51	9	9	9	191	22.1	5.15	9	regulation of biological process	cytosol;membrane	metal ion binding;protein binding	Pf00036, Pf13202, Pf13405, Pf13499, Pf13833	7447	ENSG00000163032.11	VSNL1	2				0	0	113.9	86.1	5.92	4.71	118.5	110.9	118.8	111.5	120.5	108.3	118.2	101.1	91.5	82.8	80.4	91.7	88.2
High	1.321	0.00255006	IsMasterProtein	Q15327	0.345133	0.221576	0.468691	0.000132768	Ankyrin repeat domain-containing protein 1 OS=Homo sapiens OX=9606 GN=ANKRD1 PE=1 SV=2	0.001	13.594	16	5	6	5	319	36.2	7.5	5	cell differentiation;cell organization and biogenesis;regulation of biological process;response to stimulus	cytoplasm;cytosol;nucleus	DNA binding;protein binding	Pf00023, Pf12796, Pf13606, Pf13637, Pf13857	27063	ENSG00000148677.6	ANKRD1	10		Hypertrophy Model	PPARA activates gene expression	5	0	113.8	86.2	2.17	12.27	108.1	112.7	112.5	113.6	110.2	113	108.3	114.4	75.5	83.4	110.8	90.1	81.3
High	1.321	0.000124333	IsMasterProtein	Q53EP0	0.353816	0.268678	0.438954	1.9776e-06	Fibronectin type III domain-containing protein 3B OS=Homo sapiens OX=9606 GN=FNDC3B PE=1 SV=2	0.001	133.445	23	25	34	25	1204	132.8	5.95	25		membrane	protein binding;RNA binding	Pf00041	64778	ENSG00000075420.12	FNDC3B	3				0	0	113.8	86.2	2.39	8.03	112.3	116.4	109.6	113.1	113.6	113.6	110.3	108	83.8	85.7	104.9	86.2	84.7
High	1.319	1.07187e-05	IsMasterProtein	A0A087WY96	0.403631	0.30391	0.503351	2.64522e-06	Transporter OS=Homo sapiens OX=9606 GN=SLC6A6 PE=1 SV=1	0.002	5.879	4	3	3	3	721	81.3	8.78	3	metabolic process;transport	membrane	transporter activity	Pf00209	6533	ENSG00000131389.16	SLC6A6	3		NRF2 pathway		1	0	113.8	86.2	6.84	6.84	108.4	106.4	113.3	118.5	116.4	109	109	130.2	89	81.2	84.6	97.7	90.1
High	1.319	2.74161e-11	IsMasterProtein	P10586	0.395935	0.355627	0.436242	7.97025e-11	Receptor-type tyrosine-protein phosphatase F OS=Homo sapiens OX=9606 GN=PTPRF PE=1 SV=2	0.005	276.721	31	47	65	47	1907	212.7	6.3	47	cell organization and biogenesis;cellular component movement;metabolic process;regulation of biological process;response to stimulus	membrane	catalytic activity;protein binding;receptor activity;signal transducer activity	Pf00041, Pf00047, Pf00102, Pf07679, Pf13895, Pf13927, Pf14566	5792	ENSG00000142949.16	PTPRF	1	Adherens junction; Insulin signaling pathway; Insulin resistance; Cell adhesion molecules (CAMs)	Brain-Derived Neurotrophic Factor (BDNF) signaling pathway; Insulin Signaling	Receptor-type tyrosine-protein phosphatases; Synaptic adhesion-like molecules	10	0	113.7	86.3	1.57	1.86	113.4	114.7	116.1	112.2	115.4	114.3	111.2	111.8	84.6	86.8	88.6	84.3	86.6
High	1.319	0.0210345	IsMasterProtein	Q9NQ66	0.357521	0.136064	0.578978	0.0105214	1-phosphatidylinositol 4,5-bisphosphate phosphodiesterase beta-1 OS=Homo sapiens OX=9606 GN=PLCB1 PE=1 SV=1	0.002	4.319	1	1	1	1	1216	138.5	6.23	1	cell differentiation;metabolic process;regulation of biological process;response to stimulus	cytoplasm;cytosol;membrane;nucleus	catalytic activity;enzyme regulator activity;metal ion binding;protein binding;signal transducer activity	Pf00168, Pf00387, Pf00388, Pf08703, Pf09279	23236	ENSG00000182621.17	PLCB1	20	Gastric acid secretion; Serotonergic synapse; Insulin secretion; Endocrine and other factor-regulated calcium reabsorption; Long-term depression; Cholinergic synapse; Renin secretion; Thyroid hormone synthesis; GnRH signaling pathway; Vascular smooth muscle contraction; Adrenergic signaling in cardiomyocytes; Dopaminergic synapse; Long-term potentiation; Retrograde endocannabinoid signaling; Plat…	AMP-activated Protein Kinase (AMPK) Signaling; Human Thyroid Stimulating Hormone (TSH) signaling pathway; Alzheimers Disease; Endothelin Pathways; Signal Transduction of S1P Receptor; Cell-type Dependent Selectivity of CCK2R Signaling; Chemokine signaling pathway; GPR40 PATHWAY	PLC beta mediated events; Acetylcholine regulates insulin secretion; Ca2+ pathway; Presynaptic function of Kainate receptors; G beta:gamma signalling through PLC beta; Synthesis of IP3 and IP4 in the cytosol; Gastrin-CREB signalling pathway via PKC and MAPK; Fatty Acids bound to GPR40 (FFAR1) regulate insulin secretion	79	0	113.7	86.3	12.19	18.76	93	111.4	105.5	96	121.8	111.1	131	125.6	80.7	80	73.5	101.3	68.4
High	1.318	6.95044e-06	IsMasterProtein	Q8NEW0	0.356317	0.275208	0.437426	1.04179e-06	Zinc transporter 7 OS=Homo sapiens OX=9606 GN=SLC30A7 PE=2 SV=1	0.001	15.234	11	5	7	5	376	41.6	6.95	5	regulation of biological process;response to stimulus;transport	cytoplasm;Golgi;membrane	transporter activity	Pf01545	148867	ENSG00000162695.11	SLC30A7	1		Zinc homeostasis	Insulin processing; Zinc efflux and compartmentalization by the SLC30 family	10	0	113.7	86.3	5.85	4.42	120.8	116.3	113.9	114.8	107	112.7	114.2	99.1	85.8	87.5	95	85.5	87.1
High	1.318	0.0121706	IsMasterProtein	Q9BSK4	0.439207	0.212802	0.665612	0.00303008	Protein fem-1 homolog A OS=Homo sapiens OX=9606 GN=FEM1A PE=1 SV=1	0.002	4.83	4	2	2	2	669	73.6	6.07	2	metabolic process;regulation of biological process	cytoplasm;cytosol	catalytic activity;protein binding	Pf00023, Pf12796, Pf13606, Pf13637, Pf13857	55527	ENSG00000141965.4	FEM1A	19			Neddylation	3	0	113.7	86.3	8.3	21.73	110.6	103	105.3	124.9	113.2	112.5	113.6	131.4	72.1	87.6	124.6	86	85.2
High	1.318	5.7483e-06	IsMasterProtein	Q9BTV4	0.37268	0.285053	0.460307	1.51789e-06	Transmembrane protein 43 OS=Homo sapiens OX=9606 GN=TMEM43 PE=1 SV=1	0	65.496	30	12	27	12	400	44.8	8.13	12	cell organization and biogenesis	endoplasmic reticulum;Golgi;membrane;nucleus;organelle lumen	protein binding	Pf07787	79188	ENSG00000170876.7	TMEM43	3				0	0	113.7	86.3	5.54	6.02	114.5	117.2	112.4	119.7	111.1	112	116.6	99.2	86.6	83.8	99.4	87.7	85.5
High	1.317	0.000457686	IsMasterProtein	Q9Y5G3	0.373423	0.246421	0.500425	8.01766e-05	Protocadherin gamma-B1 OS=Homo sapiens OX=9606 GN=PCDHGB1 PE=2 SV=1	0.002	4.319	1	1	1	1	927	100.3	5.08	1	cell communication	membrane	metal ion binding	Pf00028, Pf08266	56104	ENSG00000254221.2	PCDHGB1	5				0	0	113.7	86.3	6.3	10.49	100.1	119	118.7	110.4	107.4	111.4	112.9	121.8	91.4	80.9	74.7	81.4	82.8
High	1.316	0.0381587	IsMasterProtein	E9PDK2	0.371693	0.106897	0.636488	0.0234806	Putative E3 ubiquitin-protein ligase UNKL OS=Homo sapiens OX=9606 GN=UNKL PE=1 SV=1	0.001	7.291	5	3	3	3	733	79.4	7.91	3	metabolic process;regulation of biological process;transport	chromosome;cytosol;nucleus	catalytic activity;metal ion binding;protein binding	Pf00642, Pf03962, Pf04012, Pf06637, Pf07926, Pf09831, Pf13514, Pf13863, Pf13920, Pf14943, Pf15346, Pf15556	64718	ENSG00000059145.18	UNKL; C16orf28	16				0	0	113.6	86.4	15.06	17.7	124.6	109.8	129.8	114.6	120.6	107.7	119.1	74.7	106	90.3	56.5	86.4	101.2
High	1.314	1.32958e-07	IsMasterProtein	Q5T3F8	0.404537	0.3359	0.473174	3.37635e-08	CSC1-like protein 2 OS=Homo sapiens OX=9606 GN=TMEM63B PE=1 SV=1	0	47.26	12	11	12	11	832	94.9	7.4	11	transport	cytoskeleton;membrane	transporter activity	Pf02714, Pf13967, Pf14703	55362	ENSG00000137216.18	TMEM63B	6				0	0	113.6	86.4	4.26	4.12	117.8	114.9	115.4	119.8	110.7	116.6	111.9	104.4	87.2	88	78.9	88.3	84
High	1.312	0.000372165	IsMasterProtein	Q6P1X5	0.336317	0.216255	0.456378	0.000129527	Transcription initiation factor TFIID subunit 2 OS=Homo sapiens OX=9606 GN=TAF2 PE=1 SV=3	0.001	44.145	8	9	11	9	1199	136.9	8.19	9	cell organization and biogenesis;metabolic process;regulation of biological process;response to stimulus	nucleus	catalytic activity;DNA binding;metal ion binding;protein binding	Pf01433	6873	ENSG00000064313.11	TAF2	8	Basal transcription factors		RNA Polymerase II Transcription Initiation; HIV Transcription Initiation; RNA Polymerase II Transcription Pre-Initiation And Promoter Opening; RNA Polymerase II HIV Promoter Escape; Regulation of TP53 Activity through Phosphorylation; RNA Polymerase II Pre-transcription Events; RNA Polymerase II Promoter Escape	20	0	113.5	86.5	8.43	7.97	111	114.5	113.9	124.5	113.6	118.7	102.4	94.3	82.3	91.8	104.1	87.2	82.4
High	1.311	0.000153022	IsMasterProtein	J3QQN7	0.36904	0.266985	0.471095	9.28577e-06	Lysophospholipase D GDPD1 OS=Homo sapiens OX=9606 GN=GDPD1 PE=1 SV=1	0.001	24.934	28	5	6	5	210	23.9	8.97	5	metabolic process	membrane	catalytic activity	Pf03009		ENSG00000153982.10		17				0	0	113.5	86.5	4.18	8.84	110.5	114	110.4	114.5	120.1	109	105.3	116.8	90.6	87.6	98.8	97.7	79.4
High	1.31	1.52286e-08	IsMasterProtein	P00390	0.374694	0.322371	0.427018	3.22898e-09	Glutathione reductase, mitochondrial OS=Homo sapiens OX=9606 GN=GSR PE=1 SV=2	0.001	86.127	37	15	22	15	522	56.2	8.5	15	cellular homeostasis;metabolic process;regulation of biological process;response to stimulus	cytoplasm;cytosol;mitochondrion;organelle lumen	antioxidant activity;catalytic activity;nucleotide binding	Pf00070, Pf02852, Pf07992, Pf13738	2936	ENSG00000104687.12	GSR	8	Glutathione metabolism; Thyroid hormone synthesis	Glutathione metabolism; Selenium Micronutrient Network; NRF2 pathway; Amino Acid metabolism; One carbon metabolism and related pathways; Oxidative Stress; Sulfation Biotransformation Reaction; Metapathway biotransformation	Detoxification of Reactive Oxygen Species	13	0	113.4	86.6	3.22	2.56	109.3	116.3	117.1	106.5	114.8	111.1	114.3	114	84.9	84.5	86.8	87.5	87.6
High	1.31	8.43273e-05	IsMasterProtein	Q9UKD2	0.421299	0.315134	0.527463	3.29904e-06	mRNA turnover protein 4 homolog OS=Homo sapiens OX=9606 GN=MRTO4 PE=1 SV=2	0	61.02	45	14	22	14	239	27.5	8.29	14	cell organization and biogenesis;metabolic process	cytoplasm;nucleus	protein binding;RNA binding	Pf00466	51154	ENSG00000053372.4	MRTO4	1				0	0	113.4	86.6	4.21	8.49	116.2	113.2	114.2	113.1	121.2	116.8	115.9	104.3	89.8	92.4	69.2	88	86.9
High	1.309	0.0118532	IsMasterProtein	J3KQ66	0.284984	0.146517	0.42345	0.00192998	Reelin OS=Homo sapiens OX=9606 GN=RELN PE=1 SV=1	0.002	177.573	12	42	57	42	3460	388.2	5.88	42	cellular component movement		protein binding	Pf02014, Pf07974		ENSG00000189056.13		7		Focal Adhesion-PI3K-Akt-mTOR-signaling pathway		1	0	113.4	86.6	2.39	14.43	113.6	110.1	104.2	109.8	110	108.3	110	109.6	97.2	84.5	119.8	92.3	81.6
High	1.309	2.26769e-05	IsMasterProtein	P31350-2	0.377681	0.29596	0.459403	5.77603e-07	Isoform 2 of Ribonucleoside-diphosphate reductase subunit M2 OS=Homo sapiens OX=9606 GN=RRM2	0	61.288	32	13	17	13	449	51.1	6.57	13	metabolic process;regulation of biological process	cytosol	catalytic activity;metal ion binding;protein binding	Pf00268	6241	ENSG00000171848.13	RRM2	2		Fluoropyrimidine Activity; Retinoblastoma (RB) in Cancer; Hepatitis C and Hepatocellular Carcinoma; Nucleotide Metabolism		4	0	113.4	86.6	3.12	6.91	106.2	117.3	117.1	113.1	111.2	112.9	114.1	111.6	87.7	84.9	98.9	78.6	85
High	1.309	0.00588356	IsMasterProtein	Q12873-2	0.371999	0.184147	0.559852	0.00259791	Isoform 2 of Chromodomain-helicase-DNA-binding protein 3 OS=Homo sapiens OX=9606 GN=CHD3	0.001	39.502	8	14	14	14	1966	222.7	7.52	14	cell organization and biogenesis;metabolic process;regulation of biological process	cytoplasm;nucleus	catalytic activity;DNA binding;metal ion binding;nucleotide binding;protein binding;RNA binding	Pf00176, Pf00271, Pf00385, Pf00628, Pf06461, Pf06465, Pf08073, Pf08074, Pf13831	1107	ENSG00000170004.16	CHD3	17				0	0	113.4	86.6	12.64	16.37	115.8	145.9	108.2	111.2	111	102	104.4	102.7	84.9	82	121.9	78.5	84.7
High	1.309	0.000967851	IsMasterProtein	Q6UWZ7	0.421099	0.253892	0.588305	0.000346589	BRCA1-A complex subunit Abraxas 1 OS=Homo sapiens OX=9606 GN=ABRAXAS1 PE=1 SV=2	0.004	2.887	2	1	1	1	409	46.6	7.05	1	cell organization and biogenesis;metabolic process;regulation of biological process;response to stimulus	nucleus	protein binding		84142	ENSG00000163322.13	FAM175A; ABRAXAS1	4	Homologous recombination		G2/M DNA damage checkpoint; Recruitment and ATM-mediated phosphorylation of repair and signaling proteins at DNA double strand breaks; Processing of DNA double-strand break ends; Nonhomologous End-Joining (NHEJ); Metalloprotease DUBs	17	0	113.4	86.6	12.17	11.17	125.7	114.6	94.5	108.1	116.4	106.1	109.9	140.9	75.9	89.6	71.9	82.1	80.4
High	1.308	4.45435e-05	IsMasterProtein	P10412	0.416146	0.320226	0.512065	1.20098e-06	Histone H1.4 OS=Homo sapiens OX=9606 GN=HIST1H1E PE=1 SV=2	0.001	156.059	60	21	151	21	219	21.9	11.03	21	cell organization and biogenesis;metabolic process;regulation of biological process	chromosome;nucleus	DNA binding;metal ion binding;nucleotide binding;protein binding;RNA binding	Pf00538	3008	ENSG00000168298.6	HIST1H1E	6		Pathways Affected in Adenoid Cystic Carcinoma	Formation of Senescence-Associated Heterochromatin Foci (SAHF); Activation of DNA fragmentation factor	11	0	113.3	86.7	3.75	7.69	113.9	116.6	106.6	113.4	117.4	114.9	110.6	120.5	88.7	87.6	70.9	87.1	88.5
High	1.308	4.07433e-05	IsMasterProtein	P53634	0.401117	0.290945	0.51129	8.61486e-06	Dipeptidyl peptidase 1 OS=Homo sapiens OX=9606 GN=CTSC PE=1 SV=2	0.001	27.929	16	9	13	9	463	51.8	6.99	9	cell death;cell organization and biogenesis;metabolic process;regulation of biological process;response to stimulus;transport	endoplasmic reticulum;extracellular;Golgi;membrane;organelle lumen;vacuole	catalytic activity;enzyme regulator activity;protein binding	Pf00112, Pf03051, Pf08773	1075	ENSG00000109861.15	CTSC	11	Lysosome; Apoptosis		Neutrophil degranulation; MHC class II antigen presentation; Cargo concentration in the ER; COPII (Coat Protein 2) Mediated Vesicle Transport	16	0	113.3	86.7	6.39	7.72	113.9	113.1	107.9	115.7	123.6	118.1	118.1	99.7	93.2	88	71.3	90.4	86.1
High	1.308	2.53058e-06	IsMasterProtein	Q14126	0.352347	0.286926	0.417769	1.0067e-07	Desmoglein-2 OS=Homo sapiens OX=9606 GN=DSG2 PE=1 SV=2	0.002	193.92	36	33	65	33	1118	122.2	5.24	33	cell death;cell organization and biogenesis;regulation of biological process;response to stimulus	cell surface;cytoskeleton;membrane	metal ion binding;protein binding	Pf00028, Pf01049	1829	ENSG00000046604.12	DSG2	18	Arrhythmogenic right ventricular cardiomyopathy (ARVC)	Arrhythmogenic Right Ventricular Cardiomyopathy	Apoptotic cleavage of cell adhesion proteins; Formation of the cornified envelope	10	0	113.3	86.7	2.72	5.12	113.8	112.2	107.5	109.8	111.5	113.2	111.2	117.9	85.2	85.1	97	90.9	83.6
High	1.308	9.60888e-08	IsMasterProtein	Q9NXH9-2	0.363886	0.303019	0.424753	2.84683e-08	Isoform 2 of tRNA (guanine(26)-N(2))-dimethyltransferase OS=Homo sapiens OX=9606 GN=TRMT1	0.001	86.261	27	16	20	16	630	69.3	7.23	16	metabolic process	mitochondrion;nucleus	catalytic activity;metal ion binding;protein binding;RNA binding	Pf00642, Pf02005, Pf02475, Pf03602, Pf12847, Pf13659	55621	ENSG00000104907.12	TRMT1	19				0	0	113.4	86.6	3.3	3.94	111.3	115.2	115.2	110.8	113.2	114.5	115.5	104.5	89.9	85.1	93.9	88.7	85.4
High	1.307	0.191008	IsMasterProtein	Q16831	0.250549	-0.0218354	0.522934	0.128666	Uridine phosphorylase 1 OS=Homo sapiens OX=9606 GN=UPP1 PE=1 SV=1	0.001	18.674	18	6	6	6	310	33.9	7.88	6	cell communication;metabolic process;response to stimulus	cytoplasm;cytosol	catalytic activity	Pf01048	7378	ENSG00000183696.13	UPP1	7	Metabolic pathways; Pyrimidine metabolism; Drug metabolism - other enzymes	Fluoropyrimidine Activity	Pyrimidine salvage; Pyrimidine catabolism	10	0	113.3	86.7	5.07	33.37	103.6	107	113.5	108	114.4	99.3	101.2	108.5	77	76.1	168.2	83.2	81.3
High	1.305	0.0123653	IsMasterProtein	Q96EA4	0.350583	0.1673	0.533866	0.00335474	Protein Spindly OS=Homo sapiens OX=9606 GN=SPDL1 PE=1 SV=2	0.001	11.374	9	5	5	5	605	70.1	5.47	5	cell division;cell organization and biogenesis	chromosome;cytoplasm;cytoskeleton;cytosol;nucleus	protein binding		54908	ENSG00000040275.16	SPDL1	5			Amplification of signal from unattached kinetochores via a MAD2 inhibitory signal; Separation of Sister Chromatids; Resolution of Sister Chromatid Cohesion; RHO GTPases Activate Formins	16	0	113.2	86.8	6.85	18.54	103.6	114.9	101.4	118.4	110.3	111.2	108	124.6	83.5	75	125.8	74.3	86.2
High	1.305	0.0102593	IsMasterProtein	Q9H0U6	0.418005	0.186013	0.649998	0.00512335	39S ribosomal protein L18, mitochondrial OS=Homo sapiens OX=9606 GN=MRPL18 PE=1 SV=1	0.002	4.862	8	2	2	2	180	20.6	9.54	2	cell organization and biogenesis;metabolic process;transport	membrane;mitochondrion;ribosome	RNA binding;structural molecule activity	Pf00861	29074	ENSG00000112110.9	MRPL18	6	Ribosome		Mitochondrial translation initiation; Mitochondrial translation elongation; Mitochondrial translation termination	7	0	113.2	86.8	13.35	15.48	112.9	132.3	111.7	126.5	108.5	117.5	122.3	82	85	98.3	56.8	88.9	89.7
High	1.305	1.08143e-06	IsMasterProtein	Q9UDW1	0.387236	0.309555	0.464917	2.4613e-07	Cytochrome b-c1 complex subunit 9 OS=Homo sapiens OX=9606 GN=UQCR10 PE=1 SV=3	0.001	9.283	51	3	4	3	63	7.3	9.47	3	cell organization and biogenesis;metabolic process;transport	membrane;mitochondrion	catalytic activity;transporter activity	Pf05365	29796	ENSG00000184076.13	UQCR10	22	Huntington's disease; Oxidative phosphorylation; Metabolic pathways; Parkinson's disease; Cardiac muscle contraction; Non-alcoholic fatty liver disease (NAFLD); Alzheimer's disease	Electron Transport Chain	Respiratory electron transport	12	0	113.2	86.8	4.7	5.22	113	116	105	123.1	114.6	114.7	109.5	110.7	87.7	91.7	86.7	91.9	81
High	1.303	0.273196	IsMasterProtein	H0YIV9	0.286085	-0.102423	0.674593	0.227029	Uncharacterized protein (Fragment) OS=Homo sapiens OX=9606 PE=3 SV=1	0.001	26.754	27	4	7	4	168	18.7	5.73	4	metabolic process;regulation of biological process;transport	membrane;mitochondrion	catalytic activity;transporter activity	Pf02046, Pf02686		ENSG00000111780.8		12				0	0	113.2	86.8	26.63	36.28	86.8	121.8	107.2	103.2	90	92.6	94.2	174.8	78.5	72.6	160.5	83.2	72.9
High	1.303	0.0355959	IsMasterProtein	P01344	0.251117	0.074535	0.427698	0.0219184	Insulin-like growth factor II OS=Homo sapiens OX=9606 GN=IGF2 PE=1 SV=1	0.001	9.613	17	3	4	3	180	20.1	9.32	3	development;metabolic process;regulation of biological process;response to stimulus;transport	extracellular;membrane;organelle lumen	enzyme regulator activity;protein binding	Pf00049, Pf08365	3481	ENSG00000167244.18	IGF2	11	Proteoglycans in cancer	Cardiac Progenitor Differentiation; Apoptosis; Mecp2 and Associated Rett Syndrome; Endochondral Ossification	Platelet degranulation ; IRS-related events triggered by IGF1R; Regulation of Insulin-like Growth Factor (IGF) transport and uptake by Insulin-like Growth Factor Binding Proteins (IGFBPs); SHC-related events triggered by IGF1R	17	0	113.2	86.8	10.33	14.26	96.5	103	116.1	108.5	117.2	121	89.6	116.1	85.6	86.7	114.8	107	83.1
High	1.303	9.79024e-08	IsMasterProtein	Q9Y2G5	0.355918	0.299768	0.412069	1.42163e-08	GDP-fucose protein O-fucosyltransferase 2 OS=Homo sapiens OX=9606 GN=POFUT2 PE=1 SV=3	0.001	78.549	34	16	17	16	429	49.9	6.6	16	metabolic process;regulation of biological process	endoplasmic reticulum;Golgi;membrane	catalytic activity	Pf10250	23275	ENSG00000186866.16	POFUT2	21	Other types of O-glycan biosynthesis		O-glycosylation of TSR domain-containing proteins	5	0	113.2	86.8	2.6	3.8	109.1	113.4	112.6	113.8	115.1	115.4	111.5	107.1	84	86.3	84.1	93	86.4
High	1.302	1.00699e-06	IsMasterProtein	P78540	0.380516	0.303745	0.457287	2.58421e-07	Arginase-2, mitochondrial OS=Homo sapiens OX=9606 GN=ARG2 PE=1 SV=1	0.001	12.796	11	4	4	4	354	38.6	6.47	4	defense response;metabolic process;regulation of biological process;response to stimulus	mitochondrion;organelle lumen	catalytic activity;metal ion binding	Pf00491	384	ENSG00000081181.7	ARG2	14	Biosynthesis of amino acids; Arginine and proline metabolism; Amoebiasis; Metabolic pathways; Arginine biosynthesis	Amino Acid metabolism; Urea cycle and metabolism of amino groups	Urea cycle	11	0	113.1	86.9	4.77	4.85	114.3	111.4	112.5	117.7	115.6	120.7	102.9	109.8	86.7	87.5	90	86.4	92.3
High	1.302	0.000568417	IsMasterProtein	Q96HQ2	0.391098	0.245068	0.537129	0.000197911	CDKN2AIP N-terminal-like protein OS=Homo sapiens OX=9606 GN=CDKN2AIPNL PE=1 SV=1	0.001	18.397	42	5	7	5	116	13.2	5	5	regulation of biological process;response to stimulus		protein binding	Pf11952	91368	ENSG00000237190.3	CDKN2AIPNL	5				0	0	113.1	86.9	9.26	10	110.5	116.2	109.6	113.3	119.8	124	123.1	91.1	95.7	84.2	77.8	81.6	94.3
High	1.302	0.018289	IsMasterProtein	Q9P0J6	0.421407	0.179917	0.662896	0.00637287	39S ribosomal protein L36, mitochondrial OS=Homo sapiens OX=9606 GN=MRPL36 PE=1 SV=1	0.002	4.742	12	2	2	2	103	11.8	11.27	2	cell organization and biogenesis;metabolic process	membrane;mitochondrion;ribosome	structural molecule activity	Pf00444	64979	ENSG00000171421.12	MRPL36	5	Ribosome		Mitochondrial translation initiation; Mitochondrial translation elongation; Mitochondrial translation termination	7	0	113.1	86.9	9.78	18.22	122.6	120.6	106.4	110.3	124.9	107.6	124.4	93.7	100.9	99.1	51.2	84.2	93.1
High	1.301	9.43827e-05	IsMasterProtein	O14965	0.352379	0.267184	0.437574	2.07269e-06	Aurora kinase A OS=Homo sapiens OX=9606 GN=AURKA PE=1 SV=2	0	30.412	15	5	8	5	403	45.8	9.39	5	cell division;cell growth;cell organization and biogenesis;metabolic process;regulation of biological process;response to stimulus	cytoplasm;cytoskeleton;cytosol;nucleus	catalytic activity;nucleotide binding;protein binding	Pf00069, Pf01636, Pf07714, Pf14531	6790		AURKA	20	Oocyte meiosis	Gastric Cancer Network 1; EGF/EGFR Signaling Pathway	FBXL7 down-regulates AURKA during mitotic entry and in early mitosis; Interaction between PHLDA1 and AURKA; Regulation of PLK1 Activity at G2/M Transition; AURKA Activation by TPX2; TP53 Regulates Transcription of Genes Involved in G2 Cell Cycle Arrest; SUMOylation of DNA replication proteins; APC/C:Cdh1 mediated degradation of Cdc20 and other APC/C:Cdh1 targeted proteins in late mitosis/early G1…	27	0	113.1	86.9	2.72	7.32	113.5	113.3	114	112.1	112.8	115.9	108.1	106.8	85	85.3	97.1	95.7	85.4
High	1.3	0.00143173	IsMasterProtein	A0A3B3IQ16	0.327317	0.210029	0.444604	0.000133369	JmjC domain-containing protein 8 OS=Homo sapiens OX=9606 GN=JMJD8 PE=1 SV=1	0.001	9.406	9	3	4	3	285	31.7	7.53	3												0	0	113	87	3.97	10.77	113	113.5	115.8	117.2	109.9	106.3	105.9	107	84.7	84.8	106.6	86.8	83.9
High	1.3	6.52764e-06	IsMasterProtein	H0YMG7	0.34902	0.265295	0.432744	1.91107e-06	Retinal dehydrogenase 2 OS=Homo sapiens OX=9606 GN=ALDH1A2 PE=1 SV=1	0.001	6.292	4	3	4	3	489	53.7	6.9	3	metabolic process		catalytic activity	Pf00171, Pf05893		ENSG00000128918.14		15				0	0	113.1	86.9	5.37	5.53	114	118.7	102.1	111.3	115.3	119.4	109.2	106.3	81	85.5	94.7	86.4	86.9
High	1.299	5.46971e-05	IsMasterProtein	O94903	0.394804	0.287997	0.501611	7.34407e-06	Pyridoxal phosphate homeostasis protein OS=Homo sapiens OX=9606 GN=PLPBP PE=1 SV=1	0.001	39.424	24	8	13	8	275	30.3	7.5	8		cytoplasm;mitochondrion		Pf01168	11212	ENSG00000147471.11	PROSC; PLPBP	8				0	0	113	87	5.49	8.17	115.9	113.9	117	106.7	118.4	113.4	120.8	102.1	92	87.7	73.2	85.5	89.6
High	1.297	9.27451e-07	IsMasterProtein	P05556	0.366567	0.2936	0.439534	2.27236e-07	Integrin beta-1 OS=Homo sapiens OX=9606 GN=ITGB1 PE=1 SV=2	0.002	157.909	30	26	75	26	798	88.4	5.39	26	cell differentiation;cell growth;cell organization and biogenesis;cellular component movement;defense response;metabolic process;regulation of biological process;response to stimulus;transport	cell surface;cytoplasm;endosome;membrane	enzyme regulator activity;metal ion binding;protein binding;receptor activity;signal transducer activity	Pf00362, Pf07965, Pf08725	3688	ENSG00000150093.18	ITGB1	10	Toxoplasmosis; Leishmaniasis; Hypertrophic cardiomyopathy (HCM); Small cell lung cancer; Focal adhesion; Pathways in cancer; Pathogenic Escherichia coli infection; Axon guidance; Leukocyte transendothelial migration; Rap1 signaling pathway; Platelet activation; Proteoglycans in cancer; Dilated cardiomyopathy; PI3K-Akt signaling pathway; Phagosome; Arrhythmogenic right ventricular cardiomyopathy (…	Integrin-mediated Cell Adhesion; Prolactin Signaling Pathway; Neural Crest Differentiation; Arrhythmogenic Right Ventricular Cardiomyopathy; Pathogenic Escherichia coli infection; Primary Focal Segmental Glomerulosclerosis FSGS; Focal Adhesion; Signaling of Hepatocyte Growth Factor Receptor; Rac1/Pak1/p38/MMP-2 pathway; TGF-beta Signaling Pathway; Factors and pathways affecting insulin-like growt…	Integrin cell surface interactions; Signal transduction by L1; Basigin interactions; MET activates PTK2 signaling; Molecules associated with elastic fibres; Platelet Adhesion to exposed collagen; Syndecan interactions; CHL1 interactions; ECM proteoglycans; Laminin interactions; Localization of the PINCH-ILK-PARVIN complex to focal adhesions; Immunoregulatory interactions between a Lymphoid and a …	74	0	112.9	87.1	4.75	4.24	115.3	114	111.2	113.6	117.8	113.4	115.5	100.3	90.4	88.2	83.8	85	91.9
High	1.297	4.8289e-06	IsMasterProtein	Q01105	0.370905	0.289481	0.452329	6.81722e-07	Protein SET OS=Homo sapiens OX=9606 GN=SET PE=1 SV=3	0.001	9.371	10	3	3	3	290	33.5	4.32	3	cell organization and biogenesis;metabolic process;regulation of biological process;transport	cytoplasm;cytosol;endoplasmic reticulum;nucleus	DNA binding;enzyme regulator activity;protein binding	Pf00956	6418	ENSG00000119335.16	SET	9		Histone Modifications	HuR (ELAVL1) binds and stabilizes mRNA; Condensation of Prophase Chromosomes	9	0	112.9	87.1	6.01	4.35	122.7	118.9	115.3	117	107.9	111.5	106.4	103	90	84.2	93.3	86.3	80.5
High	1.297	0.000472032	IsMasterProtein	Q15035	0.373267	0.238353	0.508181	0.000144772	Translocating chain-associated membrane protein 2 OS=Homo sapiens OX=9606 GN=TRAM2 PE=1 SV=1	0.001	8.021	5	2	3	2	370	43.3	9.22	2	metabolic process;transport	membrane	protein binding	Pf03798, Pf08390	9697	ENSG00000065308.4	TRAM2	6				0	0	112.9	87.1	8.37	10.34	113.2	124.9	106	103.5	103	116.6	107.9	127.3	80.9	92.1	103	76.9	83.5
High	1.296	0.00261777	IsMasterProtein	C9J6P5	0.315983	0.180421	0.451544	0.000691856	Transmembrane gamma-carboxyglutamic acid protein 1 (Fragment) OS=Homo sapiens OX=9606 GN=PRRG1 PE=1 SV=1	0.002	4.319	5	1	1	1	149	17.5	6.55	1		extracellular;membrane	metal ion binding	Pf00594		ENSG00000130962.17		X				0	0	112.9	87.1	10.88	6.48	117	93.5	108.9	116	121.8	92.1	115.9	123.5	94.9	81	81.2	90.2	94.2
High	1.296	0.00855596	IsMasterProtein	Q02487	0.299195	0.160249	0.43814	0.0013354	Desmocollin-2 OS=Homo sapiens OX=9606 GN=DSC2 PE=1 SV=1	0	63.079	19	14	20	14	901	99.9	5.34	14	cell communication;cell death;regulation of biological process;response to stimulus	cytoskeleton;membrane	metal ion binding;protein binding	Pf00028, Pf01049, Pf08758	1824	ENSG00000134755.14	DSC2	18	Arrhythmogenic right ventricular cardiomyopathy (ARVC)	Arrhythmogenic Right Ventricular Cardiomyopathy	Formation of the cornified envelope	5	0	112.9	87.1	3.33	14.09	109.5	112.7	112.4	109.1	108.6	103.6	108.1	115.8	83.9	83.7	118	95.9	77.6
High	1.295	0.00162035	IsMasterProtein	P62140	0.334406	0.19095	0.477861	0.000691797	Serine/threonine-protein phosphatase PP1-beta catalytic subunit OS=Homo sapiens OX=9606 GN=PPP1CB PE=1 SV=3	0.001	22.368	22	7	9	7	327	37.2	6.19	7	cell division;metabolic process;regulation of biological process;response to stimulus	cytoplasm;cytosol;nucleus	catalytic activity;metal ion binding;protein binding	Pf00149	5500	ENSG00000213639.9	PPP1CB	2	Dopaminergic synapse; Regulation of actin cytoskeleton; Adrenergic signaling in cardiomyocytes; Platelet activation; Hippo signaling pathway; Alcoholism; Insulin signaling pathway; Oocyte meiosis; Proteoglycans in cancer; Long-term potentiation; cAMP signaling pathway; cGMP-PKG signaling pathway; Herpes simplex infection; Vascular smooth muscle contraction; Insulin resistance; Inflammatory mediat…	Common Pathways Underlying Drug Addiction; G13 Signaling Pathway	Triglyceride catabolism; RHO GTPases activate PAKs; RHO GTPases Activate ROCKs; Regulation of PLK1 Activity at G2/M Transition; Downregulation of TGF-beta receptor signaling; RHO GTPases activate CIT; RHO GTPases activate PKNs; Circadian Clock	43	0	112.9	87.1	8.91	9.9	117	107.9	116.2	117.3	112.5	111.5	120.6	89	97.6	86.6	73.9	82.2	95.1
High	1.295	0.014063	IsMasterProtein	Q5SGD2	0.346232	0.154948	0.537516	0.00495352	Protein phosphatase 1L OS=Homo sapiens OX=9606 GN=PPM1L PE=1 SV=1	0	33.283	15	4	6	4	360	41	5.87	4	metabolic process;regulation of biological process;response to stimulus	membrane	catalytic activity;metal ion binding	Pf00481, Pf13672	151742	ENSG00000163590.13	PPM1L	3		Amino Acid metabolism	Sphingolipid de novo biosynthesis	5	0	112.8	87.2	8.73	19.02	132.2	107.8	107.9	112.5	112.9	110.9	110.2	97.2	77.9	74.9	128	91.3	85.5
High	1.294	1.01383e-06	IsMasterProtein	A0A3B3IU45	0.362521	0.291087	0.433955	2.01596e-07	DNA helicase OS=Homo sapiens OX=9606 GN=MCM4 PE=1 SV=1	0.003	3.588	1	1	3	1	813	91.1	6.38	1												0	0	112.8	87.2	4.83	3.94	115.5	118.4	110.6	113.9	112.9	111.6	116.6	100.7	86.6	88.2	89	91.5	87.1
High	1.294	0.00088424	IsMasterProtein	Q9NP84	0.414848	0.253767	0.575929	0.000283023	Tumor necrosis factor receptor superfamily member 12A OS=Homo sapiens OX=9606 GN=TNFRSF12A PE=1 SV=1	0.001	11.827	23	2	2	2	129	13.9	8.95	2	cell death;cell differentiation;development;regulation of biological process;response to stimulus;transport	cell surface;membrane	protein binding;transporter activity	Pf00083, Pf05631, Pf06609, Pf07690, Pf13347	51330	ENSG00000006327.13	TNFRSF12A	16	Cytokine-cytokine receptor interaction	TNF related weak inducer of apoptosis (TWEAK) Signaling Pathway	TNF receptor superfamily (TNFSF) members mediating non-canonical NF-kB pathway	6	0	112.8	87.2	10.28	11.68	113.7	108.9	109.9	98.8	116.9	118.6	107.6	138.9	84.8	88.6	66.7	88.1	96.9
High	1.293	3.17808e-08	IsMasterProtein	O75369	0.370441	0.325721	0.415161	6.37363e-10	Filamin-B OS=Homo sapiens OX=9606 GN=FLNB PE=1 SV=2	0	1024.71	59	125	291	125	2602	278	5.73	125	cell differentiation;cell organization and biogenesis;development;regulation of biological process;response to stimulus	cytoplasm;cytoskeleton;cytosol;membrane;nucleus	protein binding;RNA binding	Pf00307, Pf00630	2317	ENSG00000136068.14	FLNB	3	Focal adhesion; Salmonella infection; Proteoglycans in cancer; MAPK signaling pathway	VEGFA-VEGFR2 Signaling Pathway	ISG15 antiviral mechanism	10	0	112.8	87.2	1.35	2.83	111.9	112.3	113.8	111.3	115.3	111.3	111.9	114.4	84.4	85.5	89.9	86.9	86.4
High	1.293	0.00742599	IsMasterProtein	O95429	0.374079	0.182294	0.565865	0.00291195	BAG family molecular chaperone regulator 4 OS=Homo sapiens OX=9606 GN=BAG4 PE=1 SV=1	0.002	4.869	5	2	3	2	457	49.6	5.12	2	cell organization and biogenesis;metabolic process;regulation of biological process;response to stimulus	cytoplasm;cytosol;membrane;nucleus	enzyme regulator activity;nucleotide binding;protein binding;RNA binding;signal transducer activity	Pf02179	9530	ENSG00000156735.10	BAG4	8	TNF signaling pathway	Oxidative Damage	Regulation of HSF1-mediated heat shock response; TNF signaling; Signaling by plasma membrane FGFR1 fusions	15	0	112.8	87.2	10.41	14.97	114.8	105.8	132	115.1	111.9	93.4	105	122.6	75.7	85.4	65	89.8	83.1
High	1.291	3.43657e-06	IsMasterProtein	O60486	0.346064	0.276733	0.415395	2.43818e-07	Plexin-C1 OS=Homo sapiens OX=9606 GN=PLXNC1 PE=1 SV=1	0.001	20.338	5	7	8	7	1568	175.6	7.61	7	regulation of biological process;response to stimulus	membrane	protein binding;receptor activity;signal transducer activity	Pf01437, Pf01833, Pf08337	10154	ENSG00000136040.8	PLXNC1	12	Axon guidance		Other semaphorin interactions	5	0	112.7	87.3	5.22	3.11	120.3	114.3	107.7	105.3	113.7	115.1	116.1	103.5	88.2	89.3	82.2	88.3	88.3
High	1.291	0.000889765	IsMasterProtein	Q9H147	0.362623	0.221507	0.503738	0.000288102	Deoxynucleotidyltransferase terminal-interacting protein 1 OS=Homo sapiens OX=9606 GN=DNTTIP1 PE=1 SV=2	0.002	4.111	2	1	1	1	329	37	8.97	1	metabolic process;regulation of biological process	nucleus	DNA binding;protein binding		116092	ENSG00000101457.12	DNTTIP1	20				0	0	112.7	87.3	10.3	8.33	107.7	113.1	108.2	125.8	111.9	125.9	118.4	89.9	89.9	94.3	87.1	82.6	87.1
High	1.291	0.00165725	IsMasterProtein	Q9UNZ5	0.422373	0.255575	0.589171	0.00032991	Leydig cell tumor 10 kDa protein homolog OS=Homo sapiens OX=9606 GN=C19orf53 PE=1 SV=1	0.001	15.981	30	4	8	4	99	10.6	11.55	4		nucleus		Pf09495	28974	ENSG00000104979.8	C19orf53	19				0	0	112.7	87.3	7.88	13.13	124.7	114.2	115.6	105.6	123.4	110.8	120.9	98.8	96.8	88.5	63.1	80.6	96.7
High	1.29	0.000342321	IsMasterProtein	Q13541	0.357628	0.231994	0.483262	0.000111705	Eukaryotic translation initiation factor 4E-binding protein 1 OS=Homo sapiens OX=9606 GN=EIF4EBP1 PE=1 SV=3	0.001	24.464	36	6	15	6	118	12.6	5.48	6	metabolic process;regulation of biological process;response to stimulus	cytoplasm;cytosol;nucleus	protein binding;translation regulator activity	Pf05456	1978	ENSG00000187840.4	EIF4EBP1	8	RNA transport; EGFR tyrosine kinase inhibitor resistance; AMPK signaling pathway; Acute myeloid leukemia; Longevity regulating pathway; Insulin signaling pathway; mTOR signaling pathway; Choline metabolism in cancer; ErbB signaling pathway; PI3K-Akt signaling pathway; HIF-1 signaling pathway	Translation Factors; AMP-activated Protein Kinase (AMPK) Signaling; Target Of Rapamycin (TOR) Signaling; Leptin signaling pathway; Follicle Stimulating Hormone (FSH) signaling pathway; Prolactin Signaling Pathway; Brain-Derived Neurotrophic Factor (BDNF) signaling pathway; Alpha 6 Beta 4 signaling pathway; Rac1/Pak1/p38/MMP-2 pathway; BDNF-TrkB Signaling; PI3K-AKT-mTOR signaling pathway and thera…	mTORC1-mediated signalling; Activation of the mRNA upon binding of the cap-binding complex and eIFs, and subsequent binding to 43S	38	0	112.7	87.3	9.1	7.78	104.2	102.8	120.4	115.9	118.8	112.7	127.2	97	90.2	86.8	89	80.9	90.8
High	1.289	0.0233564	IsMasterProtein	B4DFP7	0.350635	0.149336	0.551933	0.00645248	Transcription termination factor 4, mitochondrial OS=Homo sapiens OX=9606 GN=MTERF4 PE=1 SV=1	0.001	7.527	13	3	3	3	193	22.7	4.35	3	cell organization and biogenesis;metabolic process;regulation of biological process;transport	cytosol;mitochondrion;organelle lumen	DNA binding;protein binding;RNA binding		130916	ENSG00000122085.16	MTERFD2; MTERF4	2				0	0	112.6	87.4	5.47	21.45	108.9	112.5	112.4	117.9	101.5	120.9	108.4	108	86.5	75.2	132.2	93.1	79.1
High	1.288	0.0286493	IsMasterProtein	A9IYQ1	0.248364	0.0881254	0.408603	0.0134661	Sister chromatid cohesion protein PDS5 homolog B (Fragment) OS=Homo sapiens OX=9606 GN=PDS5B PE=1 SV=1	0.004	2.554	4	1	1	1	302	33.7	9.26	1	cell division;cell organization and biogenesis;cell proliferation;metabolic process;regulation of biological process;response to stimulus	chromosome;cytosol;nucleus	DNA binding;nucleotide binding;protein binding		23047	ENSG00000083642.18	PDS5B	13				0	0	112.6	87.4	6.95	14.19	113.6	115.2	94.4	114.4	112.2	100.2	106	110	89	78.4	110.6	80.7	81.7
High	1.288	5.53423e-05	IsMasterProtein	P29083	0.324996	0.250143	0.399848	1.19086e-06	General transcription factor IIE subunit 1 OS=Homo sapiens OX=9606 GN=GTF2E1 PE=1 SV=2	0.001	28.203	17	7	12	7	439	49.4	4.82	7	metabolic process;regulation of biological process	cytosol;nucleus	DNA binding;metal ion binding;protein binding	Pf02002, Pf08271, Pf11521	2960	ENSG00000153767.9	GTF2E1	3	Basal transcription factors; Epstein-Barr virus infection; Viral carcinogenesis	Eukaryotic Transcription Initiation	RNA polymerase II transcribes snRNA genes; RNA Polymerase II Transcription Initiation; HIV Transcription Initiation; RNA Polymerase II Transcription Pre-Initiation And Promoter Opening; RNA Polymerase II HIV Promoter Escape; RNA Polymerase II Pre-transcription Events; RNA Polymerase II Promoter Escape	20	0	112.6	87.4	2.38	6.43	113.1	113.8	113.7	106.9	113	110.4	108.4	109.7	84.6	85.8	95.1	87.2	86.2
High	1.287	2.43897e-05	IsMasterProtein	O75410	0.340885	0.273204	0.408567	2.21146e-07	Transforming acidic coiled-coil-containing protein 1 OS=Homo sapiens OX=9606 GN=TACC1 PE=1 SV=2	0.001	109.966	30	23	28	23	805	87.7	4.88	23	cell division;cell organization and biogenesis;cell proliferation;cellular component movement;regulation of biological process;transport	cytoplasm;cytoskeleton;membrane;nucleus	catalytic activity;motor activity;protein binding;transporter activity	Pf01496, Pf01576, Pf02463, Pf04012, Pf05010, Pf05262, Pf05557, Pf06637, Pf12037, Pf12128, Pf13851	6867	ENSG00000147526.19	TACC1	8				0	0	112.5	87.5	1.85	5.95	112.7	111.9	108.7	113.4	110.6	111.7	109.4	115	84.7	85.8	101	86.7	87.1
High	1.287	0.00317024	IsMasterProtein	P42785	0.281841	0.164566	0.399116	0.00052671	Lysosomal Pro-X carboxypeptidase OS=Homo sapiens OX=9606 GN=PRCP PE=1 SV=1	0.001	36.362	13	6	13	6	496	55.8	7.21	6	defense response;metabolic process;regulation of biological process;response to stimulus;transport	membrane;vacuole	catalytic activity;protein binding	Pf00561, Pf05576, Pf05577, Pf11144, Pf12697	5547	ENSG00000137509.10	PRCP	11	Renin-angiotensin system; Protein digestion and absorption		Intrinsic Pathway of Fibrin Clot Formation; Neutrophil degranulation	8	0	112.6	87.4	4.27	11.12	112.1	110.3	103.1	107.9	110.7	111.3	103.6	117.4	83.8	85.1	112.7	91.9	84.2
High	1.286	1.44758e-06	IsMasterProtein	P15289	0.362767	0.294262	0.431272	1.24411e-07	Arylsulfatase A OS=Homo sapiens OX=9606 GN=ARSA PE=1 SV=3	0.001	37.852	12	4	6	4	507	53.6	6.07	4	metabolic process;transport	extracellular;organelle lumen;vacuole	catalytic activity;metal ion binding;protein binding	Pf00884, Pf01663, Pf14707	410		ARSA	22	Sphingolipid metabolism; Lysosome		The activation of arylsulfatases; Glycosphingolipid metabolism; Neutrophil degranulation	13	0	112.5	87.5	5.01	3.27	117.1	121	109.4	111.1	113.5	111.1	102.1	115	91.1	88.8	84.8	91.5	84.8
High	1.286	0.0127842	IsMasterProtein	Q15166	0.2748	0.135419	0.414181	0.00268783	Serum paraoxonase/lactonase 3 OS=Homo sapiens OX=9606 GN=PON3 PE=1 SV=3	0.001	21.598	14	5	6	5	354	39.6	5.41	5	metabolic process;regulation of biological process;response to stimulus	extracellular	catalytic activity;metal ion binding;protein binding	Pf01731, Pf03088	5446	ENSG00000105852.10	PON3	7	Metabolic pathways	Phase I biotransformations, non P450	Synthesis of 5-eicosatetraenoic acids	7	0	112.5	87.5	3.49	14.79	110.9	114.3	105.7	111	105	111.4	111	103.6	89.3	86.2	123.6	81.3	88.7
High	1.286	1.63324e-06	IsMasterProtein	Q9HAV4	0.363134	0.287273	0.438994	3.87928e-07	Exportin-5 OS=Homo sapiens OX=9606 GN=XPO5 PE=1 SV=1	0.001	122.004	22	25	35	25	1204	136.2	5.8	25	metabolic process;regulation of biological process;transport	cytoplasm;cytosol;nucleus	protein binding;RNA binding;transporter activity	Pf08389	57510	ENSG00000124571.17	XPO5	6	RNA transport	miRNA Biogenesis; RNA interference	MicroRNA (miRNA) biogenesis	6	0	112.5	87.5	4.5	5.23	108.4	105.3	116.8	111.1	112.9	113.8	121.6	110.1	91.3	88.6	85.5	85.5	81.8
High	1.285	2.88688e-06	IsMasterProtein	A0A087X1R1	0.356852	0.29484	0.418864	4.58659e-08	Smoothelin OS=Homo sapiens OX=9606 GN=SMTN PE=1 SV=1	0.001	94.672	22	20	21	20	1002	108	9.06	20	regulation of biological process	cytoplasm;cytoskeleton	protein binding;structural molecule activity	Pf00307, Pf11971, Pf12510	6525	ENSG00000183963.18	SMTN	22				0	0	112.5	87.5	2.19	4.92	108.7	111.5	110.1	114.7	110.8	112.1	115.4	114.8	86.6	86.2	96.9	87.5	81.9
High	1.285	1.32958e-07	IsMasterProtein	Q96HY7	0.359397	0.299579	0.419215	2.68096e-08	Probable 2-oxoglutarate dehydrogenase E1 component DHKTD1, mitochondrial OS=Homo sapiens OX=9606 GN=DHTKD1 PE=1 SV=2	0	71.264	18	18	22	18	919	103	6.93	18	cell differentiation;metabolic process	cytosol;mitochondrion;organelle lumen	catalytic activity	Pf00676, Pf02779	55526	ENSG00000181192.11	DHTKD1	10		Integrated Breast Cancer Pathway	Glyoxylate metabolism and glycine degradation	4	0	112.5	87.5	3.92	3.01	114.2	114.7	111.5	113.7	112.2	118.3	111.6	103	87.9	90.8	82.4	90.5	87.9
High	1.284	5.47769e-06	IsMasterProtein	H3BP20	0.322677	0.252668	0.392686	5.95986e-07	Beta-hexosaminidase OS=Homo sapiens OX=9606 GN=HEXA PE=1 SV=1	0.001	79.498	31	17	25	17	540	62	5.21	17	metabolic process	membrane;organelle lumen;vacuole	catalytic activity;protein binding	Pf00728, Pf14845	3073	ENSG00000213614.9	HEXA	15				0	0	112.4	87.6	3.31	5.44	110.9	112.1	105.4	112.9	113.6	110.2	106.8	116.8	86.6	87	99.7	86.3	86.4
High	1.284	0.0587239	IsMasterProtein	O75326	0.309144	0.088174	0.530114	0.0238754	Semaphorin-7A OS=Homo sapiens OX=9606 GN=SEMA7A PE=1 SV=1	0.002	4.682	3	2	2	2	666	74.8	7.64	2	cell differentiation;cell growth;cell organization and biogenesis;defense response;development;regulation of biological process;response to stimulus	membrane	protein binding	Pf01403, Pf01437, Pf13895	8482	ENSG00000138623.9	SEMA7A	15	Axon guidance		Other semaphorin interactions	5	0	112.4	87.6	4.29	24.82	109.2	116.8	116.2	107.2	107.7	102.7	109.1	108.2	85.6	96.3	142.7	83.6	80.9
High	1.284	4.49101e-07	IsMasterProtein	O95235	0.361813	0.293048	0.430578	1.3359e-07	Kinesin-like protein KIF20A OS=Homo sapiens OX=9606 GN=KIF20A PE=1 SV=1	0	67.348	19	14	15	14	890	100.2	6.92	14	cell organization and biogenesis;cellular component movement;transport	cytoplasm;cytoskeleton;Golgi	catalytic activity;motor activity;nucleotide binding;protein binding;transporter activity	Pf00225	10112	ENSG00000112984.11	KIF20A	5			COPI-dependent Golgi-to-ER retrograde traffic; Kinesins; MHC class II antigen presentation; Mitotic Telophase/Cytokinesis	15	0	112.5	87.5	4.02	4.54	113.4	112.4	117.1	112.4	118.5	110.3	112	103.6	81.8	87.8	95.4	88.1	89.3
High	1.284	1.18333e-07	IsMasterProtein	P15586	0.354009	0.293111	0.414908	3.98717e-08	N-acetylglucosamine-6-sulfatase OS=Homo sapiens OX=9606 GN=GNS PE=1 SV=3	0	69.839	23	12	20	12	552	62	8.31	12	metabolic process;transport	extracellular;organelle lumen;vacuole	catalytic activity;metal ion binding;protein binding	Pf00884, Pf01663	2799	ENSG00000135677.10	GNS	12	Lysosome; Glycosaminoglycan degradation; Metabolic pathways		Neutrophil degranulation; MPS IIID - Sanfilippo syndrome D; Keratan sulfate degradation; Lysosome Vesicle Biogenesis	21	0	112.4	87.6	3.84	3.44	111.5	117.5	107.9	117.3	113.6	114.9	108.8	106.2	86	92.8	90.2	87.1	88.2
High	1.284	0.00263425	IsMasterProtein	Q96EH3	0.349951	0.190788	0.509114	0.00112197	Mitochondrial assembly of ribosomal large subunit protein 1 OS=Homo sapiens OX=9606 GN=MALSU1 PE=1 SV=1	0.001	16.62	22	3	8	3	234	26.2	5.49	3	regulation of biological process	cytosol;mitochondrion;organelle lumen	protein binding	Pf02410	115416	ENSG00000156928.4	MALSU1	7				0	0	112.4	87.6	12.87	10.79	107.9	112.9	105.8	99.6	109.5	106.3	108.6	146.6	85.1	85.9	98.2	77.9	83.5
High	1.281	0.0044324	IsMasterProtein	P19022-2	0.313262	0.188842	0.437682	0.000347295	Isoform 2 of Cadherin-2 OS=Homo sapiens OX=9606 GN=CDH2	0.001	34.79	15	9	12	9	875	97	4.84	9	cell differentiation;cell organization and biogenesis;cellular component movement;metabolic process;regulation of biological process	cell surface;cytoplasm;cytoskeleton;membrane;organelle lumen	metal ion binding;protein binding	Pf00028, Pf01049, Pf08758	1000	ENSG00000170558.8	CDH2	18		Neural Crest Differentiation; Arrhythmogenic Right Ventricular Cardiomyopathy; Brain-Derived Neurotrophic Factor (BDNF) signaling pathway; Primary Focal Segmental Glomerulosclerosis FSGS		4	0	112.3	87.7	2.17	13	108.1	113.7	108	110.2	109.9	114.1	108.6	111.4	79.7	85	117.1	89.8	86.5
High	1.281	1.60873e-07	IsMasterProtein	P21283	0.351864	0.299342	0.404387	7.16532e-09	V-type proton ATPase subunit C 1 OS=Homo sapiens OX=9606 GN=ATP6V1C1 PE=1 SV=4	0.001	84.943	47	20	34	20	382	43.9	7.46	20	cellular homeostasis;regulation of biological process;response to stimulus;transport	cytoplasm;cytosol;membrane	catalytic activity;protein binding;transporter activity	Pf03223	528	ENSG00000155097.11	ATP6V1C1	8	Oxidative phosphorylation; Synaptic vesicle cycle; Metabolic pathways; mTOR signaling pathway; Rheumatoid arthritis; Epithelial cell signaling in Helicobacter pylori infection; Collecting duct acid secretion; Vibrio cholerae infection; Phagosome		Transferrin endocytosis and recycling; ROS, RNS production in phagocytes; Ion channel transport; Insulin receptor recycling	20	0	112.3	87.7	3.62	2.02	106.2	108.5	117.3	109.4	111.8	112.9	113.4	117.6	88	87.5	84.6	90.1	87
High	1.281	2.98519e-06	IsMasterProtein	Q9BXR0	0.346484	0.279329	0.413639	1.68202e-07	Queuine tRNA-ribosyltransferase catalytic subunit 1 OS=Homo sapiens OX=9606 GN=QTRT1 PE=1 SV=3	0	50.065	22	7	12	7	403	44	7.23	7	metabolic process	cytoplasm;membrane;mitochondrion;nucleus	catalytic activity;metal ion binding;protein binding	Pf01702	81890	ENSG00000213339.8	QTRT1	19			tRNA modification in the nucleus and cytosol	3	0	112.3	87.7	2.86	5.05	111.1	110.9	113.1	114.2	114.3	112.8	114.2	104.7	87.8	90.5	80.6	87	88.5
High	1.28	7.54287e-07	IsMasterProtein	Q01469	0.339324	0.271168	0.40748	2.47914e-07	Fatty acid-binding protein 5 OS=Homo sapiens OX=9606 GN=FABP5 PE=1 SV=3	0.001	36.65	61	8	15	8	135	15.2	7.01	8	metabolic process;transport	cytoplasm;cytosol;extracellular;membrane;organelle lumen	protein binding;transporter activity	Pf00061	2171	ENSG00000164687.10	FABP5	8	PPAR signaling pathway	PPAR signaling pathway	Triglyceride catabolism; Signaling by Retinoic Acid; Neutrophil degranulation	12	0	112.3	87.7	4.1	4.41	109.6	106.2	119.8	111.9	115	111.5	113.5	106.1	86.4	88.2	83	90.7	86.2
High	1.28	0.334772	IsMasterProtein	Q15527	0.198655	-0.0975146	0.494824	0.272469	Surfeit locus protein 2 OS=Homo sapiens OX=9606 GN=SURF2 PE=1 SV=3	0.001	25.246	15	5	5	5	256	29.6	9.22	5		membrane;nucleus		Pf05477	6835		SURF2	9				0	0	112.3	87.7	6.65	34.15	109.4	92.9	100.2	108.7	100	104.1	110.2	114.3	78.5	86.3	168.3	114.8	72.1
High	1.279	0.205796	IsMasterProtein	Q9BX66-12	0.274683	-0.040322	0.589688	0.15016	Isoform 12 of Sorbin and SH3 domain-containing protein 1 OS=Homo sapiens OX=9606 GN=SORBS1	0.001	7.608	3	3	5	3	1294	143.7	8.6	3	cell organization and biogenesis;regulation of biological process;response to stimulus;transport	cytosol;membrane;nucleus	protein binding	Pf00018, Pf02208, Pf07653, Pf14604	10580	ENSG00000095637.21	SORBS1	10		Integrin-mediated Cell Adhesion; PPAR signaling pathway; Insulin Signaling		3	0	112.2	87.8	10.17	32.58	108.8	106.3	115.4	118.4	107	98	87.5	120.4	84.4	84.3	158.1	77.3	57.3
High	1.279	0.00527932	IsMasterProtein	Q9NRF9	0.351269	0.181361	0.521177	0.001868	DNA polymerase epsilon subunit 3 OS=Homo sapiens OX=9606 GN=POLE3 PE=1 SV=1	0	45.55	39	7	12	7	147	16.8	4.74	7	cell organization and biogenesis;cellular homeostasis;metabolic process	nucleus	catalytic activity;DNA binding;protein binding	Pf00808	54107	ENSG00000148229.12	POLE3	9	HTLV-I infection; DNA replication; Metabolic pathways; Base excision repair; Nucleotide excision repair; Purine metabolism; Pyrimidine metabolism		Gap-filling DNA repair synthesis and ligation in TC-NER; HDR through Homologous Recombination (HRR); Activation of the pre-replicative complex; Gap-filling DNA repair synthesis and ligation in GG-NER; Dual Incision in GG-NER; M/G1 Transition; Termination of translesion DNA synthesis; Recognition of DNA damage by PCNA-containing replication complex; DNA replication initiation; Dual incision in TC-…	43	0	112.2	87.8	8.46	12.19	116.3	116.1	118.9	117.7	114.6	116.3	91.5	103.8	87.7	90.8	62.3	96.1	90.8
High	1.279	0.000603203	IsMasterProtein	Q9UBQ6	0.35036	0.217643	0.483077	0.00022588	Exostosin-like 2 OS=Homo sapiens OX=9606 GN=EXTL2 PE=1 SV=1	0.001	8.497	6	3	4	3	330	37.4	8.95	3	metabolic process	endoplasmic reticulum;extracellular;membrane	catalytic activity;metal ion binding	Pf09258	2135	ENSG00000162694.13	EXTL2	1	Glycosaminoglycan biosynthesis - heparan sulfate / heparin; Metabolic pathways		XBP1(S) activates chaperone genes	6	0	112.2	87.8	8.8	9	117.5	99.9	108.5	126.6	118.4	113.3	115.4	97	94.5	92	82.1	87.3	98.8
High	1.279	0.00458338	IsMasterProtein	Q9Y232-2	0.344436	0.174967	0.513905	0.00213103	Isoform 2 of Chromodomain Y-like protein OS=Homo sapiens OX=9606 GN=CDYL	0.001	22.514	15	7	7	7	544	60.6	9.16	7	metabolic process;regulation of biological process	chromosome;nucleus	catalytic activity;protein binding	Pf00378, Pf00385	9425	ENSG00000153046.17	CDYL	6				0	0	112.2	87.8	10.96	10.53	116.2	106.2	115.1	120.3	116.8	119.1	118.2	83.5	91.2	91	97.4	78.6	89.8
High	1.278	0.000801158	IsMasterProtein	P07919	0.390248	0.269191	0.511304	3.06379e-05	Cytochrome b-c1 complex subunit 6, mitochondrial OS=Homo sapiens OX=9606 GN=UQCRH PE=1 SV=2	0	29.733	54	6	10	6	91	10.7	4.44	6	metabolic process;transport	membrane;mitochondrion	catalytic activity;protein binding;transporter activity	Pf02320	7388	ENSG00000173660.11	UQCRH	1	Metabolic pathways; Parkinson's disease; Oxidative phosphorylation; Cardiac muscle contraction; Non-alcoholic fatty liver disease (NAFLD); Alzheimer's disease; Huntington's disease	Electron Transport Chain	Respiratory electron transport	12	0	112.2	87.8	3.42	10.01	114.1	115.1	113.8	116.1	119.1	107	109.3	111.2	91.6	91.1	66.1	88.8	89.5
High	1.278	7.98466e-08	IsMasterProtein	Q03701	0.36134	0.305754	0.416927	1.02467e-08	CCAAT/enhancer-binding protein zeta OS=Homo sapiens OX=9606 GN=CEBPZ PE=1 SV=3	0.001	130.151	26	28	33	28	1054	120.9	5.94	28	metabolic process;regulation of biological process	nucleus	DNA binding;RNA binding	Pf03914	10153	ENSG00000115816.14	CEBPZ	2		Gastric cancer network 2		1	0	112.2	87.8	3.65	2.57	115.6	115.4	111.6	117.3	112.8	111.7	111.5	103.9	88.4	87.6	90.5	85.5	90.1
High	1.277	0.000572477	IsMasterProtein	E7EMM4	0.340339	0.233643	0.447034	3.40706e-05	Acid ceramidase OS=Homo sapiens OX=9606 GN=ASAH1 PE=1 SV=1	0	73.803	34	12	21	12	370	41.8	8.12	12	metabolic process;transport	extracellular;organelle lumen;vacuole	catalytic activity	Pf02275, Pf04367, Pf15508	427	ENSG00000104763.18	ASAH1	8		Sphingolipid Metabolism; Signal Transduction of S1P Receptor		2	0	112.2	87.8	3.68	9.9	114.3	110.4	109	112.2	110.7	115.2	103.9	116.9	77.9	83.3	107.6	83.8	86.4
High	1.277	0.00402956	IsMasterProtein	Q8IXU6	0.32433	0.169557	0.479102	0.00166909	Solute carrier family 35 member F2 OS=Homo sapiens OX=9606 GN=SLC35F2 PE=1 SV=1	0.002	5.669	8	2	3	2	374	41.2	6.21	2	transport	membrane		Pf06027, Pf08449	54733	ENSG00000110660.14	SLC35F2	11				0	0	112.2	87.8	9.12	12.14	105	108.2	102.6	122.9	95.8	124.8	111.8	117.3	88.9	80.5	77.4	97.2	83.5
High	1.276	0.439182	IsMasterProtein	O43663	0.18132	-0.153709	0.516349	0.38192	Protein regulator of cytokinesis 1 OS=Homo sapiens OX=9606 GN=PRC1 PE=1 SV=2	0	58.203	21	14	20	14	620	71.6	6.68	14	cell division;cell organization and biogenesis;regulation of biological process	cytoplasm;cytoskeleton;cytosol;membrane;nucleus	protein binding	Pf03999	9055	ENSG00000198901.13	PRC1	15			RHO GTPases activate CIT	4	0	112.1	87.9	9.33	42.05	97.9	101.3	96.9	102.5	96.4	106.3	102.5	126.2	78.9	75.6	194	84.5	76.6
High	1.276	0.000137577	IsMasterProtein	P08727	0.310481	0.223485	0.397477	1.06275e-05	Keratin, type I cytoskeletal 19 OS=Homo sapiens OX=9606 GN=KRT19 PE=1 SV=4	0.01	337.443	86	37	178	37	400	44.1	5.14	37	cell death;cell differentiation;cell organization and biogenesis;regulation of biological process;response to stimulus	cytoskeleton;cytosol;membrane	protein binding;structural molecule activity	Pf00038	3880	ENSG00000171345.13	KRT19	17			Formation of the cornified envelope	3	0	112.1	87.9	3.55	7.64	111.5	110.6	108.4	116	107.2	110.8	115.8	104.8	86.3	86.8	104.8	93.3	86.2
High	1.276	4.23355e-07	IsMasterProtein	P23743	0.324043	0.261159	0.386927	1.70653e-07	Diacylglycerol kinase alpha OS=Homo sapiens OX=9606 GN=DGKA PE=1 SV=3	0.001	34.572	10	7	7	7	735	82.6	6.73	7	metabolic process;regulation of biological process;response to stimulus	cytosol;membrane	catalytic activity;metal ion binding;nucleotide binding	Pf00130, Pf00609, Pf00781, Pf13499, Pf14513	1606	ENSG00000065357.19	DGKA	12	Glycerophospholipid metabolism; Glycerolipid metabolism; Choline metabolism in cancer; Phospholipase D signaling pathway; Metabolic pathways; Phosphatidylinositol signaling system		Effects of PIP2 hydrolysis; Gastrin-CREB signalling pathway via PKC and MAPK	14	0	112.1	87.9	3.58	3.98	108.8	114.8	111.9	114.5	112.6	110.1	113.9	102.8	86.7	90.8	86.2	89.2	84
High	1.276	0.00839761	IsMasterProtein	Q8IX90	0.353715	0.165628	0.541801	0.00379604	Spindle and kinetochore-associated protein 3 OS=Homo sapiens OX=9606 GN=SKA3 PE=1 SV=2	0.001	15.2	4	1	1	1	412	46.3	5.11	1	cell division;regulation of biological process	chromosome;cytoplasm;cytoskeleton	protein binding		221150	ENSG00000165480.15	SKA3	13				0	0	112.1	87.9	10.76	15.06	99.3	118.3	102.4	128.4	97.4	117.9	106.7	125.4	87.3	90.3	69.5	110.1	76.7
High	1.276	6.21897e-08	IsMasterProtein	Q8WUA2	0.357975	0.299302	0.416648	2.20568e-08	Peptidyl-prolyl cis-trans isomerase-like 4 OS=Homo sapiens OX=9606 GN=PPIL4 PE=1 SV=1	0.001	91.753	33	16	21	16	492	57.2	5.92	16	metabolic process;regulation of biological process	cytosol;nucleus	catalytic activity;RNA binding	Pf00076, Pf00160, Pf13893, Pf14259	85313	ENSG00000131013.3	PPIL4	6			mRNA Splicing - Major Pathway	4	0	112.1	87.9	3.67	3.35	112	114.5	108.9	110.9	108.2	113	110.2	121.2	84.2	84.5	88	90.2	86.2
High	1.276	1.32958e-07	IsMasterProtein	Q9Y3Z3	0.328453	0.269654	0.387251	6.52967e-08	Deoxynucleoside triphosphate triphosphohydrolase SAMHD1 OS=Homo sapiens OX=9606 GN=SAMHD1 PE=1 SV=2	0.001	78.244	29	16	17	16	626	72.2	7.14	16	cell organization and biogenesis;defense response;metabolic process;regulation of biological process;response to stimulus	membrane;nucleus	catalytic activity;metal ion binding;nucleotide binding;protein binding;RNA binding	Pf00536, Pf01966, Pf07647	25939	ENSG00000101347.8	SAMHD1	20			Nucleobase catabolism; Interferon alpha/beta signaling	7	0	112.1	87.9	3.37	3.59	107.6	111.4	112.6	116.2	109.2	113.3	115	105.2	87.7	92.4	87	94.2	85.5
High	1.275	2.37431e-07	IsMasterProtein	P22033	0.349233	0.297543	0.400923	6.48408e-09	Methylmalonyl-CoA mutase, mitochondrial OS=Homo sapiens OX=9606 GN=MMUT PE=1 SV=4	0.001	139.805	35	22	35	22	750	83.1	6.93	22	metabolic process	mitochondrion;organelle lumen	catalytic activity;metal ion binding	Pf01642, Pf02310	4594	ENSG00000146085.7	MUT	6	Glyoxylate and dicarboxylate metabolism; Propanoate metabolism; Metabolic pathways; Valine, leucine and isoleucine degradation; Carbon metabolism	Vitamin B12 Metabolism; Amino Acid metabolism	Cobalamin (Cbl, vitamin B12) transport and metabolism; Defective MMAA causes methylmalonic aciduria type cblA; Propionyl-CoA catabolism; Defective MUT causes methylmalonic aciduria mut type	21	0	112.1	87.9	3.58	1.83	116.2	112	113.7	110.8	117.9	109.1	111.8	105.1	87	89.1	89.5	87	86.7
High	1.275	0.00081365	IsMasterProtein	Q92625	0.303713	0.209908	0.397517	2.92514e-05	Ankyrin repeat and SAM domain-containing protein 1A OS=Homo sapiens OX=9606 GN=ANKS1A PE=1 SV=4	0	74.494	16	16	21	16	1134	123	6.38	16	cellular component movement;regulation of biological process;response to stimulus	cytoplasm;cytosol	protein binding	Pf00023, Pf00536, Pf00640, Pf07647, Pf12796, Pf13606, Pf13637, Pf13857	23294	ENSG00000064999.13	ANKS1A	6				0	0	112.1	87.9	2.17	9.14	107.1	106.3	113.1	110.8	110.2	111.5	111.7	111.9	84	84.9	109	89.8	84.4
High	1.275	0.000112393	IsMasterProtein	Q9HAT2-2	0.368463	0.266222	0.470703	9.6161e-06	Isoform 2 of Sialate O-acetylesterase OS=Homo sapiens OX=9606 GN=SIAE	0.001	13.36	6	3	3	3	488	54.5	7.33	3	metabolic process;regulation of biological process	vacuole	catalytic activity	Pf03629	54414	ENSG00000110013.12	SIAE	11				0	0	112.1	87.9	4.69	8.39	123.2	113.1	113.4	111.5	115.9	108.8	108.8	106.2	94.4	87.6	88.5	96	94.2
High	1.274	4.10876e-05	IsMasterProtein	Q7Z7H8	0.33165	0.243588	0.419712	6.00948e-06	39S ribosomal protein L10, mitochondrial OS=Homo sapiens OX=9606 GN=MRPL10 PE=1 SV=3	0.001	24.167	17	6	7	6	261	29.3	9.58	6	cell organization and biogenesis;metabolic process	membrane;mitochondrion;ribosome	protein binding;RNA binding;structural molecule activity	Pf00466	124995	ENSG00000159111.12	MRPL10	17	Ribosome		Mitochondrial translation initiation; Mitochondrial translation elongation; Mitochondrial translation termination	7	0	112	88	4.45	7.29	114.1	111.7	107.9	119.8	111.6	114	108.8	103.2	87.5	104.1	87.8	85.8	87.8
High	1.274	8.05842e-10	IsMasterProtein	Q9UNW1	0.345315	0.300949	0.389681	1.31125e-09	Multiple inositol polyphosphate phosphatase 1 OS=Homo sapiens OX=9606 GN=MINPP1 PE=1 SV=1	0	58.198	30	13	17	13	487	55	7.81	13	metabolic process	endoplasmic reticulum;organelle lumen	catalytic activity	Pf00328	9562	ENSG00000107789.15	MINPP1	10	Glycolysis / Gluconeogenesis; Metabolic pathways; Inositol phosphate metabolism		Synthesis of IPs in the ER lumen	6	0	112	88	2.12	2.15	113.2	112	109.6	114.5	113.5	111.3	113.7	107.5	89.9	88.2	87.9	88.6	88.9
High	1.272	0.00337998	IsMasterProtein	D6RIY7	0.29003	0.155021	0.425039	0.00136166	Tumor suppressor candidate 3 OS=Homo sapiens OX=9606 GN=TUSC3 PE=1 SV=1	0.001	10.59	8	3	5	3	314	35.7	10.15	3	metabolic process;transport	membrane;mitochondrion	catalytic activity;transporter activity	Pf04756	7991	ENSG00000104723.20	TUSC3	8				0	0	112	88	7.62	11.6	111.3	119.8	111.7	120.2	104.4	99	113.7	99.1	88.7	81.8	115.2	89.9	84.6
High	1.272	0.0041849	IsMasterProtein	G3XAN8	0.354377	0.184733	0.524022	0.00171552	Mitochondrial import inner membrane translocase subunit Tim8 B OS=Homo sapiens OX=9606 GN=TIMM8B PE=1 SV=1	0.001	20.121	38	4	6	4	98	11.1	8.1	4	transport	membrane;mitochondrion	metal ion binding;transporter activity	Pf02953	26521	ENSG00000150779.11	TIMM8B	11				0	0	112	88	10.04	12.87	130.5	115.3	111.9	106.4	117.4	103.5	118.6	93.1	104.2	91.5	76.4	87.2	99.3
High	1.272	0.0112997	IsMasterProtein	O14524	0.356989	0.157084	0.556894	0.0054517	Nuclear envelope integral membrane protein 1 OS=Homo sapiens OX=9606 GN=NEMP1 PE=1 SV=2	0.001	8.412	8	3	3	3	444	50.6	6.93	3		membrane;nucleus		Pf10225	23306	ENSG00000166881.9	TMEM194A; NEMP1	12				0	0	112	88	13.89	10.82	118.7	107.8	126.9	113.4	127	113	115.8	77.5	90.8	85	66.3	92.3	96.7
High	1.272	4.09878e-06	IsMasterProtein	Q9UMY1	0.348055	0.278416	0.417694	2.40738e-07	Nucleolar protein 7 OS=Homo sapiens OX=9606 GN=NOL7 PE=1 SV=2	0.001	29.126	22	8	14	8	257	29.4	9.67	8		mitochondrion;nucleus	RNA binding	Pf08157	51406	ENSG00000225921.6	NOL7	6				0	0	112	88	5.25	3.07	117.9	120.2	109.4	113.7	109.8	111.6	100.8	112.9	88.7	91.8	84.1	84.4	88.9
High	1.271	2.93066e-05	IsMasterProtein	F5H1N7	0.323394	0.238121	0.408667	5.55387e-06	KIAA1211 OS=Homo sapiens OX=9606 GN=KIAA1211 PE=1 SV=1	0.001	116.719	21	25	27	25	1226	136.3	5.88	25				Pf15262		ENSG00000109265.13		4				0	0	111.9	88.1	6.19	4.44	117.3	114.4	108.8	116.7	116.1	111.2	108.8	96.4	94	92.4	90.5	89.1	87
High	1.271	6.68616e-08	IsMasterProtein	F8W9J4	0.341777	0.299833	0.383722	7.51372e-10	Dystonin OS=Homo sapiens OX=9606 GN=DST PE=1 SV=1	0	735.925	22	155	210	155	7461	847.4	5.25	155	cell organization and biogenesis;cellular component movement;regulation of biological process;response to stimulus;transport	cytoplasm;cytoskeleton;cytosol;membrane;nucleus	metal ion binding;protein binding	Pf00307, Pf00435, Pf00681, Pf02187, Pf11971, Pf13499, Pf13833	667	ENSG00000151914.19	DST	6				0	0	111.9	88.1	0.99	2.56	111.9	113	110.4	111.1	112.1	111.2	111	113.6	86.6	88.2	93.6	87.7	87.4
High	1.271	0.00155616	IsMasterProtein	O15126	0.365382	0.21035	0.520414	0.000630842	Secretory carrier-associated membrane protein 1 OS=Homo sapiens OX=9606 GN=SCAMP1 PE=1 SV=2	0.001	40.374	30	10	12	10	338	37.9	7.42	10	transport	endosome;Golgi;membrane	protein binding	Pf04144	9522	ENSG00000085365.17	SCAMP1	5			Neutrophil degranulation	3	0	111.9	88.1	9.45	10.45	116.1	106.2	118.8	119.8	120.6	114.9	115.3	88.7	95.1	93	69.9	89.6	92.5
High	1.271	9.13839e-06	IsMasterProtein	P11182	0.373959	0.292344	0.455573	6.38846e-07	Lipoamide acyltransferase component of branched-chain alpha-keto acid dehydrogenase complex, mitochondrial OS=Homo sapiens OX=9606 GN=DBT PE=1 SV=3	0	77.252	36	15	30	15	482	53.5	8.51	15	metabolic process	mitochondrion;organelle lumen	catalytic activity;protein binding	Pf00198, Pf00364, Pf02817	1629		DBT	1	Propanoate metabolism; Valine, leucine and isoleucine degradation; Metabolic pathways		Branched-chain amino acid catabolism; Glyoxylate metabolism and glycine degradation	7	0	111.9	88.1	3.86	6.11	116.4	116.6	107.8	118.4	112.4	113.8	111.2	106.1	89.9	90.6	75.6	88	90.6
High	1.271	5.65021e-05	IsMasterProtein	Q14137	0.300915	0.211275	0.390555	2.01141e-05	Ribosome biogenesis protein BOP1 OS=Homo sapiens OX=9606 GN=BOP1 PE=1 SV=2	0.001	110.405	25	19	33	19	746	83.6	6.19	19	cell organization and biogenesis;cell proliferation;metabolic process;regulation of biological process	nucleus	protein binding;RNA binding	Pf00400, Pf08145	23246	ENSG00000261236.7	BOP1	8			Major pathway of rRNA processing in the nucleolus and cytosol	4	0	111.9	88.1	5.95	5.78	116.9	113.4	108.9	112.9	113.5	114.3	107.6	95.9	90.5	88.9	101.4	86	87.3
High	1.271	0.00185468	IsMasterProtein	Q6PJF5	0.288479	0.186175	0.390783	0.000121747	Inactive rhomboid protein 2 OS=Homo sapiens OX=9606 GN=RHBDF2 PE=1 SV=2	0	55.463	15	15	18	15	856	96.6	8.82	15	metabolic process;regulation of biological process;transport	endoplasmic reticulum;membrane	catalytic activity;protein binding	Pf01694, Pf12595	79651	ENSG00000129667.12	RHBDF2	17				0	0	111.9	88.1	2.41	10.09	112.3	112.3	111.8	111.4	106.4	108.7	109.7	105.7	84.4	86.3	111.4	93.2	82.9
High	1.271	0.000172583	IsMasterProtein	Q9NQZ2	0.361629	0.250594	0.472665	2.73865e-05	Something about silencing protein 10 OS=Homo sapiens OX=9606 GN=UTP3 PE=1 SV=1	0.001	26.323	12	7	10	7	479	54.5	5.62	7	cell organization and biogenesis;development;metabolic process	nucleus	protein binding;RNA binding	Pf04000, Pf09368	57050	ENSG00000132467.3	UTP3	4			Major pathway of rRNA processing in the nucleolus and cytosol; rRNA modification in the nucleus and cytosol	5	0	111.9	88.1	5.82	8.85	123.9	109.8	107.7	112.6	112.8	105.2	107	119.9	95.7	87.7	78.7	84.6	92.1
High	1.269	3.13037e-06	IsMasterProtein	P06746	0.364151	0.285003	0.443299	6.04661e-07	DNA polymerase beta OS=Homo sapiens OX=9606 GN=POLB PE=1 SV=3	0	34.275	22	8	11	8	335	38.2	8.95	8	cell death;defense response;metabolic process;regulation of biological process;response to stimulus	cytoplasm;nucleus	catalytic activity;DNA binding;metal ion binding;protein binding	Pf10391, Pf14520, Pf14716, Pf14791, Pf14792	5423	ENSG00000070501.11	POLB	8	Base excision repair; HTLV-I infection; Viral carcinogenesis	Nucleotide Metabolism	APEX1-Independent Resolution of AP Sites via the Single Nucleotide Replacement Pathway; POLB-Dependent Long Patch Base Excision Repair; PCNA-Dependent Long Patch Base Excision Repair; Ub-specific processing proteases; Abasic sugar-phosphate removal via the single-nucleotide replacement pathway	17	0	111.9	88.1	4.51	5.39	115.7	120.4	116.7	114.6	110.3	108.3	108.5	105.7	90.7	85.9	76.7	88.7	91.6
High	1.269	4.73313e-06	IsMasterProtein	P08581	0.328008	0.259976	0.39604	3.55878e-07	Hepatocyte growth factor receptor OS=Homo sapiens OX=9606 GN=MET PE=1 SV=4	0	62.854	13	15	19	15	1390	155.4	7.33	15	cell organization and biogenesis;cell proliferation;metabolic process;regulation of biological process;response to stimulus	cell surface;extracellular;membrane	catalytic activity;nucleotide binding;protein binding;receptor activity;signal transducer activity	Pf00069, Pf01403, Pf01437, Pf01833, Pf07714	4233	ENSG00000105976.14	MET	7	MicroRNAs in cancer; Adherens junction; Malaria; Melanoma; PI3K-Akt signaling pathway; Rap1 signaling pathway; Ras signaling pathway; Central carbon metabolism in cancer; Transcriptional misregulation in cancer; Focal adhesion; Renal cell carcinoma; Epithelial cell signaling in Helicobacter pylori infection; Cytokine-cytokine receptor interaction; Endocytosis; Axon guidance; Bacterial invasion of…	Signaling Pathways in Glioblastoma; Extracellular vesicle-mediated signaling in recipient cells; Focal Adhesion; Signaling of Hepatocyte Growth Factor Receptor; TGF-beta Signaling Pathway; Focal Adhesion-PI3K-Akt-mTOR-signaling pathway	MET Receptor Activation; MET activates PTK2 signaling; PI5P, PP2A and IER3 Regulate PI3K/AKT Signaling; MET activates RAP1 and RAC1; MET activates RAS signaling; MET receptor recycling; MET activates PTPN11; Negative regulation of MET activity; MET interacts with TNS proteins; Sema4D mediated inhibition of cell attachment and migration; MET activates STAT3; Constitutive Signaling by Aberrant PI3K…	62	0	111.9	88.1	5.12	3.06	110.5	109.7	120	116.3	113.2	104.9	113.5	102.7	87.5	87.7	91.2	93.6	86.9
High	1.269	0.000603099	IsMasterProtein	Q6Y288	0.315772	0.215247	0.416297	3.99225e-05	Beta-1,3-glucosyltransferase OS=Homo sapiens OX=9606 GN=B3GLCT PE=1 SV=2	0.001	23.612	11	5	7	5	498	56.5	7.5	5	metabolic process	endoplasmic reticulum;membrane	catalytic activity	Pf02434	145173	ENSG00000187676.7	B3GALTL; B3GLCT	13	Other types of O-glycan biosynthesis		O-glycosylation of TSR domain-containing proteins; Defective B3GALTL causes Peters-plus syndrome (PpS)	9	0	111.8	88.2	3.51	9.21	109.8	116.9	111.4	115.6	106.5	111.3	107.4	107.1	89.2	92.2	85.2	93.5	81.6
High	1.269	0.000145274	IsMasterProtein	Q86SK9	0.416857	0.299145	0.534569	1.15936e-05	Stearoyl-CoA desaturase 5 OS=Homo sapiens OX=9606 GN=SCD5 PE=1 SV=2	0.001	7.332	16	4	4	4	330	37.6	9.61	4	metabolic process	endoplasmic reticulum;membrane	catalytic activity;metal ion binding	Pf00487	79966	ENSG00000145284.11	SCD5	4	AMPK signaling pathway; Fatty acid metabolism; Biosynthesis of unsaturated fatty acids; PPAR signaling pathway		Fatty acyl-CoA biosynthesis	8	0	111.9	88.1	5.49	9.74	110.8	115.3	114.1	107.7	110.9	119.6	108.6	126.4	78.2	75.8	74.6	95.1	90.4
High	1.269	0.0274835	IsMasterProtein	Q9NXN4	0.27518	0.104313	0.446047	0.0106768	Ganglioside-induced differentiation-associated protein 2 OS=Homo sapiens OX=9606 GN=GDAP2 PE=1 SV=1	0.001	25.737	26	8	9	8	497	56.2	5.74	8	response to stimulus	membrane	protein binding	Pf01661, Pf13716	54834	ENSG00000196505.10	GDAP2	1				0	0	111.8	88.2	6.24	16.92	114.3	111.2	98.8	102.6	119.3	103.7	110.9	111.6	77.1	80.4	124.9	79.7	86.3
High	1.268	5.42737e-06	IsMasterProtein	P14854	0.323501	0.246997	0.400005	1.62136e-06	Cytochrome c oxidase subunit 6B1 OS=Homo sapiens OX=9606 GN=COX6B1 PE=1 SV=2	0	60.069	76	7	12	7	86	10.2	7.05	7	metabolic process;transport	membrane;mitochondrion	catalytic activity;transporter activity	Pf02297	1340	ENSG00000126267.8	COX6B1	19	Oxidative phosphorylation; Metabolic pathways; Parkinson's disease; Cardiac muscle contraction; Non-alcoholic fatty liver disease (NAFLD); Alzheimer's disease; Huntington's disease	Electron Transport Chain	TP53 Regulates Metabolic Genes; Respiratory electron transport	17	0	111.8	88.2	5	4.43	115.5	113.7	111	114	113.7	110	113.4	98.1	94.4	91.1	87	89.6	89.6
High	1.268	0.790881	IsMasterProtein	Q8IWY7	0.176894	-0.717852	1.07164	0.771666	Tau-tubulin kinase OS=Homo sapiens OX=9606 GN=TTBK2 PE=1 SV=1	0.002	3.95	2	3	3	3	1649	182.4	7.02	3	cell organization and biogenesis;metabolic process;regulation of biological process;response to stimulus	cytoskeleton;cytosol;nucleus	catalytic activity;nucleotide binding;protein binding;structural molecule activity	Pf00038, Pf00069, Pf07714	146057	ENSG00000128881.16	TTBK2	15				0	0	111.8	88.2	56.81	79.59	72.7	47.7	47.4	151.6	38.5	191	140.2	148.5	87.9	76.4	273	83	45.4
High	1.268	2.04595e-06	IsMasterProtein	Q8NHP8	0.358732	0.286942	0.430522	2.40738e-07	Putative phospholipase B-like 2 OS=Homo sapiens OX=9606 GN=PLBD2 PE=1 SV=2	0	49.426	19	12	23	12	589	65.4	6.8	12	metabolic process	organelle lumen;vacuole	catalytic activity	Pf04916	196463	ENSG00000151176.7	PLBD2	12				0	0	111.8	88.2	3.68	5.25	121	110.2	111.5	112.5	113.2	108	113.9	108.3	91.6	89.3	80.3	84.2	90
High	1.268	0.00541909	IsMasterProtein	Q96EL3	0.365436	0.181432	0.549441	0.00254578	39S ribosomal protein L53, mitochondrial OS=Homo sapiens OX=9606 GN=MRPL53 PE=1 SV=1	0.001	36.25	53	6	9	6	112	12.1	8.76	6	cell organization and biogenesis;metabolic process	membrane;mitochondrion;ribosome	protein binding	Pf10780	116540	ENSG00000204822.6	MRPL53	2			Mitochondrial translation initiation; Mitochondrial translation elongation; Mitochondrial translation termination	6	0	111.8	88.2	11.12	12.22	125.4	117.8	109.1	116.9	117.3	114.3	115.8	83.7	96.9	91.4	67.3	90.9	94.2
High	1.268	0.00874107	IsMasterProtein	Q96HJ9	0.266015	0.12815	0.40388	0.00315287	Protein FMC1 homolog OS=Homo sapiens OX=9606 GN=FMC1 PE=1 SV=2	0.001	8.176	18	2	3	2	113	12.7	10.07	2	regulation of biological process	mitochondrion		Pf13233	154791; 100996928	ENSG00000164898.12	C7orf55; FMC1; C7orf55-LUC7L2	7				0	0	111.8	88.2	6.14	12.77	108.8	113.8	105	112.1	107.1	114.8	95.2	115	83.8	87	117.6	87.2	80.9
High	1.268	0.000173875	IsMasterProtein	Q9Y5V0	0.352052	0.248187	0.455918	1.82211e-05	Zinc finger protein 706 OS=Homo sapiens OX=9606 GN=ZNF706 PE=1 SV=1	0.001	18.617	63	6	6	6	76	8.5	10.01	6	regulation of biological process	cytoplasm;nucleus	metal ion binding	Pf12874	51123	ENSG00000120963.11	ZNF706	8			Generic Transcription Pathway	3	0	111.8	88.2	4.72	8.61	102.8	112	114.2	117.6	113.8	108.4	118.9	108.6	84.4	78	91.7	88	92.3
High	1.267	0.00274556	IsMasterProtein	J3KS81	0.314457	0.175582	0.453331	0.000879134	Transmembrane protein 199 OS=Homo sapiens OX=9606 GN=TMEM199 PE=1 SV=1	0.001	7.83	18	2	2	2	125	14.2	9.54	2	cell organization and biogenesis			Pf11712		ENSG00000244045.12		17				0	0	111.8	88.2	7.17	10.95	102.2	113.8	107.7	116.1	116.1	111.5	97.1	121	88.2	102.9	84.1	97.5	96.3
High	1.267	0.339164	IsMasterProtein	O60575	0.441112	-0.240543	1.12277	0.291166	Serine protease inhibitor Kazal-type 4 OS=Homo sapiens OX=9606 GN=SPINK4 PE=3 SV=1	0.005	1.84	9	1	1	1	86	9.4	7.65	1	regulation of biological process;response to stimulus	extracellular	enzyme regulator activity;protein binding	Pf00050, Pf07648	27290	ENSG00000122711.8	SPINK4	9				0	0	111.8	88.2	86.8	45.81	91.3	87	99.2	82.4	59	95	73.8	378.2	78.1	63.4	161.8	54.3	81.8
High	1.266	3.27796e-06	IsMasterProtein	O75394	0.329691	0.254478	0.404904	1.0715e-06	39S ribosomal protein L33, mitochondrial OS=Homo sapiens OX=9606 GN=MRPL33 PE=1 SV=1	0.001	12.275	48	3	4	3	65	7.6	10.8	3	cell organization and biogenesis;metabolic process	membrane;mitochondrion;ribosome	structural molecule activity	Pf00471, Pf06204	9553	ENSG00000243147.7	MRPL33	2	Ribosome		Mitochondrial translation initiation; Mitochondrial translation elongation; Mitochondrial translation termination	7	0	111.7	88.3	4.76	4.86	117.1	114	108.5	104	117.5	109.1	115.5	105.4	89.4	86.6	82.5	92.4	85.5
High	1.265	0.000217209	IsMasterProtein	A0A024R644	0.346911	0.242483	0.45134	2.24791e-05	Ceroid-lipofuscinosis neuronal protein 5 OS=Homo sapiens OX=9606 GN=CLN5 PE=1 SV=1	0.001	35.705	16	7	11	7	407	46.3	8.38	7	cell differentiation;cellular homeostasis;metabolic process;transport	cytosol;endoplasmic reticulum;Golgi;membrane;vacuole	protein binding	Pf15014	1203	ENSG00000102805.14	CLN5	13	Lysosome			1	0	111.7	88.3	4.69	8.48	111.9	106.5	105.5	114.6	113.8	118.2	118.1	106.1	87.9	90.1	74.1	89.2	93.3
High	1.265	0.279451	IsMasterProtein	H0Y732	0.312158	-0.117328	0.741643	0.233452	HLA class II histocompatibility antigen, DM alpha chain (Fragment) OS=Homo sapiens OX=9606 GN=HLA-DMA PE=1 SV=1	0.001	6.241	15	2	3	2	290	32.7	5.83	2	response to stimulus	membrane		Pf00993, Pf07654		ENSG00000204257.14; ENSG00000242361.7; ENSG00000243719.7; ENSG00000239463.7; ENSG00000243189.7; ENSG00000242685.7		6; CHR_HSCHR6_MHC_APD_CTG1; CHR_HSCHR6_MHC_COX_CTG1; CHR_HSCHR6_MHC_MCF_CTG1; CHR_HSCHR6_MHC_MANN_CTG1; CHR_HSCHR6_MHC_QBL_CTG1				0	0	111.7	88.3	24.16	20.24	116.8	114.6	119.8	117	129.5	119.5	129.2	46.3	91	103	46.5	98.6	96
High	1.265	0.00839761	IsMasterProtein	Q8IZD4	0.367902	0.169875	0.565929	0.00412049	mRNA-decapping enzyme 1B OS=Homo sapiens OX=9606 GN=DCP1B PE=1 SV=2	0.001	9.219	5	3	3	3	617	67.7	8.56	3	metabolic process;regulation of biological process	cytoplasm;cytosol;membrane;nucleus	catalytic activity;enzyme regulator activity;protein binding;RNA binding	Pf06058	196513	ENSG00000151065.13	DCP1B	12	RNA degradation		mRNA decay by 5' to 3' exoribonuclease	4	0	111.7	88.3	13.12	11.58	120.5	112.6	113	115.1	124.6	110.4	126.8	79.2	96.9	92.2	87.4	80.8	94.6
High	1.264	2.41352e-05	IsMasterProtein	M0QY25	0.332309	0.244493	0.420126	5.68934e-06	Prostate tumor-overexpressed gene 1 protein OS=Homo sapiens OX=9606 GN=PTOV1 PE=1 SV=1	0.001	15.66	11	4	5	4	384	43.2	9.82	4	metabolic process;regulation of biological process	membrane;nucleus		Pf11232	53635	ENSG00000104960.15	PTOV1	19				0	0	111.7	88.3	6.2	4.86	111.8	106.9	118.3	114.3	114.5	116.5	113.1	96.6	89.9	85.6	93.4	92.5	90.1
High	1.264	1.10256e-05	IsMasterProtein	Q14197	0.32059	0.249208	0.391972	8.09457e-07	Peptidyl-tRNA hydrolase ICT1, mitochondrial OS=Homo sapiens OX=9606 GN=MRPL58 PE=1 SV=1	0	32.75	41	9	11	9	206	23.6	10.07	9	cell organization and biogenesis;metabolic process;regulation of biological process	membrane;mitochondrion;organelle lumen;ribosome	catalytic activity;RNA binding	Pf00472	3396	ENSG00000167862.9	ICT1; MRPL58	17			Mitochondrial translation initiation; Mitochondrial translation elongation; Mitochondrial translation termination	6	0	111.7	88.3	5.33	3.14	115.6	118	110.5	109.2	112.6	112	112.9	98.1	92.5	91.4	91.6	86	90.2
High	1.264	0.00010571	IsMasterProtein	Q96CB9	0.362642	0.266317	0.458968	6.02784e-06	5-methylcytosine rRNA methyltransferase NSUN4 OS=Homo sapiens OX=9606 GN=NSUN4 PE=1 SV=2	0.001	27.403	14	6	9	6	384	43.1	8.18	6	cell organization and biogenesis;metabolic process;regulation of biological process	mitochondrion;organelle lumen	catalytic activity;protein binding;RNA binding	Pf01189, Pf12847, Pf13659	387338	ENSG00000117481.10	NSUN4	1			rRNA modification in the mitochondrion	4	0	111.7	88.3	3.93	7.87	118.8	115.7	107.9	112.2	113.2	111.2	115.2	105	90.7	88.6	74.3	96.5	85.7
High	1.264	7.10704e-06	IsMasterProtein	Q9UBS9-2	0.321401	0.245168	0.397635	1.67486e-06	Isoform 2 of SUN domain-containing ossification factor OS=Homo sapiens OX=9606 GN=SUCO	0.001	35.81	7	10	11	10	1405	156.3	5.41	10	development;regulation of biological process	endoplasmic reticulum;membrane		Pf07738	51430	ENSG00000094975.13	SUCO	1				0	0	111.7	88.3	4.15	5.31	115.8	108.6	114	114.5	113.1	107.5	112.8	102.2	93.6	92.2	87.4	86.7	91.4
High	1.263	7.39822e-08	IsMasterProtein	H0YFD6	0.332574	0.284299	0.380849	5.19539e-09	Trifunctional enzyme subunit alpha, mitochondrial OS=Homo sapiens OX=9606 GN=HADHA PE=1 SV=2	0.004	254.326	46	32	92	32	792	86.3	9.1	32												0	0	111.6	88.4	1.79	3.19	115.1	111	108.7	113.3	111.6	111.2	111.2	109.7	88.6	87.2	95	88.9	88.3
High	1.263	3.29659e-07	IsMasterProtein	P33992	0.331266	0.277785	0.384747	1.88393e-08	DNA replication licensing factor MCM5 OS=Homo sapiens OX=9606 GN=MCM5 PE=1 SV=5	0.004	253.034	53	41	81	41	734	82.2	8.37	41	cell division;metabolic process	membrane;nucleus	catalytic activity;DNA binding;nucleotide binding;protein binding	Pf00493, Pf07728, Pf14551	4174	ENSG00000100297.15	MCM5	22	Cell cycle; DNA replication	Cell Cycle; G1 to S cell cycle control; DNA Replication	M/G1 Transition; Assembly of the pre-replicative complex; Unwinding of DNA; Regulation of DNA replication; Activation of ATR in response to replication stress; Activation of the pre-replicative complex; Orc1 removal from chromatin; Removal of licensing factors from origins	25	0	111.6	88.4	3.61	2.08	114.8	113.9	112.1	111.2	114.5	110.8	112.2	102.2	89.4	90.7	90.8	86.9	89.1
High	1.263	0.00606545	IsMasterProtein	Q9NZE8	0.38477	0.18962	0.579921	0.00268783	39S ribosomal protein L35, mitochondrial OS=Homo sapiens OX=9606 GN=MRPL35 PE=1 SV=3	0.001	8.472	13	3	3	3	188	21.5	11.3	3	cell organization and biogenesis;metabolic process	membrane;mitochondrion;ribosome	structural molecule activity	Pf01632	51318	ENSG00000132313.14	MRPL35	2	Ribosome		Mitochondrial translation initiation; Mitochondrial translation elongation; Mitochondrial translation termination	7	0	111.6	88.4	11.77	14.47	127	107.2	112.6	109.1	105.6	89.8	123.3	130.2	104.8	97.8	66.9	81.4	85.9
High	1.262	4.49101e-07	IsMasterProtein	O43615	0.352751	0.292492	0.413011	3.66401e-08	Mitochondrial import inner membrane translocase subunit TIM44 OS=Homo sapiens OX=9606 GN=TIMM44 PE=1 SV=2	0.001	149.377	45	21	39	21	452	51.3	8.32	21	transport	membrane;mitochondrion;organelle lumen	nucleotide binding;protein binding	Pf04280, Pf07091	10469	ENSG00000104980.7	TIMM44	19			Mitochondrial protein import; Metabolism of proteins	2	0	111.6	88.4	2.73	4.22	117.9	113	107.8	112.5	114.1	110.6	111.5	109.7	91.9	90.7	80.8	89.3	88
High	1.262	0.00113035	IsMasterProtein	P17096	0.334935	0.199392	0.470479	0.000409648	High mobility group protein HMG-I/HMG-Y OS=Homo sapiens OX=9606 GN=HMGA1 PE=1 SV=3	0	57.709	37	5	28	5	107	11.7	10.32	5	cell organization and biogenesis;metabolic process;regulation of biological process;response to stimulus;transport	chromosome;cytosol;nucleus	catalytic activity;DNA binding;protein binding		3159	ENSG00000137309.19	HMGA1	6		Adipogenesis; Preimplantation Embryo; Senescence and Autophagy in Cancer	2-LTR circle formation; APOBEC3G mediated resistance to HIV-1 infection; Integration of viral DNA into host genomic DNA; Vpr-mediated nuclear import of PICs; Autointegration results in viral DNA circles; Formation of Senescence-Associated Heterochromatin Foci (SAHF)	21	0	111.6	88.4	7.87	10.08	120.8	115.2	113.5	112.8	120.3	106.9	109.1	93.4	98.7	89.4	84	75.2	100.2
High	1.262	9.90085e-06	IsMasterProtein	Q8N2H3	0.320793	0.248787	0.392799	8.80587e-07	Pyridine nucleotide-disulfide oxidoreductase domain-containing protein 2 OS=Homo sapiens OX=9606 GN=PYROXD2 PE=1 SV=2	0.001	8.284	6	4	4	4	581	63	6.95	4	metabolic process		catalytic activity;nucleotide binding;protein binding	Pf00890, Pf01134, Pf01266, Pf01593, Pf01946, Pf07992, Pf13450, Pf13738	84795	ENSG00000119943.12	PYROXD2	10				0	0	111.6	88.4	3.22	5.38	113.4	113.5	113.6	109.9	113.9	108.6	103.6	111.8	89.6	94.6	79.4	85.9	88.5
High	1.262	0.000251382	IsMasterProtein	Q8TBE9	0.363508	0.243167	0.483848	6.02313e-05	N-acylneuraminate-9-phosphatase OS=Homo sapiens OX=9606 GN=NANP PE=1 SV=1	0.001	19.149	13	3	5	3	248	27.8	6.4	3	metabolic process	cytosol	catalytic activity	Pf00702, Pf13242, Pf13419	140838	ENSG00000170191.4	NANP	20	Amino sugar and nucleotide sugar metabolism; Metabolic pathways		Sialic acid metabolism	8	0	111.6	88.4	9.19	6.64	97.7	117.9	109.5	100.5	107.4	122.9	125.3	119.7	76.3	91.6	83.3	83.6	91.6
High	1.262	0.091964	IsMasterProtein	Q9BUN8	0.24452	0.0288149	0.460225	0.0628754	Derlin-1 OS=Homo sapiens OX=9606 GN=DERL1 PE=1 SV=1	0.001	9.91	12	2	3	2	251	28.8	9.51	2	cell organization and biogenesis;metabolic process;regulation of biological process;response to stimulus;transport	endoplasmic reticulum;endosome;membrane	catalytic activity;protein binding;receptor activity	Pf04511	79139	ENSG00000136986.9	DERL1	8	Protein processing in endoplasmic reticulum; Amyotrophic lateral sclerosis (ALS)	Amyotrophic lateral sclerosis (ALS)	E3 ubiquitin ligases ubiquitinate target proteins; ABC-family proteins mediated transport; Defective CFTR causes cystic fibrosis; N-glycan trimming in the ER and Calnexin/Calreticulin cycle	15	0	111.6	88.4	15.52	11.31	113.1	104.4	106.6	120.7	117.7	111.9	125.4	70.8	102	92.2	89.5	88.7	87.1
High	1.262	0.113311	IsMasterProtein	S4R3N1	0.224459	0.0185528	0.430365	0.0731138	HSPE1-MOB4 readthrough OS=Homo sapiens OX=9606 GN=HSPE1-MOB4 PE=3 SV=1	0.001	41.785	36	8	18	8	261	29.7	6.16	8	metabolic process	cytoplasm	nucleotide binding	Pf00166, Pf03637	100529241	ENSG00000270757.1	HSPE1-MOB4	2				0	0	111.6	88.4	7.88	21.91	109.7	98.4	117.7	111.3	110.2	107.8	110.4	90.9	85.5	85	142.2	89.5	81.1
High	1.261	0.00901868	IsMasterProtein	O43852-2	0.396973	0.199872	0.594075	0.00229115	Isoform 2 of Calumenin OS=Homo sapiens OX=9606 GN=CALU	0.001	18.351	7	3	5	3	315	37.1	4.59	3	metabolic process	endoplasmic reticulum;extracellular;Golgi;membrane;organelle lumen	metal ion binding;protein binding	Pf13499	813	ENSG00000128595.16	CALU	7		NOTCH1 regulation of human endothelial cell calcification		1	0	111.5	88.5	7.65	14.82	120.3	115.2	104	108.1	125	116.4	117.3	99.3	93.8	88.4	55.5	93.5	92.4
High	1.261	2.18504e-05	IsMasterProtein	Q13643	0.365539	0.268816	0.462261	5.76789e-06	Four and a half LIM domains protein 3 OS=Homo sapiens OX=9606 GN=FHL3 PE=1 SV=4	0	31.423	38	8	9	8	280	31.2	6.2	8	cell organization and biogenesis	nucleus	metal ion binding;protein binding	Pf00412	2275	ENSG00000183386.9	FHL3	1				0	0	111.5	88.5	6.06	6.62	107.5	109.9	123.1	104.4	122	113.3	112.9	107.6	88.3	88.4	75.1	87.8	88.8
High	1.261	9.85732e-06	IsMasterProtein	Q14573	0.304003	0.229246	0.37876	2.50702e-06	Inositol 1,4,5-trisphosphate receptor type 3 OS=Homo sapiens OX=9606 GN=ITPR3 PE=1 SV=2	0.014	385.558	28	76	102	76	2671	303.9	6.48	76	cell organization and biogenesis;cellular homeostasis;regulation of biological process;response to stimulus;transport	cytoplasm;endoplasmic reticulum;membrane;nucleus	metal ion binding;protein binding;receptor activity;signal transducer activity;transporter activity	Pf00520, Pf01027, Pf01365, Pf02815, Pf03772, Pf08454, Pf08709	3710	ENSG00000096433.10	ITPR3	6	Vascular smooth muscle contraction; Alzheimer's disease; Thyroid hormone synthesis; Platelet activation; Insulin secretion; Inflammatory mediator regulation of TRP channels; Renin secretion; Retrograde endocannabinoid signaling; Serotonergic synapse; Apoptosis; Taste transduction; Cholinergic synapse; Circadian entrainment; Gastric acid secretion; Glutamatergic synapse; Long-term depression; Gap …	Alzheimers Disease; Myometrial Relaxation and Contraction Pathways; MFAP5-mediated ovarian cancer cell motility and invasiveness; GPR40 PATHWAY; Calcium Regulation in the Cardiac Cell	Ion homeostasis; FCERI mediated Ca+2 mobilization; PLC beta mediated events; Ca2+ pathway; DAG and IP3 signaling; Glucagon-like Peptide-1 (GLP1) regulates insulin secretion; Elevation of cytosolic Ca2+ levels; Effects of PIP2 hydrolysis; Gastrin-CREB signalling pathway via PKC and MAPK; VEGFR2 mediated cell proliferation; CLEC7A (Dectin-1) induces NFAT activation; Antigen activates B Cell Recepto…	79	0	111.5	88.5	5.19	4.1	115.2	114.5	106.7	116	112.2	107.9	112.6	99	93.7	94.6	84.6	88.3	91.5
High	1.26	4.6429e-07	IsMasterProtein	A0A0G2JIW1	0.316349	0.25509	0.377608	1.66599e-07	Heat shock 70 kDa protein 1B OS=Homo sapiens OX=9606 GN=HSPA1B PE=1 SV=1	0.003	212.092	48	29	95	29	642	70.1	5.66	29	cell organization and biogenesis		nucleotide binding	Pf00012, Pf06723		ENSG00000232804.5; ENSG00000212866.6; ENSG00000224501.5		CHR_HSCHR6_MHC_APD_CTG1; CHR_HSCHR6_MHC_QBL_CTG1; CHR_HSCHR6_MHC_COX_CTG1				0	0	111.5	88.5	3.27	4	107.8	111.7	113.2	109.8	114.4	113.2	113.3	103.7	86.3	87.4	94.8	91.5	88
High	1.26	0.131375	IsMasterProtein	O60262	0.198428	0.00138939	0.395466	0.0970082	Guanine nucleotide-binding protein G(I)/G(S)/G(O) subunit gamma-7 OS=Homo sapiens OX=9606 GN=GNG7 PE=1 SV=1	0.002	4.489	24	1	2	1	68	7.5	8.51	1	regulation of biological process;response to stimulus	membrane	signal transducer activity	Pf00631	2788	ENSG00000176533.12	GNG7	19	Ras signaling pathway; Morphine addiction; Serotonergic synapse; Cholinergic synapse; GABAergic synapse; Olfactory transduction; Pathways in cancer; PI3K-Akt signaling pathway; Circadian entrainment; Chemokine signaling pathway; Glutamatergic synapse; Alcoholism; Dopaminergic synapse; Retrograde endocannabinoid signaling	Myometrial Relaxation and Contraction Pathways; G Protein Signaling Pathways; Chemokine signaling pathway; Focal Adhesion-PI3K-Akt-mTOR-signaling pathway; Calcium Regulation in the Cardiac Cell	G alpha (z) signalling events; Activation of G protein gated Potassium channels; Cooperation of PDCL (PhLP1) and TRiC/CCT in G-protein beta folding; Glucagon-type ligand receptors; Thromboxane signalling through TP receptor; ADP signalling through P2Y purinoceptor 1; G beta:gamma signalling through PI3Kgamma; Vasopressin regulates renal water homeostasis via Aquaporins; G-protein activation; Inhi…	74	0	111.5	88.5	9.9	17.63	111.9	102.7	107.6	117.1	109.6	109.2	111.5	82.4	96.8	86.7	130.3	99	86.9
High	1.26	0.006786	IsMasterProtein	Q14442	0.425229	0.206686	0.643773	0.00296608	Phosphatidylinositol N-acetylglucosaminyltransferase subunit H OS=Homo sapiens OX=9606 GN=PIGH PE=1 SV=1	0.002	4.577	11	2	2	2	188	21.1	6.73	2	metabolic process	cytoplasm;endoplasmic reticulum;membrane	catalytic activity	Pf10181	5283	ENSG00000100564.8	PIGH	14	Metabolic pathways; Glycosylphosphatidylinositol (GPI)-anchor biosynthesis		Synthesis of glycosylphosphatidylinositol (GPI)	6	0	111.5	88.5	16.97	12.48	98.2	129.2	98.9	142.4	92.4	135.4	100.8	121.7	87.9	64.1	87.9	92.1	76.2
High	1.26	1.57735e-07	IsMasterProtein	Q15061	0.326385	0.278023	0.374747	6.54786e-09	WD repeat-containing protein 43 OS=Homo sapiens OX=9606 GN=WDR43 PE=1 SV=3	0.001	102.5	30	21	29	21	677	74.8	5.57	21	metabolic process;regulation of biological process	nucleus	protein binding;RNA binding	Pf00400, Pf04003	23160	ENSG00000163811.11	WDR43	2	Ribosome biogenesis in eukaryotes		Major pathway of rRNA processing in the nucleolus and cytosol; rRNA modification in the nucleus and cytosol	6	0	111.5	88.5	1.66	3.23	111.4	113.1	108.9	111.2	114.4	111.2	110.7	109.2	90.4	86.6	91.8	85.6	88.4
High	1.26	0.190101	IsMasterProtein	Q9NRR5	0.24358	-0.0229032	0.510064	0.131062	Ubiquilin-4 OS=Homo sapiens OX=9606 GN=UBQLN4 PE=1 SV=2	0	31.35	16	4	9	4	601	63.8	5.22	4	metabolic process;regulation of biological process	cytoplasm;cytosol;endoplasmic reticulum;membrane;nucleus;proteasome;vacuole	protein binding	Pf00240, Pf00627, Pf11976	56893	ENSG00000160803.7	UBQLN4	1	Protein processing in endoplasmic reticulum			1	0	111.5	88.5	6.73	30.27	99.5	106.6	102.9	113.6	104.6	110.1	98.6	119.6	70.4	79.6	158.1	87.2	76.6
High	1.259	5.49708e-08	IsMasterProtein	O15355	0.339009	0.283808	0.39421	2.04903e-08	Protein phosphatase 1G OS=Homo sapiens OX=9606 GN=PPM1G PE=1 SV=1	0	74.638	36	17	30	17	546	59.2	4.36	17	metabolic process;regulation of biological process	cytoplasm;membrane;nucleus	catalytic activity;metal ion binding;protein binding	Pf00481	5496	ENSG00000115241.10	PPM1G	2		mRNA Processing		1	0	111.5	88.5	2.86	3.36	111.4	111.2	112	105.9	115.5	108.9	115.4	113.2	88.6	89.1	82.1	86.8	88.4
High	1.259	0.00387242	IsMasterProtein	P21397	0.300195	0.167846	0.432544	0.000866895	Amine oxidase [flavin-containing] A OS=Homo sapiens OX=9606 GN=MAOA PE=1 SV=1	0.001	42.293	23	11	12	11	527	59.6	7.85	11	metabolic process	membrane;mitochondrion	catalytic activity	Pf01593, Pf13450	4128	ENSG00000189221.9	MAOA	X	Glycine, serine and threonine metabolism; Dopaminergic synapse; Tryptophan metabolism; Cocaine addiction; Histidine metabolism; Tyrosine metabolism; Arginine and proline metabolism; Alcoholism; Drug metabolism - cytochrome P450; Metabolic pathways; Phenylalanine metabolism; Amphetamine addiction; Serotonergic synapse	Serotonin Transporter Activity; Dopamine metabolism; Melatonin metabolism and effects; Amino Acid metabolism; Oxidative Stress; Biogenic Amine Synthesis; Sudden Infant Death Syndrome (SIDS) Susceptibility Pathways	Enzymatic degradation of dopamine by COMT; Enzymatic degradation of Dopamine by monoamine oxidase; Defective MAOA causes Brunner syndrome (BRUNS); Norepinephrine Neurotransmitter Release Cycle; Interleukin-4 and 13 signaling; Metabolism of serotonin; Biogenic amines are oxidatively deaminated to aldehydes by MAOA and MAOB	43	0	111.4	88.6	5.69	12.85	109.9	117.3	105.3	107.4	105.4	110.1	104	121.7	83.1	86.9	117.9	89.7	82.7
High	1.259	0.000404647	IsMasterProtein	Q92791	0.288751	0.194262	0.383241	5.35397e-05	Endoplasmic reticulum protein SC65 OS=Homo sapiens OX=9606 GN=P3H4 PE=1 SV=1	0	61.291	29	12	16	12	437	50.3	4.77	12	cell organization and biogenesis;metabolic process	chromosome;endoplasmic reticulum	protein binding		10609	ENSG00000141696.12	LEPREL4; P3H4	17				0	0	111.5	88.5	7.68	4.08	115.8	113	115.2	120.8	101.6	113.1	105.6	95.4	91.9	86.8	89	95.5	87.8
High	1.259	0.00369537	IsMasterProtein	Q96S44	0.351742	0.194152	0.509333	0.000991463	EKC/KEOPS complex subunit TP53RK OS=Homo sapiens OX=9606 GN=TP53RK PE=1 SV=2	0.001	17.783	21	5	8	5	253	28.1	9.54	5	metabolic process;regulation of biological process	cytosol;membrane;nucleus	catalytic activity;nucleotide binding;protein binding	Pf00069, Pf01163, Pf01636, Pf06293	112858	ENSG00000172315.5	TP53RK	20			tRNA modification in the nucleus and cytosol; Regulation of TP53 Activity through Phosphorylation	9	0	111.5	88.5	7.23	12.46	115.5	116.9	119.7	113.2	113.8	105.1	116	94.8	93.8	99	66.4	85.1	95.9
High	1.258	9.78327e-08	IsMasterProtein	P13861	0.333916	0.275751	0.39208	4.69641e-08	cAMP-dependent protein kinase type II-alpha regulatory subunit OS=Homo sapiens OX=9606 GN=PRKAR2A PE=1 SV=2	0.001	103.129	50	19	28	19	404	45.5	5.07	19	coagulation;metabolic process;regulation of biological process;response to stimulus	cytoplasm;cytosol;membrane	catalytic activity;enzyme regulator activity;nucleotide binding;protein binding	Pf00027, Pf02197	5576	ENSG00000114302.15	PRKAR2A	3	Insulin signaling pathway	miRs in Muscle Cell Differentiation; Myometrial Relaxation and Contraction Pathways; G Protein Signaling Pathways; TGF-beta Signaling Pathway; Calcium Regulation in the Cardiac Cell; Sudden Infant Death Syndrome (SIDS) Susceptibility Pathways	DARPP-32 events; ROBO receptors bind AKAP5; Glucagon-like Peptide-1 (GLP1) regulates insulin secretion; Hedgehog 'off' state; Vasopressin regulates renal water homeostasis via Aquaporins; Factors involved in megakaryocyte development and platelet production; Signaling by GPCR; PKA activation in glucagon signalling; PKA activation	37	0	111.4	88.6	3.43	3.55	107.4	113	110.9	109.8	112.7	108.2	110.4	119.6	84.9	88.9	88	87.8	88.4
High	1.258	0.000121102	IsMasterProtein	Q9BXW9	0.314712	0.236156	0.393269	2.97784e-06	Fanconi anemia group D2 protein OS=Homo sapiens OX=9606 GN=FANCD2 PE=1 SV=2	0	56.186	8	13	21	13	1451	164	5.88	13	cell organization and biogenesis;metabolic process;regulation of biological process;response to stimulus	chromosome;cytosol;nucleus	protein binding	Pf14631	2177	ENSG00000144554.10	FANCD2	3	Fanconi anemia pathway	miRNA Regulation of DNA Damage Response; DNA Damage Response	Fanconi Anemia Pathway; TP53 Regulates Transcription of DNA Repair Genes	10	0	111.4	88.6	2.35	7.13	110.7	106.3	110.9	108.4	110.5	111.7	112.9	114.8	88.4	87.7	89	104.1	83.7
High	1.257	0.178485	IsMasterProtein	H0YBZ4	0.295937	-0.0348183	0.626692	0.139673	Mitochondrial fission regulator 1 (Fragment) OS=Homo sapiens OX=9606 GN=MTFR1 PE=1 SV=1	0.001	11.527	18	4	4	4	291	32	6.44	4		cytosol;mitochondrion		Pf05308		ENSG00000066855.15		8				0	0	111.4	88.6	24.15	28.33	95	109.9	107.1	100.8	88.9	109.3	94.2	172.5	69.7	83.1	117.7	67.5	83.2
High	1.257	0.0911306	IsMasterProtein	O75608	0.269511	0.0490295	0.489992	0.0457965	Acyl-protein thioesterase 1 OS=Homo sapiens OX=9606 GN=LYPLA1 PE=1 SV=1	0.001	16.727	20	5	10	5	230	24.7	6.77	5	metabolic process;regulation of biological process	cytoplasm;cytosol;mitochondrion	catalytic activity;protein binding	Pf00561, Pf02230, Pf03959, Pf07859, Pf12695, Pf12697	10434	ENSG00000120992.17	LYPLA1	8	Choline metabolism in cancer; Glycerophospholipid metabolism		eNOS activation	6	0	111.4	88.6	4.13	24.14	105.6	110.1	102.9	110.8	107	111	102.9	115.8	72.3	74.7	141.5	89.2	80.1
High	1.257	4.26375e-06	IsMasterProtein	Q9NS91	0.320621	0.245691	0.39555	1.42159e-06	E3 ubiquitin-protein ligase RAD18 OS=Homo sapiens OX=9606 GN=RAD18 PE=1 SV=2	0.001	24.807	15	8	9	8	495	56.2	7.58	8	metabolic process;regulation of biological process;response to stimulus	cytoplasm;cytoskeleton;nucleus	catalytic activity;DNA binding;metal ion binding;protein binding	Pf00097, Pf02037, Pf13639, Pf13923, Pf14634, Pf14835	56852	ENSG00000070950.9	RAD18	3			E3 ubiquitin ligases ubiquitinate target proteins; Recognition of DNA damage by PCNA-containing replication complex	7	0	111.4	88.6	4.51	4.97	114.8	107.9	113.1	114.7	108.4	110.1	101.9	117.6	89	88.6	93.3	92.7	85.7
High	1.257	2.70113e-06	IsMasterProtein	Q9Y617	0.343436	0.274103	0.412768	2.59942e-07	Phosphoserine aminotransferase OS=Homo sapiens OX=9606 GN=PSAT1 PE=1 SV=2	0.001	151.186	62	23	62	23	370	40.4	7.66	23	metabolic process	cytoplasm;cytosol	catalytic activity	Pf00266	29968	ENSG00000135069.13	PSAT1	9	Biosynthesis of amino acids; Vitamin B6 metabolism; Metabolic pathways; Carbon metabolism; Glycine, serine and threonine metabolism	Trans-sulfuration and one carbon metabolism	Serine biosynthesis	10	0	111.4	88.6	5.15	3.31	103.4	108.4	119.6	106.5	116.3	112.2	118	110.5	84.9	84.9	92.3	84.9	88.9
High	1.256	0.0142482	IsMasterProtein	A0A3B3IUC4	0.269722	0.132517	0.406926	0.00274439	Alpha-galactosidase OS=Homo sapiens OX=9606 GN=GLA PE=1 SV=1	0.001	39.15	19	9	12	9	470	53.2	5.86	9												0	0	111.3	88.7	2.59	14.61	109	105.3	104.9	113.3	110.9	108.7	110.7	108.6	86.7	82.4	122.7	86.7	84.4
High	1.256	7.04263e-05	IsMasterProtein	H0Y2V6	0.352448	0.253808	0.451087	1.04986e-05	Centrosomal protein of 170 kDa (Fragment) OS=Homo sapiens OX=9606 GN=CEP170 PE=1 SV=1	0.002	165.125	22	32	36	32	1558	172	7.36	32		cytosol;membrane		Pf15308		ENSG00000143702.15		1				0	0	111.3	88.7	7.91	5.08	102.1	111.3	109	118.1	106	120.1	103.8	127.4	81.6	83.3	94.9	90	85.4
High	1.256	0.000929552	IsMasterProtein	Q9NZB8-8	0.316443	0.191851	0.441035	0.000321941	Isoform 8 of Molybdenum cofactor biosynthesis protein 1 OS=Homo sapiens OX=9606 GN=MOCS1	0.001	24.508	8	4	4	4	636	70.1	9.19	4	metabolic process	cytosol;nucleus	catalytic activity;metal ion binding;nucleotide binding	Pf01967, Pf04055, Pf06463, Pf13394	4337	ENSG00000124615.17	MOCS1	6				0	0	111.4	88.6	7.13	9.53	115.7	111.1	117.6	95.8	107.5	109.2	108	121.8	88.1	87.2	104	93.8	82.7
High	1.255	0.00800656	IsMasterProtein	A8MRA7	0.336083	0.156651	0.515515	0.00390939	ATP synthase mitochondrial F1 complex assembly factor 1 OS=Homo sapiens OX=9606 GN=ATPAF1 PE=1 SV=2	0.001	10.619	14	4	4	4	283	31.1	7.66	4	cell organization and biogenesis	mitochondrion	protein binding	Pf06644	64756	ENSG00000123472.12	ATPAF1	1				0	0	111.3	88.7	10.48	12.94	110.1	101.7	116.2	114.1	121.3	123	117.7	87.8	100.3	92.2	77.5	83.5	94.2
High	1.255	0.0208416	IsMasterProtein	P46087-2	0.313889	0.114681	0.513096	0.0121871	Isoform 2 of Probable 28S rRNA (cytosine(4447)-C(5))-methyltransferase OS=Homo sapiens OX=9606 GN=NOP2	0.002	3.869	1	1	2	1	808	88.9	9.23	1	cell organization and biogenesis;metabolic process;regulation of biological process		catalytic activity;protein binding;RNA binding	Pf01189, Pf12847	4839	ENSG00000111641.11	NOP2	12		Imatinib and Chronic Myeloid Leukemia		1	0	111.3	88.7	13.75	13.88	100.1	118.2	97.1	125.4	101.4	120.4	91.2	132.9	88.4	105.7	69.3	86.1	83.3
High	1.255	0.00503288	IsMasterProtein	Q14657	0.300245	0.164391	0.436098	0.00107595	EKC/KEOPS complex subunit LAGE3 OS=Homo sapiens OX=9606 GN=LAGE3 PE=1 SV=2	0.002	4.869	9	2	2	2	143	14.8	8.63	2	metabolic process	nucleus	protein binding	Pf09341	8270	ENSG00000196976.7	LAGE3	X			tRNA modification in the nucleus and cytosol	3	0	111.3	88.7	5.4	13.32	112	106.4	108.3	112.1	100.7	108.8	110.9	121.6	88.1	88.9	118.5	87	84.6
High	1.255	3.17808e-08	IsMasterProtein	Q6NVY1	0.317995	0.265876	0.370114	2.20568e-08	3-hydroxyisobutyryl-CoA hydrolase, mitochondrial OS=Homo sapiens OX=9606 GN=HIBCH PE=1 SV=2	0	45.055	32	14	18	14	386	43.5	8.19	14	metabolic process	mitochondrion;organelle lumen	catalytic activity	Pf00378, Pf13766	26275	ENSG00000198130.15	HIBCH	2	beta-Alanine metabolism; Valine, leucine and isoleucine degradation; Carbon metabolism; Metabolic pathways; Propanoate metabolism	Amino Acid metabolism	Branched-chain amino acid catabolism	9	0	111.3	88.7	3	2.93	109	112	108	108.6	110.5	110.9	110.3	118.5	87.9	89.8	87.6	87.5	87.3
High	1.255	0.000655044	IsMasterProtein	Q8NCC3	0.287532	0.187605	0.387458	0.000100058	Group XV phospholipase A2 OS=Homo sapiens OX=9606 GN=PLA2G15 PE=1 SV=2	0	33.723	27	11	12	11	412	46.6	6.73	11	metabolic process	extracellular;membrane;mitochondrion;vacuole	catalytic activity	Pf02450, Pf12697	23659	ENSG00000103066.12	PLA2G15	16	Glycerophospholipid metabolism; Lysosome		Hydrolysis of LPC	7	0	111.3	88.7	4.31	8.59	110.8	113.4	109.6	109.5	104.2	110.2	103	117.8	82.4	88.9	99	93.5	84.3
High	1.254	0.000166497	IsMasterProtein	Q9P2J5	0.328066	0.22036	0.435773	5.53836e-05	Leucine--tRNA ligase, cytoplasmic OS=Homo sapiens OX=9606 GN=LARS PE=1 SV=2	0.003	226.696	31	38	61	38	1176	134.4	7.3	38	cell communication;cell organization and biogenesis;metabolic process;regulation of biological process;response to stimulus;transport	cytoplasm;cytosol;endoplasmic reticulum;vacuole	catalytic activity;enzyme regulator activity;nucleotide binding;protein binding	Pf00133, Pf01406, Pf08264, Pf09334	51520	ENSG00000133706.17	LARS	5	Aminoacyl-tRNA biosynthesis		Cytosolic tRNA aminoacylation; SeMet incorporation into proteins	9	0	111.3	88.7	7.34	6.54	112.1	107.3	111.9	113.2	115.3	116.3	121.1	93.7	90.9	93.3	83.8	88.6	88.8
High	1.254	0.00110208	IsMasterProtein	Q9ULD0	0.287782	0.175322	0.400242	0.000299744	2-oxoglutarate dehydrogenase-like, mitochondrial OS=Homo sapiens OX=9606 GN=OGDHL PE=1 SV=3	0.001	17.442	6	7	7	7	1010	114.4	6.65	7	metabolic process	cytosol;mitochondrion;organelle lumen	catalytic activity;metal ion binding;protein binding	Pf00676, Pf02779	55753	ENSG00000197444.9	OGDHL	10	Lysine degradation; Tryptophan metabolism; Citrate cycle (TCA cycle); Metabolic pathways; Carbon metabolism			5	0	111.3	88.7	5.67	9.62	109	104.4	116.8	114.7	110.3	107.2	116.9	99.3	90.6	83.6	109.1	84.5	86
High	1.253	2.94666e-07	IsMasterProtein	Q53H12	0.313209	0.253027	0.373391	1.52613e-07	Acylglycerol kinase, mitochondrial OS=Homo sapiens OX=9606 GN=AGK PE=1 SV=2	0.001	79.981	37	15	23	15	422	47.1	8.09	15	cell organization and biogenesis;metabolic process;transport	cytosol;membrane;mitochondrion	catalytic activity;nucleotide binding	Pf00781	55750	ENSG00000006530.15	AGK	7	Metabolic pathways; Glycerolipid metabolism		Signaling by BRAF and RAF fusions; Glycerophospholipid biosynthesis	10	0	111.2	88.8	3.54	3.64	114.7	104.5	111	114.3	110.4	109.5	115.4	106.6	94.1	93.3	85.6	88	87
High	1.253	0.000538432	IsMasterProtein	Q96HS1	0.267547	0.178043	0.357051	6.74262e-05	Serine/threonine-protein phosphatase PGAM5, mitochondrial OS=Homo sapiens OX=9606 GN=PGAM5 PE=1 SV=2	0.001	97.423	65	20	34	20	289	32	8.68	20	cell communication;cell death;metabolic process;regulation of biological process;response to stimulus	membrane;mitochondrion	catalytic activity;enzyme regulator activity;protein binding;signal transducer activity	Pf00300	192111	ENSG00000247077.6	PGAM5	12	TNF signaling pathway			1	0	111.2	88.8	3.56	8.04	113.2	112.8	104.1	112.8	111.2	108.6	106.1	104.3	91.3	86.8	108.2	91.6	87.7
High	1.253	6.83384e-08	IsMasterProtein	Q9BQ69	0.338267	0.286202	0.390332	1.02467e-08	ADP-ribose glycohydrolase MACROD1 OS=Homo sapiens OX=9606 GN=MACROD1 PE=1 SV=2	0	47.484	26	10	16	10	325	35.5	9.51	10	metabolic process;response to stimulus	membrane;mitochondrion;nucleus	catalytic activity;protein binding	Pf00820, Pf01661	28992	ENSG00000133315.10	MACROD1	11				0	0	111.2	88.8	2.27	3.37	115.4	114.2	111.1	110.3	112.2	112	111.1	107	87.9	91.1	83.9	90.4	86.6
High	1.252	0.00968055	IsMasterProtein	K7ERE3	0.312295	0.14167	0.48292	0.00458351	Keratin, type I cytoskeletal 13 OS=Homo sapiens OX=9606 GN=KRT13 PE=1 SV=1	0.001	11.18	6	4	12	4	415	45.2	4.81	4			structural molecule activity	Pf00038		ENSG00000171401.14		17				0	0	111.2	88.8	10.3	14.6	134.3	114.7	110.5	106	102.2	102.6	98.5	115.8	95.2	88.6	84.3	77.3	89.7
High	1.252	0.00631312	IsMasterProtein	Q5T653	0.256519	0.132363	0.380675	0.00187566	39S ribosomal protein L2, mitochondrial OS=Homo sapiens OX=9606 GN=MRPL2 PE=1 SV=2	0.001	29.179	23	8	11	8	305	33.3	11.3	8	cell organization and biogenesis;metabolic process	membrane;mitochondrion;ribosome	catalytic activity;RNA binding;structural molecule activity	Pf00181, Pf03947	51069	ENSG00000112651.11	MRPL2	6	Ribosome		Mitochondrial translation initiation; Mitochondrial translation elongation; Mitochondrial translation termination	7	0	111.2	88.8	5.06	11.81	110.5	110.5	107.4	110.7	110.6	111.7	112.4	95.5	87.9	88	117.4	86.3	90.7
High	1.252	2.57034e-06	IsMasterProtein	Q6DKI1	0.331293	0.257405	0.405181	8.24642e-07	60S ribosomal protein L7-like 1 OS=Homo sapiens OX=9606 GN=RPL7L1 PE=1 SV=2	0.001	41.304	30	10	14	10	255	29.7	10.52	10												0	0	111.2	88.8	4.74	4.45	116.4	115.5	115.9	113.7	111.2	109.8	108.4	100.6	93.5	90.6	85.3	90.3	89.3
High	1.252	0.0697199	IsMasterProtein	Q86X29-3	0.376206	0.0686756	0.683736	0.0460167	Isoform 3 of Lipolysis-stimulated lipoprotein receptor OS=Homo sapiens OX=9606 GN=LSR	0.003	3.571	2	1	1	1	629	69.4	8.15	1	regulation of biological process	membrane			51599	ENSG00000105699.16	LSR	19				0	0	111.2	88.8	20.13	21.24	102.5	103.2	112.3	129.8	153	83.1	122.6	149.3	94.1	121		112.7	80
High	1.252	4.84503e-07	IsMasterProtein	Q9UBR2	0.331477	0.268841	0.394112	1.25082e-07	Cathepsin Z OS=Homo sapiens OX=9606 GN=CTSZ PE=1 SV=1	0.001	43.921	29	9	21	9	303	33.8	7.11	9	cell organization and biogenesis;metabolic process;regulation of biological process;transport	cell surface;endoplasmic reticulum;extracellular;membrane;organelle lumen;vacuole	catalytic activity;protein binding	Pf00112	1522	ENSG00000101160.13	CTSZ	20	Apoptosis; Lysosome		Metabolism of Angiotensinogen to Angiotensins; Neutrophil degranulation; Cargo concentration in the ER; COPII (Coat Protein 2) Mediated Vesicle Transport; Lysosome Vesicle Biogenesis	19	0	111.2	88.8	4.19	3.3	114.5	111.9	103.3	107.7	117.7	115.7	111.7	109.1	89.5	84.8	85.4	85.9	93
High	1.251	1.33714e-05	IsMasterProtein	A0A024RCQ8	0.323392	0.24096	0.405823	3.76205e-06	HCG1999928, isoform CRA_a OS=Homo sapiens OX=9606 GN=PPT2 PE=1 SV=1	0.001	11.958	15	4	4	4	302	34.3	6.33	4	metabolic process	organelle lumen;vacuole	catalytic activity	Pf00561, Pf02089, Pf12697	9374	ENSG00000231618.10; ENSG00000236649.10; ENSG00000206329.15; ENSG00000227600.11; ENSG00000168452.21	PPT2	6; CHR_HSCHR6_MHC_MCF_CTG1; CHR_HSCHR6_MHC_APD_CTG1; CHR_HSCHR6_MHC_QBL_CTG1; CHR_HSCHR6_MHC_SSTO_CTG1; CHR_HSCHR6_MHC_MANN_CTG1				0	0	111.2	88.8	5.8	4.9	103.4	113.4	107.8	109.8	117.8	120.5	114.2	102.6	84.2	83.7	89.1	90.3	89.3
High	1.251	0.00248991	IsMasterProtein	J3KP39	0.406324	0.257928	0.554721	0.000159825	Protein FAM118B OS=Homo sapiens OX=9606 GN=FAM118B PE=1 SV=1	0.001	11.569	8	3	5	3	350	39.4	5.99	3	cell organization and biogenesis		protein binding	Pf13289	79607	ENSG00000197798.8	FAM118B	11				0	0	111.2	88.8	3.72	12.4	111.9	113.3	120.1	111.8	112.6	108.5	110.9	120.1	90.2	85.7	61.7	89.2	92.9
High	1.251	3.93007e-09	IsMasterProtein	Q15154-5	0.315639	0.271924	0.359353	2.94787e-09	Isoform 5 of Pericentriolar material 1 protein OS=Homo sapiens OX=9606 GN=PCM1	0.002	171.955	16	32	38	32	2016	227.6	5.03	32												0	0	111.2	88.8	2.35	1.79	106.7	107.8	111.3	114.2	110	113.1	111.5	112.7	90	86.9	88.1	88.7	92.2
High	1.25	7.73111e-08	IsMasterProtein	P33993	0.311772	0.264604	0.358941	8.60051e-09	DNA replication licensing factor MCM7 OS=Homo sapiens OX=9606 GN=MCM7 PE=1 SV=4	0.006	292.826	64	44	98	44	719	81.3	6.46	44	cell proliferation;metabolic process;regulation of biological process;response to stimulus	chromosome;cytosol;membrane;nucleus	catalytic activity;DNA binding;nucleotide binding;protein binding	Pf00493, Pf07728, Pf14551	4176	ENSG00000166508.17	MCM7	7	DNA replication; Cell cycle	miRNA Regulation of DNA Damage Response; Cell Cycle; Retinoblastoma (RB) in Cancer; G1 to S cell cycle control; DNA Replication	M/G1 Transition; Assembly of the pre-replicative complex; Unwinding of DNA; Regulation of DNA replication; Activation of ATR in response to replication stress; Activation of the pre-replicative complex; Orc1 removal from chromatin; Removal of licensing factors from origins	27	0	111.1	88.9	2.95	1.74	110.7	115	110	112	111.4	114	108.6	104.5	88.7	91.2	87.4	90.8	87.6
High	1.25	9.27451e-07	IsMasterProtein	Q96CM3	0.321985	0.257234	0.386736	2.50403e-07	Mitochondrial RNA pseudouridine synthase RPUSD4 OS=Homo sapiens OX=9606 GN=RPUSD4 PE=1 SV=1	0.001	21.896	17	8	8	8	377	42.2	9.88	8	metabolic process	mitochondrion;organelle lumen	catalytic activity;protein binding;RNA binding	Pf00849	84881	ENSG00000165526.8	RPUSD4	11				0	0	111.1	88.9	4.42	3.48	112.6	111.7	110.7	119.5	106	116	106.1	106.5	89.4	93	86.1	90.9	88.5
High	1.25	0.000196004	IsMasterProtein	Q9Y5K8	0.355755	0.243861	0.467649	3.52636e-05	V-type proton ATPase subunit D OS=Homo sapiens OX=9606 GN=ATP6V1D PE=1 SV=1	0.001	24.839	24	5	6	5	247	28.2	9.36	5	cell organization and biogenesis;cellular homeostasis;regulation of biological process;response to stimulus;transport	cytosol;membrane	catalytic activity;protein binding;transporter activity	Pf01813	51382	ENSG00000100554.11	ATP6V1D	14	Oxidative phosphorylation; Synaptic vesicle cycle; Metabolic pathways; mTOR signaling pathway; Rheumatoid arthritis; Epithelial cell signaling in Helicobacter pylori infection; Collecting duct acid secretion; Vibrio cholerae infection; Phagosome		Transferrin endocytosis and recycling; ROS, RNS production in phagocytes; Ion channel transport; Insulin receptor recycling; Neutrophil degranulation	21	0	111.1	88.9	6.11	8.88	106.4	109.3	112	114	107.5	107	113.7	127.4	89.9	88	75.5	94.5	84
High	1.249	0.013723	IsMasterProtein	A0A0G2JJD3	0.290045	0.138361	0.44173	0.00336201	HLA-B associated transcript 5, isoform CRA_b OS=Homo sapiens OX=9606 GN=ABHD16A PE=1 SV=1	0	51.501	17	9	9	9	601	67.5	8.84	9	metabolic process	membrane	catalytic activity;protein binding	Pf00561, Pf12695, Pf12697	7920	ENSG00000230475.9; ENSG00000231488.9; ENSG00000235676.9; ENSG00000224552.9; ENSG00000236063.9	ABHD16A	6; CHR_HSCHR6_MHC_SSTO_CTG1; CHR_HSCHR6_MHC_DBB_CTG1; CHR_HSCHR6_MHC_COX_CTG1; CHR_HSCHR6_MHC_MANN_CTG1; CHR_HSCHR6_MHC_MCF_CTG1				0	0	111.1	88.9	4.67	15.38	106.2	107	108	107.8	104.5	116.4	108.3	118.8	85.8	87	121.3	98.8	81.4
High	1.249	0.0173157	IsMasterProtein	A8MW49	0.344793	0.140833	0.548753	0.0078283	Fatty acid-binding protein, liver OS=Homo sapiens OX=9606 GN=FABP1 PE=1 SV=1	0.001	10.997	23	4	6	4	124	13.8	5.26	4	transport	cytosol	transporter activity	Pf00061, Pf14651		ENSG00000163586.9		2		PPAR Alpha Pathway; PPAR signaling pathway		2	0	111.1	88.9	10.07	15.23	109.9	105	112	123.2	116.8	114.2	123	88.4	104.9	94	86.2	83.5	87.2
High	1.249	1.7873e-05	IsMasterProtein	Q8TCS8	0.307224	0.232983	0.381466	2.06704e-06	Polyribonucleotide nucleotidyltransferase 1, mitochondrial OS=Homo sapiens OX=9606 GN=PNPT1 PE=1 SV=2	0.002	158.994	42	36	48	36	783	85.9	7.77	36	cell organization and biogenesis;metabolic process;regulation of biological process;response to stimulus;transport	cytoplasm;cytosol;membrane;mitochondrion;nucleus;ribosome	catalytic activity;protein binding;RNA binding	Pf00013, Pf00575, Pf01138, Pf03725, Pf03726	87178	ENSG00000138035.14	PNPT1	2	Purine metabolism; Pyrimidine metabolism; RNA degradation			3	0	111.1	88.9	3.47	5.87	117.8	110.2	109.4	109.9	111.3	110.4	111.7	103.8	91.2	86.9	100.8	88	90.2
High	1.249	0.435342	IsMasterProtein	Q92556	0.147046	-0.123088	0.417181	0.379027	Engulfment and cell motility protein 1 OS=Homo sapiens OX=9606 GN=ELMO1 PE=1 SV=2	0.001	34.499	13	8	12	8	727	83.8	6.28	8	cell death;cell organization and biogenesis;cellular component movement;regulation of biological process;response to stimulus;transport	cytoplasm;cytosol;membrane	protein binding	Pf04727, Pf11841	9844	ENSG00000155849.15	ELMO1	7	Shigellosis; Bacterial invasion of epithelial cells; Chemokine signaling pathway	Chemokine signaling pathway	Regulation of actin dynamics for phagocytic cup formation; PTK6 Regulates RHO GTPases, RAS GTPase and MAP kinases; VEGFA-VEGFR2 Pathway; Nef and signal transduction	21	0	111.1	88.9	7.43	31.74	95.9	106.6	106.9	93.4	104.7	102.5	100.1	118.3	80.4	80.3	169.6	92.7	79.9
High	1.248	1.93952e-05	IsMasterProtein	M0QXB5	0.287782	0.222981	0.352582	9.0831e-07	Persulfide dioxygenase ETHE1, mitochondrial OS=Homo sapiens OX=9606 GN=ETHE1 PE=1 SV=1	0	52.096	32	8	16	8	260	28.4	6.52	8	metabolic process	cytoplasm;mitochondrion;organelle lumen	catalytic activity;metal ion binding	Pf00753, Pf12706	23474	ENSG00000105755.7	ETHE1	19				0	0	111	89	4.92	2.4	114.5	114.2	107.4	113.9	108.3	112.3	110.9	98.4	88.3	91.6	94	91.5	88.8
High	1.248	0.000106138	IsMasterProtein	P19256	0.353788	0.256453	0.451122	8.76377e-06	Lymphocyte function-associated antigen 3 OS=Homo sapiens OX=9606 GN=CD58 PE=1 SV=1	0.001	15.426	10	3	3	3	250	28.1	6.76	3	cellular component movement;regulation of biological process;response to stimulus;transport	cell surface;membrane	protein binding		965	ENSG00000116815.15	CD58	1	Epstein-Barr virus infection; Cell adhesion molecules (CAMs)		Neutrophil degranulation; Cell surface interactions at the vascular wall	7	0	111.1	88.9	4.33	7.73	117.9	119.3	109.3	112.3	112.7	112.7	107	105.5	90.1	96.9	73.7	90.7	90.5
High	1.248	1.26963e-06	IsMasterProtein	Q9NZU0	0.317544	0.251215	0.383872	3.87928e-07	Leucine-rich repeat transmembrane protein FLRT3 OS=Homo sapiens OX=9606 GN=FLRT3 PE=1 SV=1	0.001	106.289	36	21	26	21	649	73	7.64	21	cell growth;cell organization and biogenesis;cellular component movement;development;regulation of biological process;response to stimulus	cytoplasm;endoplasmic reticulum;extracellular;membrane	enzyme regulator activity;protein binding;signal transducer activity	Pf00041, Pf01462, Pf12799, Pf13855	23767	ENSG00000125848.9	FLRT3	20			Downstream signaling of activated FGFR1; Signaling by ROBO receptors	8	0	111	89	4.32	3.68	114.5	113.5	110.4	113.5	109.9	115.3	110.3	100.3	90	93.7	85.2	91.9	86.9
High	1.247	3.62377e-07	IsMasterProtein	Q14807	0.308974	0.267225	0.350724	2.23473e-09	Kinesin-like protein KIF22 OS=Homo sapiens OX=9606 GN=KIF22 PE=1 SV=5	0	66.862	23	14	17	14	665	73.2	9.45	14	cell organization and biogenesis;cellular component movement;metabolic process;response to stimulus;transport	chromosome;cytoplasm;cytoskeleton;cytosol;nucleus	catalytic activity;DNA binding;motor activity;nucleotide binding;protein binding	Pf00225, Pf12836	3835	ENSG00000079616.12	KIF22	16			COPI-dependent Golgi-to-ER retrograde traffic; Kinesins; MHC class II antigen presentation	11	0	111	89	0.75	2.56	110.2	111.4	110.1	111.2	111.5	110.2	109.2	111.4	87.7	91.8	92.8	90.8	86.1
High	1.247	0.000316123	IsMasterProtein	Q9NRJ7	0.296451	0.200497	0.392404	4.76773e-05	Protocadherin beta-16 OS=Homo sapiens OX=9606 GN=PCDHB16 PE=1 SV=3	0	32.163	12	7	10	7	776	84.9	5.11	7	cell communication;cell organization and biogenesis	membrane	metal ion binding	Pf00028, Pf08266	57717		PCDHB16	5				0	0	111	89	4.32	7.47	111.6	113.3	107.3	114.5	112.5	113.6	108	100.3	98.4	94.4	75.2	89.9	92.5
High	1.246	6.92535e-06	IsMasterProtein	Q9H8V3-3	0.290115	0.222039	0.358192	1.48452e-06	Isoform 3 of Protein ECT2 OS=Homo sapiens OX=9606 GN=ECT2	0	61.206	17	17	22	17	958	108.5	8.07	17	cell organization and biogenesis;regulation of biological process;response to stimulus;transport	cytoplasm;cytosol;nucleus	enzyme regulator activity;protein binding;signal transducer activity	Pf00533, Pf00621, Pf12738	1894		ECT2	3		Gastric Cancer Network 1		1	0	110.9	89.1	3.42	5.05	105.3	113.7	110.7	112.9	104.7	110.8	107.5	114.4	87.8	91.5	100.1	86.4	90.7
High	1.245	4.72397e-06	IsMasterProtein	P07686	0.304858	0.243564	0.366152	2.50403e-07	Beta-hexosaminidase subunit beta OS=Homo sapiens OX=9606 GN=HEXB PE=1 SV=3	0.001	133.734	40	23	46	23	556	63.1	6.76	23	cell organization and biogenesis;cellular component movement;cellular homeostasis;metabolic process;regulation of biological process;reproduction;response to stimulus;transport	extracellular;membrane;organelle lumen;vacuole	catalytic activity;protein binding	Pf00728, Pf14845	3074		HEXB	5	Other glycan degradation; Glycosphingolipid biosynthesis - ganglio series; Metabolic pathways; Glycosaminoglycan degradation; Glycosphingolipid biosynthesis - globo and isoglobo series; Amino sugar and nucleotide sugar metabolism; Lysosome		Neutrophil degranulation; CS/DS degradation; Glycosphingolipid metabolism; Hyaluronan uptake and degradation; Keratan sulfate degradation	22	0	110.9	89.1	2.41	4.67	113.4	113.2	108.6	106.9	112.2	108.7	108.1	112.9	90	87.5	96.8	84.8	90.1
High	1.245	0.00156907	IsMasterProtein	Q5T1Z0	0.386856	0.247768	0.525943	0.000137805	Phospholysine phosphohistidine inorganic pyrophosphate phosphatase OS=Homo sapiens OX=9606 GN=LHPP PE=1 SV=1	0.001	16.539	23	5	6	5	212	22.9	7.21	5	metabolic process	cytosol;nucleus	catalytic activity;metal ion binding;protein binding	Pf13344	64077	ENSG00000107902.13	LHPP	10				0	0	110.9	89.1	4.85	11.23	121.2	106.7	116.6	109.5	119.3	112.7	111.3	107.2	92.7	90.7	63.9	93.2	93.4
High	1.245	0.0262025	IsMasterProtein	Q9Y3A4	0.411003	0.173544	0.648462	0.0067258	Ribosomal RNA-processing protein 7 homolog A OS=Homo sapiens OX=9606 GN=RRP7A PE=1 SV=2	0	52.377	33	7	10	7	280	32.3	9.58	7	cell organization and biogenesis;metabolic process	cytoplasm	protein binding;RNA binding	Pf00076, Pf12923	27341	ENSG00000189306.10	RRP7A	22	Ribosome biogenesis in eukaryotes		Major pathway of rRNA processing in the nucleolus and cytosol; rRNA modification in the nucleus and cytosol	6	0	110.9	89.1	4.99	18.46	120.2	106.3	120.1	111.8	114.2	115.9	105	112.3	87	98.3	49	99.6	85.9
High	1.244	2.01325e-05	IsMasterProtein	A2ABF8	0.295231	0.220484	0.369977	3.48446e-06	Histone-lysine N-methyltransferase EHMT2 OS=Homo sapiens OX=9606 GN=EHMT2 PE=1 SV=1	0.001	109.719	24	22	26	22	1233	135.3	6.16	22	cell communication;cell organization and biogenesis;metabolic process;regulation of biological process;response to stimulus	chromosome;nucleus	catalytic activity;DNA binding;metal ion binding;protein binding	Pf00023, Pf00856, Pf05033, Pf12796, Pf13606, Pf13637, Pf13857	10919	ENSG00000227333.8; ENSG00000236759.7; ENSG00000206376.9; ENSG00000204371.11	EHMT2	6; CHR_HSCHR6_MHC_DBB_CTG1; CHR_HSCHR6_MHC_COX_CTG1; CHR_HSCHR6_MHC_QBL_CTG1		Histone Modifications		1	0	110.9	89.1	3.78	5.68	110.2	110.1	110.3	119.4	107.8	110.8	107	105.7	98.3	94.5	86.6	90.5	85.1
High	1.244	7.95381e-08	IsMasterProtein	Q14315	0.324697	0.275234	0.37416	9.41247e-09	Filamin-C OS=Homo sapiens OX=9606 GN=FLNC PE=1 SV=3	0.01	346.439	31	72	89	72	2725	290.8	5.97	72	cell organization and biogenesis	cytoplasm;cytoskeleton;cytosol;membrane	protein binding	Pf00307, Pf00630	2318	ENSG00000128591.15	FLNC	7	MAPK signaling pathway; Proteoglycans in cancer; Salmonella infection; Focal adhesion		Cell-extracellular matrix interactions	7	0	110.9	89.1	1.99	3.21	109.3	110	115.7	108.9	111.8	110.1	111.3	112.6	86.3	84.6	93.7	91.1	88.5
High	1.244	4.35697e-05	IsMasterProtein	Q6NYC8	0.296655	0.23423	0.359079	4.20117e-07	Phostensin OS=Homo sapiens OX=9606 GN=PPP1R18 PE=1 SV=1	0.001	136.407	46	27	37	27	613	67.9	5.4	27		cytoplasm;cytoskeleton	protein binding	Pf13914, Pf13916	170954	ENSG00000229998.8; ENSG00000225060.8; ENSG00000230341.8; ENSG00000146112.11; ENSG00000234000.8	PPP1R18	6; CHR_HSCHR6_MHC_MANN_CTG1; CHR_HSCHR6_MHC_MCF_CTG1; CHR_HSCHR6_MHC_APD_CTG1; CHR_HSCHR6_MHC_DBB_CTG1		TYROBP Causal Network		1	0	110.9	89.1	1.42	5.38	111	112.7	108.8	109.2	111.1	111.3	108.6	108.6	86.4	88.2	101.2	90.7	86.5
High	1.242	0.018625	IsMasterProtein	P13688-8	0.280394	0.118056	0.442731	0.00682071	Isoform 8 of Carcinoembryonic antigen-related cell adhesion molecule 1 OS=Homo sapiens OX=9606 GN=CEACAM1	0.001	18.483	14	5	5	5	464	50.5	6.07	5	cell proliferation;cellular component movement;metabolic process;regulation of biological process;response to stimulus;transport	cell surface;membrane	protein binding;transporter activity	Pf00047, Pf07679, Pf07686, Pf13895, Pf13927	634	ENSG00000079385.21	CEACAM1	19				0	0	110.8	89.2	6.47	16.62	118.3	113.4	105.1	118.1	107.3	106.4	108.2	97.4	87.7	88.2	127.5	87.5	81
High	1.242	0.137731	IsMasterProtein	Q96I34	0.236534	0.00777596	0.465291	0.0887772	Protein phosphatase 1 regulatory subunit 16A OS=Homo sapiens OX=9606 GN=PPP1R16A PE=1 SV=1	0.001	13.156	5	3	4	3	528	57.8	6.06	3	regulation of biological process	membrane	enzyme regulator activity;protein binding	Pf00023, Pf12796, Pf13606, Pf13637, Pf13857	84988	ENSG00000160972.9	PPP1R16A	8				0	0	110.8	89.2	7.72	24.87	102.8	108.3	109.6	106.3	99.6	99.8	105.7	125.6	79.1	81	146.7	98	74.7
High	1.241	6.09408e-09	IsMasterProtein	A0A087WT80	0.322795	0.275525	0.370066	5.63751e-09	1-phosphatidylinositol 4,5-bisphosphate phosphodiesterase OS=Homo sapiens OX=9606 GN=PLCB1 PE=1 SV=1	0	78.072	17	16	19	16	1136	129.6	6.02	16	metabolic process;regulation of biological process;response to stimulus	cytoplasm;nucleus	catalytic activity;metal ion binding;protein binding;signal transducer activity	Pf00168, Pf00387, Pf00388, Pf08703, Pf09279		ENSG00000182621.17		20		AMP-activated Protein Kinase (AMPK) Signaling; Alzheimers Disease; Endothelin Pathways; Cell-type Dependent Selectivity of CCK2R Signaling; Chemokine signaling pathway; GPR40 PATHWAY		6	0	110.8	89.2	2.39	2.55	108.4	109.5	109.3	113.3	109	110.7	113.3	115.8	86.9	86.9	93.6	89.7	89.6
High	1.241	3.19143e-05	IsMasterProtein	O00299	0.312477	0.227005	0.397949	8.22598e-06	Chloride intracellular channel protein 1 OS=Homo sapiens OX=9606 GN=CLIC1 PE=1 SV=4	0.002	186.653	82	15	99	15	241	26.9	5.17	15	metabolic process;regulation of biological process;response to stimulus;transport	cytoplasm;membrane;mitochondrion;nucleus	catalytic activity;protein binding;transporter activity	Pf00043, Pf13409, Pf13410, Pf13417	1192	ENSG00000213719.8; ENSG00000206394.8; ENSG00000230685.6; ENSG00000226248.6; ENSG00000223639.6; ENSG00000226651.6; ENSG00000226417.6	CLIC1	6; CHR_HSCHR6_MHC_QBL_CTG1; CHR_HSCHR6_MHC_COX_CTG1; CHR_HSCHR6_MHC_DBB_CTG1; CHR_HSCHR6_MHC_SSTO_CTG1; CHR_HSCHR6_MHC_MANN_CTG1; CHR_HSCHR6_MHC_MCF_CTG1				0	0	110.7	89.3	4.8	6.06	103.2	105.2	115.1	110.9	112.8	113.6	118.7	106.7	88.6	91	78.1	91.1	89.2
High	1.24	0.0858908	IsMasterProtein	H0YLN8	0.304863	0.0393685	0.570357	0.0597084	Transient receptor potential cation channel subfamily M member 7 OS=Homo sapiens OX=9606 GN=TRPM7 PE=1 SV=1	0.002	5.669	2	2	2	2	1864	212.5	7.88	2	cell death;cell organization and biogenesis;cellular homeostasis;metabolic process;transport	membrane	catalytic activity;metal ion binding;nucleotide binding;protein binding;transporter activity	Pf00520, Pf02816	54822	ENSG00000092439.13	TRPM7	15				0	0	110.7	89.3	14.82	18.68	115.8	98.5	110.8	128.4	120.3	107.3	123.2	77.2	99.6	115.7	56.9	91.9	90.9
High	1.24	0.000660967	IsMasterProtein	P43897	0.270712	0.183163	0.358261	4.73684e-05	Elongation factor Ts, mitochondrial OS=Homo sapiens OX=9606 GN=TSFM PE=1 SV=2	0	77.153	38	10	19	10	325	35.4	8.38	10	metabolic process;regulation of biological process	mitochondrion;nucleus;organelle lumen	protein binding;RNA binding	Pf00627, Pf00889	10102	ENSG00000123297.17	TSFM	12			Mitochondrial translation elongation	4	0	110.7	89.3	2.77	7.73	111.7	110.5	103.9	112.5	106.6	111.3	110.2	107.1	90.3	86.4	101.6	83.2	83.3
High	1.24	0.0236573	IsMasterProtein	Q16706	0.249454	0.108201	0.390707	0.00588189	Alpha-mannosidase 2 OS=Homo sapiens OX=9606 GN=MAN2A1 PE=1 SV=2	0.001	105.925	18	20	26	20	1144	131.1	7.58	20	cell organization and biogenesis;metabolic process;regulation of biological process	Golgi;membrane	catalytic activity;metal ion binding	Pf01074, Pf07748, Pf09261	4124	ENSG00000112893.9	MAN2A1	5	N-Glycan biosynthesis; Metabolic pathways		Intra-Golgi traffic; Reactions specific to the complex N-glycan synthesis pathway	12	0	110.7	89.3	2.28	15.53	107.3	107.6	106	111.5	108.1	111.9	104.8	108.3	85.6	87.2	127	85.8	86.9
High	1.24	0.000639292	IsMasterProtein	Q8IVS2	0.284731	0.183205	0.386257	0.000128147	Malonyl-CoA-acyl carrier protein transacylase, mitochondrial OS=Homo sapiens OX=9606 GN=MCAT PE=1 SV=2	0.001	38.435	21	6	7	6	390	42.9	8.72	6	metabolic process	mitochondrion;organelle lumen	catalytic activity;RNA binding	Pf00698	27349	ENSG00000100294.12	MCAT	22	Metabolic pathways; Fatty acid metabolism; Fatty acid biosynthesis		Mitochondrial Fatty Acid Beta-Oxidation	7	0	110.7	89.3	4.67	8.37	113.1	107.7	111.1	113	107.5	109.9	116.2	99.3	99.1	84.3	94.7	83.7	100.5
High	1.24	2.45489e-05	IsMasterProtein	Q96E11	0.286758	0.222252	0.351263	8.99833e-07	Ribosome-recycling factor, mitochondrial OS=Homo sapiens OX=9606 GN=MRRF PE=1 SV=1	0	58.817	50	11	17	11	262	29.3	9.79	11	cell organization and biogenesis;metabolic process	mitochondrion;organelle lumen		Pf01765	92399	ENSG00000148187.17	MRRF	9			Mitochondrial translation termination	4	0	110.7	89.3	2.22	5.31	114.2	111.3	110	107.7	108.6	106.3	109.4	111.3	88.7	91.6	101	87.6	91.2
High	1.239	0.000701802	IsMasterProtein	O95340	0.29299	0.18725	0.39873	0.000142596	Bifunctional 3'-phosphoadenosine 5'-phosphosulfate synthase 2 OS=Homo sapiens OX=9606 GN=PAPSS2 PE=1 SV=2	0	75.406	27	16	19	16	614	69.5	8.03	16	coagulation;metabolic process	cytosol	catalytic activity;nucleotide binding	Pf01583, Pf01747, Pf13207, Pf13238, Pf13671, Pf14306	9060	ENSG00000198682.12	PAPSS2	10	Selenocompound metabolism; Metabolic pathways; Purine metabolism; Sulfur metabolism	RANKL/RANK (Receptor activator of NFKB (ligand)) Signaling Pathway; Sulfation Biotransformation Reaction	Transport and synthesis of PAPS; Defective PAPSS2 causes SEMD-PA; Metabolism of ingested H2SeO4 and H2SeO3 into H2Se	20	0	110.7	89.3	5.2	9.14	109.8	104.4	107.7	106	112.3	106.8	110.3	122.7	84.9	86.2	108	91.6	81.4
High	1.238	0.0954398	IsMasterProtein	Q08357	0.244966	0.041743	0.448189	0.04866	Sodium-dependent phosphate transporter 2 OS=Homo sapiens OX=9606 GN=SLC20A2 PE=1 SV=1	0.001	12.421	7	5	5	5	652	70.3	6.54	5	transport	membrane	receptor activity;transporter activity	Pf01384	6575	ENSG00000168575.9	SLC20A2	8			Defective SLC20A2 causes idiopathic basal ganglia calcification 1 (IBGC1); Sodium-coupled phosphate cotransporters	8	0	110.6	89.4	3.2	22.93	109.7	110.7	102.3	107.5	112.5	103.8	106	108	81.7	90.5	142.4	84.2	74.9
High	1.238	6.0449e-05	IsMasterProtein	Q99661	0.302694	0.230004	0.375384	1.93275e-06	Kinesin-like protein KIF2C OS=Homo sapiens OX=9606 GN=KIF2C PE=1 SV=2	0	51.243	20	14	17	14	725	81.3	7.83	14	cell division;cell organization and biogenesis;cell proliferation;cellular component movement;regulation of biological process;transport	chromosome;cytoplasm;cytoskeleton;cytosol;membrane;nucleus	catalytic activity;DNA binding;motor activity;nucleotide binding;protein binding	Pf00225	11004	ENSG00000142945.12	KIF2C	1		Regulation of Microtubule Cytoskeleton	COPI-dependent Golgi-to-ER retrograde traffic; Kinesins; Amplification of signal from unattached kinetochores via a MAD2 inhibitory signal; Separation of Sister Chromatids; Resolution of Sister Chromatid Cohesion; RHO GTPases Activate Formins; MHC class II antigen presentation	28	0	110.6	89.4	2.42	6.27	109.6	105.7	113.8	109.1	110	113	109.2	112.7	87.1	89	102.1	84.4	84.5
High	1.237	4.93221e-08	IsMasterProtein	Q14566	0.300775	0.249349	0.352201	3.69445e-08	DNA replication licensing factor MCM6 OS=Homo sapiens OX=9606 GN=MCM6 PE=1 SV=1	0.005	261.402	57	49	101	49	821	92.8	5.41	49	metabolic process	nucleus	catalytic activity;DNA binding;nucleotide binding;protein binding	Pf00493, Pf01078, Pf07728, Pf14551	4175	ENSG00000076003.4	MCM6	2	DNA replication; Cell cycle	Cell Cycle; Retinoblastoma (RB) in Cancer; G1 to S cell cycle control; DNA Replication	M/G1 Transition; Assembly of the pre-replicative complex; Unwinding of DNA; Regulation of DNA replication; Activation of ATR in response to replication stress; Activation of the pre-replicative complex; Orc1 removal from chromatin; Removal of licensing factors from origins	26	0	110.6	89.4	2.95	2.65	113.6	113.5	111	108.1	113.3	106.6	111.7	105.4	91.4	89.7	84.6	89.3	92.2
High	1.237	0.00124434	IsMasterProtein	Q9C005	0.365779	0.233822	0.497736	0.000142207	Protein dpy-30 homolog OS=Homo sapiens OX=9606 GN=DPY30 PE=1 SV=1	0.001	16.514	38	5	10	5	99	11.2	4.88	5	cell organization and biogenesis;metabolic process;regulation of biological process;transport	Golgi;nucleus	catalytic activity;protein binding	Pf05186	84661	ENSG00000162961.13	DPY30	2			PKMTs methylate histone lysines; RUNX1 regulates genes involved in megakaryocyte differentiation and platelet function	8	0	110.6	89.4	5.19	10.4	118.2	113.9	115	103.5	110.7	106.5	110.2	121.1	89.7	86.6	65.7	90.8	94.4
High	1.236	2.80407e-08	IsMasterProtein	E7ESC6	0.302705	0.252631	0.352778	2.47197e-08	Exportin-7 OS=Homo sapiens OX=9606 GN=XPO7 PE=1 SV=1	0.002	159.523	27	29	39	29	1088	124	6.48	29	transport	cytoplasm;nucleus	protein binding;transporter activity	Pf03810	23039	ENSG00000130227.16	XPO7	8				0	0	110.5	89.5	2.78	2.64	106.2	109.4	113.4	111.9	110.8	110.2	115.1	106.7	86.5	90.1	87.2	91.1	88.8
High	1.236	0.0484821	IsMasterProtein	O60220	0.244929	0.0749884	0.41487	0.0204144	Mitochondrial import inner membrane translocase subunit Tim8 A OS=Homo sapiens OX=9606 GN=TIMM8A PE=1 SV=1	0.001	10.78	23	2	3	2	97	11	5.16	2	transport	membrane;mitochondrion	metal ion binding;protein binding	Pf02953	1678	ENSG00000126953.5	TIMM8A	X			Mitochondrial protein import; Metabolism of proteins	2	0	110.6	89.4	4.52	18.47	100.7	104.7	105.4	109	106.2	112.2	116.6	108.6	79.8	83.7	133.1	86.1	92.4
High	1.236	0.00759553	IsMasterProtein	P19623	0.285297	0.139839	0.430755	0.00279229	Spermidine synthase OS=Homo sapiens OX=9606 GN=SRM PE=1 SV=1	0.001	23.309	27	6	7	6	302	33.8	5.49	6	metabolic process	cytosol	catalytic activity;protein binding	Pf01564	6723	ENSG00000116649.9	SRM	1	Glutathione metabolism; Cysteine and methionine metabolism; beta-Alanine metabolism; Arginine and proline metabolism; Metabolic pathways	Amino Acid metabolism; Nucleotide Metabolism; Urea cycle and metabolism of amino groups	Metabolism of polyamines	11	0	110.5	89.5	7.26	12.86	99.3	104.5	115.3	104.6	105.6	112.2	110.9	124.7	79.1	80.3	113.8	88.7	83.2
High	1.236	0.00648251	IsMasterProtein	Q8N5L8	0.271739	0.137086	0.406393	0.00225684	Ribonuclease P protein subunit p25-like protein OS=Homo sapiens OX=9606 GN=RPP25L PE=1 SV=1	0.001	8.267	11	2	3	2	163	17.6	10.3	2		nucleus	protein binding;RNA binding	Pf01918	138716	ENSG00000164967.9	RPP25L	9	Ribosome biogenesis in eukaryotes; RNA transport			2	0	110.6	89.4	6.5	11.09	113.6	110.5	105.2	109.2	109.7	98.5	104.4	122.6	98.5	86.6	73.5	87.7	89.4
High	1.236	0.000751592	IsMasterProtein	Q8N680	0.281134	0.17561	0.386659	0.000207341	Zinc finger and BTB domain-containing protein 2 OS=Homo sapiens OX=9606 GN=ZBTB2 PE=1 SV=1	0.001	7.338	4	2	2	2	514	57.3	6.1	2	metabolic process;regulation of biological process	nucleus	DNA binding;metal ion binding;protein binding	Pf00096, Pf00651, Pf13465	57621	ENSG00000181472.4	ZBTB2	6		Ectoderm Differentiation		1	0	110.6	89.4	5.41	8.38	104.3	116.9	112.1	111.9	111	101.5	116.2	103.1	96.1	100.6	95.3	96.8	84.5
High	1.236	0.0187116	IsMasterProtein	Q9NVF7	0.279624	0.114422	0.444825	0.0077638	F-box only protein 28 OS=Homo sapiens OX=9606 GN=FBXO28 PE=1 SV=1	0.001	11.481	10	4	8	4	368	41.1	9.55	4		chromosome	protein binding	Pf00646	23219	ENSG00000143756.11	FBXO28	1				0	0	110.6	89.4	7.8	15.09	108.1	110.8	105.5	111.6	104.7	99.7	106	128.3	79.2	86.6	113.6	88.6	86.5
High	1.235	8.98972e-07	IsMasterProtein	P07305	0.290763	0.231026	0.350499	3.16813e-07	Histone H1.0 OS=Homo sapiens OX=9606 GN=H1F0 PE=1 SV=3	0	50.512	37	10	43	10	194	20.9	10.84	10	cell organization and biogenesis;metabolic process	chromosome;cytoskeleton;Golgi;nucleus	DNA binding;protein binding;RNA binding	Pf00538	3005	ENSG00000189060.5	H1F0	22			Formation of Senescence-Associated Heterochromatin Foci (SAHF); Activation of DNA fragmentation factor	10	0	110.5	89.5	3.05	3.97	112.4	111.9	108.5	113.6	103	109.7	109	112.1	90.6	84	96.6	88.8	91.8
High	1.235	3.72941e-05	IsMasterProtein	Q92485	0.318551	0.229107	0.407994	1.08553e-05	Acid sphingomyelinase-like phosphodiesterase 3b OS=Homo sapiens OX=9606 GN=SMPDL3B PE=1 SV=2	0.001	87.199	22	10	19	10	455	50.8	5.64	10	defense response;metabolic process;regulation of biological process;response to stimulus	extracellular;membrane	catalytic activity;metal ion binding	Pf00149	27293	ENSG00000130768.14	SMPDL3B	1				0	0	110.5	89.5	5.43	6.55	105.5	110.7	105.2	116.2	108	110.4	108.5	123.2	83.3	82.3	100.6	90.2	91.7
High	1.235	1.93952e-05	IsMasterProtein	Q96MX0	0.286153	0.208022	0.364284	8.09408e-06	CKLF-like MARVEL transmembrane domain-containing protein 3 OS=Homo sapiens OX=9606 GN=CMTM3 PE=1 SV=1	0.001	7.695	12	3	3	3	182	19.7	4.56	3	regulation of biological process;response to stimulus	cytoplasm;membrane	protein binding	Pf01284	123920	ENSG00000140931.19	CMTM3	16				0	0	110.5	89.5	5.13	4.83	113.2	111.3	111.5	119	101	106.4	104.7	112.1	87.6	96.3	90.6	82	89.2
High	1.235	0.000179293	IsMasterProtein	Q9ULF5	0.298577	0.202138	0.395016	4.68019e-05	Zinc transporter ZIP10 OS=Homo sapiens OX=9606 GN=SLC39A10 PE=1 SV=2	0.001	26.566	8	7	11	7	831	94.1	6.76	7	cellular homeostasis;regulation of biological process;transport	membrane	transporter activity	Pf02535, Pf14667	57181	ENSG00000196950.13	SLC39A10	2		NRF2 pathway; Zinc homeostasis	Zinc influx into cells by the SLC39 gene family	8	0	110.5	89.5	5.29	7.44	108.6	109.5	109.9	116.4	111.9	119.6	104.7	101.5	88.7	84.4	100.6	95.1	88.9
High	1.234	0.121795	IsMasterProtein	O75607	0.198504	0.0166534	0.380355	0.0727706	Nucleoplasmin-3 OS=Homo sapiens OX=9606 GN=NPM3 PE=1 SV=3	0.001	14.926	30	4	8	4	178	19.3	4.63	4	metabolic process	cytoskeleton;cytosol;nucleus	protein binding;RNA binding	Pf02087, Pf03066	10360	ENSG00000107833.10	NPM3	10				0	0	110.5	89.5	4.26	20.62	100.1	109	101.2	108.1	102.1	108	107.8	113	89.8	85	141.5	85	88.8
High	1.234	0.00209665	IsMasterProtein	O96017-9	0.26158	0.157121	0.366038	0.000364748	Isoform 9 of Serine/threonine-protein kinase Chk2 OS=Homo sapiens OX=9606 GN=CHEK2	0.001	41.174	16	7	8	7	586	65.4	6.15	7	cell division;cell organization and biogenesis;metabolic process;regulation of biological process;response to stimulus	Golgi	catalytic activity;metal ion binding;nucleotide binding;protein binding	Pf00069, Pf00498, Pf07714, Pf14531	11200	ENSG00000183765.20	CHEK2	22		miRNA Regulation of DNA Damage Response; Cell Cycle; ATM Signaling Network in Development and Disease; DNA Damage Response		4	0	110.5	89.5	3.96	9.21	103.5	101.7	112.7	112.6	110.5	107.6	113	109.6	81	88.7	105	100.7	89.7
High	1.234	2.00314e-05	IsMasterProtein	Q8NE86	0.293235	0.219177	0.367293	3.38085e-06	Calcium uniporter protein, mitochondrial OS=Homo sapiens OX=9606 GN=MCU PE=1 SV=1	0.001	41.729	22	8	11	8	351	39.8	8.65	8	cell organization and biogenesis;cellular homeostasis;defense response;metabolic process;regulation of biological process;response to stimulus;transport	membrane;mitochondrion	catalytic activity;protein binding;transporter activity	Pf04678	90550	ENSG00000156026.14	MCU	10	NOD-like receptor signaling pathway; Calcium signaling pathway		Processing of SMDT1	5	0	110.5	89.5	5.48	3.59	114.8	117.4	108.4	114.6	112.7	103.9	109.9	99.5	92.7	90.3	84.4	89.4	90.1
High	1.234	2.0348e-07	IsMasterProtein	Q9Y3T9	0.273294	0.219902	0.326686	1.84774e-07	Nucleolar complex protein 2 homolog OS=Homo sapiens OX=9606 GN=NOC2L PE=1 SV=4	0	71.569	19	17	26	17	749	84.9	5.62	17	cell death;cell organization and biogenesis;metabolic process;regulation of biological process;response to stimulus	cytosol;nucleus	protein binding;RNA binding	Pf03715	26155	ENSG00000188976.10	NOC2L	1			Regulation of TP53 Activity through Phosphorylation	6	0	110.5	89.5	3.05	2.95	112.5	109.9	103.2	111.6	109.3	111	105.7	112.4	91.5	93.9	94.9	89.6	87.4
High	1.233	1.18702e-06	IsMasterProtein	G3V167	0.308192	0.247603	0.368782	1.96372e-07	Poly [ADP-ribose] polymerase OS=Homo sapiens OX=9606 GN=PARP2 PE=1 SV=1	0.001	23.979	13	8	10	8	531	60.2	8.91	8	metabolic process;regulation of biological process;response to stimulus	cytoplasm;nucleus	catalytic activity;DNA binding;protein binding	Pf00644, Pf02877, Pf05406	10038	ENSG00000129484.13	PARP2	14		NAD+ biosynthetic pathways		1	0	110.4	89.6	2.83	4.22	110.7	111.9	108.6	114.7	110.4	109.8	114	104.8	91.8	90	88.1	94.8	83
High	1.233	0.0274089	IsMasterProtein	J3KNV1	0.244297	0.0821179	0.406477	0.015869	Zinc finger protein 292 OS=Homo sapiens OX=9606 GN=ZNF292 PE=1 SV=1	0	33.687	5	10	11	10	2718	304	7.42	10			metal ion binding			ENSG00000188994.12		6				0	0	110.4	89.6	11.46	8.93	116.6	108.8	114	116	115.9	104.6	113.5	79.5	100.9	90.9	86.4	88.6	93.6
High	1.233	7.04263e-05	IsMasterProtein	Q96HC4	0.294582	0.208631	0.380532	1.61657e-05	PDZ and LIM domain protein 5 OS=Homo sapiens OX=9606 GN=PDLIM5 PE=1 SV=5	0.001	146.984	42	24	40	24	596	63.9	8.21	24	cell growth;regulation of biological process	cytoplasm;cytoskeleton;cytosol;membrane	metal ion binding;protein binding	Pf00412, Pf00595, Pf13180	10611	ENSG00000163110.14	PDLIM5	4			Neurexins and neuroligins	3	0	110.4	89.6	4.51	6.15	102.7	104.3	112.9	106.5	112.3	111.7	114.2	116.4	92.6	89.9	76.8	90.2	90.1
High	1.233	0.000342321	IsMasterProtein	Q96T23	0.259257	0.16799	0.350525	0.000113571	Remodeling and spacing factor 1 OS=Homo sapiens OX=9606 GN=RSF1 PE=1 SV=2	0.001	80.795	12	19	25	19	1441	163.7	5.01	19	cell organization and biogenesis;metabolic process;regulation of biological process	nucleus	catalytic activity;metal ion binding;protein binding	Pf00628, Pf15612, Pf15613	51773	ENSG00000048649.13	RSF1	11			Deposition of new CENPA-containing nucleosomes at the centromere	4	0	110.4	89.6	4.9	7.3	113.7	114.1	106.8	110.4	109.9	100.6	101.9	113.9	90.4	88.1	106.5	87.9	90.8
High	1.232	2.40768e-06	IsMasterProtein	A0A0D9SFK2	0.283149	0.220431	0.345867	7.59894e-07	Unconventional myosin-XVIIIa OS=Homo sapiens OX=9606 GN=MYO18A PE=1 SV=1	0.013	367.703	34	72	105	72	2038	231	6.25	72	cell differentiation;cell organization and biogenesis;cellular component movement;metabolic process;regulation of biological process;transport	cytoplasm;cytoskeleton;Golgi	catalytic activity;DNA binding;motor activity;nucleotide binding;protein binding;structural molecule activity;transporter activity	Pf00038, Pf00063, Pf00595, Pf00769, Pf01496, Pf01576, Pf02463, Pf02841, Pf03962, Pf04111, Pf04156, Pf04502, Pf05483, Pf05557, Pf05622, Pf05701, Pf05911, Pf06008, Pf06160, Pf06785, Pf06818, Pf07111, Pf07888, Pf08286, Pf09726, Pf09728, Pf09731, Pf09789, Pf10174, Pf12128, Pf12252, Pf12718, Pf13514, Pf13851, Pf14643, Pf14662, Pf14992, Pf15066, Pf15070, Pf15397		ENSG00000196535.15		17				0	0	110.4	89.6	3.26	4.32	105.1	106.7	110.2	106.2	111.4	110.7	112.1	115.8	85.4	86.7	97.5	88	88.6
High	1.232	1.01773e-06	IsMasterProtein	I3L4X2	0.288496	0.227352	0.349639	4.55124e-07	Multidrug resistance-associated protein 1 (Fragment) OS=Homo sapiens OX=9606 GN=ABCC1 PE=1 SV=1	0.001	100.576	16	20	26	20	1440	160.4	6.74	20	transport	membrane	catalytic activity;nucleotide binding;transporter activity	Pf00005, Pf00664		ENSG00000278183.4; ENSG00000103222.18		CHR_HSCHR16_1_CTG1; 16				0	0	110.4	89.6	3.36	3.95	110.9	115.1	106	112.3	110.6	109.5	103.4	111.9	91	91.6	86.6	96	88.8
High	1.232	6.58846e-05	IsMasterProtein	Q8IWA0	0.269036	0.192837	0.345235	1.19326e-05	WD repeat-containing protein 75 OS=Homo sapiens OX=9606 GN=WDR75 PE=1 SV=1	0.001	80.189	20	19	23	19	830	94.4	5.96	19	metabolic process;regulation of biological process	nucleus	protein binding;RNA binding	Pf00400	84128	ENSG00000115368.9	WDR75	2	Ribosome biogenesis in eukaryotes		Major pathway of rRNA processing in the nucleolus and cytosol; rRNA modification in the nucleus and cytosol	6	0	110.4	89.6	5.58	3.6	112.4	112.7	112.9	111.4	112.4	106.2	111.4	95.2	96	91.8	87.3	89.7	91.9
High	1.232	2.09693e-07	IsMasterProtein	Q96TC7	0.290901	0.236364	0.345439	1.14108e-07	Regulator of microtubule dynamics protein 3 OS=Homo sapiens OX=9606 GN=RMDN3 PE=1 SV=2	0	65.699	27	13	17	13	470	52.1	5.1	13	cell death;cell differentiation;cellular homeostasis	cytoplasm;cytoskeleton;membrane;mitochondrion;nucleus	protein binding		55177	ENSG00000137824.15	FAM82A2; RMDN3	15				0	0	110.4	89.6	3.4	2.75	106.2	114.3	109	114.3	107.5	112.2	104.6	112.3	89.5	91.9	90	88.6	89.4
High	1.232	7.72115e-06	IsMasterProtein	Q9H098-2	0.283019	0.215821	0.350218	1.69169e-06	Isoform 2 of Protein FAM107B OS=Homo sapiens OX=9606 GN=FAM107B	0.001	37.845	25	11	16	11	306	34.7	7.01	11				Pf06625	83641	ENSG00000065809.13	FAM107B	10				0	0	110.4	89.6	3.31	4.81	102.8	106.6	112.1	108.3	110.5	113.3	112.6	111.9	85.4	83.9	91.1	88	89.5
High	1.231	5.47769e-06	IsMasterProtein	A0A087X0Q1	0.300936	0.229706	0.372166	1.63426e-06	YTH domain-containing family protein 3 OS=Homo sapiens OX=9606 GN=YTHDF3 PE=1 SV=1	0	52.218	21	11	19	11	583	63.6	9.04	11			RNA binding	Pf04146		ENSG00000185728.16		8				0	0	110.4	89.6	4.01	4.9	107.6	109.9	112.6	105.8	104.8	112.5	111.2	118.6	82.8	89	95.5	93.4	84.3
High	1.231	2.59625e-06	IsMasterProtein	A0A0D9SGE8	0.293924	0.228192	0.359655	8.46605e-07	PHD finger protein 6 OS=Homo sapiens OX=9606 GN=PHF6 PE=1 SV=1	0.001	35.621	21	8	12	8	366	41.3	8.68	8	metabolic process;regulation of biological process	nucleus	DNA binding;metal ion binding;protein binding;RNA binding	Pf13771, Pf13832	84295	ENSG00000156531.16	PHF6	X		Mesodermal Commitment Pathway		1	0	110.3	89.7	4.41	3.53	112.4	118.2	109.2	110.1	111	111.2	100.7	108.5	92	89.3	83.5	90.6	89.2
High	1.231	1.11002e-05	IsMasterProtein	A0A3B3IS55	0.272194	0.201826	0.342561	4.42503e-06	Actin-binding LIM protein 1 OS=Homo sapiens OX=9606 GN=ABLIM1 PE=1 SV=1	0	75.707	21	18	23	18	834	94	8.75	18												0	0	110.3	89.7	4.14	4.89	106.4	105.4	107.3	108.9	120	108	109.1	109.9	88.1	87	99.3	92.8	87.3
High	1.231	4.58288e-10	IsMasterProtein	Q9NR30	0.302864	0.261959	0.343769	2.23473e-09	Nucleolar RNA helicase 2 OS=Homo sapiens OX=9606 GN=DDX21 PE=1 SV=5	0.003	212.297	47	39	73	39	783	87.3	9.28	39	cell differentiation;metabolic process;regulation of biological process;response to stimulus	cytoplasm;membrane;nucleus	catalytic activity;nucleotide binding;protein binding;RNA binding	Pf00270, Pf00271, Pf08152, Pf14617	9188	ENSG00000165732.12	DDX21	10			Major pathway of rRNA processing in the nucleolus and cytosol; B-WICH complex positively regulates rRNA expression	8	0	110.3	89.7	1.73	1.85	113.8	110	111.3	111.8	109.9	110.3	107.2	109.5	88.9	87.2	90.9	89.5	89.8
High	1.231	0.00128616	IsMasterProtein	Q9UJA5	0.309883	0.202323	0.417444	9.89132e-05	tRNA (adenine(58)-N(1))-methyltransferase non-catalytic subunit TRM6 OS=Homo sapiens OX=9606 GN=TRMT6 PE=1 SV=1	0	64.587	25	15	17	15	497	55.8	7.55	15	metabolic process	nucleus	RNA binding	Pf04189	51605	ENSG00000089195.14	TRMT6	20			tRNA modification in the nucleus and cytosol	3	0	110.3	89.7	3.32	9.46	111.3	110.2	105.8	108.2	114.6	116.1	111.7	106.4	92.3	93.2	73.6	103.8	86.4
High	1.23	7.51387e-07	IsMasterProtein	O00115	0.277822	0.220995	0.334649	3.01811e-07	Deoxyribonuclease-2-alpha OS=Homo sapiens OX=9606 GN=DNASE2 PE=1 SV=2	0	53.257	23	9	18	9	360	39.6	8.05	9	cell death;cell differentiation;development;metabolic process	vacuole	catalytic activity;DNA binding	Pf03265	1777	ENSG00000105612.8	DNASE2	19	Lysosome		Lysosome Vesicle Biogenesis	6	0	110.3	89.7	2.82	3.78	112.6	111.7	104.2	110.1	112.1	110.6	109.9	105.5	89.2	90.3	97.7	86.7	88.9
High	1.23	0.00323373	IsMasterProtein	P26045	0.298965	0.168344	0.429586	0.000808818	Tyrosine-protein phosphatase non-receptor type 3 OS=Homo sapiens OX=9606 GN=PTPN3 PE=1 SV=2	0.001	13.852	9	7	8	7	913	103.9	7.03	7	metabolic process;regulation of biological process	cytoplasm;cytoskeleton;membrane	catalytic activity;protein binding	Pf00102, Pf00373, Pf00595, Pf00782, Pf09379, Pf09380, Pf13350, Pf14566	5774	ENSG00000070159.13	PTPN3	9			EGFR downregulation	4	0	110.3	89.7	6.01	11.16	105.4	104.6	102.3	119.4	108.2	119.4	108.2	113.7	92.7	88.8	74.8	104.3	82.3
High	1.23	1.00597e-07	IsMasterProtein	P55084	0.306388	0.256159	0.356616	2.20568e-08	Trifunctional enzyme subunit beta, mitochondrial OS=Homo sapiens OX=9606 GN=HADHB PE=1 SV=3	0.001	127.63	42	22	52	22	474	51.3	9.41	22	metabolic process	endoplasmic reticulum;membrane;mitochondrion	catalytic activity;protein binding;RNA binding	Pf00108, Pf00109, Pf02803	3032	ENSG00000138029.13	HADHB	2	Valine, leucine and isoleucine degradation; Fatty acid elongation; Fatty acid metabolism; Metabolic pathways; Fatty acid degradation	Fatty Acid Beta Oxidation; Valproic acid pathway; Sudden Infant Death Syndrome (SIDS) Susceptibility Pathways	Beta oxidation of hexanoyl-CoA to butanoyl-CoA; Beta oxidation of lauroyl-CoA to decanoyl-CoA-CoA; Beta oxidation of palmitoyl-CoA to myristoyl-CoA; Beta oxidation of myristoyl-CoA to lauroyl-CoA; Acyl chain remodeling of CL; Beta oxidation of decanoyl-CoA to octanoyl-CoA-CoA; mitochondrial fatty acid beta-oxidation of unsaturated fatty acids; Beta oxidation of octanoyl-CoA to hexanoyl-CoA	23	0	110.3	89.7	2.15	3.23	115.6	110.9	109.7	110.4	111.2	110.3	109.1	107.3	91.2	86.8	94.8	86.4	90.5
High	1.23	0.00019156	IsMasterProtein	Q5JTH9	0.275084	0.194301	0.355867	1.73644e-05	RRP12-like protein OS=Homo sapiens OX=9606 GN=RRP12 PE=1 SV=2	0.002	181.507	28	38	47	38	1297	143.6	8.75	38		membrane;nucleus	RNA binding	Pf08161	23223	ENSG00000052749.13	RRP12	10				0	0	110.3	89.7	3.14	7.13	113.8	108.9	108.1	112	112.4	107.7	109.8	102.8	89.3	88.3	106.3	87	89.2
High	1.23	0.0651759	IsMasterProtein	Q86UL3	0.252856	0.0526453	0.453068	0.0396714	Glycerol-3-phosphate acyltransferase 4 OS=Homo sapiens OX=9606 GN=GPAT4 PE=1 SV=1	0.001	10.311	9	3	3	3	456	52	9.19	3	metabolic process;regulation of biological process;transport	endoplasmic reticulum;membrane	catalytic activity	Pf01553	137964	ENSG00000158669.11	AGPAT6; GPAT4	8	Glycerophospholipid metabolism; Glycerolipid metabolism; Metabolic pathways		Synthesis of PA	8	0	110.3	89.7	10.07	19.17	96.9	110.6	98.1	103.5	116.9	103.5	106.7	129.9	81.6	85.3	131.5	100.8	75.6
High	1.23	8.27736e-05	IsMasterProtein	Q8NBZ7	0.332433	0.242012	0.422855	7.76361e-06	UDP-glucuronic acid decarboxylase 1 OS=Homo sapiens OX=9606 GN=UXS1 PE=1 SV=1	0.001	21.623	19	6	10	6	420	47.5	8.94	6	cell organization and biogenesis;metabolic process	cytoplasm;Golgi;membrane;mitochondrion	catalytic activity;nucleotide binding;protein binding	Pf01073, Pf01370, Pf02441, Pf02719, Pf04321, Pf07993, Pf11803, Pf13460	80146	ENSG00000115652.14	UXS1	2	Amino sugar and nucleotide sugar metabolism; Metabolic pathways			2	0	110.3	89.7	4.08	7.25	119	109.4	112	115.8	108.8	112.2	109.6	104.3	95.4	90.9	77.6	89.3	96.1
High	1.23	0.000702166	IsMasterProtein	Q96HV5	0.2548	0.167115	0.342484	9.0265e-05	Transmembrane protein 41A OS=Homo sapiens OX=9606 GN=TMEM41A PE=1 SV=1	0.001	13.257	14	4	4	4	264	29.6	9.03	4		membrane	protein binding	Pf09335	90407	ENSG00000163900.10	TMEM41A	3				0	0	110.3	89.7	7.22	3.34	115.4	111.1	103.1	117.7	103.1	112.6	113.6	94.6	86.6	96.4	91.3	93.9	90.7
High	1.23	0.126357	IsMasterProtein	Q9H7Z7	0.196717	0.0156683	0.377766	0.0740374	Prostaglandin E synthase 2 OS=Homo sapiens OX=9606 GN=PTGES2 PE=1 SV=1	0.001	102.465	48	18	30	18	377	41.9	9.16	18	cellular homeostasis;metabolic process;regulation of biological process;transport	cytoplasm;cytosol;extracellular;Golgi;membrane;mitochondrion;nucleus;organelle lumen	catalytic activity;DNA binding;protein binding	Pf00043, Pf00462, Pf13409, Pf13410, Pf13417, Pf14497	80142	ENSG00000148334.14	PTGES2	9	Metabolic pathways; Arachidonic acid metabolism	Eicosanoid Synthesis	Synthesis of Prostaglandins (PG) and Thromboxanes (TX); Neutrophil degranulation	11	0	110.3	89.7	3.23	20.67	105.2	106.3	102.5	102.1	105.6	106.9	106.8	113.3	89	84.9	141.3	86.5	84.5
High	1.229	0.0389669	IsMasterProtein	P55263	0.253008	0.0847422	0.421275	0.0160133	Adenosine kinase OS=Homo sapiens OX=9606 GN=ADK PE=1 SV=2	0	67.595	44	16	21	16	362	40.5	6.7	16	metabolic process	cytoplasm;cytosol;nucleus	catalytic activity;metal ion binding;nucleotide binding;RNA binding	Pf00294	132	ENSG00000156110.13	ADK	10	Metabolic pathways; Purine metabolism		Purine salvage	6	0	110.3	89.7	5.61	17.56	107.7	105	107.8	100.5	107.5	108	107.6	121.9	79.5	81.1	129.7	94.4	83.4
High	1.229	2.40768e-06	IsMasterProtein	Q6ZNB6	0.28333	0.218323	0.348338	1.13947e-06	NF-X1-type zinc finger protein NFXL1 OS=Homo sapiens OX=9606 GN=NFXL1 PE=1 SV=2	0.001	105.356	26	22	27	22	911	101.3	8.41	22	metabolic process;regulation of biological process	membrane;nucleus	DNA binding;metal ion binding		152518	ENSG00000170448.11	NFXL1	4				0	0	110.3	89.7	4.01	3.8	114.1	113.5	108.8	111.3	108.3	110.9	111.3	100.1	95.3	92	83.8	89.8	92.3
High	1.229	0.00168811	IsMasterProtein	Q9H974	0.320591	0.200165	0.441018	0.000208579	Queuine tRNA-ribosyltransferase accessory subunit 2 OS=Homo sapiens OX=9606 GN=QTRT2 PE=1 SV=1	0	45.931	37	11	15	11	415	46.7	6.81	11	metabolic process	cytoplasm;membrane;mitochondrion	catalytic activity;metal ion binding;protein binding	Pf01702	79691	ENSG00000151576.10	QTRTD1; QTRT2	3			tRNA modification in the nucleus and cytosol	3	0	110.3	89.7	4.41	10.17	109.6	103.2	115	104.4	114.9	110.2	115	114.7	86.7	95.3	71.7	94.6	81.9
High	1.228	0.000104553	IsMasterProtein	Q7Z7C8	0.299044	0.20536	0.392727	3.39267e-05	Transcription initiation factor TFIID subunit 8 OS=Homo sapiens OX=9606 GN=TAF8 PE=1 SV=1	0.001	13.39	14	4	4	4	310	34.2	6.46	4	cell differentiation;cell proliferation;development;metabolic process;regulation of biological process	cytoplasm;nucleus	protein binding	Pf07524, Pf10406	129685	ENSG00000137413.15	TAF8	6	Basal transcription factors		RNA polymerase II transcribes snRNA genes	4	0	110.2	89.8	6.65	5.56	115.7	109.9	105.9	115.2	110.6	108.3	120.8	96.5	91.1	90.1	97.9	93.9	89.4
High	1.228	0.812087	IsMasterProtein	Q86YZ3	0.114948	-0.530006	0.759901	0.793951	Hornerin OS=Homo sapiens OX=9606 GN=HRNR PE=1 SV=2	0.001	25.435	7	4	4	4	2850	282.2	10.04	4	cell organization and biogenesis;development;transport	cytoplasm;cytoskeleton;extracellular;nucleus;organelle lumen	metal ion binding		388697	ENSG00000197915.5	HRNR	1			Neutrophil degranulation	3	0	110.2	89.8	45.02	45.83	188.3	83.2	75.7	55.3	49.2	130.1	121.3	130.7	62.1	65.7	87.8	104.7	76.2
High	1.228	0.00117172	IsMasterProtein	Q9NR12	0.270375	0.168266	0.372484	0.000219636	PDZ and LIM domain protein 7 OS=Homo sapiens OX=9606 GN=PDLIM7 PE=1 SV=1	0	72.036	34	14	21	14	457	49.8	8.41	14	cell differentiation;cell organization and biogenesis;cellular component movement;development;regulation of biological process;transport	cytoplasm;cytoskeleton;cytosol;nucleus	metal ion binding;protein binding	Pf00412, Pf00595	9260	ENSG00000196923.13	PDLIM7	5		EBV LMP1 signaling	RET signaling	4	0	110.2	89.8	4.44	8.89	108.3	107.1	117.7	108.2	115	107.1	108.2	102.3	103.8	88.4	103	87.7	85.9
High	1.227	0.000570514	IsMasterProtein	P35869	0.327988	0.225997	0.429979	3.1327e-05	Aryl hydrocarbon receptor OS=Homo sapiens OX=9606 GN=AHR PE=1 SV=2	0	54.258	11	10	15	10	848	96.1	6.38	10	cell death;metabolic process;regulation of biological process;response to stimulus	cytoplasm;cytosol;nucleus	DNA binding;protein binding;receptor activity;signal transducer activity	Pf00989, Pf08447, Pf13426, Pf14598	196	ENSG00000106546.12	AHR	7		Integrated Breast Cancer Pathway; Adipogenesis; Aryl Hydrocarbon Receptor; Aryl Hydrocarbon Receptor Pathway; Development and heterogeneity of the ILC family	Aryl hydrocarbon receptor signalling; PPARA activates gene expression; Endogenous sterols; Xenobiotics	15	0	110.2	89.8	3.46	8.44	111.1	110.3	119.5	111.8	107.7	111	111.5	106.5	87.2	87.1	72	95.7	90.4
High	1.227	0.00761123	IsMasterProtein	Q6P4F2	0.274722	0.140061	0.409384	0.0020698	Ferredoxin-2, mitochondrial OS=Homo sapiens OX=9606 GN=FDX2 PE=1 SV=2	0.001	9.877	14	2	4	2	186	19.9	5.54	2												0	0	110.2	89.8	5.42	12.81	114.3	116.5	104	117.1	104.1	108	102.6	107.2	81.8	89.4	116.5	89.5	83
High	1.227	7.71839e-05	IsMasterProtein	Q9H9Y6	0.304863	0.224337	0.385388	5.67212e-06	DNA-directed RNA polymerase I subunit RPA2 OS=Homo sapiens OX=9606 GN=POLR1B PE=1 SV=2	0	67.77	13	16	18	16	1135	128.1	7.83	16	cell organization and biogenesis;metabolic process;regulation of biological process	cytosol;nucleus	catalytic activity;DNA binding;metal ion binding;protein binding	Pf00562, Pf04560, Pf04561, Pf04563, Pf04565, Pf04567, Pf06883	84172	ENSG00000125630.15	POLR1B	2	Pyrimidine metabolism; RNA polymerase; Metabolic pathways; Purine metabolism	Eukaryotic Transcription Initiation	RNA Polymerase I Chain Elongation; NoRC negatively regulates rRNA expression; RNA Polymerase I Transcription Termination; RNA Polymerase I Promoter Escape; B-WICH complex positively regulates rRNA expression; RNA Polymerase I Transcription Initiation	17	0	110.2	89.8	3.25	6.43	113.5	106.5	108.7	114.1	110.8	113.9	111.6	104.5	94.9	96.5	78.8	89.9	89.6
High	1.227	0.00567489	IsMasterProtein	Q9NX76	0.304438	0.168134	0.440743	0.000986179	CKLF-like MARVEL transmembrane domain-containing protein 6 OS=Homo sapiens OX=9606 GN=CMTM6 PE=1 SV=1	0.001	7.336	9	2	5	2	183	20.4	5.29	2	regulation of biological process;response to stimulus;transport	membrane	protein binding	Pf01284	54918	ENSG00000091317.7	CMTM6	3			Neutrophil degranulation	3	0	110.2	89.8	4.53	11.92	116.5	110	108.4	114.2	104.1	116.7	106.7	105.4	85.5	104.7	84.6	87.2	95.6
High	1.226	0.0201929	IsMasterProtein	Q14520	0.287601	0.11109	0.464112	0.00989891	Hyaluronan-binding protein 2 OS=Homo sapiens OX=9606 GN=HABP2 PE=1 SV=1	0.005	1.351	2	1	1	1	560	62.6	6.54	1	metabolic process	extracellular	catalytic activity;metal ion binding	Pf00051, Pf00089	3026	ENSG00000148702.14	HABP2	10				0	0	110.1	89.9	9.46	14.16	99.1	107.4	99.9	98.7	119.9	108.9	117.8	125.5	89.8	86.4	67.9	86.7	103.9
High	1.226	1.49576e-06	IsMasterProtein	Q6P6B1	0.287847	0.225374	0.350321	5.96575e-07	Glutamate-rich protein 5 OS=Homo sapiens OX=9606 GN=ERICH5 PE=2 SV=1	0	71.642	43	13	17	13	374	39.9	4.49	13				Pf15140	203111	ENSG00000177459.10	C8orf47; ERICH5	8				0	0	110.2	89.8	3.45	4.13	110.7	110.8	107.9	114.1	107.9	105.3	106.6	116.3	86.5	92	95.6	90.6	86.4
High	1.226	0.057041	IsMasterProtein	Q8IYA6	0.229287	0.052494	0.40608	0.0350428	Cytoskeleton-associated protein 2-like OS=Homo sapiens OX=9606 GN=CKAP2L PE=1 SV=4	0.001	11.277	7	4	5	4	745	83.5	9.83	4		cytoplasm;cytoskeleton;cytosol		Pf15297	150468	ENSG00000169607.12	CKAP2L	2				0	0	110.2	89.8	8.68	16.39	93.3	116.6	115.2	119.7	100.9	108.9	99.2	106.8	77.7	91.2	126.4	99.3	90.6
High	1.226	1.36297e-05	IsMasterProtein	Q92692	0.26332	0.192597	0.334043	6.78632e-06	Nectin-2 OS=Homo sapiens OX=9606 GN=NECTIN2 PE=1 SV=1	0	47.419	22	11	12	11	538	57.7	4.82	11	cell organization and biogenesis;regulation of biological process;response to stimulus	cell surface;membrane	protein binding;receptor activity;signal transducer activity	Pf08205, Pf13927	5819	ENSG00000130202.9	PVRL2; NECTIN2	19	Cell adhesion molecules (CAMs); Herpes simplex infection; Adherens junction	Monoamine Transport	Immunoregulatory interactions between a Lymphoid and a non-Lymphoid cell; Nectin/Necl trans heterodimerization	12	0	110.1	89.9	4.42	4.39	112.4	111.4	107.7	113.2	108.1	113.1	108.4	98.6	88.7	87.7	96.2	97.6	88.5
High	1.226	0.00160516	IsMasterProtein	Q9H2D1	0.286608	0.180488	0.392728	0.000182407	Mitochondrial folate transporter/carrier OS=Homo sapiens OX=9606 GN=SLC25A32 PE=1 SV=2	0.001	6.565	9	3	3	3	315	35.4	9.45	3	metabolic process;transport	membrane;mitochondrion	transporter activity	Pf00153	81034	ENSG00000164933.11	SLC25A32	8			Metabolism of folate and pterines	4	0	110.2	89.8	3.62	9.24	104.7	111.8	112.7	112.9	113.3	103.8	111.9	106.6	86	89.6	76.8	101.2	94.2
High	1.226	0.000105391	IsMasterProtein	Q9NQV6-6	0.25518	0.172605	0.337754	4.76071e-05	Isoform 6 of PR domain zinc finger protein 10 OS=Homo sapiens OX=9606 GN=PRDM10	0.001	23.139	5	5	9	5	1214	137.3	6.7	5	metabolic process;regulation of biological process	nucleus	catalytic activity;DNA binding;metal ion binding;protein binding	Pf00096, Pf00856, Pf14651	56980		PRDM10	11				0	0	110.2	89.8	5.07	5.87	100.1	105	111.7	104.4	108.2	111.3	112.1	117.6	86.3	90.2	103.3	88.6	88.9
High	1.226	0.676263	IsMasterProtein	Q9Y2H6	0.127999	-0.292091	0.54809	0.641272	Fibronectin type-III domain-containing protein 3A OS=Homo sapiens OX=9606 GN=FNDC3A PE=1 SV=4	0.001	27.367	7	8	8	8	1198	131.8	6.71	8		cytosol;Golgi;membrane	protein binding;RNA binding	Pf00041	22862	ENSG00000102531.16	FNDC3A	13				0	0	110.1	89.9	14.65	56.85	90.7	100.1	95.7	99	90.9	98.2	92.9	135.7	79	79.2	238.8	80.7	76.1
High	1.225	8.62396e-07	IsMasterProtein	A4D1E9	0.276539	0.221988	0.33109	2.04112e-07	GTP-binding protein 10 OS=Homo sapiens OX=9606 GN=GTPBP10 PE=1 SV=1	0	54.611	32	12	14	12	387	42.9	9.03	12	metabolic process	chromosome;mitochondrion;nucleus	catalytic activity;metal ion binding;nucleotide binding;protein binding;RNA binding	Pf00009, Pf01018, Pf01926, Pf02421, Pf03029, Pf10662	85865	ENSG00000105793.15	GTPBP10	7				0	0	110.1	89.9	2.4	3.65	112.7	110.2	111.8	105.1	106.3	110.6	109.2	110.5	91	89.1	85	94.2	94
High	1.225	5.44965e-06	IsMasterProtein	P36957	0.319263	0.242806	0.395719	1.87865e-06	Dihydrolipoyllysine-residue succinyltransferase component of 2-oxoglutarate dehydrogenase complex, mitochondrial OS=Homo sapiens OX=9606 GN=DLST PE=1 SV=4	0.001	98.921	38	17	43	17	453	48.7	8.95	17	metabolic process	membrane;mitochondrion;nucleus;organelle lumen	catalytic activity	Pf00198, Pf00364	1743	ENSG00000119689.14	DLST	14	Lysine degradation; Carbon metabolism; Metabolic pathways; Citrate cycle (TCA cycle)	TCA Cycle and Deficiency of Pyruvate Dehydrogenase complex (PDHc); Amino Acid metabolism; TCA Cycle	Lysine catabolism; Glyoxylate metabolism and glycine degradation; Citric acid cycle (TCA cycle)	15	0	110.1	89.9	4.73	4.92	118.8	110.3	110.5	112.2	116	109.2	110.1	101	94.5	91.8	81.3	90.5	92.1
High	1.224	0.00630641	IsMasterProtein	A0A2R8Y7B1	0.265381	0.132011	0.398751	0.00251056	Girdin OS=Homo sapiens OX=9606 GN=CCDC88A PE=1 SV=1	0	51.885	8	13	17	13	1604	185.4	5.86	13												0	0	110.1	89.9	7.3	11.7	107.2	107.7	109.9	108.2	102.2	103.9	105.3	127.7	83.9	84.7	114.8	94.6	82.4
High	1.224	0.34372	IsMasterProtein	Q969L2	0.141699	-0.0737431	0.357142	0.282249	Protein MAL2 OS=Homo sapiens OX=9606 GN=MAL2 PE=1 SV=1	0.004	2.928	6	1	2	1	176	19.1	6.24	1	cell organization and biogenesis;transport	cytoplasm;membrane	protein binding;structural molecule activity	Pf01284	114569	ENSG00000147676.13	MAL2	8				0	0	110.1	89.9	3.42	25.31	105.1	104.3	105.1	103.8	108.5	105.3	102.6	96.1	83.3	84.6	155	85.5	84.9
High	1.224	0.203265	IsMasterProtein	Q9GZT4	0.217557	-0.0292189	0.464333	0.145502	Serine racemase OS=Homo sapiens OX=9606 GN=SRR PE=1 SV=1	0.002	4.319	4	1	4	1	340	36.5	6.54	1	cell organization and biogenesis;metabolic process;response to stimulus	cytoplasm;membrane	catalytic activity;metal ion binding;nucleotide binding;protein binding	Pf00291	63826	ENSG00000167720.12	SRR	17	Glycine, serine and threonine metabolism; Metabolic pathways			2	0	110.1	89.9	7.24	28.15	100.3	103.9	99.3	107.6	110.8	96.9	111.5	120	89.3	82.4	156.8	95.1	74.9
High	1.223	0.0476763	IsMasterProtein	Q15678	0.254176	0.0799057	0.428446	0.0190901	Tyrosine-protein phosphatase non-receptor type 14 OS=Homo sapiens OX=9606 GN=PTPN14 PE=1 SV=2	0.001	9.359	3	4	5	4	1187	135.2	8.31	4	metabolic process;regulation of biological process	cytoplasm;cytoskeleton;nucleus	catalytic activity;protein binding	Pf00102, Pf00373, Pf00782, Pf09379, Pf09380	5784	ENSG00000152104.11	PTPN14	1				0	0	110	90	4.34	18.23	107	101.6	105.3	111.4	103.1	112.3	110.2	114.7	78.2	79.2	129.3	91.7	80
High	1.223	2.45887e-05	IsMasterProtein	Q9BYG5	0.292422	0.2341	0.350744	2.32953e-07	Partitioning defective 6 homolog beta OS=Homo sapiens OX=9606 GN=PARD6B PE=1 SV=1	0.001	16.354	11	5	6	5	372	41.2	5.58	5	cell division;cell organization and biogenesis;regulation of biological process	cytoplasm;cytosol;membrane;nucleus	protein binding	Pf00564, Pf00595	84612	ENSG00000124171.8	PARD6B	20	Rap1 signaling pathway; Tight junction; Axon guidance; Hippo signaling pathway; Endocytosis		Tight junction interactions	9	0	110	90	1.31	4.69	109	110.2	110.8	110.8	109.3	107.6	110.4	112.4	85.3	90.4	87.5	91.7	84.3
High	1.223	0.000336293	IsMasterProtein	Q9ULX9	0.276625	0.179377	0.373874	0.000112328	Transcription factor MafF OS=Homo sapiens OX=9606 GN=MAFF PE=1 SV=2	0.001	12.225	20	3	5	3	164	17.7	9.8	3	cell differentiation;coagulation;metabolic process;regulation of biological process	mitochondrion;nucleus	DNA binding	Pf03131	23764	ENSG00000185022.11	MAFF	22		NRF2 pathway; Myometrial Relaxation and Contraction Pathways	Factors involved in megakaryocyte development and platelet production	4	0	110	90	7.23	5.6	107.7	111.4	95.8	113.5	102.8	110.1	112.9	122.6	92	90.8	100.6	86.4	83.2
High	1.222	0.0970461	IsMasterProtein	A0A0C4DFS6	0.193047	0.0245996	0.361494	0.0601522	Protein sprouty homolog 4 OS=Homo sapiens OX=9606 GN=SPRY4 PE=1 SV=1	0.002	4.319	4	1	1	1	322	34.9	7.87	1	development;regulation of biological process	cytoplasm;membrane	protein binding	Pf05210	81848	ENSG00000187678.8	SPRY4	5				0	0	110	90	6.31	17.02	100.2	109.9	117.1	112.1	104.6	99.2	108	98.6	86.9	87.1	130.1	103.3	85.3
High	1.222	0.215924	IsMasterProtein	E9PBP6	0.178307	-0.0282437	0.384857	0.154469	Microsomal triglyceride transfer protein large subunit OS=Homo sapiens OX=9606 GN=MTTP PE=1 SV=1	0.001	28.83	9	8	8	8	921	102.6	8.21	8	cell organization and biogenesis;metabolic process;response to stimulus;transport	endoplasmic reticulum;Golgi;membrane;organelle lumen	protein binding;transporter activity	Pf01347	4547	ENSG00000138823.13	MTTP	4		Statin Pathway		1	0	110	90	3.78	24.09	107.9	108.3	104.8	110.5	100.4	107.4	102.8	99.6	92.1	88.7	150.5	92.5	83.2
High	1.222	4.81712e-07	IsMasterProtein	Q6NUQ4	0.284057	0.226012	0.342103	2.99324e-07	Transmembrane protein 214 OS=Homo sapiens OX=9606 GN=TMEM214 PE=1 SV=2	0.001	90.401	27	18	29	18	689	77.1	9.14	18	cell death	cytosol;endoplasmic reticulum;Golgi;membrane		Pf10151	54867	ENSG00000119777.18	TMEM214	2				0	0	110	90	3.35	3.41	114.9	111.4	109.9	110.2	109.3	109.7	111.2	101.8	87.1	94.8	92.7	90.4	92.9
High	1.222	0.0910489	IsMasterProtein	Q9BPZ7	0.256248	0.027609	0.484886	0.0656441	Target of rapamycin complex 2 subunit MAPKAP1 OS=Homo sapiens OX=9606 GN=MAPKAP1 PE=1 SV=2	0.001	15.156	13	6	7	6	522	59.1	7.55	6	cell organization and biogenesis;regulation of biological process;response to stimulus	cytosol;Golgi;membrane;nucleus	protein binding	Pf05422	79109	ENSG00000119487.16	MAPKAP1	9	mTOR signaling pathway	Target Of Rapamycin (TOR) Signaling; VEGFA-VEGFR2 Signaling Pathway; Angiopoietin Like Protein 8 Regulatory Pathway; Interferon type I signaling pathways	PIP3 activates AKT signaling; CD28 dependent PI3K/Akt signaling; Regulation of TP53 Degradation; VEGFR2 mediated vascular permeability; Constitutive Signaling by AKT1 E17K in Cancer	28	0	110	90	18.2	16.16	89.1	97.4	107.3	99	111.4	107.8	104.8	154.7	78.5	82.7	74.1	105.5	85.2
High	1.222	0.944334	IsMasterProtein	Q9UIW2	0.0254377	-0.4361	0.486975	0.936394	Plexin-A1 OS=Homo sapiens OX=9606 GN=PLXNA1 PE=1 SV=3	0	60.791	8	15	19	15	1896	210.9	6.92	15	cell growth;cellular component movement;development;regulation of biological process;response to stimulus	membrane	protein binding;receptor activity;signal transducer activity	Pf01403, Pf01437, Pf01833, Pf08337	5361	ENSG00000114554.11	PLXNA1	3	Axon guidance		SEMA3A-Plexin repulsion signaling by inhibiting Integrin adhesion; Other semaphorin interactions; Sema3A PAK dependent Axon repulsion; CRMPs in Sema3A signaling	8	0	110	90	11.9	65.28	87.8	93.9	94.6	89.6	93	93.4	88.7	122.9	73.2	75.5	271.6	84.9	77.1
High	1.221	0.00143409	IsMasterProtein	P06213	0.255126	0.166902	0.343349	9.50797e-05	Insulin receptor OS=Homo sapiens OX=9606 GN=INSR PE=1 SV=4	0.001	98.123	13	21	29	21	1382	156.2	6.2	21	cell organization and biogenesis;metabolic process;regulation of biological process;response to stimulus	membrane;organelle lumen	catalytic activity;nucleotide binding;protein binding;receptor activity;signal transducer activity	Pf00041, Pf00069, Pf00757, Pf01030, Pf07714	3643	ENSG00000171105.13	INSR	19	Insulin signaling pathway; Longevity regulating pathway; Adherens junction; Type II diabetes mellitus; Ovarian steroidogenesis; Regulation of lipolysis in adipocytes; mTOR signaling pathway; cGMP-PKG signaling pathway; Non-alcoholic fatty liver disease (NAFLD); FoxO signaling pathway; Aldosterone-regulated sodium reabsorption; HIF-1 signaling pathway; PI3K-Akt signaling pathway; AMPK signaling pa…	AMP-activated Protein Kinase (AMPK) Signaling; Selenium Micronutrient Network; Vitamin B12 Metabolism; Type II diabetes mellitus; Folate Metabolism; AGE/RAGE pathway; Nanoparticle triggered autophagic cell death; Transcription factor regulation in adipogenesis; Angiopoietin Like Protein 8 Regulatory Pathway; Focal Adhesion-PI3K-Akt-mTOR-signaling pathway; Leptin Insulin Overlap; Insulin Signaling…	Signal attenuation; Insulin receptor recycling; PI5P, PP2A and IER3 Regulate PI3K/AKT Signaling; IRS activation	43	0	110	90	2.08	8.44	107.8	113.2	107.6	109.3	107.7	105.3	108.8	109.6	87.4	89.3	109.2	90.1	85.3
High	1.221	0.0946716	IsMasterProtein	P20337	0.220295	0.0313431	0.409247	0.0560937	Ras-related protein Rab-3B OS=Homo sapiens OX=9606 GN=RAB3B PE=1 SV=2	0.001	18.927	23	5	7	5	219	24.7	5.02	5	cell organization and biogenesis;metabolic process;regulation of biological process;response to stimulus;transport	cytoplasm;cytosol;membrane	catalytic activity;nucleotide binding;protein binding	Pf00025, Pf00071, Pf08477	5865	ENSG00000169213.6	RAB3B	1	Tight junction		RAB geranylgeranylation	4	0	110	90	6.61	20.58	111.4	104.5	107.9	106.1	99.1	99.3	106.4	121.2	90.2	85.7	139.9	83.7	88.3
High	1.221	0.00788917	IsMasterProtein	Q96IF1	0.250585	0.119862	0.381308	0.00331039	LIM domain-containing protein ajuba OS=Homo sapiens OX=9606 GN=AJUBA PE=1 SV=1	0	74.817	28	13	16	13	538	56.9	7.14	13	cell organization and biogenesis;cellular component movement;metabolic process;regulation of biological process;response to stimulus	cytoplasm;cytoskeleton;cytosol;Golgi;membrane;nucleus	metal ion binding;protein binding	Pf00412	84962	ENSG00000129474.15	AJUBA	14	Hippo signaling pathway -multiple species; Hippo signaling pathway	Interleukin-1 Induced Activation of NF-kappa-B	Oxygen-dependent proline hydroxylation of Hypoxia-inducible Factor Alpha; Activation of anterior HOX genes in hindbrain development during early embryogenesis; Regulation of PLK1 Activity at G2/M Transition	16	0	110	90	6.61	11.74	105.2	103.1	119.7	114.8	106.7	108.8	112.7	96.9	82.9	88.1	116.8	91.1	88.3
High	1.221	2.10521e-06	IsMasterProtein	Q9NWT1	0.31443	0.24751	0.381349	4.80243e-07	p21-activated protein kinase-interacting protein 1 OS=Homo sapiens OX=9606 GN=PAK1IP1 PE=1 SV=2	0	56.507	38	14	22	14	392	43.9	8.91	14	cell proliferation;regulation of biological process	nucleus	protein binding	Pf00400	55003	ENSG00000111845.4	PAK1IP1	6				0	0	110	90	3.55	4.74	109.5	116.3	107.1	109.1	107.1	112.2	108.4	117	85.2	86.4	83.8	97.3	89.5
High	1.22	6.94661e-06	IsMasterProtein	O00560	0.30133	0.237227	0.365433	4.78474e-07	Syntenin-1 OS=Homo sapiens OX=9606 GN=SDCBP PE=1 SV=1	0.001	20.365	16	6	8	6	298	32.4	7.53	6	cell communication;cell organization and biogenesis;regulation of biological process;response to stimulus;transport	cytoplasm;cytoskeleton;cytosol;endoplasmic reticulum;extracellular;membrane;nucleus;organelle lumen	protein binding	Pf00595, Pf13180	6386	ENSG00000137575.11	SDCBP	8		Ectoderm Differentiation	Ephrin signaling; Neutrophil degranulation; Neurofascin interactions	10	0	109.9	90.1	2.66	4.76	107.8	112.5	107.5	115.2	110.2	111.8	111.4	106.6	90.3	88.9	85.7	91.6	92.8
High	1.22	0.00162788	IsMasterProtein	P78504	0.325122	0.203246	0.446998	0.000205383	Protein jagged-1 OS=Homo sapiens OX=9606 GN=JAG1 PE=1 SV=3	0.001	79.713	18	21	27	21	1218	133.7	6.06	21	cell communication;cell differentiation;development;metabolic process;regulation of biological process;response to stimulus	extracellular;membrane	metal ion binding;protein binding;structural molecule activity	Pf00008, Pf01414, Pf07657	182	ENSG00000101384.11	JAG1	20	TNF signaling pathway; Notch signaling pathway; Endocrine resistance; Breast cancer; Th1 and Th2 cell differentiation	Primary Focal Segmental Glomerulosclerosis FSGS; Notch Signaling Pathway; NOTCH1 regulation of human endothelial cell calcification; Amplification and Expansion of Oncogenic Pathways as Metastatic Traits; Canonical and Non-canonical Notch signaling; VEGFA-VEGFR2 Signaling Pathway; H19 action Rb-E2F1 signaling and CDK-beta-catenin activity; Notch Signaling Pathway	Constitutive Signaling by NOTCH1 t(7;9)(NOTCH1:M1580_K2555) Translocation Mutant; Activated NOTCH1 Transmits Signal to the Nucleus; Signaling by NOTCH4; NOTCH2 Activation and Transmission of Signal to the Nucleus; Constitutive Signaling by NOTCH1 PEST Domain Mutants; RUNX3 regulates NOTCH signaling; Constitutive Signaling by NOTCH1 HD Domain Mutants; Constitutive Signaling by NOTCH1 HD+PEST Domai…	37	0	109.9	90.1	4.49	9.76	114.3	110.7	112.1	112.9	112.4	116.8	108.9	100.1	91.8	94.1	68.5	92.7	89.1
High	1.22	0.000636012	IsMasterProtein	Q9HCL2	0.309768	0.207411	0.412124	5.89564e-05	Glycerol-3-phosphate acyltransferase 1, mitochondrial OS=Homo sapiens OX=9606 GN=GPAM PE=1 SV=3	0.001	18.407	8	4	4	4	828	93.7	7.74	4	defense response;metabolic process;regulation of biological process;response to stimulus;transport	membrane;mitochondrion	catalytic activity	Pf01553	57678	ENSG00000119927.13	GPAM	10	Glycerophospholipid metabolism; Metabolic pathways; Glycerolipid metabolism	Sterol Regulatory Element-Binding Proteins (SREBP) signalling; Estrogen Receptor Pathway; Triacylglyceride Synthesis	Synthesis of PA; Triglyceride biosynthesis; Activation of gene expression by SREBF (SREBP); RUNX1 regulates estrogen receptor mediated transcription	21	0	109.9	90.1	3.99	9.09	113.7	108.5	107.6	107.7	110.5	119.7	105.8	110.9	91.8	89.1	93.2	105.6	79.8
High	1.22	3.98437e-05	IsMasterProtein	Q9UIV1	0.2879	0.204271	0.371528	1.54407e-05	CCR4-NOT transcription complex subunit 7 OS=Homo sapiens OX=9606 GN=CNOT7 PE=1 SV=3	0.001	22.128	18	4	4	4	285	32.7	4.84	4	cell organization and biogenesis;defense response;metabolic process;regulation of biological process;response to stimulus	cytoplasm;cytosol;membrane;nucleus	catalytic activity;metal ion binding;protein binding;RNA binding;signal transducer activity	Pf04857	29883	ENSG00000198791.11	CNOT7	8	RNA degradation		TP53 regulates transcription of additional cell cycle genes whose exact role in the p53 pathway remain uncertain; Deadenylation of mRNA	10	0	109.9	90.1	5.04	5.63	108.9	114.5	110.9	114.7	107.7	113.8	97.7	111.3	86	90.7	96.6	91.5	84.4
High	1.22	0.00048606	IsMasterProtein	Q9Y6M4-4	0.282687	0.17655	0.388823	0.000207643	Isoform 4 of Casein kinase I isoform gamma-3 OS=Homo sapiens OX=9606 GN=CSNK1G3	0.001	16.324	12	4	7	4	424	49	9.11	4	metabolic process;regulation of biological process;response to stimulus;transport	cytoplasm;nucleus	catalytic activity;nucleotide binding	Pf00069, Pf07714, Pf12605	1456	ENSG00000151292.17	CSNK1G3	5				0	0	109.9	90.1	7.02	7.16	100.8	117.2	108	110.6	111.3	110.5	98.2	121.6	82.4	88.6	96.9	91.6	81.1
High	1.219	1.13397e-06	IsMasterProtein	P33240	0.278858	0.217976	0.339741	6.40447e-07	Cleavage stimulation factor subunit 2 OS=Homo sapiens OX=9606 GN=CSTF2 PE=1 SV=1	0	47.114	19	10	16	10	577	60.9	6.83	10	metabolic process	nucleus	protein binding;RNA binding	Pf00076, Pf13893, Pf14259, Pf14304, Pf14327	1478	ENSG00000101811.13	CSTF2	X	mRNA surveillance pathway	mRNA Processing	Cleavage of Growing Transcript in the Termination Region ; Processing of Intronless Pre-mRNAs; mRNA 3'-end processing; mRNA Splicing - Major Pathway; tRNA processing in the nucleus	15	0	109.9	90.1	3.61	3.69	112.9	113.4	106.6	110	105.4	109	104.6	115.3	93.9	88.9	85.3	92	90.6
High	1.219	0.00372425	IsMasterProtein	Q96BD5	0.295458	0.162071	0.428845	0.00105598	PHD finger protein 21A OS=Homo sapiens OX=9606 GN=PHF21A PE=1 SV=1	0.001	10.433	7	5	7	5	680	74.8	9.45	5	cell organization and biogenesis;coagulation;metabolic process;regulation of biological process	nucleus	catalytic activity;DNA binding;metal ion binding;protein binding	Pf00628, Pf13771, Pf13831	51317	ENSG00000135365.15	PHF21A	11			HDACs deacetylate histones; Factors involved in megakaryocyte development and platelet production	5	0	109.9	90.1	6.14	10.6	105.1	118.7	112.9	115.2	111.4	112	108.2	96.8	99.9	98.5	71.1	92.2	90.8
High	1.219	1.11088e-07	IsMasterProtein	Q9H3N1	0.285169	0.234731	0.335608	5.66224e-08	Thioredoxin-related transmembrane protein 1 OS=Homo sapiens OX=9606 GN=TMX1 PE=1 SV=1	0	52.697	24	8	24	8	280	31.8	4.98	8	cellular homeostasis;metabolic process;regulation of biological process;response to stimulus;transport	endoplasmic reticulum;membrane	catalytic activity	Pf00085, Pf13098	81542	ENSG00000139921.12	TMX1	14				0	0	109.9	90.1	3.07	2.33	109.2	111.3	108.3	112.9	114.1	111.2	103.2	108.7	90.7	91.1	90.1	93.5	87
High	1.219	0.00253715	IsMasterProtein	Q9UG56	0.261639	0.151523	0.371755	0.000585942	Phosphatidylserine decarboxylase proenzyme, mitochondrial OS=Homo sapiens OX=9606 GN=PISD PE=2 SV=4	0.001	37.148	19	9	10	9	409	46.6	9.42	9	metabolic process	membrane;mitochondrion;nucleus	catalytic activity	Pf02666	23761	ENSG00000241878.11	PISD	22	Glycerophospholipid metabolism; Metabolic pathways		Synthesis of PE	7	0	109.9	90.1	4.7	10.04	114.3	104	105.5	110	112.6	106.8	116	101.9	91.6	87.1	112.1	92.7	85.1
High	1.218	2.70955e-07	IsMasterProtein	P31040	0.284292	0.2284	0.340183	1.96372e-07	Succinate dehydrogenase [ubiquinone] flavoprotein subunit, mitochondrial OS=Homo sapiens OX=9606 GN=SDHA PE=1 SV=2	0.002	173.723	36	26	69	26	664	72.6	7.39	26	metabolic process;transport	membrane;mitochondrion	catalytic activity;nucleotide binding;protein binding	Pf00890, Pf02910	6389	ENSG00000073578.16	SDHA	5	Huntington's disease; Non-alcoholic fatty liver disease (NAFLD); Parkinson's disease; Citrate cycle (TCA cycle); Oxidative phosphorylation; Metabolic pathways; Alzheimer's disease; Carbon metabolism	Electron Transport Chain; TCA Cycle and Deficiency of Pyruvate Dehydrogenase complex (PDHc); Amino Acid metabolism; TCA Cycle	Respiratory electron transport; Citric acid cycle (TCA cycle)	18	0	109.8	90.2	3.11	3.28	115.1	111.9	108	110	111.3	108.5	110.5	103.4	93.2	92.9	84.5	88.6	92.6
High	1.218	0.000351365	IsMasterProtein	P35914	0.313099	0.213206	0.412991	4.09489e-05	Hydroxymethylglutaryl-CoA lyase, mitochondrial OS=Homo sapiens OX=9606 GN=HMGCL PE=1 SV=2	0.001	85.459	44	14	25	14	325	34.3	8.54	14	cell organization and biogenesis;metabolic process;response to stimulus	membrane;mitochondrion;organelle lumen	catalytic activity;metal ion binding;protein binding	Pf00682	3155	ENSG00000117305.14	HMGCL	1	Metabolic pathways; Peroxisome; Valine, leucine and isoleucine degradation; Synthesis and degradation of ketone bodies; Butanoate metabolism	Synthesis and Degradation of Ketone Bodies; Amino Acid metabolism	Synthesis of Ketone Bodies	11	0	109.8	90.2	4.26	7.77	115.9	114.4	109.7	107.6	114.2	112.4	110.3	101.2	95	91.8	73	91.2	94.2
High	1.218	1.0401e-05	IsMasterProtein	Q00765	0.272666	0.210084	0.335249	1.14252e-06	Receptor expression-enhancing protein 5 OS=Homo sapiens OX=9606 GN=REEP5 PE=1 SV=3	0.001	28.916	18	4	10	4	189	21.5	8.1	4		endoplasmic reticulum;membrane	protein binding	Pf03134	7905	ENSG00000129625.12	REEP5	5			Olfactory Signaling Pathway; GPCR downstream signalling	4	0	109.8	90.2	2.65	4.77	109.6	110.1	108.7	110.8	105.7	109.6	105.9	114.8	87.6	91.2	88.9	85.3	91.4
High	1.218	8.62595e-07	IsMasterProtein	Q86SQ0-3	0.294959	0.235759	0.354159	2.46667e-07	Isoform 3 of Pleckstrin homology-like domain family B member 2 OS=Homo sapiens OX=9606 GN=PHLDB2	0.001	132.89	25	32	40	32	1237	139.9	7.12	32	cell organization and biogenesis;metabolic process;regulation of biological process	cytoskeleton;cytosol;membrane	protein binding	Pf00169, Pf02463, Pf04111, Pf09731, Pf09744, Pf13166	90102	ENSG00000144824.20	PHLDB2	3		Regulation of Microtubule Cytoskeleton		1	0	109.8	90.2	2.94	3.85	110	112	115.5	104.3	109.2	111.8	110	108.5	90.3	91.4	81.6	90.1	90.2
High	1.218	0.00120581	IsMasterProtein	Q96DV4	0.251232	0.162011	0.340454	0.000123173	39S ribosomal protein L38, mitochondrial OS=Homo sapiens OX=9606 GN=MRPL38 PE=1 SV=2	0	65.227	33	14	17	14	380	44.6	7.53	14	cell organization and biogenesis;metabolic process	membrane;mitochondrion;ribosome		Pf01161	64978	ENSG00000204316.12	MRPL38	17			Mitochondrial translation initiation; Mitochondrial translation elongation; Mitochondrial translation termination	6	0	109.8	90.2	2.8	8.35	110.1	108	109.3	112.9	110.3	104.6	103.8	109.7	90.2	88.3	109.7	89.8	84.4
High	1.218	2.02336e-07	IsMasterProtein	Q99653	0.267581	0.215024	0.320138	1.95024e-07	Calcineurin B homologous protein 1 OS=Homo sapiens OX=9606 GN=CHP1 PE=1 SV=3	0	30.384	48	10	17	10	195	22.4	5.1	10	cell organization and biogenesis;cellular homeostasis;metabolic process;regulation of biological process;response to stimulus;transport	cytoplasm;cytoskeleton;cytosol;endoplasmic reticulum;membrane;nucleus	enzyme regulator activity;metal ion binding;protein binding;transporter activity	Pf00036, Pf12174, Pf13405, Pf13499, Pf13833	11261	ENSG00000187446.11	CHP1	15		Alzheimers Disease; T-Cell antigen Receptor (TCR) pathway during Staphylococcus aureus infection	Hyaluronan uptake and degradation	7	0	109.8	90.2	3.03	2.85	108.3	111.2	107	113.1	111.4	112.7	106	104.3	88.6	91.1	95.5	87.8	90.6
High	1.218	0.349097	IsMasterProtein	Q9H1Z4	0.148623	-0.082283	0.379529	0.293702	WD repeat-containing protein 13 OS=Homo sapiens OX=9606 GN=WDR13 PE=1 SV=2	0.001	17.203	9	3	3	3	485	53.7	9.14	3		membrane;nucleus	protein binding	Pf00400	64743		WDR13	X				0	0	109.8	90.2	7.26	24.59	111.3	108.1	104.7	113.1	93.3	99.5	94.5	108.6	78.1	85.9	149	88.8	77.8
High	1.217	0.0114204	IsMasterProtein	A0A087WT87	0.300839	0.136614	0.465063	0.00455774	Amino acid transporter OS=Homo sapiens OX=9606 GN=SLC1A3 PE=1 SV=1	0.002	4.433	6	2	2	2	496	54.2	7.44	2	cell communication;cell organization and biogenesis;metabolic process;regulation of biological process;response to stimulus;transport	cell surface;membrane	metal ion binding;transporter activity	Pf00375	6507	ENSG00000079215.13	SLC1A3	5		Synaptic Vesicle Pathway; Sudden Infant Death Syndrome (SIDS) Susceptibility Pathways		2	0	109.8	90.2	7.79	13.24	109.2	111.7	114.5	113.7	119.6	117	101.7	93.6	101.8	90	99.5	100.9	75.3
High	1.217	0.0237662	IsMasterProtein	A0A140T9J9	0.226946	0.0798842	0.374008	0.0138196	HLA class I histocompatibility antigen, Cw-6 alpha chain OS=Homo sapiens OX=9606 GN=HLA-C PE=1 SV=1	0.004	2.681	2	1	1	1	372	41.6	6.11	1	response to stimulus	membrane		Pf00129, Pf07654		ENSG00000228299.9		CHR_HSCHR6_MHC_DBB_CTG1				0	0	109.8	90.2	8.22	11.27	111.6	105.2	113.5	119.2	100.4	107.6	113.3	91	102.8	90.1	105.2	88.1	90
High	1.217	0.000606049	IsMasterProtein	P52756	0.273641	0.167969	0.379312	0.000269641	RNA-binding protein 5 OS=Homo sapiens OX=9606 GN=RBM5 PE=1 SV=2	0	49.764	13	12	16	12	815	92.1	6.28	12	cell death;cell organization and biogenesis;metabolic process;regulation of biological process	nucleus;spliceosomal complex	DNA binding;metal ion binding;protein binding;RNA binding	Pf00076, Pf00641, Pf01585, Pf12656, Pf14259	10181	ENSG00000003756.16	RBM5	3		mRNA Processing	mRNA Splicing - Major Pathway	5	0	109.8	90.2	6.9	6.91	117.3	107.7	108.6	113.4	112.3	106.3	116.4	93.6	98.6	91.4	82.1	90.2	95.2
High	1.216	0.000351365	IsMasterProtein	A0A087WVT1	0.268543	0.172857	0.36423	0.00012723	Zinc finger protein 48 OS=Homo sapiens OX=9606 GN=ZNF48 PE=1 SV=1	0.001	14.775	10	5	5	5	495	54	9.83	5	metabolic process;regulation of biological process	nucleus	DNA binding;metal ion binding	Pf00096, Pf13465	197407	ENSG00000180035.12	ZNF48	16				0	0	109.8	90.2	5.43	7.29	118.4	113.4	105.9	106.3	112.6	111	107.3	98.9	94.6	84.4	103.6	84.4	91.8
High	1.216	1.45804e-05	IsMasterProtein	O14734	0.27702	0.213412	0.340627	1.14648e-06	Acyl-coenzyme A thioesterase 8 OS=Homo sapiens OX=9606 GN=ACOT8 PE=1 SV=1	0.001	26.608	24	8	10	8	319	35.9	7.56	8	cell organization and biogenesis;metabolic process;regulation of biological process	cytoplasm;mitochondrion;organelle lumen	catalytic activity;protein binding	Pf02551, Pf13622	10005	ENSG00000101473.16	ACOT8	20	Metabolic pathways; Primary bile acid biosynthesis; Peroxisome		Beta-oxidation of pristanoyl-CoA; Synthesis of bile acids and bile salts via 7alpha-hydroxycholesterol; alpha-linolenic acid (ALA) metabolism; Beta-oxidation of very long chain fatty acids	15	0	109.8	90.2	2.55	4.92	106.4	110.5	113.2	113.6	106.8	110.3	107.6	107.8	87	88.2	90.6	99.1	84.7
High	1.216	9.33796e-06	IsMasterProtein	P56545-2	0.300614	0.229972	0.371256	1.511e-06	Isoform 2 of C-terminal-binding protein 2 OS=Homo sapiens OX=9606 GN=CTBP2	0.001	37.325	8	6	11	6	985	106.1	8.02	6	cell differentiation;metabolic process;regulation of biological process	cytosol;nucleus	catalytic activity;nucleotide binding;protein binding	Pf00389, Pf02826, Pf03154	1488	ENSG00000175029.16	CTBP2	10		Neural Crest Differentiation; Notch Signaling Pathway; Mesodermal Commitment Pathway; Wnt Signaling Pathway and Pluripotency		4	0	109.7	90.3	5.34	3.46	106.9	106.9	103.7	106.3	113.6	111.6	111.9	122.4	85.3	91.9	94.4	89.9	88.6
High	1.216	0.000437763	IsMasterProtein	Q14191	0.318614	0.204534	0.432694	0.000132768	Werner syndrome ATP-dependent helicase OS=Homo sapiens OX=9606 GN=WRN PE=1 SV=2	0.001	20.011	5	8	12	8	1432	162.4	6.34	8	cell communication;cell organization and biogenesis;metabolic process;regulation of biological process;response to stimulus;transport	cytoplasm;nucleus	catalytic activity;DNA binding;metal ion binding;nucleotide binding;protein binding	Pf00270, Pf00271, Pf00570, Pf01612, Pf09382, Pf14493	7486	ENSG00000165392.9	WRN	8			G2/M DNA damage checkpoint; Presynaptic phase of homologous DNA pairing and strand exchange; Resolution of D-loop Structures through Synthesis-Dependent Strand Annealing (SDSA); Processing of DNA double-strand break ends; HDR through Single Strand Annealing (SSA); Regulation of TP53 Activity through Phosphorylation; SUMOylation of DNA damage response and repair proteins; Resolution of D-loop Stru…	27	0	109.7	90.3	6.95	8.49	108.7	108.6	105.9	105.3	111.8	110.9	107.2	129.2	91.1	88.4	74.2	86.9	90.3
High	1.216	7.67717e-05	IsMasterProtein	Q8NAF0	0.279662	0.194355	0.364969	2.54889e-05	Zinc finger protein 579 OS=Homo sapiens OX=9606 GN=ZNF579 PE=1 SV=2	0.001	42.296	19	9	13	9	562	60.5	8.69	9	metabolic process;regulation of biological process	nucleus	DNA binding;metal ion binding;RNA binding		163033	ENSG00000218891.4	ZNF579	19				0	0	109.7	90.3	4.99	6.22	115	119.9	103.4	110.8	108.4	105.3	106.8	107.4	95.4	96.4	98.5	90.1	87.4
High	1.216	0.0903738	IsMasterProtein	Q99574	0.194102	0.0335669	0.354637	0.0480158	Neuroserpin OS=Homo sapiens OX=9606 GN=SERPINI1 PE=1 SV=1	0.001	20.418	15	7	9	7	410	46.4	4.91	7	regulation of biological process	extracellular;organelle lumen	enzyme regulator activity	Pf00079	5274	ENSG00000163536.12	SERPINI1	3				0	0	109.7	90.3	3.36	17.73	100	107.7	103.1	106.3	112.3	106.5	106.3	107.2	87.7	85.7	134.4	92.4	92.3
High	1.215	1.57724e-09	IsMasterProtein	A0A3B3IUD7	0.276374	0.236999	0.315749	4.06808e-09	Programmed cell death 11, isoform CRA_a OS=Homo sapiens OX=9606 GN=PDCD11 PE=1 SV=1	0.005	280.519	37	69	89	69	1872	208.7	8.87	69												0	0	109.7	90.3	1.84	1.33	110.6	109.2	108.9	110.9	110.1	112.3	109	105.5	90.8	90.1	92.9	89.8	90.5
High	1.215	1.22409e-06	IsMasterProtein	Q14692	0.283916	0.224028	0.343804	4.31256e-07	Ribosome biogenesis protein BMS1 homolog OS=Homo sapiens OX=9606 GN=BMS1 PE=1 SV=1	0.001	89.475	17	22	28	22	1282	145.7	6.44	22	cell organization and biogenesis;metabolic process	nucleus	catalytic activity;nucleotide binding;RNA binding	Pf04950, Pf08142	9790	ENSG00000165733.7	BMS1	10	Ribosome biogenesis in eukaryotes		Major pathway of rRNA processing in the nucleolus and cytosol; rRNA modification in the nucleus and cytosol	6	0	109.7	90.3	4.03	3.1	118.5	107.5	108.7	111.6	111.4	106.9	110.5	103.4	91.5	91.3	88.3	89.1	87
High	1.214	3.19143e-05	IsMasterProtein	E9PIF2	0.290786	0.213105	0.368467	6.41443e-06	RNA helicase OS=Homo sapiens OX=9606 GN=DDX10 PE=1 SV=1	0	58.232	19	15	17	15	835	96.4	8.76	15			catalytic activity;nucleotide binding;RNA binding	Pf00270, Pf00271, Pf13959		ENSG00000178105.9		11				0	0	109.7	90.3	3.96	5.76	109	115.5	105.2	109.3	116.5	111.8	104.7	108	89.9	89.8	80.3	96.2	88
High	1.214	0.00325052	IsMasterProtein	E9PQT8	0.254654	0.137918	0.37139	0.00119492	PHD finger protein 1 OS=Homo sapiens OX=9606 GN=PHF1 PE=1 SV=1	0.002	4.319	2	1	1	1	419	45.7	7.84	1	regulation of biological process;response to stimulus		metal ion binding;protein binding	Pf00628, Pf15057		ENSG00000112511.17		6				0	0	109.6	90.4	5.95	9.57	111.1	112.8	105.6	101.2	111.8	114	97.6	115.3	82.9	93.9	97.6	92.4	81.3
High	1.214	7.63419e-07	IsMasterProtein	P16152	0.268611	0.211033	0.326189	5.2294e-07	Carbonyl reductase [NADPH] 1 OS=Homo sapiens OX=9606 GN=CBR1 PE=1 SV=3	0.001	82.552	60	15	28	15	277	30.4	8.32	15	cell differentiation;metabolic process	cytoplasm;cytosol	catalytic activity	Pf00106, Pf01370, Pf08659, Pf13561	873; 54093	ENSG00000159228.12	CBR1; SETD4	21	Arachidonic acid metabolism; Metabolic pathways; Chemical carcinogenesis; Metabolism of xenobiotics by cytochrome P450	NRF2 pathway	Synthesis of Prostaglandins (PG) and Thromboxanes (TX)	10	0	109.7	90.3	3.39	3.28	102.4	106.7	112.8	106.7	113.2	111.1	111.3	109.9	85.9	87.5	90.8	93.1	94
High	1.214	0.0803418	IsMasterProtein	Q5T0W9	0.207531	0.0275295	0.387532	0.0587179	Protein FAM83B OS=Homo sapiens OX=9606 GN=FAM83B PE=1 SV=1	0.001	24.698	7	9	11	9	1011	114.7	8.97	9	cell proliferation;regulation of biological process;response to stimulus	cytoplasm;membrane	catalytic activity;protein binding	Pf07894, Pf13091	222584	ENSG00000168143.8	FAM83B	6				0	0	109.7	90.3	11.75	12.24	115.4	104.4	98.8	113.9	112.8	112.8	119.1	80.5	114.7	90.1	85.2	94.2	96.4
High	1.214	0.120379	IsMasterProtein	Q5THK1	0.197115	0.0152279	0.379002	0.0747622	Protein PRR14L OS=Homo sapiens OX=9606 GN=PRR14L PE=1 SV=1	0.001	20.806	6	11	15	11	2151	237.2	6.33	11				Pf15386	253143	ENSG00000183530.13	PRR14L	22				0	0	109.7	90.3	5.42	19.63	104.2	104.9	96.1	113.2	101.5	109.9	107.6	112.3	85.3	84.6	137.8	91.7	81.9
High	1.214	0.00926992	IsMasterProtein	Q6UWP2	0.266214	0.13791	0.394518	0.00181245	Dehydrogenase/reductase SDR family member 11 OS=Homo sapiens OX=9606 GN=DHRS11 PE=1 SV=1	0.001	10.681	15	3	3	3	260	28.3	6.64	3	metabolic process	extracellular	catalytic activity;nucleotide binding	Pf00106, Pf01370, Pf05368, Pf08659, Pf13460, Pf13561	79154	ENSG00000278535.4; ENSG00000275397.2	DHRS11	17; CHR_HSCHR17_7_CTG4				0	0	109.7	90.3	3.48	11.37	106.3	105.5	112.3	103.1	111.1	113.1	112.5	107.7	89.3	90.3	71.1	106.5	95.7
High	1.214	3.50828e-06	IsMasterProtein	Q9NQ50	0.26389	0.202973	0.324807	1.22347e-06	39S ribosomal protein L40, mitochondrial OS=Homo sapiens OX=9606 GN=MRPL40 PE=1 SV=1	0.001	25.932	32	8	12	8	206	24.5	9.63	8	cell organization and biogenesis;metabolic process	membrane;mitochondrion;nucleus;ribosome	protein binding;RNA binding	Pf09812	64976	ENSG00000185608.8	MRPL40	22			Mitochondrial translation initiation; Mitochondrial translation elongation; Mitochondrial translation termination	6	0	109.7	90.3	3.05	4.21	110	110.9	107.1	114.1	110.3	109.3	108.6	102.6	93.4	91.1	88	98.5	91.7
High	1.213	0.000386357	IsMasterProtein	P18827	0.284603	0.183591	0.385615	0.000122552	Syndecan-1 OS=Homo sapiens OX=9606 GN=SDC1 PE=1 SV=3	0.001	28.602	12	5	7	5	310	32.4	4.63	5	cellular component movement;defense response;metabolic process;regulation of biological process;response to stimulus	cell surface;extracellular;membrane;organelle lumen	protein binding	Pf01034	6382	ENSG00000115884.10	SDC1	2	Malaria; Proteoglycans in cancer; ECM-receptor interaction; Cell adhesion molecules (CAMs)		Defective B4GALT7 causes EDS, progeroid type; Retinoid metabolism and transport; Defective EXT2 causes exostoses 2; Syndecan interactions; Defective EXT1 causes exostoses 1, TRPS2 and CHDS; Signaling by GPCR; HS-GAG biosynthesis; A tetrasaccharide linker sequence is required for GAG synthesis; Cell surface interactions at the vascular wall; Defective B3GALT6 causes EDSP2 and SEMDJL1; HS-GAG degra…	31	0	109.6	90.4	7.75	5.69	124.5	107.7	115.4	102.9	115.5	101.3	112	99.8	91.6	82.4	99.1	86.7	86.3
High	1.213	5.88649e-06	IsMasterProtein	Q9Y3C1	0.29891	0.227076	0.370743	1.94713e-06	Nucleolar protein 16 OS=Homo sapiens OX=9606 GN=NOP16 PE=1 SV=2	0.001	12.237	24	5	5	5	178	21.2	9.94	5		nucleus	RNA binding	Pf09420	51491	ENSG00000048162.20	NOP16	5				0	0	109.6	90.4	4.06	4.8	117.3	109	109.7	101.2	112.1	111.3	109.8	112.1	91.1	92.7	83.5	90.1	93.5
High	1.212	0.00031687	IsMasterProtein	Q9BYD6	0.280295	0.179818	0.380772	0.000133717	39S ribosomal protein L1, mitochondrial OS=Homo sapiens OX=9606 GN=MRPL1 PE=1 SV=2	0	56.827	42	13	18	13	325	36.9	8.78	13	cell organization and biogenesis;metabolic process	membrane;mitochondrion;ribosome	protein binding;RNA binding;structural molecule activity	Pf00687, Pf13003	65008	ENSG00000169288.17	MRPL1	4	Ribosome		Mitochondrial translation initiation; Mitochondrial translation elongation; Mitochondrial translation termination	7	0	109.6	90.4	6.5	6.44	119.1	111.3	109.2	109.3	114.6	110	110	94.2	91.5	94.4	78.3	90.1	97.8
High	1.211	0.281764	IsMasterProtein	A0A2R8Y623	0.169894	-0.0658446	0.405633	0.237791	40S ribosomal protein S7 (Fragment) OS=Homo sapiens OX=9606 GN=RPS7 PE=1 SV=1	0.003	3.435	5	1	1	1	169	19.4	10.1	1												0	0	109.6	90.4	12.42	20.93	116.6	113.8	89.7	92.1	103.8	111.4	91.5	124	88.8	86.2	134.3	75.9	74.2
High	1.211	0.000114158	IsMasterProtein	Q9GZR2	0.237435	0.159197	0.315672	5.73863e-05	RNA exonuclease 4 OS=Homo sapiens OX=9606 GN=REXO4 PE=1 SV=2	0.001	87.242	42	19	22	19	422	46.6	9.77	19	metabolic process;regulation of biological process	nucleus	catalytic activity;RNA binding	Pf00929	57109	ENSG00000280706.2; ENSG00000148300.11	REXO4	9; CHR_HG2030_PATCH				0	0	109.5	90.5	4.6	5.58	110.9	110.9	103.9	106.8	108.6	111.9	98.6	114	87.4	91.8	92.6	90.8	89.1
High	1.21	0.149176	IsMasterProtein	O95178	0.190814	-0.00511527	0.386744	0.108347	NADH dehydrogenase [ubiquinone] 1 beta subcomplex subunit 2, mitochondrial OS=Homo sapiens OX=9606 GN=NDUFB2 PE=1 SV=1	0.004	2.822	7	1	1	1	105	12.1	5.74	1	cell organization and biogenesis;metabolic process;transport	membrane;mitochondrion	catalytic activity;metal ion binding;transporter activity	Pf14813	4708	ENSG00000090266.12	NDUFB2	7	Metabolic pathways; Alzheimer's disease; Non-alcoholic fatty liver disease (NAFLD); Parkinson's disease; Oxidative phosphorylation; Huntington's disease	Electron Transport Chain; Oxidative phosphorylation	Complex I biogenesis	13	0	109.5	90.5	9.15	19.11	106.7	121.8	104	111.6	92.5	113.9	94.8	103.5	99	86.9	135.2	80.8	81.6
High	1.21	8.20284e-06	IsMasterProtein	Q8NHH9-4	0.26978	0.205095	0.334465	1.90231e-06	Isoform 4 of Atlastin-2 OS=Homo sapiens OX=9606 GN=ATL2	0	48.619	28	13	15	13	566	65	6.84	13	cell organization and biogenesis;transport	endoplasmic reticulum;membrane	catalytic activity;nucleotide binding;protein binding	Pf02263	64225		ATL2	2				0	0	109.5	90.5	4.56	3.13	111.2	115.5	111.6	106.4	113.9	106.3	110.1	99.9	88.2	93.5	92.5	86.6	91.6
High	1.21	5.50885e-05	IsMasterProtein	Q9BVP2-2	0.25092	0.175794	0.326045	2.12691e-05	Isoform 2 of Guanine nucleotide-binding protein-like 3 OS=Homo sapiens OX=9606 GN=GNL3	0.001	116.452	42	24	39	24	537	60.5	8.79	24	cell division;cell proliferation;regulation of biological process	membrane;nucleus	catalytic activity;nucleotide binding;protein binding;RNA binding	Pf01926, Pf02421, Pf08701	26354	ENSG00000163938.16	GNL3	3				0	0	109.5	90.5	4.08	5.43	112	107.6	113.2	111.7	105.7	110.7	108.7	99.6	90.1	88	101.1	91.1	87.8
High	1.21	0.0386514	IsMasterProtein	Q9H4I9	0.348823	0.118644	0.579002	0.015349	Essential MCU regulator, mitochondrial OS=Homo sapiens OX=9606 GN=SMDT1 PE=1 SV=1	0.002	4.484	21	2	4	2	107	11.4	7.27	2	cellular homeostasis;transport	membrane;mitochondrion;nucleus;organelle lumen	protein binding	Pf10161	91689	ENSG00000272901.5; ENSG00000272835.3; ENSG00000183172.8; ENSG00000274112.2	C22orf32; SMDT1	22; CHR_HSCHR22_1_CTG1; CHR_HSCHR22_2_CTG1; CHR_HSCHR22_3_CTG1			Processing of SMDT1	3	0	109.5	90.5	7.55	18.92	114.3	114.4	119.9	122.2	107.4	103.5	111.4	96.9	87.6	102.3	56.1	88.6	102.5
High	1.21	1.42629e-06	IsMasterProtein	Q9HC36	0.287794	0.225324	0.350264	5.96575e-07	rRNA methyltransferase 3, mitochondrial OS=Homo sapiens OX=9606 GN=MRM3 PE=1 SV=2	0	55.508	33	16	21	16	420	47	8.73	16	metabolic process	mitochondrion;organelle lumen	catalytic activity;protein binding;RNA binding	Pf00588, Pf08032	55178	ENSG00000171861.10	RNMTL1; MRM3	17			rRNA modification in the mitochondrion	4	0	109.5	90.5	3.49	4.06	114.3	109.5	105.1	107.1	109.6	106.6	111.2	116.2	89.8	90.1	96.3	91.8	84.4
High	1.209	2.22951e-05	IsMasterProtein	P55285	0.262116	0.19765	0.326581	2.50702e-06	Cadherin-6 OS=Homo sapiens OX=9606 GN=CDH6 PE=1 SV=1	0.001	155.807	32	24	42	24	790	88.3	4.93	24	cell organization and biogenesis;regulation of biological process;response to stimulus	membrane	metal ion binding	Pf00028, Pf01049	1004	ENSG00000113361.12	CDH6	5		Neural Crest Differentiation; Ectoderm Differentiation; TGF-B Signaling in Thyroid Cells for Epithelial-Mesenchymal Transition	Adherens junctions interactions	7	0	109.5	90.5	4.81	2.67	116.5	108.8	108.7	109.5	113.3	106.7	110.7	98.6	94.4	92.7	89	89.8	93.7
High	1.209	0.186322	IsMasterProtein	Q13825	0.20426	-0.0185873	0.427108	0.129957	Methylglutaconyl-CoA hydratase, mitochondrial OS=Homo sapiens OX=9606 GN=AUH PE=1 SV=1	0.001	28.821	21	6	6	6	339	35.6	9.48	6	metabolic process	mitochondrion;organelle lumen	catalytic activity;RNA binding	Pf00378	549	ENSG00000148090.11	AUH	9	Metabolic pathways; Valine, leucine and isoleucine degradation	Amino Acid metabolism	Branched-chain amino acid catabolism	6	0	109.5	90.5	6.25	24.89	102.9	112	102.3	106.2	97.4	104.4	104.2	119	83.6	82.4	149.5	94.3	74.4
High	1.209	0.810988	IsMasterProtein	Q8TAA5	0.0708536	-0.320998	0.462706	0.791639	GrpE protein homolog 2, mitochondrial OS=Homo sapiens OX=9606 GN=GRPEL2 PE=1 SV=1	0.002	5.093	7	2	3	2	225	25.4	7.72	2	metabolic process;regulation of biological process;transport	membrane;mitochondrion;organelle lumen	enzyme regulator activity;nucleotide binding;protein binding	Pf01025	134266	ENSG00000164284.14	GRPEL2	5			Mitochondrial protein import; Metabolism of proteins	2	0	109.4	90.6	14.44	49.61	97.9	87.6	102.9	107.8	77.2	102.7	93.4	125.4	76	74.2	222.7	95.6	77.5
High	1.208	0.0370025	IsMasterProtein	F6VDE0	0.220741	0.0636945	0.377788	0.0233281	Probable global transcription activator SNF2L2 OS=Homo sapiens OX=9606 GN=SMARCA2 PE=1 SV=2	0.001	13.408	4	6	7	6	1514	172.5	7.12	6	cell organization and biogenesis;metabolic process;regulation of biological process	cytoskeleton;nucleus	catalytic activity;DNA binding;nucleotide binding;protein binding	Pf00176, Pf00270, Pf00271, Pf00439, Pf07529, Pf07533, Pf08880, Pf11496, Pf14619	6595	ENSG00000080503.22	SMARCA2	9		Retinoblastoma (RB) in Cancer; Pathways Affected in Adenoid Cystic Carcinoma; VEGFA-VEGFR2 Signaling Pathway		3	0	109.4	90.6	9.54	12.76	110	108	104.9	108.1	105.1	94.4	99.8	129.5	88.5	88	115.3	98.1	86.4
High	1.208	3.23957e-08	IsMasterProtein	K7EKE6	0.267684	0.227147	0.308221	8.66715e-09	Lon protease homolog, mitochondrial OS=Homo sapiens OX=9606 GN=LONP1 PE=1 SV=1	0.013	369.496	53	47	131	47	845	95.1	6.27	47	cell organization and biogenesis;metabolic process;regulation of biological process;response to stimulus	cytosol;mitochondrion;nucleus;organelle lumen	catalytic activity;DNA binding;nucleotide binding;RNA binding	Pf00004, Pf00910, Pf01695, Pf02190, Pf05362, Pf05496, Pf07724, Pf07728, Pf08298, Pf13173, Pf13191, Pf13207, Pf13401, Pf13541		ENSG00000196365.11		19				0	0	109.4	90.6	2.18	1.17	113.2	111.1	107.3	109	110	109.6	108.6	105.3	93	91.2	91	89.9	90.5
High	1.208	1.52286e-08	IsMasterProtein	O75381	0.256093	0.212436	0.29975	3.57012e-08	Peroxisomal membrane protein PEX14 OS=Homo sapiens OX=9606 GN=PEX14 PE=1 SV=1	0.001	34.303	20	8	13	8	377	41.2	4.94	8	cell organization and biogenesis;cellular component movement;regulation of biological process;transport	membrane;nucleus	protein binding	Pf04695	5195	ENSG00000142655.12	PEX14	1	Peroxisome			1	0	109.4	90.6	1.94	2.22	109.4	112	109.3	109.4	105.7	107.9	110.8	106.5	90.1	90.6	87.8	92.8	93.1
High	1.208	3.55718e-06	IsMasterProtein	P56192	0.247136	0.191993	0.30228	8.27859e-07	Methionine--tRNA ligase, cytoplasmic OS=Homo sapiens OX=9606 GN=MARS PE=1 SV=2	0.005	262.176	52	39	74	39	900	101.1	6.16	39	cell communication;metabolic process;regulation of biological process;response to stimulus	cytoplasm;cytosol;membrane	catalytic activity;nucleotide binding;protein binding;RNA binding	Pf00043, Pf00133, Pf00458, Pf09334, Pf10978, Pf13409, Pf13410, Pf14497	4141	ENSG00000166986.14	MARS	12	Aminoacyl-tRNA biosynthesis; Selenocompound metabolism		Cytosolic tRNA aminoacylation; SeMet incorporation into proteins	10	0	109.4	90.6	3.73	2.36	108.5	104.7	110.3	109.2	112	110.5	112.7	100.6	94.7	90.8	90.8	89.9	92.4
High	1.208	0.026115	IsMasterProtein	Q96GW9	0.214424	0.0907657	0.338083	0.00664871	Methionine--tRNA ligase, mitochondrial OS=Homo sapiens OX=9606 GN=MARS2 PE=1 SV=2	0	74.075	24	12	15	12	593	66.5	8.09	12	metabolic process	cytoplasm;mitochondrion;organelle lumen	catalytic activity;nucleotide binding	Pf00133, Pf01406, Pf08264, Pf09334	92935	ENSG00000247626.4	MARS2	2	Aminoacyl-tRNA biosynthesis; Selenocompound metabolism	Amino Acid metabolism	Mitochondrial tRNA aminoacylation	7	0	109.4	90.6	0.88	13.42	108.1	106.7	108.5	106.6	107	106.4	105.7	107.6	88.1	90.1	123.7	89.5	87.9
High	1.208	1.96581e-05	IsMasterProtein	Q9BTY2	0.271293	0.207445	0.335141	1.53133e-06	Plasma alpha-L-fucosidase OS=Homo sapiens OX=9606 GN=FUCA2 PE=1 SV=2	0	64.673	26	14	22	14	467	54	6.25	14	metabolic process;regulation of biological process;response to stimulus;transport	extracellular;organelle lumen	catalytic activity;protein binding	Pf01120	2519	ENSG00000001036.13	FUCA2	6	Other glycan degradation		Post-translational protein phosphorylation; Regulation of Insulin-like Growth Factor (IGF) transport and uptake by Insulin-like Growth Factor Binding Proteins (IGFBPs); Neutrophil degranulation	8	0	109.4	90.6	4.77	2.47	115.1	113.6	112.4	111.1	109.2	109.2	106.3	98.5	93.1	92	92.7	87.4	90.5
High	1.207	5.17576e-05	IsMasterProtein	A0A087WT20	0.263269	0.198831	0.327707	2.39767e-06	DDB1- and CUL4-associated factor 13 OS=Homo sapiens OX=9606 GN=DCAF13 PE=1 SV=1	0.001	88.551	31	19	25	19	597	67.5	9.29	19	metabolic process	cytosol;nucleus	protein binding;RNA binding	Pf00400, Pf04158	25879	ENSG00000164934.13	DCAF13	8				0	0	109.4	90.6	5.07	2.13	117.6	111.1	112.9	109.5	109.4	106.6	107.5	98.4	91.5	89.8	90.7	93.7	88.3
High	1.207	0.0258628	IsMasterProtein	A0A087WVZ0	0.226386	0.085444	0.367327	0.0108467	Mitochondrial pyruvate carrier OS=Homo sapiens OX=9606 GN=MPC1 PE=1 SV=1	0.002	5.05	13	2	4	2	109	12.4	9.77	2	transport	membrane;mitochondrion		Pf03650		ENSG00000060762.18		6				0	0	109.4	90.6	5.49	13.95	116.9	105.6	101.7	111.7	102.4	110.8	100.3	110.9	90.8	86.2	123.2	92.7	89.9
High	1.207	0.00078181	IsMasterProtein	Q8N983-4	0.253171	0.16009	0.346252	0.000170318	Isoform 4 of 39S ribosomal protein L43, mitochondrial OS=Homo sapiens OX=9606 GN=MRPL43	0	33.062	40	7	10	7	159	17.8	9.88	7	cell organization and biogenesis;metabolic process	membrane;ribosome	protein binding;RNA binding;structural molecule activity	Pf05047	84545	ENSG00000055950.16	MRPL43	10				0	0	109.4	90.6	4.28	7.8	104	112.2	104.5	111.3	104.3	108.6	107.2	117.1	90.8	91.5	103.3	87.9	84.1
High	1.207	0.129987	IsMasterProtein	Q9Y2P8	0.25759	0.00473874	0.51044	0.0933047	RNA 3'-terminal phosphate cyclase-like protein OS=Homo sapiens OX=9606 GN=RCL1 PE=1 SV=3	0.001	35.517	28	10	15	10	373	40.8	9.26	10	metabolic process	nucleus	catalytic activity	Pf01137, Pf05189	10171	ENSG00000120158.11	RCL1	9	Ribosome biogenesis in eukaryotes		Major pathway of rRNA processing in the nucleolus and cytosol; rRNA modification in the nucleus and cytosol	6	0	109.4	90.6	15.33	23.34	105.1	107.9	102.3	101.5	98.9	100.6	101.4	148.8	84.1	84.8	136.1	87.7	79.7
High	1.206	5.34531e-07	IsMasterProtein	A0A0A0MRM9	0.266104	0.21412	0.318088	1.84774e-07	Nucleolar and coiled-body phosphoprotein 1 (Fragment) OS=Homo sapiens OX=9606 GN=NOLC1 PE=1 SV=1	0.001	141.501	34	34	62	34	708	74.6	9.47	34			protein binding	Pf05022		ENSG00000166197.16		10				0	0	109.4	90.6	3.36	2.29	114.8	109.5	109	108.3	112.8	106.8	109.7	102.7	93.3	88.9	93.5	90	92.1
High	1.206	0.00830203	IsMasterProtein	O00762	0.264059	0.122309	0.40581	0.00404919	Ubiquitin-conjugating enzyme E2 C OS=Homo sapiens OX=9606 GN=UBE2C PE=1 SV=1	0.001	29.207	40	7	8	7	179	19.6	7.37	7	cell division;cell organization and biogenesis;metabolic process;regulation of biological process;transport	cytoplasm;cytosol;membrane	catalytic activity;nucleotide binding;protein binding	Pf00179, Pf05743	11065	ENSG00000175063.16	UBE2C	20	Ubiquitin mediated proteolysis	Gastric Cancer Network 1; Gastric cancer network 2	Inactivation of APC/C via direct inhibition of the APC/C complex; APC/C:Cdc20 mediated degradation of Cyclin B; Autodegradation of Cdh1 by Cdh1:APC/C; APC-Cdc20 mediated degradation of Nek2A; APC/C:Cdh1 mediated degradation of Cdc20 and other APC/C:Cdh1 targeted proteins in late mitosis/early G1; Antigen processing: Ubiquitination & Proteasome degradation; Phosphorylation of the APC/C; APC/C:Cdc2…	39	0	109.3	90.7	11.41	8.43	94.1	97.9	120.4	104.6	111.1	107.9	105.2	132.9	85.6	82.2	105	90.3	86.6
High	1.206	1.14488e-05	IsMasterProtein	O15213	0.280197	0.209191	0.351202	3.51304e-06	WD repeat-containing protein 46 OS=Homo sapiens OX=9606 GN=WDR46 PE=1 SV=3	0.001	78.564	26	15	27	15	610	68	9.67	15	metabolic process	nucleus	protein binding;RNA binding	Pf00400, Pf08149	9277	ENSG00000227057.9	WDR46	6			Major pathway of rRNA processing in the nucleolus and cytosol; rRNA modification in the nucleus and cytosol	5	0	109.4	90.6	3.93	5.07	111.3	107.6	108.9	108.6	106.1	111.1	104.9	118.8	91.7	88.6	99.2	91.8	84.6
High	1.206	0.0201929	IsMasterProtein	Q96JN0	0.326008	0.14355	0.508465	0.00543321	Ligand-dependent corepressor OS=Homo sapiens OX=9606 GN=LCOR PE=1 SV=2	0.001	6.346	4	2	2	2	433	47	9.38	2	metabolic process;regulation of biological process	nucleus	DNA binding;protein binding	Pf05225	84458	ENSG00000196233.12	LCOR	10				0	0	109.3	90.7	5.1	15.13	114.6	101.9	109.3	114.4	118.9	112.2	110.6	103.9	94.4	90.8	59.7	93.7	105
High	1.205	0.000570656	IsMasterProtein	H0Y5K5	0.268706	0.165578	0.371834	0.000254361	Endoplasmic reticulum-Golgi intermediate compartment protein 3 (Fragment) OS=Homo sapiens OX=9606 GN=ERGIC3 PE=1 SV=1	0	54.119	25	12	16	12	397	44.6	6.47	12		membrane		Pf07970, Pf13850		ENSG00000125991.19		20				0	0	109.3	90.7	6.51	6.75	113.8	105.7	108.3	114.6	114.1	110.4	113.7	93.5	95.9	91.6	81.3	93.5	95.7
High	1.205	0.000709332	IsMasterProtein	O14561	0.254847	0.154294	0.355399	0.000327569	Acyl carrier protein, mitochondrial OS=Homo sapiens OX=9606 GN=NDUFAB1 PE=1 SV=3	0.001	23.136	19	3	9	3	156	17.4	4.93	3	cell organization and biogenesis;metabolic process;transport	cytosol;membrane;mitochondrion;organelle lumen	catalytic activity;metal ion binding;protein binding;transporter activity	Pf00550	4706	ENSG00000004779.9	NDUFAB1	16	Non-alcoholic fatty liver disease (NAFLD); Huntington's disease; Alzheimer's disease; Metabolic pathways; Oxidative phosphorylation; Parkinson's disease	Electron Transport Chain; Oxidative phosphorylation	Mitochondrial Fatty Acid Beta-Oxidation; Glyoxylate metabolism and glycine degradation; Complex I biogenesis	18	0	109.3	90.7	6.24	7.04	113.3	118.8	111.2	103.6	97.8	103	110	112.6	96.7	96	86.1	81.3	94.3
High	1.205	0.00164577	IsMasterProtein	P46939-2	0.230807	0.150398	0.311217	0.000102735	Isoform 2 of Utrophin OS=Homo sapiens OX=9606 GN=UTRN	0.038	596.573	33	114	164	114	3438	394.7	5.38	114	cell organization and biogenesis;regulation of biological process;response to stimulus	cytoplasm;cytoskeleton;membrane	metal ion binding;protein binding	Pf00307, Pf00397, Pf00435, Pf00569, Pf09068, Pf09069, Pf11971	7402		UTRN	6				0	0	109.3	90.7	1.41	7.76	107.6	108.8	105.2	109.5	107.3	109.5	106.6	108.4	89.3	89.4	109.7	90.1	88.8
High	1.205	0.00640007	IsMasterProtein	Q3MIT2	0.336293	0.168687	0.503898	0.00235582	Putative tRNA pseudouridine synthase Pus10 OS=Homo sapiens OX=9606 GN=PUS10 PE=1 SV=1	0.002	4.588	5	3	3	3	529	60.2	6.54	3	metabolic process		catalytic activity;RNA binding		150962	ENSG00000162927.13	PUS10	2				0	0	109.3	90.7	9.3	12.65	108.4	105.1	101.1	106.1	109.6	117.2	109.4	134.3	90.8	91.2	64.2	87.9	90
High	1.205	9.57433e-05	IsMasterProtein	Q8IVM8	0.290559	0.202411	0.378708	2.41001e-05	Solute carrier family 22 member 9 OS=Homo sapiens OX=9606 GN=SLC22A9 PE=1 SV=1	0.001	15.309	8	5	6	5	553	62.1	8.1	5	transport	membrane	transporter activity	Pf00083, Pf07690, Pf13347	114571	ENSG00000149742.9	SLC22A9	11				0	0	109.3	90.7	6.87	4.71	116.4	103.3	109.7	110.7	106.9	105.6	102.8	125.3	94.5	86.9	83.3	93.6	91.8
High	1.204	7.22145e-07	IsMasterProtein	A0A0A0MTB8	0.278282	0.222382	0.334182	2.47914e-07	WD repeat-containing protein 36 OS=Homo sapiens OX=9606 GN=WDR36 PE=1 SV=1	0.001	110.35	28	21	30	21	895	99.3	7.36	21	metabolic process		protein binding	Pf00400, Pf04192		ENSG00000134987.11		5				0	0	109.3	90.7	3.67	2.68	109.6	114.7	108.6	115.5	108.2	109	108.9	102.6	93.7	92.5	91.6	90.2	89.7
High	1.204	6.66509e-09	IsMasterProtein	P23378	0.271162	0.227421	0.314903	1.87129e-08	Glycine dehydrogenase (decarboxylating), mitochondrial OS=Homo sapiens OX=9606 GN=GLDC PE=1 SV=2	0.003	213.06	33	30	55	30	1020	112.7	7.11	30	metabolic process;response to stimulus	membrane;mitochondrion;nucleus;organelle lumen	catalytic activity;protein binding	Pf01212, Pf02347	2731	ENSG00000178445.9	GLDC	9	Metabolic pathways; Carbon metabolism; Glyoxylate and dicarboxylate metabolism; Glycine, serine and threonine metabolism		Glycine degradation	8	0	109.3	90.7	2.08	2.1	113	111.8	109.1	106.2	109.8	109.1	109.4	106.7	93.7	91	86.8	91.1	91.4
High	1.204	0.378418	IsMasterProtein	Q08345-6	0.168642	-0.111332	0.448617	0.326823	Isoform 5 of Epithelial discoidin domain-containing receptor 1 OS=Homo sapiens OX=9606 GN=DDR1	0.002	3.884	1	1	1	1	894	99	6.61	1	cell growth;cell organization and biogenesis;cellular component movement;metabolic process;regulation of biological process;response to stimulus;transport	membrane	catalytic activity;metal ion binding;nucleotide binding;protein binding;receptor activity;signal transducer activity	Pf00069, Pf00754, Pf07714	780	ENSG00000230456.10; ENSG00000234078.10; ENSG00000137332.19; ENSG00000215522.11; ENSG00000204580.13	DDR1	6; CHR_HSCHR6_MHC_DBB_CTG1; CHR_HSCHR6_MHC_MANN_CTG1; CHR_HSCHR6_MHC_COX_CTG1; CHR_HSCHR6_MHC_QBL_CTG1		Simplified Interaction Map Between LOXL4 and Oxidative Stress Pathway		1	0	109.3	90.7	12.87	28.74	110.3	92.1	128.6	99.4	107	111.7	104.5	84	78.2	74.3	157.9	90.9	77.6
High	1.204	0.300981	IsMasterProtein	Q8IYL3	0.562716	-0.223116	1.34855	0.240814	UPF0688 protein C1orf174 OS=Homo sapiens OX=9606 GN=C1orf174 PE=1 SV=2	0.001	17.77	24	3	5	3	243	26	6.9	3		nucleus	protein binding		339448	ENSG00000198912.10	C1orf174	1				0	0	109.2	90.8	21.29	40.4	130.6	105.6	110.6	124.5	119.5	118	136.1	58.7	112.4	106.7	13.2	101.6	95.8
High	1.204	0.261737	IsMasterProtein	Q9Y4K0	0.190931	-0.0569715	0.438833	0.206048	Lysyl oxidase homolog 2 OS=Homo sapiens OX=9606 GN=LOXL2 PE=1 SV=1	0.001	36.611	9	6	6	6	774	86.7	6.38	6	cell organization and biogenesis;cell proliferation;cellular component movement;metabolic process;regulation of biological process;response to stimulus;transport	chromosome;extracellular;membrane;nucleus	catalytic activity;metal ion binding;protein binding;receptor activity	Pf00530, Pf01186	4017	ENSG00000134013.15	LOXL2	8		Canonical and Non-Canonical TGF-B signaling	Elastic fibre formation; Crosslinking of collagen fibrils	6	0	109.2	90.8	9.35	27.1	102.3	100.1	101.5	102	104.8	104.4	99.4	129.5	80.4	77.6	153.6	86.8	80.4
High	1.204	0.0335387	IsMasterProtein	U3KPY4	0.324048	0.10907	0.539027	0.0158096	Membralin OS=Homo sapiens OX=9606 GN=TMEM259 PE=1 SV=3	0.003	3.532	2	1	1	1	421	46.4	6.06	1		membrane		Pf09746		ENSG00000182087.12		19				0	0	109.3	90.7	20.94	9.94	104.3	114.7	93.8	120.1	91.3	107.4	98.3	164.3	81.3	78	93.6	95.1	88.9
High	1.203	0.0468003	IsMasterProtein	A0A087WTE6	0.273224	0.0682026	0.478245	0.0306565	SRC kinase-signaling inhibitor 1 (Fragment) OS=Homo sapiens OX=9606 GN=SRCIN1 PE=1 SV=1	0.001	22.662	16	4	5	4	306	32.2	5.21	4	cell organization and biogenesis;regulation of biological process					ENSG00000277363.4; ENSG00000273608.4		17; CHR_HSCHR17_7_CTG4				0	0	109.2	90.8	15.61	14.04	96.2	93.1	96.2	125.2	108.2	101.8	112.9	142.7	73.2	80.6	114.5	85.5	86.6
High	1.203	0.000631092	IsMasterProtein	A0A0A0MSW5	0.298804	0.188136	0.409472	0.000182841	Zinc finger protein 778 OS=Homo sapiens OX=9606 GN=ZNF778 PE=1 SV=1	0.002	4.248	3	2	2	2	757	85.3	8.37	2	metabolic process;regulation of biological process	nucleus	DNA binding;metal ion binding;protein binding	Pf00096, Pf01352, Pf13465	197320	ENSG00000170100.13	ZNF778	16				0	0	109.2	90.8	5.88	8.49	118.5	109.7	116.1	109.9	114.2	107.5	108.5	97.4	94.3	91.2	98.7	77.1	97.9
High	1.203	0.152782	IsMasterProtein	J3KQ55	0.228393	-0.0011459	0.457933	0.100965	Vascular non-inflammatory molecule 2 OS=Homo sapiens OX=9606 GN=VNN2 PE=1 SV=1	0.002	5.11	6	1	3	1	219	24.8	5.81	1	metabolic process		catalytic activity	Pf00795		ENSG00000112303.13		6				0	0	109.2	90.8	6.95	24.36	102.9	97.6	113.8	108.6	120.7	100.8	106	104.9	85.9	77.4	144	99.1	72.5
High	1.203	0.000135855	IsMasterProtein	Q9BQC6	0.28387	0.196035	0.371706	2.98094e-05	Ribosomal protein 63, mitochondrial OS=Homo sapiens OX=9606 GN=MRPL57 PE=1 SV=1	0.001	12.164	25	3	4	3	102	12.3	11.44	3	cell organization and biogenesis;metabolic process	membrane;mitochondrion;ribosome	structural molecule activity	Pf14978	78988	ENSG00000173141.4	MRP63; MRPL57	13			Mitochondrial translation initiation; Mitochondrial translation elongation; Mitochondrial translation termination	6	0	109.2	90.8	4.45	6.74	110.1	116.3	103.9	102	112.9	108	111.3	113.5	94.1	85.1	83.6	91	98.4
High	1.203	0.115922	IsMasterProtein	Q9Y672	0.214291	0.0090794	0.419503	0.0857317	Dolichyl pyrophosphate Man9GlcNAc2 alpha-1,3-glucosyltransferase OS=Homo sapiens OX=9606 GN=ALG6 PE=1 SV=2	0.003	3.154	3	2	2	2	507	58.1	8.46	2	metabolic process	endoplasmic reticulum;membrane	catalytic activity	Pf03155	29929	ENSG00000088035.15	ALG6	1	Metabolic pathways; N-Glycan biosynthesis	GPCRs, Other		3	0	109.2	90.8	15.91	11.71	112.6	126.7	95.9	111.4	82.9	112	89.1	130.9	76.1	87.3	91.3	100.2	80.3
High	1.202	2.46532e-06	IsMasterProtein	P30048	0.263188	0.201435	0.324941	1.48452e-06	Thioredoxin-dependent peroxide reductase, mitochondrial OS=Homo sapiens OX=9606 GN=PRDX3 PE=1 SV=3	0.001	114.037	46	11	34	11	256	27.7	7.78	11	cell death;cell differentiation;cell organization and biogenesis;cellular homeostasis;metabolic process;regulation of biological process;response to stimulus	cytoplasm;cytosol;endosome;mitochondrion;organelle lumen	antioxidant activity;catalytic activity;enzyme regulator activity;protein binding	Pf00578, Pf08534, Pf10417, Pf13905	10935	ENSG00000165672.6	PRDX3	10		Selenium Micronutrient Network	Detoxification of Reactive Oxygen Species	4	0	109.2	90.8	3.59	3.81	112.5	108.4	108.9	108.1	114.4	108.1	111	101.3	92.9	88.4	95.6	86.7	95.4
High	1.202	0.0220858	IsMasterProtein	Q96PD2	0.245517	0.100219	0.390815	0.00785117	Discoidin, CUB and LCCL domain-containing protein 2 OS=Homo sapiens OX=9606 GN=DCBLD2 PE=1 SV=1	0.001	7.568	4	3	3	3	775	85	7.17	3	regulation of biological process;response to stimulus	cell surface;membrane	protein binding	Pf00431, Pf00754, Pf03815	131566	ENSG00000057019.15	DCBLD2	3				0	0	109.2	90.8	5.14	14.55	116.3	115.7	107.2	105	108.7	103.4	100.5	108.4	83.2	89.2	123.1	93.9	82
High	1.202	0.00177218	IsMasterProtein	Q9NR33	0.279925	0.164629	0.395221	0.00048032	DNA polymerase epsilon subunit 4 OS=Homo sapiens OX=9606 GN=POLE4 PE=1 SV=2	0.001	18.469	25	2	3	2	117	12.2	4.92	2	cell organization and biogenesis;cellular homeostasis;metabolic process	nucleus	catalytic activity;DNA binding;protein binding	Pf00125, Pf00808	56655	ENSG00000115350.11	POLE4	2	Pyrimidine metabolism; Base excision repair; Nucleotide excision repair; DNA replication; Metabolic pathways; HTLV-I infection; Purine metabolism		Gap-filling DNA repair synthesis and ligation in TC-NER; HDR through Homologous Recombination (HRR); Activation of the pre-replicative complex; Gap-filling DNA repair synthesis and ligation in GG-NER; Dual Incision in GG-NER; M/G1 Transition; Termination of translesion DNA synthesis; Recognition of DNA damage by PCNA-containing replication complex; DNA replication initiation; Dual incision in TC-…	43	0	109.2	90.8	9.91	5.72	116.3	107.8	98.6	100	105	112.3	105.9	132.6	89.4	84.1	97.5	91.9	85.3
High	1.201	0.000284355	IsMasterProtein	P07858	0.222562	0.144159	0.300965	0.000114156	Cathepsin B OS=Homo sapiens OX=9606 GN=CTSB PE=1 SV=3	0	60.778	30	8	17	8	339	37.8	6.3	8	cell differentiation;metabolic process;regulation of biological process;response to stimulus;transport	extracellular;mitochondrion;organelle lumen;vacuole	catalytic activity;protein binding	Pf00112, Pf08127	1508	ENSG00000164733.20	CTSB	8	Apoptosis; Lysosome; Renin secretion; Antigen processing and presentation; NOD-like receptor signaling pathway		Collagen degradation; Assembly of collagen fibrils and other multimeric structures; Neutrophil degranulation; MHC class II antigen presentation; Trafficking and processing of endosomal TLR	17	0	109.1	90.9	4.12	6.04	111.5	112.6	104.5	109	102.2	107	102	112.6	89.5	91.8	104.6	89	87.8
High	1.201	0.000339612	IsMasterProtein	Q9H9J2	0.255171	0.172094	0.338249	5.07951e-05	39S ribosomal protein L44, mitochondrial OS=Homo sapiens OX=9606 GN=MRPL44 PE=1 SV=1	0.001	102.435	56	17	26	17	332	37.5	8.4	17	cell organization and biogenesis;metabolic process	membrane;mitochondrion;nucleus;ribosome	catalytic activity;protein binding;RNA binding	Pf00636	65080	ENSG00000135900.3	MRPL44	2			Mitochondrial translation initiation; Mitochondrial translation elongation; Mitochondrial translation termination	6	0	109.1	90.9	6.46	3.45	116.5	111.1	108.4	114.1	108.4	107.7	111.6	93.2	95.5	92.2	92.1	90.7	91.3
High	1.201	5.91203e-05	IsMasterProtein	Q9UHA3	0.258186	0.18284	0.333532	1.61865e-05	Probable ribosome biogenesis protein RLP24 OS=Homo sapiens OX=9606 GN=RSL24D1 PE=1 SV=1	0.001	12.208	15	3	4	3	163	19.6	9.98	3	cell organization and biogenesis;metabolic process	nucleus;ribosome	protein binding;RNA binding;structural molecule activity	Pf01246	51187	ENSG00000137876.9	RSL24D1	15	Ribosome			1	0	109.1	90.9	3.84	5.53	105	113.9	103	109.2	112.8	108.8	105.3	113.3	89	97.6	82.2	87.9	89.3
High	1.201	0.0164703	IsMasterProtein	Q9Y5X2	0.346725	0.16875	0.5247	0.00293712	Sorting nexin-8 OS=Homo sapiens OX=9606 GN=SNX8 PE=1 SV=1	0	57.577	26	12	12	12	465	52.5	7.39	12	cell organization and biogenesis;transport	cytosol;endosome;membrane	protein binding	Pf00787	29886	ENSG00000106266.10	SNX8	7				0	0	109.1	90.9	2.62	14.97	112.9	109.6	112.5	111.3	115.1	113	111.3	105.4	92.8	96.3	58.6	93.6	85.9
High	1.2	0.00015268	IsMasterProtein	O43818	0.266664	0.183103	0.350226	3.39895e-05	U3 small nucleolar RNA-interacting protein 2 OS=Homo sapiens OX=9606 GN=RRP9 PE=1 SV=1	0.001	39.555	17	11	15	11	475	51.8	7.85	11	metabolic process	nucleus	protein binding;RNA binding	Pf00400	9136	ENSG00000114767.6	RRP9	3			Major pathway of rRNA processing in the nucleolus and cytosol; rRNA modification in the nucleus and cytosol	5	0	109.1	90.9	4.11	6.28	111.6	108	105.2	115.9	112	111	108.3	101.4	94.7	93.6	79.1	98.2	93.2
High	1.2	0.0478213	IsMasterProtein	Q8WUA4	0.204987	0.0645854	0.345389	0.0189783	General transcription factor 3C polypeptide 2 OS=Homo sapiens OX=9606 GN=GTF3C2 PE=1 SV=2	0	63.274	17	14	17	14	911	100.6	7.31	14	metabolic process	nucleus	DNA binding;protein binding	Pf00400	2976	ENSG00000115207.13	GTF3C2	2			RNA Polymerase III Abortive And Retractive Initiation; RNA Polymerase III Transcription Initiation From Type 1 Promoter; RNA Polymerase III Transcription Initiation From Type 2 Promoter	6	0	109.1	90.9	2.79	14.84	112.1	109.8	106.8	106.1	105	106	105.2	102.5	90.1	86.3	125.8	92.6	85.6
High	1.2	0.000387925	IsMasterProtein	Q9Y314	0.248704	0.172198	0.32521	2.79647e-05	Nitric oxide synthase-interacting protein OS=Homo sapiens OX=9606 GN=NOSIP PE=1 SV=1	0	60.704	58	15	20	15	301	33.2	8.82	15	development;metabolic process;regulation of biological process	cytoplasm;cytosol;membrane;nucleus	catalytic activity;metal ion binding;protein binding;RNA binding	Pf04564, Pf04641, Pf11789	51070	ENSG00000142546.13	NOSIP	19			NOSIP mediated eNOS trafficking	4	0	109.1	90.9	2.46	6.66	107.6	112.9	107.9	110.2	107.7	110.2	107.8	103.8	87.8	84.6	103.9	91.4	88.5
High	1.199	0.0531918	IsMasterProtein	B4DZ31	0.309684	0.0883764	0.530992	0.0238604	PCNA-interacting partner OS=Homo sapiens OX=9606 GN=PARPBP PE=1 SV=1	0.002	5.528	4	2	3	2	656	73.5	9.06	2	metabolic process;regulation of biological process;response to stimulus	chromosome;cytoplasm	catalytic activity;DNA binding;nucleotide binding;protein binding	Pf13361	55010	ENSG00000185480.11	PARPBP	12				0	0	109.1	90.9	7.23	18.22	118.9	108.2	101	112.5	121.2	104.4	113.7	99.9	88.8	95.8	56.2	83.5	95.2
High	1.199	4.89779e-05	IsMasterProtein	O00411	0.25694	0.194959	0.318921	2.02217e-06	DNA-directed RNA polymerase, mitochondrial OS=Homo sapiens OX=9606 GN=POLRMT PE=1 SV=2	0.001	151.34	23	30	40	30	1230	138.5	8.98	30	cell organization and biogenesis;metabolic process	mitochondrion;organelle lumen	catalytic activity;DNA binding;protein binding;RNA binding	Pf00940, Pf14700	5442	ENSG00000099821.13	POLRMT	19		Mitochondrial Gene Expression	Mitochondrial transcription initiation; Transcriptional activation of mitochondrial biogenesis	7	0	109.1	90.9	1.94	5.01	108.8	113	108.4	110.3	108.2	108.9	107.2	105.9	90.5	89.9	100.4	93.6	84.9
High	1.199	0.342023	IsMasterProtein	Q8TCF1	0.182569	-0.0992619	0.4644	0.29067	AN1-type zinc finger protein 1 OS=Homo sapiens OX=9606 GN=ZFAND1 PE=1 SV=1	0.001	8.004	8	3	4	3	268	30.8	7.39	3			metal ion binding	Pf01428	79752	ENSG00000104231.10	ZFAND1	8				0	0	109.1	90.9	13.48	31	96.9	104	96.5	104.1	99.6	106.9	94.2	138.4	77.9	84	165.6	98.7	78.2
High	1.199	0.0935514	IsMasterProtein	Q96B01	0.209315	0.0198911	0.39874	0.0694002	RAD51-associated protein 1 OS=Homo sapiens OX=9606 GN=RAD51AP1 PE=1 SV=1	0.001	12.233	13	4	4	4	352	38.4	9.11	4	metabolic process;regulation of biological process;response to stimulus	nucleus	DNA binding;protein binding;RNA binding		10635	ENSG00000111247.14	RAD51AP1	12			Homologous DNA Pairing and Strand Exchange; Resolution of D-loop Structures through Holliday Junction Intermediates; Resolution of D-loop Structures through Synthesis-Dependent Strand Annealing (SDSA)	9	0	109	91	12.62	12.88	104.7	112.6	120.7	98.7	101.6	117.8	120.7	81.4	97.9	88.3	112.8	84.6	103.4
High	1.199	0.00581911	IsMasterProtein	Q96C01	0.295269	0.144426	0.446113	0.00283853	Protein FAM136A OS=Homo sapiens OX=9606 GN=FAM136A PE=1 SV=1	0.001	25.196	46	7	10	7	138	15.6	7.61	7		cytoplasm		Pf05811	84908	ENSG00000035141.7	FAM136A	2				0	0	109.1	90.9	8.89	10.67	115.7	113.5	110.7	120.4	116.3	107.2	109	88.3	95.9	88.3	74.3	92.2	99.6
High	1.199	2.32461e-05	IsMasterProtein	Q96CT7	0.244606	0.17488	0.314332	1.27943e-05	Coiled-coil domain-containing protein 124 OS=Homo sapiens OX=9606 GN=CCDC124 PE=1 SV=1	0.001	81.646	52	14	29	14	223	25.8	9.54	14	cell division	cytoplasm;cytoskeleton	RNA binding	Pf06244	115098	ENSG00000007080.10	CCDC124	19				0	0	109	91	4.66	4.22	104.8	106.7	110.4	102	108.5	108.2	107.9	119.2	91.6	89.7	86.5	90	95.7
High	1.199	0.00215756	IsMasterProtein	Q9BSC4	0.236114	0.131159	0.34107	0.000928281	Nucleolar protein 10 OS=Homo sapiens OX=9606 GN=NOL10 PE=1 SV=1	0	32.297	12	11	11	11	688	80.3	8.46	11		nucleus	protein binding;RNA binding	Pf08159	79954	ENSG00000115761.15	NOL10	2				0	0	109.1	90.9	5.89	8.47	106.4	108.4	114.6	119.4	99.4	106.4	108.1	102.2	89.9	84.4	108.8	96.2	88.9
High	1.199	0.000482139	IsMasterProtein	Q9BXS9-7	0.301453	0.189174	0.413733	0.000193162	Isoform 7 of Solute carrier family 26 member 6 OS=Homo sapiens OX=9606 GN=SLC26A6	0.001	17.859	8	5	5	5	723	79.1	8.66	5	cellular homeostasis;regulation of biological process;response to stimulus;transport	endoplasmic reticulum;membrane	protein binding;transporter activity	Pf00916, Pf01740, Pf13792	65010	ENSG00000225697.12	SLC26A6	3				0	0	109	91	7.81	7.59	106.4	107.8	112.2	107.2	103.8	107.5	107.3	131	89.3	96.4	76.3	94.9	89.9
High	1.198	0.000573583	IsMasterProtein	O95858	0.219661	0.13741	0.301912	0.000203432	Tetraspanin-15 OS=Homo sapiens OX=9606 GN=TSPAN15 PE=1 SV=1	0.001	15.952	14	4	6	4	294	33.1	5.48	4	cell organization and biogenesis;metabolic process;regulation of biological process;response to stimulus	cell surface;endosome;membrane	protein binding	Pf00335	23555	ENSG00000099282.9	TSPAN15	10				0	0	109	91	6.35	4.19	97.5	110.7	101.7	109	103.6	120	108.5	110.3	90.3	93.3	89.7	98.3	88.8
High	1.198	0.00115822	IsMasterProtein	Q96I59	0.323368	0.193285	0.453452	0.000386918	Probable asparagine--tRNA ligase, mitochondrial OS=Homo sapiens OX=9606 GN=NARS2 PE=1 SV=3	0.001	25.989	17	7	8	7	477	54.1	7.24	7	metabolic process	cytoplasm;cytosol;mitochondrion;organelle lumen	catalytic activity;nucleotide binding	Pf00152, Pf01336	79731	ENSG00000137513.9	NARS2	11	Aminoacyl-tRNA biosynthesis	Ectoderm Differentiation	Mitochondrial tRNA aminoacylation	6	0	109	91	7.33	9.56	109.8	113.1	110.4	120.6	121.7	107.6	109.7	95.6	97.9	94.7	72.5	89.9	93
High	1.198	0.00618928	IsMasterProtein	Q99988	0.244088	0.121963	0.366212	0.00242956	Growth/differentiation factor 15 OS=Homo sapiens OX=9606 GN=GDF15 PE=1 SV=3	0.001	17.986	12	4	7	4	308	34.1	9.66	4	cell communication;regulation of biological process;response to stimulus	cytoplasm;extracellular;nucleus	protein binding	Pf00019	9518	ENSG00000130513.6	GDF15	19				0	0	109	91	6	10.68	102.9	108.5	107.1	113.2	96.8	113.4	107.2	117.4	89.1	91.1	113.6	94.6	83.7
High	1.198	0.0169107	IsMasterProtein	Q9BX66	0.220014	0.101648	0.338379	0.00410858	Sorbin and SH3 domain-containing protein 1 OS=Homo sapiens OX=9606 GN=SORBS1 PE=1 SV=3	0.001	135.433	23	23	33	23	1292	142.4	6.84	23	cell organization and biogenesis;regulation of biological process;response to stimulus;transport	cytoplasm;cytoskeleton;cytosol;membrane;nucleus	protein binding	Pf00018, Pf02208, Pf07653, Pf14604	10580	ENSG00000095637.21	SORBS1	10	PPAR signaling pathway; Adherens junction; Insulin signaling pathway	Integrin-mediated Cell Adhesion; PPAR signaling pathway; Insulin Signaling	Smooth Muscle Contraction	8	0	109	91	2.53	12.36	105.3	108.1	104.2	109.8	104.8	110.6	105.4	110.5	88.3	86.8	120.7	89.8	86.6
High	1.198	0.000820675	IsMasterProtein	Q9NRA2	0.24891	0.158131	0.339688	0.000157866	Sialin OS=Homo sapiens OX=9606 GN=SLC17A5 PE=1 SV=2	0.001	15.462	6	3	4	3	495	54.6	8.27	3	transport	cytosol;membrane;vacuole	transporter activity	Pf00083, Pf07690	26503	ENSG00000119899.12	SLC17A5	6	Lysosome		Defective SLC17A5 causes Salla disease (SD) and ISSD; Sialic acid metabolism; Organic anion transporters	15	0	109	91	3.96	7.65	113.1	103.9	109.3	108.8	116.1	107.2	104.1	105.6	89	83.9	104.4	91.3	87.2
High	1.198	0.00158884	IsMasterProtein	Q9Y6D6	0.26917	0.155739	0.382601	0.000592824	Brefeldin A-inhibited guanine nucleotide-exchange protein 1 OS=Homo sapiens OX=9606 GN=ARFGEF1 PE=1 SV=2	0.001	20.604	4	8	10	8	1849	208.6	5.85	8	cell organization and biogenesis;regulation of biological process;transport	cytoplasm;cytosol;Golgi;membrane;nucleus	enzyme regulator activity;protein binding	Pf01369, Pf09324, Pf12783	10565	ENSG00000066777.8	ARFGEF1	8	Endocytosis			1	0	109	91	6.28	9.27	108.9	104.8	119.2	112	99.7	109	102.7	117.6	86.1	82.7	109.2	90.5	91.9
High	1.197	0.156043	IsMasterProtein	P60673	0.345885	-0.0176564	0.709426	0.116417	Profilin-3 OS=Homo sapiens OX=9606 GN=PFN3 PE=2 SV=1	0.002	4.508	13	2	2	2	137	14.6	9.26	2	cell organization and biogenesis;regulation of biological process	cytoplasm;cytoskeleton;nucleus	protein binding	Pf00235	345456	ENSG00000196570.2	PFN3	5	Regulation of actin cytoskeleton; Rap1 signaling pathway; Shigellosis; Salmonella infection	Association Between Physico-Chemical Features and Toxicity Associated Pathways		5	0	109	91	18.11	25.19	132.4	122.5	124.6	126.1	114.4	97.5	98	72.7	107.4	78.9	45.9	97.5	106.8
High	1.197	0.00196811	IsMasterProtein	Q6P158	0.240593	0.151382	0.329804	0.00018468	Putative ATP-dependent RNA helicase DHX57 OS=Homo sapiens OX=9606 GN=DHX57 PE=1 SV=2	0	62.244	13	17	19	17	1386	155.5	7.71	17	metabolic process	mitochondrion	catalytic activity;metal ion binding;nucleotide binding;protein binding;RNA binding	Pf00270, Pf00271, Pf00642, Pf04408, Pf07717, Pf13191	90957	ENSG00000163214.20	DHX57	2				0	0	109	91	2.29	8.48	106	104.1	111.2	110.8	110.2	107.8	108.4	107.1	84	91.9	110	90.5	86.9
High	1.197	0.0406754	IsMasterProtein	Q8N0Y2	0.205193	0.0672874	0.343098	0.0169861	Zinc finger protein 444 OS=Homo sapiens OX=9606 GN=ZNF444 PE=1 SV=1	0.001	26.831	27	5	6	5	327	35.2	8.56	5	metabolic process;regulation of biological process	nucleus	DNA binding;metal ion binding	Pf00096, Pf02023, Pf13465	55311	ENSG00000167685.14	ZNF444	19				0	0	108.9	91.1	4.02	14.06	102.6	101.4	105.1	112.7	103.9	106.6	112	109.9	86.1	85.4	123.6	86.6	83.1
High	1.196	0.00284756	IsMasterProtein	A0A2R8Y5P7	0.227447	0.125069	0.329825	0.00103037	Probable histidine--tRNA ligase, mitochondrial OS=Homo sapiens OX=9606 GN=HARS2 PE=1 SV=1	0.001	35.332	22	12	14	12	512	57.5	8.02	12												0	0	108.9	91.1	4.97	8.66	114.8	109.1	107.5	110.2	111	101.6	109.6	98.2	92.2	86.2	110	93.8	89.3
High	1.196	0.112433	IsMasterProtein	P17096-2	0.188407	0.016372	0.360443	0.0717903	Isoform HMG-Y of High mobility group protein HMG-I/HMG-Y OS=Homo sapiens OX=9606 GN=HMGA1	0.002	3.839	15	1	2	1	96	10.7	10.32	1	cell organization and biogenesis;metabolic process;regulation of biological process;response to stimulus;transport	chromosome;cytosol;nucleus	catalytic activity;DNA binding;protein binding		3159	ENSG00000137309.19	HMGA1	6		Adipogenesis; Preimplantation Embryo; Senescence and Autophagy in Cancer		3	0	108.9	91.1	6.16	16.12	117.2	109.8	104.2	106.2	110.3	95.5	101.5	103.8	106.2	77.3	106.8	119.6	84
High	1.196	0.142932	IsMasterProtein	Q6P4F7	0.295803	0.00889976	0.582707	0.0897021	Rho GTPase-activating protein 11A OS=Homo sapiens OX=9606 GN=ARHGAP11A PE=1 SV=2	0.001	15.2	2	1	1	1	1023	113.8	9.07	1	regulation of biological process;response to stimulus	cytosol	enzyme regulator activity	Pf00620	9824	ENSG00000198826.10; ENSG00000275568.4	ARHGAP11A	15; CHR_HSCHR15_4_CTG8			Rho GTPase cycle	3	0	108.9	91.1	7.22	22.35	98.6	110	105.2	113.9	106.5	113.9	100.7	122.6	113.3	100.1	46.9	89	88.1
High	1.196	0.000180583	IsMasterProtein	Q8NC56	0.231978	0.164384	0.299572	1.59564e-05	LEM domain-containing protein 2 OS=Homo sapiens OX=9606 GN=LEMD2 PE=1 SV=1	0.001	143.827	51	29	47	29	503	56.9	9	29	cell differentiation;cell organization and biogenesis;regulation of biological process	chromosome;endoplasmic reticulum;membrane;nucleus	DNA binding;protein binding	Pf03020, Pf09402	221496	ENSG00000161904.11	LEMD2	6			Depolymerisation of the Nuclear Lamina; Initiation of Nuclear Envelope Reformation; Clearance of Nuclear Envelope Membranes from Chromatin	11	0	108.9	91.1	2.29	5.72	106.3	110.4	104.1	110.6	106.5	106.2	109.3	110.2	90.3	88.5	104.3	93.7	88.2
High	1.196	0.110679	IsMasterProtein	Q96C11	0.227869	0.0114454	0.444293	0.083362	FGGY carbohydrate kinase domain-containing protein OS=Homo sapiens OX=9606 GN=FGGY PE=1 SV=2	0.002	5.84	6	2	2	2	551	60	6.35	2	cellular homeostasis;metabolic process		catalytic activity;enzyme regulator activity	Pf00370, Pf02782	55277	ENSG00000172456.17	FGGY	1				0	0	108.9	91.1	16.82	15.24	101.1	107.1	96.6	112.6	89.8	102	104.7	149.6	73.3	83.1	116.3	102	86.1
High	1.195	1.62324e-06	IsMasterProtein	A0A087X0L7	0.257841	0.203747	0.311934	4.07926e-07	Mitochondrial inner membrane protein OXA1L OS=Homo sapiens OX=9606 GN=OXA1L PE=1 SV=1	0.001	40.606	18	9	17	9	435	48.5	9.45	9												0	0	108.9	91.1	3.66	2.34	112.1	106.7	109.3	109	110.1	105.7	115.7	102.8	92	87.5	93.6	90.6	88.9
High	1.195	0.00045198	IsMasterProtein	P34897	0.234015	0.162739	0.305291	2.50787e-05	Serine hydroxymethyltransferase, mitochondrial OS=Homo sapiens OX=9606 GN=SHMT2 PE=1 SV=3	0.003	210.518	52	27	86	27	504	56	8.53	27	cell organization and biogenesis;metabolic process;regulation of biological process;response to stimulus	cytoplasm;cytoskeleton;membrane;mitochondrion;nucleus;organelle lumen	catalytic activity;protein binding	Pf00464	6472	ENSG00000182199.10	SHMT2	12	Biosynthesis of amino acids; Carbon metabolism; Metabolic pathways; Antifolate resistance; Glyoxylate and dicarboxylate metabolism; One carbon pool by folate; Glycine, serine and threonine metabolism	Vitamin B12 Metabolism; Folate Metabolism; One Carbon Metabolism; Trans-sulfuration and one carbon metabolism; One carbon metabolism and related pathways	Metabolism of folate and pterines	16	0	108.9	91.1	1.89	6.45	110.6	107.9	107.3	110.9	106.5	108.7	107.5	104.8	90.6	89.9	106.6	90.3	88.8
High	1.195	4.77234e-05	IsMasterProtein	Q8N556-2	0.252447	0.18827	0.316623	3.65263e-06	Isoform 2 of Actin filament-associated protein 1 OS=Homo sapiens OX=9606 GN=AFAP1	0	58.572	14	13	17	13	814	89.7	8.57	13	regulation of biological process	cytoskeleton;cytosol	protein binding	Pf00169	60312	ENSG00000196526.10	AFAP1	4				0	0	108.9	91.1	2.34	5.2	108.1	109.4	111.1	112.9	108.1	108.1	107.3	104.4	90.4	90.6	102.1	92.3	87.9
High	1.195	0.000351365	IsMasterProtein	Q8N954	0.270566	0.174639	0.366494	0.000121505	G patch domain-containing protein 11 OS=Homo sapiens OX=9606 GN=GPATCH11 PE=1 SV=4	0.001	11.338	15	4	5	4	285	33.3	5.86	4												0	0	108.9	91.1	7.14	5.37	118.6	107.4	112.6	96.9	119.7	109.5	101.3	109.1	91	86	96.5	92	93.7
High	1.194	1.05162e-07	IsMasterProtein	E9PHY5	0.245289	0.200159	0.290419	8.98674e-08	Band 4.1-like protein 2 OS=Homo sapiens OX=9606 GN=EPB41L2 PE=1 SV=1	0.004	241.358	52	45	67	45	935	104.3	5.39	45	cell division;cell organization and biogenesis;transport	cytoskeleton;cytosol;membrane;nucleus	protein binding;structural molecule activity	Pf00373, Pf05902, Pf08736, Pf09379, Pf09380	2037	ENSG00000079819.18	EPB41L2	6				0	0	108.8	91.2	2.59	1.8	111	108.2	107.4	109.3	112.5	109.3	107.2	103.1	91.6	91.8	90.5	93.2	89.6
High	1.194	0.00384494	IsMasterProtein	P48723	0.27158	0.142928	0.400232	0.0015698	Heat shock 70 kDa protein 13 OS=Homo sapiens OX=9606 GN=HSPA13 PE=1 SV=1	0.001	38.579	17	8	11	8	471	51.9	5.76	8	cell organization and biogenesis	endoplasmic reticulum	nucleotide binding;protein binding	Pf00012, Pf06723	6782	ENSG00000155304.5	HSPA13	21			Regulation of HSF1-mediated heat shock response	4	0	108.8	91.2	7.02	9.87	110	109.1	106.9	119.9	103.2	114.3	115.4	95.4	89.9	90.4	79.1	98.5	93.1
High	1.194	0.0967215	IsMasterProtein	Q86U38	0.197425	0.0266987	0.368151	0.0580064	Nucleolar protein 9 OS=Homo sapiens OX=9606 GN=NOP9 PE=1 SV=1	0.001	35.26	17	10	10	10	636	69.4	7.28	10			RNA binding		161424	ENSG00000196943.12	NOP9	14				0	0	108.9	91.1	5.6	17.82	104.8	110.5	105	106.4	95.3	106.1	105.9	116.5	88	89.1	133.1	96.5	79.8
High	1.194	0.000145991	IsMasterProtein	Q96HE9	0.272098	0.184558	0.359638	4.49589e-05	Proline-rich protein 11 OS=Homo sapiens OX=9606 GN=PRR11 PE=1 SV=1	0.001	13.003	14	4	4	4	360	40.1	10.11	4	regulation of biological process	cytoplasm;membrane;nucleus			55771	ENSG00000068489.12	PRR11	17				0	0	108.8	91.2	4.83	6.35	118.5	113.5	111.9	102.9	110	103.3	108.3	106.4	89.5	87.2	79.3	96.4	93.4
High	1.194	0.00229689	IsMasterProtein	Q9BZ67	0.25328	0.137561	0.368999	0.00116363	FERM domain-containing protein 8 OS=Homo sapiens OX=9606 GN=FRMD8 PE=1 SV=1	0	59.84	24	9	11	9	464	51.2	6.23	9		cytoskeleton	protein binding	Pf00373	83786	ENSG00000126391.13	FRMD8	11				0	0	108.8	91.2	7.45	7.41	115.9	109.9	110.3	112.5	111.7	105.8	113.9	90.1	95.5	93.2	83.8	92.1	97.4
High	1.194	1.59894e-06	IsMasterProtein	Q9NYK5	0.265532	0.21425	0.316815	1.61928e-07	39S ribosomal protein L39, mitochondrial OS=Homo sapiens OX=9606 GN=MRPL39 PE=1 SV=3	0	53.481	32	12	16	12	338	38.7	7.65	12	cell organization and biogenesis;metabolic process	membrane;mitochondrion;ribosome	nucleotide binding;RNA binding	Pf02824	54148	ENSG00000154719.13	MRPL39	21			Mitochondrial translation initiation; Mitochondrial translation elongation; Mitochondrial translation termination	6	0	108.8	91.2	1.86	3.49	110.7	111.4	109.7	111	108.2	107.1	109.4	105.6	94.2	92.8	92	91.5	89.3
High	1.194	0.0285869	IsMasterProtein	Q9UBX3	0.244592	0.0825334	0.406651	0.0157262	Mitochondrial dicarboxylate carrier OS=Homo sapiens OX=9606 GN=SLC25A10 PE=1 SV=2	0.001	8.275	3	1	2	1	287	31.3	9.54	1	metabolic process;transport	membrane;mitochondrion;nucleus	protein binding;transporter activity	Pf00153	1468	ENSG00000183048.11	SLC25A10	17	Proximal tubule bicarbonate reclamation		Gluconeogenesis; Sulfide oxidation to sulfate; Organic anion transporters	13	0	108.9	91.1	8.59	13.55	117.9	112.7	122.7	109.1	104.5	95	99.3	104.6	86.9	73.9	114.1	91.2	87.7
High	1.193	0.00213309	IsMasterProtein	A0A0A0MRH0	0.228142	0.127354	0.328929	0.000881355	Notchless protein homolog 1 OS=Homo sapiens OX=9606 GN=NLE1 PE=1 SV=1	0	33.39	20	8	11	8	443	48.5	6.76	8		nucleus	protein binding	Pf00400, Pf08154		ENSG00000073536.17		17				0	0	108.8	91.2	5.49	8.29	107.4	103.6	112.1	105.9	102.9	109.7	101.4	119.6	86.9	88.5	109.4	93.9	85.5
High	1.193	0.00275614	IsMasterProtein	J3QL56	0.220029	0.121376	0.318681	0.000996825	Protein SCO1 homolog, mitochondrial OS=Homo sapiens OX=9606 GN=SCO1 PE=1 SV=1	0.001	41.151	21	8	11	8	270	30.2	9.57	8				Pf02630		ENSG00000133028.10		17		Copper homeostasis		1	0	108.8	91.2	4.73	8.13	108.5	110.1	112.5	113.7	103.4	104.1	109.2	98.6	91.7	95.9	82.8	85.9	96.9
High	1.193	0.00291248	IsMasterProtein	Q14847	0.269539	0.149252	0.389827	0.000959492	LIM and SH3 domain protein 1 OS=Homo sapiens OX=9606 GN=LASP1 PE=1 SV=2	0.001	116.673	62	19	50	19	261	29.7	7.05	19	regulation of biological process;transport	cytoplasm;cytoskeleton	metal ion binding;protein binding;transporter activity	Pf00018, Pf00412, Pf00880, Pf07653, Pf14604	3927	ENSG00000002834.17	LASP1	17				0	0	108.8	91.2	6.04	9.03	99	104.2	117.9	103.5	114.5	109.1	115.4	110.1	91.8	91.9	71.7	89.9	96.5
High	1.192	1.07308e-06	IsMasterProtein	Q10713	0.258466	0.201329	0.315602	7.40837e-07	Mitochondrial-processing peptidase subunit alpha OS=Homo sapiens OX=9606 GN=PMPCA PE=1 SV=2	0.001	106.532	39	20	34	20	525	58.2	6.92	20	metabolic process;transport	membrane;mitochondrion;organelle lumen	catalytic activity;metal ion binding	Pf00675, Pf05193	23203	ENSG00000165688.11	PMPCA	9			Processing of SMDT1; Mitochondrial protein import; Metabolism of proteins	5	0	108.7	91.3	3.13	3.46	114.3	110.1	106.4	108.8	110.9	109	109.5	102.6	92.4	92.9	93.7	88.7	94.9
High	1.192	0.0340052	IsMasterProtein	Q12906	0.338866	0.102647	0.575085	0.0209791	Interleukin enhancer-binding factor 3 OS=Homo sapiens OX=9606 GN=ILF3 PE=1 SV=3	0.001	37.079	4	1	6	1	894	95.3	8.76	1	defense response;metabolic process;regulation of biological process;response to stimulus	cytoplasm;extracellular;membrane;mitochondrion;nucleus	DNA binding;protein binding;RNA binding	Pf00035, Pf07528, Pf14709	3609	ENSG00000129351.17	ILF3	19				0	0	108.7	91.3	15.45	14.74	128.2	107.6	108.3	112.7	130.6	106.2	124.1	76.4	93.5	90.7	65.1	94.4	103.1
High	1.192	7.15327e-05	IsMasterProtein	Q13564-2	0.271795	0.187366	0.356224	3.09619e-05	Isoform 2 of NEDD8-activating enzyme E1 regulatory subunit OS=Homo sapiens OX=9606 GN=NAE1	0.001	82.587	25	10	11	10	528	59.4	5.24	10	cell death;metabolic process;regulation of biological process;response to stimulus	cytoplasm;cytosol;membrane	catalytic activity;protein binding	Pf00899	8883	ENSG00000159593.14	NAE1	16		Alzheimers Disease		1	0	108.8	91.2	5.34	5.48	110.9	107.7	116.3	98.6	114.7	107.8	114	105.1	94.5	87.9	81.4	96.8	90.4
High	1.192	3.44106e-06	IsMasterProtein	Q8IYB8	0.271397	0.210209	0.332584	9.18112e-07	ATP-dependent RNA helicase SUPV3L1, mitochondrial OS=Homo sapiens OX=9606 GN=SUPV3L1 PE=1 SV=1	0	63.137	20	11	12	11	786	87.9	7.99	11	cell organization and biogenesis;metabolic process;regulation of biological process	mitochondrion;nucleus;organelle lumen	catalytic activity;DNA binding;nucleotide binding;protein binding;RNA binding	Pf00271, Pf12513	6832	ENSG00000156502.13	SUPV3L1	10				0	0	108.8	91.2	3.01	4.17	114.3	113.1	108	107.5	107.5	111.6	108.3	104.6	92.3	90.2	83.1	95.5	91.3
High	1.192	0.0298635	IsMasterProtein	Q96EY7	0.342032	0.119359	0.564706	0.0142146	Pentatricopeptide repeat domain-containing protein 3, mitochondrial OS=Homo sapiens OX=9606 GN=PTCD3 PE=1 SV=3	0.001	79.311	24	16	21	16	689	78.5	6.42	16	cell organization and biogenesis;metabolic process;regulation of biological process	cytosol;membrane;mitochondrion;ribosome	protein binding;RNA binding	Pf13041, Pf13812	55037	ENSG00000132300.18	PTCD3	2			Mitochondrial translation initiation; Mitochondrial translation elongation; Mitochondrial translation termination	6	0	108.8	91.2	9.71	16.62	119.6	109.9	113.6	117.7	115.8	109.9	117.9	86.1	97.7	96.9	56.8	87.6	97
High	1.192	0.000113883	IsMasterProtein	Q96P16	0.237752	0.173374	0.302131	7.41021e-06	Regulation of nuclear pre-mRNA domain-containing protein 1A OS=Homo sapiens OX=9606 GN=RPRD1A PE=1 SV=1	0	72.697	44	15	24	15	312	35.7	7.55	15	metabolic process;regulation of biological process		protein binding	Pf04818	55197	ENSG00000141425.17	RPRD1A	18			RNA polymerase II transcribes snRNA genes	3	0	108.8	91.2	2.04	5.4	108.7	111.2	107.1	108.2	107.4	107.3	111	104.4	91.6	89.5	103.4	93	88
High	1.192	3.60359e-07	IsMasterProtein	Q9UHG0	0.26694	0.219171	0.314709	6.52171e-08	Doublecortin domain-containing protein 2 OS=Homo sapiens OX=9606 GN=DCDC2 PE=1 SV=2	0.001	106.612	41	20	47	20	476	52.8	6.13	20	cell organization and biogenesis;cellular component movement;defense response;regulation of biological process;response to stimulus	cytoplasm;cytoskeleton;cytosol;nucleus	protein binding	Pf03607	51473	ENSG00000146038.11	DCDC2	6				0	0	108.7	91.3	3.06	1.75	105.8	106.7	112.1	105.2	107.6	113.7	109.9	112.9	90.1	91.2	88.7	91.6	92.2
High	1.191	0.290048	IsMasterProtein	H7C101	0.125505	-0.0520376	0.303047	0.246909	Protoheme IX farnesyltransferase, mitochondrial OS=Homo sapiens OX=9606 GN=COX10 PE=1 SV=2	0.002	3.904	7	1	1	1	171	19.7	9.55	1		cytosol;mitochondrion				ENSG00000006695.10		17				0	0	108.7	91.3	8.02	17.65	105.9	109.5	103.1	106.9	87	114.7	106.4	98.1	86.5	88.3	137.3	89.6	88.7
High	1.191	2.40185e-07	IsMasterProtein	P06756	0.239191	0.189679	0.288704	3.4863e-07	Integrin alpha-V OS=Homo sapiens OX=9606 GN=ITGAV PE=1 SV=2	0.004	236.624	37	36	64	36	1048	116	5.68	36	cell differentiation;cell growth;cell organization and biogenesis;cellular component movement;cellular homeostasis;metabolic process;regulation of biological process;response to stimulus;transport	cell surface;cytosol;membrane	metal ion binding;protein binding;receptor activity;signal transducer activity;transporter activity	Pf01839, Pf08441, Pf13517	3685	ENSG00000138448.11	ITGAV	2	PI3K-Akt signaling pathway; Cell adhesion molecules (CAMs); Proteoglycans in cancer; Hypertrophic cardiomyopathy (HCM); Pathways in cancer; Regulation of actin cytoskeleton; Thyroid hormone signaling pathway; Small cell lung cancer; Arrhythmogenic right ventricular cardiomyopathy (ARVC); Phagosome; ECM-receptor interaction; Dilated cardiomyopathy; Focal adhesion	Osteopontin Signaling; Integrin-mediated Cell Adhesion; Arrhythmogenic Right Ventricular Cardiomyopathy; Primary Focal Segmental Glomerulosclerosis FSGS; Focal Adhesion; Osteoblast Signaling; MFAP5-mediated ovarian cancer cell motility and invasiveness; VEGFA-VEGFR2 Signaling Pathway; Focal Adhesion-PI3K-Akt-mTOR-signaling pathway	Integrin cell surface interactions; Signal transduction by L1; PECAM1 interactions; Cross-presentation of particulate exogenous antigens (phagosomes); VEGFA-VEGFR2 Pathway; Molecules associated with elastic fibres; Syndecan interactions; ECM proteoglycans; Laminin interactions; Neutrophil degranulation	48	0	108.7	91.3	2.48	2.84	108.5	111.1	106.8	111.4	108.9	109.2	107.2	103	92.9	96.8	88.9	90.3	91.7
High	1.191	0.000904461	IsMasterProtein	P35269	0.229399	0.137369	0.321429	0.000377826	General transcription factor IIF subunit 1 OS=Homo sapiens OX=9606 GN=GTF2F1 PE=1 SV=2	0	33.427	22	10	11	10	517	58.2	7.49	10	metabolic process;regulation of biological process;response to stimulus	nucleus	catalytic activity;DNA binding;enzyme regulator activity;protein binding;RNA binding	Pf05793	2962	ENSG00000125651.13	GTF2F1	19	Basal transcription factors		Signaling by FGFR2 IIIa TM; RNA polymerase II transcribes snRNA genes; Abortive elongation of HIV-1 transcript in the absence of Tat; Tat-mediated HIV elongation arrest and recovery; Formation of HIV-1 elongation complex containing HIV-1 Tat; Formation of the HIV-1 Early Elongation Complex; mRNA Splicing - Major Pathway; FGFR2 alternative splicing; mRNA Splicing - Minor Pathway; TP53 Regulates Tr…	55	0	108.7	91.3	5.06	7.04	106.6	108.4	110.5	106.9	117.6	106.7	108.8	97.7	98.4	92	103.3	95.5	88.7
High	1.191	7.92272e-05	IsMasterProtein	Q13724	0.230218	0.164853	0.295582	1.22445e-05	Mannosyl-oligosaccharide glucosidase OS=Homo sapiens OX=9606 GN=MOGS PE=1 SV=5	0.001	156.581	29	23	54	23	837	91.9	8.9	23	metabolic process	endoplasmic reticulum;membrane	catalytic activity	Pf03200	7841	ENSG00000115275.11	MOGS	2	Protein processing in endoplasmic reticulum; Metabolic pathways; N-Glycan biosynthesis		Defective MOGS causes MOGS-CDG (CDG-2b); N-glycan trimming in the ER and Calnexin/Calreticulin cycle	11	0	108.7	91.3	2.62	5.24	108.6	111.7	105.9	111.3	105.9	109.7	104	106.3	90.5	90	103.2	93.3	89.8
High	1.191	0.0013361	IsMasterProtein	Q8NCA5	0.217282	0.134098	0.300467	0.000249532	Protein FAM98A OS=Homo sapiens OX=9606 GN=FAM98A PE=1 SV=2	0.001	44.529	17	8	14	8	518	55.2	8.95	8												0	0	108.7	91.3	3.08	7.4	108.9	103.6	107.2	111.5	111.5	106.8	107.6	102.4	91.4	91.8	108.5	94.9	88.8
High	1.191	3.82821e-05	IsMasterProtein	Q8WUF8	0.267988	0.192432	0.343544	1.13789e-05	Cotranscriptional regulator FAM172A OS=Homo sapiens OX=9606 GN=FAM172A PE=2 SV=1	0.001	15.7	10	4	5	4	416	47.9	6.09	4		endoplasmic reticulum;extracellular		Pf09757	83989	ENSG00000113391.18	FAM172A	5				0	0	108.7	91.3	3.99	5.42	110	110	103.1	111.4	114.2	114.5	107.1	103.5	94.7	88.1	93.4	95	83.8
High	1.191	0.0278136	IsMasterProtein	Q92979	0.210384	0.0755771	0.345192	0.012925	Ribosomal RNA small subunit methyltransferase NEP1 OS=Homo sapiens OX=9606 GN=EMG1 PE=1 SV=4	0.001	27.18	27	6	7	6	244	26.7	9.17	6	metabolic process	cytoplasm;nucleus	catalytic activity;protein binding;RNA binding	Pf03587	10436	ENSG00000126749.14	EMG1	12	Ribosome biogenesis in eukaryotes		Major pathway of rRNA processing in the nucleolus and cytosol; rRNA modification in the nucleus and cytosol	6	0	108.7	91.3	5.59	13.17	110.9	102.2	100.8	114.2	103.6	109.6	114.6	100.2	88.2	90.3	122.7	90.8	88.8
High	1.191	0.0144535	IsMasterProtein	Q9UJ83	0.220224	0.0965987	0.343848	0.00554791	2-hydroxyacyl-CoA lyase 1 OS=Homo sapiens OX=9606 GN=HACL1 PE=1 SV=2	0.001	26.454	13	8	10	8	578	63.7	7.36	8	cell organization and biogenesis;metabolic process	organelle lumen	catalytic activity;metal ion binding;protein binding	Pf00205, Pf02552, Pf02775, Pf02776	26061	ENSG00000131373.14	HACL1	3	Peroxisome		Alpha-oxidation of phytanate	6	0	108.7	91.3	5.24	11.74	107	103.7	103.3	109.1	102	108.1	106.1	120	87.8	87.9	118.2	89.9	82.8
High	1.19	0.422095	IsMasterProtein	H7C2Q8	0.141512	-0.115157	0.398181	0.37213	EBNA1 binding protein 2, isoform CRA_d OS=Homo sapiens OX=9606 GN=EBNA1BP2 PE=1 SV=1	0	65.888	32	12	20	12	361	40.7	9.98	12	metabolic process	nucleus	RNA binding	Pf05890	10969	ENSG00000117395.12	EBNA1BP2	1				0	0	108.7	91.3	11.34	28.89	103.1	105.6	97.4	101.1	102.5	97.5	92.1	131	85	84.7	164.4	88.1	86.2
High	1.19	7.95607e-07	IsMasterProtein	P42765	0.244521	0.194137	0.294905	3.28496e-07	3-ketoacyl-CoA thiolase, mitochondrial OS=Homo sapiens OX=9606 GN=ACAA2 PE=1 SV=2	0.002	183.186	61	22	66	22	397	41.9	8.09	22	cell organization and biogenesis;metabolic process;regulation of biological process;response to stimulus	membrane;mitochondrion;organelle lumen	catalytic activity;protein binding;RNA binding	Pf00108, Pf02801, Pf02803	10449	ENSG00000167315.17	ACAA2	18	Valine, leucine and isoleucine degradation; Fatty acid elongation; Fatty acid metabolism; Metabolic pathways; Fatty acid degradation	Fatty Acid Biosynthesis	Mitochondrial Fatty Acid Beta-Oxidation	10	0	108.7	91.3	3.21	2.16	113.9	108	107.6	108.9	111.1	106	110	102.3	94.4	90.2	94.5	91.2	91.7
High	1.19	0.000429761	IsMasterProtein	P49257	0.292401	0.202797	0.382006	2.68261e-05	Protein ERGIC-53 OS=Homo sapiens OX=9606 GN=LMAN1 PE=1 SV=2	0.001	116.816	37	19	52	19	510	57.5	6.77	19	cell organization and biogenesis;coagulation;metabolic process;regulation of biological process;transport	endoplasmic reticulum;Golgi;membrane	metal ion binding;protein binding	Pf03388	3998	ENSG00000074695.5	LMAN1	18	Protein processing in endoplasmic reticulum	Complement and Coagulation Cascades	Cargo concentration in the ER; COPII (Coat Protein 2) Mediated Vesicle Transport	11	0	108.7	91.3	3.05	7.25	114.5	113.2	108.7	110.3	112.9	107.6	108.2	104.6	94.9	92.2	74.8	91.7	94.9
High	1.19	0.000286748	IsMasterProtein	Q9BQG0	0.229297	0.160435	0.29816	2.19129e-05	Myb-binding protein 1A OS=Homo sapiens OX=9606 GN=MYBBP1A PE=1 SV=2	0.003	204.219	27	38	78	38	1328	148.8	9.28	38	cell communication;cell differentiation;metabolic process;regulation of biological process;response to stimulus;transport	cytoplasm;membrane;nucleus	catalytic activity;DNA binding;protein binding;RNA binding	Pf04931, Pf05793, Pf11593, Pf12815	10514	ENSG00000132382.14	MYBBP1A	17		Energy Metabolism	B-WICH complex positively regulates rRNA expression	5	0	108.7	91.3	2.15	5.95	109	109.6	106.5	109.5	107.3	105.8	104.2	111.1	90.4	91.2	105	91.4	88.5
High	1.19	8.04e-06	IsMasterProtein	Q9NQT8	0.25723	0.192718	0.321743	3.13915e-06	Kinesin-like protein KIF13B OS=Homo sapiens OX=9606 GN=KIF13B PE=1 SV=2	0.001	142.193	21	34	41	34	1826	202.7	5.88	34	cellular component movement;regulation of biological process;response to stimulus;transport	cytoplasm;cytoskeleton;cytosol	catalytic activity;motor activity;nucleotide binding;protein binding	Pf00225, Pf00498, Pf01302, Pf12423, Pf12473	23303	ENSG00000197892.12	KIF13B	8			COPI-dependent Golgi-to-ER retrograde traffic; Kinesins	8	0	108.7	91.3	3.4	4.41	106.2	103.3	112.2	106.8	106.2	113.5	110.3	112.4	89.5	90.7	91.7	94.5	88.3
High	1.189	1.52426e-06	IsMasterProtein	H3BQK9	0.232087	0.184632	0.279542	3.01111e-07	Microtubule-actin cross-linking factor 1, isoforms 1/2/3/5 OS=Homo sapiens OX=9606 GN=MACF1 PE=1 SV=1	0	1094.57	29	218	298	218	7592	860.5	5.38	218	regulation of biological process;response to stimulus	cytoplasm;cytoskeleton	catalytic activity;metal ion binding;motor activity;protein binding	Pf00036, Pf00307, Pf00435, Pf00681, Pf01576, Pf02187, Pf10498, Pf11971, Pf13499, Pf13514, Pf13833		ENSG00000127603.23		1		Mesodermal Commitment Pathway		1	0	108.6	91.4	1.62	3.16	108.5	108.6	109.1	108	108.1	109.2	108.7	103.8	89.6	91.7	99	91	90.6
High	1.189	6.10793e-06	IsMasterProtein	J3KN01	0.232156	0.185148	0.279164	2.66619e-07	Afadin OS=Homo sapiens OX=9606 GN=AFDN PE=1 SV=1	0.014	369.635	39	65	110	65	1831	207.5	6.37	65	cell communication;cell organization and biogenesis;regulation of biological process;response to stimulus	cytosol;membrane	protein binding	Pf00498, Pf00595, Pf00788, Pf01843	4301	ENSG00000130396.20	MLLT4; AFDN	6		VEGFA-VEGFR2 Signaling Pathway		1	0	108.6	91.4	1.19	3.29	106.9	108.3	106.1	107.9	109.2	110.2	108.3	107.2	89.6	89.7	98.7	91	91.8
High	1.189	3.95845e-06	IsMasterProtein	O43865	0.237773	0.184907	0.290639	7.95238e-07	S-adenosylhomocysteine hydrolase-like protein 1 OS=Homo sapiens OX=9606 GN=AHCYL1 PE=1 SV=2	0.001	82.026	29	17	21	17	530	58.9	6.89	17	metabolic process;regulation of biological process;response to stimulus;transport	cytoplasm;cytosol;endoplasmic reticulum;membrane	catalytic activity;nucleotide binding;protein binding;RNA binding	Pf00670, Pf01262, Pf01488, Pf02254, Pf02826, Pf05221	10768	ENSG00000168710.17	AHCYL1	1	Metabolic pathways; Cysteine and methionine metabolism	Trans-sulfuration and one carbon metabolism; One carbon metabolism and related pathways	Ion homeostasis; FCERI mediated Ca+2 mobilization; PLC beta mediated events; DAG and IP3 signaling; Signaling by GPCR; Regulation of insulin secretion; VEGFR2 mediated cell proliferation; CLEC7A (Dectin-1) induces NFAT activation; Antigen activates B Cell Receptor (BCR) leading to generation of second messengers; Role of phospholipids in phagocytosis	33	0	108.6	91.4	2.08	3.7	104	108.4	108.6	106.8	111.1	108.8	110.7	107.3	90.8	90.1	99.1	91.7	87.6
High	1.189	5.12269e-08	IsMasterProtein	P25205-2	0.249535	0.212634	0.286435	6.44232e-09	Isoform 2 of DNA replication licensing factor MCM3 OS=Homo sapiens OX=9606 GN=MCM3	0.006	295.171	52	43	106	43	853	95.8	5.77	43	metabolic process	membrane;nucleus	catalytic activity;DNA binding;nucleotide binding;protein binding	Pf00493, Pf01078, Pf07728, Pf14551	4172	ENSG00000112118.18	MCM3	6		Cell Cycle; Retinoblastoma (RB) in Cancer; G1 to S cell cycle control; DNA Replication		4	0	108.6	91.4	1.7	0.63	109.8	111.2	108.1	108	110	107.3	109.3	105.3	91.5	91.8	90.8	91.4	90.3
High	1.189	1.69058e-08	IsMasterProtein	Q5T3Q7	0.246062	0.206576	0.285548	1.76072e-08	HEAT repeat-containing protein 1 OS=Homo sapiens OX=9606 GN=HEATR1 PE=1 SV=1	0.004	248.781	25	55	72	55	2063	233.1	6.6	55	metabolic process;regulation of biological process	membrane;mitochondrion	protein binding;RNA binding	Pf08146, Pf12397	55127	ENSG00000119285.10	HEATR1	1				0	0	108.6	91.4	1.98	1.18	109.4	109.4	105.9	112.7	108	107.2	109.1	106.4	92.8	92.8	91.4	89.9	92.4
High	1.189	0.107433	IsMasterProtein	Q86SQ4	0.184399	0.0171156	0.351683	0.0700197	Adhesion G-protein coupled receptor G6 OS=Homo sapiens OX=9606 GN=ADGRG6 PE=1 SV=3	0.002	4.74	3	3	3	3	1221	136.6	7.87	3	cell differentiation;cell organization and biogenesis;regulation of biological process;response to stimulus	membrane	protein binding;receptor activity;signal transducer activity	Pf00002, Pf00354, Pf00431, Pf01825	57211	ENSG00000112414.14	GPR126; ADGRG6	6				0	0	108.6	91.4	6.53	16.18	104.9	101.3	106.3	114.4	113.3	101.2	111.7	94.5	89.1	78	127.3	88.7	82.8
High	1.188	0.000245594	IsMasterProtein	O14949	0.2594	0.172872	0.345927	6.54185e-05	Cytochrome b-c1 complex subunit 8 OS=Homo sapiens OX=9606 GN=UQCRQ PE=1 SV=4	0.001	14.74	27	3	8	3	82	9.9	10.08	3	metabolic process;transport	membrane;mitochondrion	catalytic activity;transporter activity	Pf02939, Pf13166	27089	ENSG00000164405.10	UQCRQ	5	Huntington's disease; Alzheimer's disease; Metabolic pathways; Oxidative phosphorylation; Parkinson's disease; Cardiac muscle contraction; Non-alcoholic fatty liver disease (NAFLD)	Electron Transport Chain	Respiratory electron transport	12	0	108.6	91.4	4.47	6.76	115.4	108.8	107.1	110	105.6	104.8	103.1	116.5	91	89.2	86.5	90.8	93.8
High	1.188	6.71708e-05	IsMasterProtein	O76021	0.273325	0.190636	0.356015	2.3472e-05	Ribosomal L1 domain-containing protein 1 OS=Homo sapiens OX=9606 GN=RSL1D1 PE=1 SV=3	0.001	135.235	46	26	56	26	490	54.9	10.13	26	cell differentiation;metabolic process;regulation of biological process	membrane;nucleus	protein binding;RNA binding	Pf06030, Pf11797	26156	ENSG00000171490.12	RSL1D1	16		Senescence and Autophagy in Cancer		1	0	108.6	91.4	4.61	5.71	113.5	110.3	107.9	112.8	114.1	108.5	109.9	98.3	95.9	93.1	79.6	87.6	93.4
High	1.188	1.87638e-07	IsMasterProtein	Q12931	0.230536	0.182822	0.27825	3.4863e-07	Heat shock protein 75 kDa, mitochondrial OS=Homo sapiens OX=9606 GN=TRAP1 PE=1 SV=3	0.003	218.403	54	36	71	36	704	80.1	8.21	36	metabolic process;regulation of biological process;response to stimulus	membrane;mitochondrion;organelle lumen	nucleotide binding;protein binding;RNA binding	Pf00183, Pf02518, Pf13589	10131	ENSG00000126602.10	TRAP1	16		TNF alpha Signaling Pathway; TGF-beta Signaling Pathway	Respiratory electron transport	6	0	108.6	91.4	2.64	2.35	112.9	108.3	108.8	106.1	108.6	106.8	109.3	103	93.7	91.4	96.3	90.6	92.8
High	1.188	0.00586339	IsMasterProtein	Q9BVM2	0.21961	0.108869	0.330352	0.00256724	Protein DPCD OS=Homo sapiens OX=9606 GN=DPCD PE=1 SV=2	0.001	15.394	18	4	7	4	203	23.2	9.03	4	cellular component movement	nucleus	protein binding	Pf14913	25911	ENSG00000166171.12	DPCD	10				0	0	108.6	91.4	5.63	8.74	111	111.3	109.9	111.2	114.9	102.3	101.5	97.9	93.6	104.8	84.4	99.5	92.3
High	1.188	1.61444e-07	IsMasterProtein	Q9C075	0.254375	0.203977	0.304772	2.15175e-07	Keratin, type I cytoskeletal 23 OS=Homo sapiens OX=9606 GN=KRT23 PE=1 SV=2	0.002	190.8	61	29	67	29	422	48.1	6.54	29	cell death	cytosol	structural molecule activity	Pf00038	25984	ENSG00000108244.16; ENSG00000263309.6	KRT23	17; CHR_HSCHR17_4_CTG4			Formation of the cornified envelope	3	0	108.6	91.4	2.67	2.81	107.8	107.9	103.6	110.3	109	107.6	113.6	110.6	90.5	88.1	95.8	92.3	92
High	1.188	0.0228357	IsMasterProtein	Q9HDC9	0.207695	0.085806	0.329584	0.00743273	Adipocyte plasma membrane-associated protein OS=Homo sapiens OX=9606 GN=APMAP PE=1 SV=2	0	69.144	42	17	39	17	416	46.5	6.16	17	metabolic process	cell surface;endoplasmic reticulum;membrane	catalytic activity	Pf03088, Pf08450	57136	ENSG00000101474.11	APMAP	20				0	0	108.6	91.4	3.38	12.32	106.2	106	104.5	111.5	105.6	107.2	101.6	112.7	86.1	88.4	120.1	92.7	86.6
High	1.187	7.08213e-07	IsMasterProtein	Q92499	0.263343	0.207199	0.319487	4.89546e-07	ATP-dependent RNA helicase DDX1 OS=Homo sapiens OX=9606 GN=DDX1 PE=1 SV=2	0.002	174.255	45	32	65	32	740	82.4	7.23	32	cell organization and biogenesis;development;metabolic process;regulation of biological process;response to stimulus	cytoplasm;cytosol;membrane;nucleus	catalytic activity;DNA binding;nucleotide binding;protein binding;RNA binding	Pf00270, Pf00271, Pf00622	1653	ENSG00000079785.14	DDX1	2		DDX1 as a regulatory component of the Drosha microprocessor; mRNA Processing	tRNA processing in the nucleus	5	0	108.5	91.5	3.12	3.45	108.2	111.3	107	106.8	106.9	110	106.3	116.3	90.4	89.7	92.5	92.4	87.3
High	1.187	1.94202e-05	IsMasterProtein	Q9Y2Z4	0.245214	0.182248	0.30818	4.08905e-06	Tyrosine--tRNA ligase, mitochondrial OS=Homo sapiens OX=9606 GN=YARS2 PE=1 SV=2	0.001	87.904	31	15	17	15	477	53.2	8.98	15	metabolic process	cytoplasm;cytosol;mitochondrion;organelle lumen	catalytic activity;nucleotide binding;protein binding;RNA binding	Pf00579	51067	ENSG00000139131.12	YARS2	12	Aminoacyl-tRNA biosynthesis		Mitochondrial tRNA aminoacylation	5	0	108.5	91.5	4.54	2.8	108.6	109.4	104.2	115.4	108.4	111.9	110.9	99.2	90.6	94	92.8	93.5	90.8
High	1.186	2.18442e-08	IsMasterProtein	A0A0G2JNZ2	0.22501	0.182788	0.267232	1.15172e-07	Protein scribble homolog OS=Homo sapiens OX=9606 GN=SCRIB PE=1 SV=1	0.002	192.905	25	38	52	38	1630	174.8	5.07	38	cell communication;cell death;cell organization and biogenesis;cell proliferation;cellular component movement;metabolic process;regulation of biological process;response to stimulus;transport	membrane	catalytic activity;protein binding	Pf00595, Pf12799, Pf13180, Pf13855, Pf14580	23513	ENSG00000274287.4; ENSG00000180900.18	SCRIB	8; CHR_HSCHR8_3_CTG7	Viral carcinogenesis; Hippo signaling pathway	Human Thyroid Stimulating Hormone (TSH) signaling pathway		3	0	108.5	91.5	1.81	2.08	109.1	108.8	108.4	109	106.9	105.4	104.6	110.1	91.9	90.9	90.4	91.3	93.2
High	1.186	4.9429e-05	IsMasterProtein	E9PMQ6	0.253122	0.177228	0.329016	2.15243e-05	Heat shock factor protein 1 OS=Homo sapiens OX=9606 GN=HSF1 PE=1 SV=2	0.001	12.548	5	3	3	3	495	53.6	6.7	3	metabolic process;regulation of biological process;response to stimulus	cytosol;nucleus	DNA binding	Pf00447, Pf06546		ENSG00000185122.10		8				0	0	108.5	91.5	4.5	5.26	112.3	117.9	104.8	103.6	105	108.4	111.7	106.2	86.4	97.3	91.1	98	85.3
High	1.186	0.00473956	IsMasterProtein	F8W930	0.201126	0.0997769	0.302475	0.00255909	Insulin-like growth factor 2 mRNA-binding protein 2 OS=Homo sapiens OX=9606 GN=IGF2BP2 PE=1 SV=1	0.001	114.294	35	21	32	21	605	66.7	8.46	21	regulation of biological process;transport	cytoplasm;cytoskeleton;cytosol;nucleus	protein binding;RNA binding;translation regulator activity	Pf00013, Pf00076, Pf13014, Pf13083, Pf13893, Pf14259	10644	ENSG00000073792.15	IGF2BP2	3				0	0	108.5	91.5	6.02	7.9	102.5	106.8	100.8	102.8	105.9	108.4	106.5	121.5	88.7	89.2	105.6	93	88.2
High	1.186	0.0182503	IsMasterProtein	P23919	0.203902	0.0929727	0.314832	0.00444656	Thymidylate kinase OS=Homo sapiens OX=9606 GN=DTYMK PE=1 SV=4	0	77.875	50	13	29	13	212	23.8	8.27	13	cell differentiation;cell proliferation;metabolic process;response to stimulus	cytoplasm;cytosol;mitochondrion;organelle lumen	catalytic activity;nucleotide binding	Pf00406, Pf02223	1841	ENSG00000168393.12	DTYMK	2	Pyrimidine metabolism; Metabolic pathways		Interconversion of nucleotide di- and triphosphates	5	0	108.5	91.5	1.88	11.53	105.4	105.5	109.1	103.6	109.1	106.8	108.6	106.3	87.1	91.3	119.4	90.2	89.5
High	1.186	0.00222043	IsMasterProtein	P51798	0.373078	0.209809	0.536346	0.000818861	H(+)/Cl(-) exchange transporter 7 OS=Homo sapiens OX=9606 GN=CLCN7 PE=1 SV=2	0.001	28.798	9	9	15	9	805	88.6	8.43	9	response to stimulus;transport	membrane;vacuole	nucleotide binding;transporter activity	Pf00571, Pf00654	1186	ENSG00000103249.17	CLCN7	16			Stimuli-sensing channels	3	0	108.5	91.5	12.82	9.21	107.2	104.3	101.6	134.6	124.4	108.2	129.3	94.4	90.3	91.8	72.9	93.3	89
High	1.185	0.00599169	IsMasterProtein	A6NNK5	0.19279	0.101158	0.284423	0.00161364	TP53-binding protein 1 OS=Homo sapiens OX=9606 GN=TP53BP1 PE=1 SV=2	0.004	242.046	29	41	54	41	1927	208.9	4.67	41	cell organization and biogenesis;metabolic process;regulation of biological process;response to stimulus	cytoplasm;nucleus	DNA binding;protein binding	Pf09038, Pf15057	7158	ENSG00000067369.13	TP53BP1	15		ATM Signaling Pathway; ATM Signaling Network in Development and Disease		2	0	108.5	91.5	3.2	8.46	106.4	105.4	106.3	103.5	107	108.2	102.2	113.5	89.3	89.5	111.6	92.8	90
High	1.185	0.322986	IsMasterProtein	O60830	0.168678	-0.0788645	0.416221	0.264514	Mitochondrial import inner membrane translocase subunit Tim17-B OS=Homo sapiens OX=9606 GN=TIMM17B PE=1 SV=1	0.001	17.983	33	5	7	5	172	18.3	9.03	5	transport	membrane;mitochondrion	protein binding;transporter activity	Pf02466	10245	ENSG00000126768.12	TIMM17B	X			Mitochondrial protein import; Metabolism of proteins	2	0	108.5	91.5	7.23	29.34	102.9	107.2	96.2	109.9	102.5	100.5	97.8	119.6	85.6	82.5	164.2	90.7	87.7
High	1.185	4.64576e-05	IsMasterProtein	O95425	0.235009	0.168215	0.301803	1.23909e-05	Supervillin OS=Homo sapiens OX=9606 GN=SVIL PE=1 SV=2	0.001	41.874	7	15	17	15	2214	247.6	6.98	15	cell organization and biogenesis;regulation of biological process	cytoplasm;cytoskeleton;cytosol;membrane;nucleus	protein binding	Pf00626, Pf02209	6840	ENSG00000197321.14	SVIL	10				0	0	108.5	91.5	3.16	5.06	108.2	111	104.9	114.3	107.7	107	103.3	108.3	89.4	94.5	91.9	91.7	87.2
High	1.185	0.0751043	IsMasterProtein	O95989	0.34083	0.0731167	0.608543	0.0382777	Diphosphoinositol polyphosphate phosphohydrolase 1 OS=Homo sapiens OX=9606 GN=NUDT3 PE=1 SV=1	0.003	3.446	8	1	1	1	172	19.5	6.34	1	cell communication;metabolic process	cytoplasm;cytosol;nucleus	catalytic activity;metal ion binding	Pf00293	11165	ENSG00000272325.1	NUDT3	6			Synthesis of pyrophosphates in the cytosol	3	0	108.5	91.5	8.39	21.11	93.4	110.2	112.9	107	109.3	114.3	111.2	127.2	99.4	94.2	49.5	80.9	113.3
High	1.185	0.00186341	IsMasterProtein	Q16540	0.276112	0.155225	0.396998	0.000820584	39S ribosomal protein L23, mitochondrial OS=Homo sapiens OX=9606 GN=MRPL23 PE=1 SV=1	0.001	26.213	34	6	7	6	153	17.8	9.69	6	cell organization and biogenesis;metabolic process	membrane;mitochondrion;ribosome	protein binding;RNA binding;structural molecule activity	Pf00276	6150	ENSG00000214026.10	MRPL23	11	Ribosome		Mitochondrial translation initiation; Mitochondrial translation elongation; Mitochondrial translation termination	7	0	108.5	91.5	8.6	7.27	119.8	110.6	119.8	114.6	108.5	102	109.9	91.5	97.3	95.4	87.2	82.6	93.6
High	1.185	0.00462639	IsMasterProtein	Q8NEJ9	0.27962	0.151147	0.408093	0.00121829	Neuroguidin OS=Homo sapiens OX=9606 GN=NGDN PE=1 SV=1	0.001	37.339	22	7	8	7	315	35.9	9.57	7	metabolic process;regulation of biological process	chromosome;cytoplasm;mitochondrion;nucleus	protein binding;RNA binding	Pf04000	25983	ENSG00000129460.15	NGDN	14				0	0	108.4	91.6	5.55	10.09	114.5	106.6	108.6	103.5	111.9	115.3	116.2	99.3	93.2	97.9	69.7	97.8	93.7
High	1.185	0.00302991	IsMasterProtein	Q99728-3	0.293842	0.164594	0.42309	0.000851258	Isoform beta of BRCA1-associated RING domain protein 1 OS=Homo sapiens OX=9606 GN=BARD1	0.001	14.12	8	4	6	4	680	75.4	8.92	4	metabolic process;regulation of biological process;response to stimulus	cytoplasm;nucleus	catalytic activity;metal ion binding;protein binding;RNA binding	Pf00023, Pf00533, Pf12796, Pf13606, Pf13637, Pf13857	580		BARD1	2		Integrated Breast Cancer Pathway; Retinoblastoma (RB) in Cancer		2	0	108.5	91.5	6.22	9.89	113.2	115.4	104.8	119.7	115.7	107.4	101.8	102.1	96.5	93.2	69.6	95.7	92.9
High	1.185	2.56643e-07	IsMasterProtein	Q9P016	0.233469	0.184178	0.282759	4.35488e-07	Thymocyte nuclear protein 1 OS=Homo sapiens OX=9606 GN=THYN1 PE=1 SV=1	0.001	44.735	39	10	13	10	225	25.7	9.25	10		nucleus		Pf01878	29087	ENSG00000151500.14	THYN1	11				0	0	108.5	91.5	2.56	2.72	109	110.3	111.9	110.3	106.1	107.4	106	103.6	93.7	90.1	96.4	90	89.2
High	1.185	2.46278e-05	IsMasterProtein	Q9UKF6	0.264004	0.191376	0.336633	8.76377e-06	Cleavage and polyadenylation specificity factor subunit 3 OS=Homo sapiens OX=9606 GN=CPSF3 PE=1 SV=1	0	76.42	24	16	24	16	684	77.4	5.6	16	metabolic process;transport	nucleus	catalytic activity;metal ion binding;protein binding;RNA binding	Pf00753, Pf07521, Pf10996, Pf11718, Pf12706, Pf13483	51692	ENSG00000119203.13	CPSF3	2	mRNA surveillance pathway	mRNA Processing	mRNA 3'-end processing; Transport of Mature mRNA Derived from an Intronless Transcript; mRNA Splicing - Major Pathway; Cleavage of Growing Transcript in the Termination Region ; Processing of Intronless Pre-mRNAs	16	0	108.5	91.5	3.85	5.08	109.6	106.2	112.7	112.4	109.9	110.1	112	100.1	94.2	92.7	86	88.4	93.4
High	1.184	1.1539e-05	IsMasterProtein	A0A2R8YE63	0.233917	0.17496	0.292874	3.30161e-06	Epidermal growth factor receptor kinase substrate 8 OS=Homo sapiens OX=9606 GN=EPS8 PE=1 SV=1	0.001	90.116	22	17	33	17	839	93.7	8.15	17												0	0	108.4	91.6	2.64	4.15	106.5	110	109.7	110.4	105.3	108.6	111.1	103	90.6	93.7	97.8	88.5	89.6
High	1.184	0.00239972	IsMasterProtein	C9IYN3	0.213944	0.116736	0.311152	0.00111452	Heterogeneous nuclear ribonucleoprotein L-like OS=Homo sapiens OX=9606 GN=HNRNPLL PE=1 SV=2	0.001	86.787	38	14	25	14	537	59.6	7.85	14	metabolic process;regulation of biological process	membrane;nucleus	protein binding;RNA binding	Pf00076, Pf13893, Pf14259	92906	ENSG00000143889.15	HNRNPLL; HNRPLL	2				0	0	108.4	91.6	7.24	5.22	117.4	98.5	110.8	106.8	111.3	109.3	112.2	93.6	98.3	97.4	92.8	88.9	93.1
High	1.184	5.23611e-06	IsMasterProtein	P31930	0.231637	0.175646	0.287629	2.07102e-06	Cytochrome b-c1 complex subunit 1, mitochondrial OS=Homo sapiens OX=9606 GN=UQCRC1 PE=1 SV=3	0.001	145.798	44	16	31	16	480	52.6	6.37	16	metabolic process;response to stimulus;transport	cytosol;membrane;mitochondrion	catalytic activity;metal ion binding;protein binding;transporter activity	Pf00675, Pf05193, Pf08367	7384	ENSG00000010256.10	UQCRC1	3	Oxidative phosphorylation; Metabolic pathways; Parkinson's disease; Cardiac muscle contraction; Non-alcoholic fatty liver disease (NAFLD); Alzheimer's disease; Huntington's disease	Electron Transport Chain	Respiratory electron transport	12	0	108.4	91.6	2.57	3.88	108.4	110.2	105	112.4	108.5	107.7	108.2	103.5	93.1	91.8	100	91.1	88.7
High	1.184	1.17618e-05	IsMasterProtein	P38606	0.213103	0.160514	0.265693	2.61005e-06	V-type proton ATPase catalytic subunit A OS=Homo sapiens OX=9606 GN=ATP6V1A PE=1 SV=2	0.001	113.832	35	22	32	22	617	68.3	5.52	22	cellular homeostasis;metabolic process;regulation of biological process;response to stimulus;transport	cytosol;membrane;mitochondrion	catalytic activity;nucleotide binding;transporter activity	Pf00006, Pf00306, Pf02874	523	ENSG00000114573.9	ATP6V1A	3	Epithelial cell signaling in Helicobacter pylori infection; mTOR signaling pathway; Rheumatoid arthritis; Vibrio cholerae infection; Collecting duct acid secretion; Metabolic pathways; Oxidative phosphorylation; Phagosome; Synaptic vesicle cycle		Transferrin endocytosis and recycling; ROS, RNS production in phagocytes; Ion channel transport; Insulin receptor recycling	20	0	108.4	91.6	1.95	3.71	107.8	109.8	109.1	103.3	107.1	107.8	108.4	105.4	90.3	94.1	98.9	91.9	89.9
High	1.184	0.132127	IsMasterProtein	P49736	0.161171	0.00937646	0.312965	0.0808559	DNA replication licensing factor MCM2 OS=Homo sapiens OX=9606 GN=MCM2 PE=1 SV=4	0.004	246.259	41	36	85	36	904	101.8	5.52	36	cell death;cell organization and biogenesis;metabolic process;response to stimulus	chromosome;cytoplasm;cytoskeleton;cytosol;nucleus	catalytic activity;DNA binding;metal ion binding;nucleotide binding;protein binding	Pf00493, Pf01078, Pf07728, Pf12619, Pf14551	4171	ENSG00000073111.13	MCM2	3	DNA replication; Cell cycle	Cell Cycle; G1 to S cell cycle control; DNA Replication	M/G1 Transition; Assembly of the pre-replicative complex; Unwinding of DNA; Regulation of DNA replication; Activation of ATR in response to replication stress; Activation of the pre-replicative complex; Orc1 removal from chromatin; Removal of licensing factors from origins	25	0	108.4	91.6	2.48	16.67	102.5	107.9	104.5	106.1	101.9	105.4	103.2	109.3	86.7	89.1	133.1	87.7	87
High	1.184	0.042041	IsMasterProtein	Q9Y3A2	0.221018	0.0724964	0.369539	0.0169852	Probable U3 small nucleolar RNA-associated protein 11 OS=Homo sapiens OX=9606 GN=UTP11 PE=1 SV=2	0.001	41.699	40	10	10	10	253	30.4	10.15	10	metabolic process;regulation of biological process	cytoplasm;nucleus	protein binding;RNA binding	Pf03998	51118	ENSG00000183520.11	UTP11L; UTP11	1			Major pathway of rRNA processing in the nucleolus and cytosol; rRNA modification in the nucleus and cytosol	5	0	108.4	91.6	4.01	15.47	106.5	109.9	107.3	112.7	106.2	110.7	98.5	106.1	80.7	84.7	126.6	93	84.3
High	1.183	0.0327419	IsMasterProtein	C9J0J7	0.244048	0.0831905	0.404905	0.0152607	Profilin OS=Homo sapiens OX=9606 GN=PFN2 PE=1 SV=1	0.001	10.845	45	4	5	4	91	9.8	9.17	4	cell organization and biogenesis;regulation of biological process		protein binding	Pf00235		ENSG00000070087.13		3		Association Between Physico-Chemical Features and Toxicity Associated Pathways		1	0	108.4	91.6	6.67	13.56	99.1	108.7	115.3	101	117	110.1	113.7	99.9	102.4	94.3	79.1	70.5	104.3
High	1.183	1.22077e-05	IsMasterProtein	O95816	0.237286	0.176716	0.297856	3.8246e-06	BAG family molecular chaperone regulator 2 OS=Homo sapiens OX=9606 GN=BAG2 PE=1 SV=1	0	58.78	51	13	20	13	211	23.8	6.7	13	metabolic process;regulation of biological process	cytosol	enzyme regulator activity;nucleotide binding;protein binding	Pf02179	9532	ENSG00000112208.11	BAG2	6	Protein processing in endoplasmic reticulum		Regulation of HSF1-mediated heat shock response	5	0	108.4	91.6	2.8	4.21	110.2	106	111.1	107.2	110	107.8	110.9	102.2	94	92.9	89.5	91.2	97.8
High	1.183	1.97873e-06	IsMasterProtein	Q02252	0.262588	0.209947	0.315229	2.453e-07	Methylmalonate-semialdehyde dehydrogenase [acylating], mitochondrial OS=Homo sapiens OX=9606 GN=ALDH6A1 PE=1 SV=2	0.001	139.52	46	21	34	21	535	57.8	8.5	21	cell differentiation;metabolic process	mitochondrion;organelle lumen	catalytic activity;RNA binding	Pf00171	4329	ENSG00000119711.12	ALDH6A1	14	Propanoate metabolism; Metabolic pathways; Carbon metabolism; Inositol phosphate metabolism; Valine, leucine and isoleucine degradation; beta-Alanine metabolism		Branched-chain amino acid catabolism	9	0	108.4	91.6	2.05	3.58	114.3	109.4	106.8	108.9	108.4	108.5	108.2	108	92.8	95.4	84.5	92	90.8
High	1.183	0.110606	IsMasterProtein	X6RAY8	0.171626	0.0160466	0.327205	0.0698151	39S ribosomal protein L4, mitochondrial OS=Homo sapiens OX=9606 GN=MRPL4 PE=1 SV=1	0	54.075	19	6	9	6	357	39.6	10.59	6	cell organization and biogenesis;metabolic process	membrane;ribosome	protein binding;RNA binding;structural molecule activity	Pf00573	51073	ENSG00000105364.13	MRPL4	19				0	0	108.4	91.6	5.16	15.75	114.4	107.3	99.9	106.4	104	101.4	99.3	111.5	84.9	85.5	128.2	94.7	90.3
High	1.182	0.000842742	IsMasterProtein	E9PFE2	0.284579	0.179268	0.389891	0.000181603	General transcription factor II-I repeat domain-containing protein 1 OS=Homo sapiens OX=9606 GN=GTF2IRD1 PE=1 SV=1	0.001	7.724	2	2	3	2	960	106	7.58	2	development;metabolic process;regulation of biological process	cytoplasm;cytosol;nucleus	DNA binding;protein binding	Pf02946	9569	ENSG00000006704.10	GTF2IRD1	7				0	0	108.3	91.7	5.08	8.14	110.6	118.1	104	103.7	117.8	107.3	109.1	107.2	95.8	90.1	74	94.1	93
High	1.182	5.82451e-05	IsMasterProtein	Q12849	0.238871	0.173318	0.304424	8.5441e-06	G-rich sequence factor 1 OS=Homo sapiens OX=9606 GN=GRSF1 PE=1 SV=3	0.001	129.697	43	17	30	17	480	53.1	6.19	17	metabolic process	cytoplasm;mitochondrion	RNA binding	Pf00076, Pf14259	2926	ENSG00000132463.13	GRSF1	4			Viral mRNA Translation	6	0	108.4	91.6	2.66	4.82	110.3	111	109.4	105.1	110.2	105.8	110.2	103.7	93.4	92.3	81.5	90.8	94
High	1.182	3.43608e-05	IsMasterProtein	Q5C9Z4	0.220343	0.153833	0.286854	2.30379e-05	Nucleolar MIF4G domain-containing protein 1 OS=Homo sapiens OX=9606 GN=NOM1 PE=1 SV=1	0.001	38.117	16	14	14	14	860	96.2	8.1	14	cell differentiation	nucleus	protein binding;RNA binding	Pf02847, Pf02854	64434	ENSG00000146909.7	NOM1	7				0	0	108.3	91.7	3.96	4.2	109.5	111.5	105.6	112.3	108.5	105.4	109.2	99	95.1	99.3	90.2	89.4	91.8
High	1.182	0.092578	IsMasterProtein	Q8N5M1	0.210634	0.0247939	0.396475	0.0629016	ATP synthase mitochondrial F1 complex assembly factor 2 OS=Homo sapiens OX=9606 GN=ATPAF2 PE=1 SV=1	0.001	8.637	7	2	3	2	289	32.8	7.09	2	cell organization and biogenesis	cytosol;mitochondrion	protein binding	Pf07542	91647	ENSG00000171953.15	ATPAF2	17				0	0	108.3	91.7	9	16.71	105.9	108.5	106.4	120.3	107.8	116.6	101.1	88.6	87.9	126.2	74.6	93.4	86.5
High	1.182	0.0243063	IsMasterProtein	Q9NVV4	0.265884	0.0973797	0.434389	0.0120876	Poly(A) RNA polymerase, mitochondrial OS=Homo sapiens OX=9606 GN=MTPAP PE=1 SV=1	0	55.29	21	12	15	12	582	66.1	9.04	12	metabolic process	cytoplasm;mitochondrion	catalytic activity;metal ion binding;nucleotide binding;protein binding;RNA binding	Pf03828	55149	ENSG00000107951.14	MTPAP	10				0	0	108.3	91.7	7.99	12.76	111.8	110.4	111	113.5	118.9	104.5	111.7	89.7	100.8	97.9	65.8	91.6	95.1
High	1.182	0.0618666	IsMasterProtein	Q9UK76	0.172017	0.0386683	0.305367	0.0359123	Jupiter microtubule associated homolog 1 OS=Homo sapiens OX=9606 GN=JPT1 PE=1 SV=3	0.001	102.686	87	13	29	13	154	16	5.6	13		cytoplasm;membrane;nucleus			51155	ENSG00000189159.15	HN1; JPT1	17				0	0	108.4	91.6	5.04	13.22	95.7	102.4	113.8	107	106.7	103.7	109.4	106.6	86	87.2	124.5	90.7	89.8
High	1.181	0.040409	IsMasterProtein	A0A0A0MQU7	0.238879	0.0818074	0.395951	0.015066	Hepatocyte nuclear factor 1-alpha OS=Homo sapiens OX=9606 GN=HNF1A PE=1 SV=1	0.001	26.648	17	6	6	6	631	67.3	6.24	6	regulation of biological process	nucleus	DNA binding	Pf00046, Pf04812, Pf04813, Pf04814		ENSG00000135100.17		12		Hepatitis C and Hepatocellular Carcinoma; Development and heterogeneity of the ILC family; ESC Pluripotency Pathways; Role of Osx and miRNAs in tooth development		4	0	108.3	91.7	3.9	15.58	104.9	107	104.6	108.1	106.5	108.1	105.5	117.6	78.1	77.5	120.1	91.7	83.9
High	1.181	1.05084e-05	IsMasterProtein	A2IDC6	0.229508	0.16727	0.291746	7.49703e-06	39S ribosomal protein L28, mitochondrial (Fragment) OS=Homo sapiens OX=9606 GN=MRPL28 PE=1 SV=1	0.001	24.379	28	7	7	7	240	28.5	7.94	7	cell organization and biogenesis;metabolic process	cytosol;membrane;mitochondrion;ribosome	protein binding;RNA binding;structural molecule activity	Pf00830	10573	ENSG00000086504.15	MRPL28	16				0	0	108.3	91.7	3.94	3.65	116.5	109.2	108.1	105.4	105.7	109.1	107.7	101.8	88.7	97.5	93.2	90.6	95.9
High	1.181	0.0507274	IsMasterProtein	B3KQ30	0.164662	0.0382705	0.291054	0.0343268	Iron-sulfur cluster assembly enzyme ISCU, mitochondrial OS=Homo sapiens OX=9606 GN=ISCU PE=1 SV=1	0.001	22.816	29	4	7	4	156	16.9	9.64	4	cell organization and biogenesis;cellular homeostasis;metabolic process	cytoplasm;cytosol;mitochondrion;nucleus;organelle lumen	catalytic activity;metal ion binding;protein binding;structural molecule activity	Pf01592	23479	ENSG00000136003.15	ISCU	12				0	0	108.3	91.7	6.67	10.66	113.4	110.1	109.8	104.5	104.4	98.4	111.2	92.9	86.1	90.1	115.9	95.5	90.6
High	1.181	0.120844	IsMasterProtein	J3KT86	0.168532	0.0149081	0.322155	0.0713118	Aurora kinase B (Fragment) OS=Homo sapiens OX=9606 GN=AURKB PE=1 SV=1	0	29.7	27	7	8	7	242	28	9.39	7	cell organization and biogenesis;metabolic process;regulation of biological process		catalytic activity;nucleotide binding	Pf00069, Pf07714		ENSG00000178999.12		17		Regulation of Microtubule Cytoskeleton; ATM Signaling Network in Development and Disease		2	0	108.3	91.7	2.57	16.91	107.7	103.9	106.9	102.7	107	109.4	102.3	102.8	86.4	84.7	133.4	88.9	87.2
High	1.181	0.000528719	IsMasterProtein	P82979	0.24585	0.155798	0.335902	0.00016431	SAP domain-containing ribonucleoprotein OS=Homo sapiens OX=9606 GN=SARNP PE=1 SV=3	0	61.084	52	13	26	13	210	23.7	6.42	13	metabolic process;regulation of biological process;transport	nucleus	DNA binding;protein binding;RNA binding	Pf02037	84324	ENSG00000205323.8	SARNP	12			Cleavage of Growing Transcript in the Termination Region ; Transport of Mature mRNA derived from an Intron-Containing Transcript; mRNA 3'-end processing	9	0	108.3	91.7	4.55	6.76	113.9	109.5	110.4	104.6	112.4	106.9	111.1	98.7	96.6	92.8	79.3	87.2	98.7
High	1.181	0.0268276	IsMasterProtein	Q13740-2	0.181968	0.0630896	0.300845	0.014511	Isoform 2 of CD166 antigen OS=Homo sapiens OX=9606 GN=ALCAM	0.002	156.793	37	20	54	20	570	63.6	7.3	20	cell growth;cellular component movement;regulation of biological process;response to stimulus		protein binding	Pf07679, Pf08205, Pf13895, Pf13927	214	ENSG00000170017.12	ALCAM	3				0	0	108.3	91.7	5.29	10.99	109.5	107.8	106.6	112.6	106.2	106	107	93.3	89.6	89.6	119	93.2	89.8
High	1.181	3.09419e-07	IsMasterProtein	Q9P0J1	0.239558	0.188935	0.290181	4.40031e-07	[Pyruvate dehydrogenase [acetyl-transferring]]-phosphatase 1, mitochondrial OS=Homo sapiens OX=9606 GN=PDP1 PE=1 SV=3	0	32.058	13	7	10	7	537	61	6.67	7	metabolic process;regulation of biological process	mitochondrion;organelle lumen	catalytic activity;metal ion binding;protein binding	Pf00481	54704	ENSG00000164951.15	PDP1	8			Regulation of pyruvate dehydrogenase (PDH) complex	5	0	108.3	91.7	2.8	2.73	107.5	110.1	104.3	109.3	113.9	105.1	107.1	108.9	93.2	91.8	87.9	95.3	89.9
High	1.18	0.385205	IsMasterProtein	O75689-2	0.133403	-0.0956796	0.362485	0.345221	Isoform 2 of Arf-GAP with dual PH domain-containing protein 1 OS=Homo sapiens OX=9606 GN=ADAP1	0.004	2.987	3	1	1	1	385	44.9	8.95	1	regulation of biological process;response to stimulus	cytoplasm;cytosol;membrane;nucleus	enzyme regulator activity;metal ion binding;protein binding	Pf00169, Pf01412, Pf15413	11033	ENSG00000105963.13	ADAP1	7				0	0	108.2	91.8	15.23	15.98	103.5	100.4	109.4	114.2	125.7	112.5	100.9	71	83.7	92.5	123.6	85.7	82.2
High	1.18	1.1277e-05	IsMasterProtein	P55795	0.26659	0.199352	0.333827	3.32589e-06	Heterogeneous nuclear ribonucleoprotein H2 OS=Homo sapiens OX=9606 GN=HNRNPH2 PE=1 SV=1	0	30.94	14	5	13	5	449	49.2	6.3	5	metabolic process	cytosol;membrane;nucleus	protein binding;RNA binding	Pf00076, Pf08080, Pf14259	3188	ENSG00000126945.8	HNRNPH2	X		mRNA Processing	mRNA Splicing - Major Pathway	5	0	108.3	91.7	3.46	4.59	111.7	115.2	107.3	109.2	109.4	105.9	111.8	103.1	93.7	92	81.3	93.4	93.3
High	1.18	2.45887e-05	IsMasterProtein	Q3ZCQ8-2	0.217587	0.15982	0.275355	6.00774e-06	Isoform 2 of Mitochondrial import inner membrane translocase subunit TIM50 OS=Homo sapiens OX=9606 GN=TIMM50	0	74.734	27	13	28	13	456	50.4	9.42	13	cell organization and biogenesis;metabolic process;transport	membrane;mitochondrion	catalytic activity;protein binding;RNA binding	Pf03031	92609	ENSG00000105197.10	TIMM50	19				0	0	108.3	91.7	4.13	2.37	113.9	109	108.7	109.7	110.6	105.1	103.7	99.8	94.4	96.3	91.3	93.1	90.9
High	1.18	0.0105426	IsMasterProtein	Q4W5G0	0.260314	0.112717	0.407912	0.00592474	Tigger transposable element-derived protein 2 OS=Homo sapiens OX=9606 GN=TIGD2 PE=3 SV=1	0.002	4.052	6	3	3	3	525	59.6	9	3		nucleus	DNA binding	Pf03184, Pf03221, Pf04218	166815	ENSG00000180346.3	TIGD2	4				0	0	108.3	91.7	8.82	9.98	112	106.1	110.8	114.5	114.3	116	111.6	86.4	95.7	98.3	72.9	93.9	94.4
High	1.18	0.00368419	IsMasterProtein	Q96GC5	0.256277	0.131928	0.380625	0.00190817	39S ribosomal protein L48, mitochondrial OS=Homo sapiens OX=9606 GN=MRPL48 PE=1 SV=2	0.001	11.509	19	4	8	4	212	23.9	8.98	4	cell organization and biogenesis;metabolic process	membrane;mitochondrion;ribosome	protein binding	Pf00338	51642	ENSG00000175581.13	MRPL48	11			Mitochondrial translation initiation; Mitochondrial translation elongation; Mitochondrial translation termination	6	0	108.2	91.8	8.7	8.63	109.6	106.1	115	102.2	109	100.6	99.8	128.6	85	80.7	93.9	98.7	92.6
High	1.18	0.000242218	IsMasterProtein	Q9NWM8	0.245297	0.16006	0.330534	9.99975e-05	Peptidyl-prolyl cis-trans isomerase FKBP14 OS=Homo sapiens OX=9606 GN=FKBP14 PE=1 SV=1	0.001	11.788	20	5	7	5	211	24.2	6.07	5	metabolic process	cytoplasm;endoplasmic reticulum;organelle lumen	catalytic activity;metal ion binding	Pf00254	55033	ENSG00000106080.10	FKBP14	7			XBP1(S) activates chaperone genes	4	0	108.3	91.7	4.78	6.18	113.1	107.6	115.7	105.2	107.7	109.4	110.3	98.6	97.4	92.8	83.1	87.2	91.2
High	1.18	0.00114084	IsMasterProtein	Q9UBT7-2	0.242046	0.140973	0.343118	0.000545088	Isoform 2 of Alpha-catulin OS=Homo sapiens OX=9606 GN=CTNNAL1	0	65.809	22	17	29	17	718	80.1	6.74	17	regulation of biological process;response to stimulus	cytoskeleton;cytosol;membrane	protein binding	Pf01044	8727	ENSG00000119326.14	CTNNAL1	9		Regulation of toll-like receptor signaling pathway		1	0	108.2	91.8	7.85	6.4	105.8	106.3	104.6	102.8	105.5	106	107	129.2	89.4	88.7	104.3	89.4	85.1
High	1.18	0.000539444	IsMasterProtein	Q9Y5L4	0.203964	0.124736	0.283191	0.000283325	Mitochondrial import inner membrane translocase subunit Tim13 OS=Homo sapiens OX=9606 GN=TIMM13 PE=1 SV=1	0	32.46	42	4	11	4	95	10.5	8.18	4	cell organization and biogenesis;transport	membrane;mitochondrion	metal ion binding;transporter activity	Pf02953	26517	ENSG00000099800.7	TIMM13	19			Mitochondrial protein import; Metabolism of proteins	2	0	108.3	91.7	5.45	4.46	109.6	106.2	112.1	111.4	109.7	104.4	109	94.1	92.9	97.1	99.3	89.1	92.4
High	1.179	0.409061	IsMasterProtein	A0A0B4J226	0.133974	-0.10028	0.368228	0.354275	Copper homeostasis protein cutC homolog OS=Homo sapiens OX=9606 GN=CUTC PE=1 SV=1	0.001	13.633	24	3	5	3	194	20.9	5.66	3	cell organization and biogenesis;transport	cytoplasm;cytosol;nucleus	metal ion binding;protein binding	Pf03932	51076	ENSG00000119929.12	CUTC	10				0	0	108.2	91.8	6.34	26.57	92.4	98.4	101.7	104.8	113.9	105.6	101.9	109.3	84.8	82.8	157.5	101.4	87
High	1.179	0.00240272	IsMasterProtein	O43303	0.247569	0.135923	0.359214	0.0010472	Centriolar coiled-coil protein of 110 kDa OS=Homo sapiens OX=9606 GN=CCP110 PE=1 SV=3	0.001	13.087	7	6	6	6	1012	113.4	8.65	6	cell organization and biogenesis;metabolic process;regulation of biological process	cytoplasm;cytoskeleton;cytosol	protein binding		9738	ENSG00000103540.16	CCP110	16			Ub-specific processing proteases; Regulation of PLK1 Activity at G2/M Transition; AURKA Activation by TPX2; Anchoring of the basal body to the plasma membrane; Recruitment of NuMA to mitotic centrosomes; Loss of Nlp from mitotic centrosomes; Recruitment of mitotic centrosome proteins and complexes	20	0	108.2	91.8	6.29	8.6	112.9	107.6	106.7	105.2	119.2	107.7	112.8	95.8	89.8	83.8	106	90.9	91.8
High	1.179	0.0228175	IsMasterProtein	O94992	0.196173	0.085802	0.306544	0.00564042	Protein HEXIM1 OS=Homo sapiens OX=9606 GN=HEXIM1 PE=1 SV=1	0.001	80.304	43	14	28	14	359	40.6	4.89	14	defense response;metabolic process;regulation of biological process;response to stimulus	cytoplasm;nucleus	enzyme regulator activity;protein binding;RNA binding	Pf15313	10614	ENSG00000186834.3	HEXIM1	17		Initiation of transcription and translation elongation at the HIV-1 LTR		1	0	108.2	91.8	0.75	11.67	105.7	106.7	107	105.9	107.2	106	105.9	107.9	88	89.1	120.2	90.5	90.5
High	1.179	0.0438201	IsMasterProtein	O95563	0.219696	0.0599244	0.379468	0.0259999	Mitochondrial pyruvate carrier 2 OS=Homo sapiens OX=9606 GN=MPC2 PE=1 SV=1	0.001	21.996	37	5	6	5	127	14.3	10.43	5	regulation of biological process;transport	membrane;mitochondrion;nucleus	transporter activity	Pf03650	25874	ENSG00000143158.10	MPC2	1		Glycolysis and Gluconeogenesis	Pyruvate metabolism	5	0	108.2	91.8	7.65	12.47	113.8	109	106.4	110.3	110.7	110.1	111	87.7	99.6	97	70.2	88.4	103.9
High	1.179	0.00709574	IsMasterProtein	P38435	0.185537	0.0872937	0.283781	0.00367603	Vitamin K-dependent gamma-carboxylase OS=Homo sapiens OX=9606 GN=GGCX PE=1 SV=2	0	54.55	13	9	13	9	758	87.5	8.02	9	coagulation;metabolic process	endoplasmic reticulum;membrane	catalytic activity	Pf05090	2677	ENSG00000115486.11	GGCX	2	Ubiquinone and other terpenoid-quinone biosynthesis		Gamma-carboxylation of protein precursors	6	0	108.2	91.8	4.97	8.25	107.4	101.7	106.5	113.5	96.2	107	110.3	108.2	90	89.3	111.7	93	87.6
High	1.179	3.20902e-05	IsMasterProtein	Q5T8T7	0.219763	0.1557	0.283826	1.60248e-05	Mediator complex subunit 22 OS=Homo sapiens OX=9606 GN=MED22 PE=1 SV=1	0	55.33	64	8	12	8	134	15.8	4.92	8	metabolic process;regulation of biological process	cytoplasm	protein binding	Pf06179	6837	ENSG00000281022.2; ENSG00000148297.15	MED22	9; CHR_HG2030_PATCH				0	0	108.2	91.8	3.25	4.41	105.5	107.5	109	109.9	99.9	108.8	110.8	109.3	95.7	90.4	96	98.1	86.6
High	1.179	0.962815	IsMasterProtein	Q8N3Z3	0.0173082	-0.466247	0.500863	0.957729	GTP-binding protein 8 OS=Homo sapiens OX=9606 GN=GTPBP8 PE=2 SV=1	0.001	24.46	32	9	13	9	284	32.1	9.42	9		membrane;mitochondrion	catalytic activity;metal ion binding;nucleotide binding	Pf00009, Pf00735, Pf01926, Pf02421, Pf03193, Pf05049, Pf09439	29083	ENSG00000163607.15	GTPBP8	3				0	0	108.2	91.8	19.27	64.06	86	98.4	88	92.2	79.7	86	96.3	138.8	68.3	73.1	90.4	78.1	74.3
High	1.179	1.08565e-05	IsMasterProtein	Q99873	0.232977	0.17794	0.288014	1.60403e-06	Protein arginine N-methyltransferase 1 OS=Homo sapiens OX=9606 GN=PRMT1 PE=1 SV=3	0.001	131.589	44	16	44	16	371	42.4	5.35	16												0	0	108.2	91.8	2.11	4.03	108.3	107.9	109.7	105.8	107	106.4	106.4	112.7	88.8	88.5	91.2	91.7	91.1
High	1.179	9.45288e-06	IsMasterProtein	Q9H3K2	0.238359	0.175603	0.301115	5.45352e-06	Growth hormone-inducible transmembrane protein OS=Homo sapiens OX=9606 GN=GHITM PE=1 SV=2	0.001	13.63	9	4	7	4	345	37.2	9.94	4	cell death	membrane;mitochondrion	protein binding		27069	ENSG00000165678.20	GHITM	10				0	0	108.2	91.8	4.15	3.53	107.9	105.7	111.4	116.1	111.9	105.6	104.2	103.1	89.2	89.7	95.3	91.6	90.8
High	1.179	1.78248e-05	IsMasterProtein	Q9H7D0	0.253604	0.189319	0.317889	3.52068e-06	Dedicator of cytokinesis protein 5 OS=Homo sapiens OX=9606 GN=DOCK5 PE=1 SV=3	0	53.242	10	15	16	15	1870	215.2	7.96	15	regulation of biological process;response to stimulus	cytoplasm;cytosol;membrane	protein binding	Pf00018, Pf06920, Pf07653, Pf14429, Pf14604	80005	ENSG00000147459.17	DOCK5	8			Factors involved in megakaryocyte development and platelet production	2	0	108.2	91.8	2.96	4.7	104.8	108.1	111.3	108.9	106.6	108.3	106.8	115.1	89.9	93.4	90.8	98	84.3
High	1.178	8.91151e-08	IsMasterProtein	Q5VZK9	0.242715	0.196663	0.288767	1.30855e-07	F-actin-uncapping protein LRRC16A OS=Homo sapiens OX=9606 GN=CARMIL1 PE=1 SV=1	0.001	86.819	18	24	29	24	1371	151.5	7.85	24	cell organization and biogenesis;cellular component movement;coagulation;metabolic process;regulation of biological process;transport	cytoplasm;cytoskeleton;cytosol;endosome;membrane;nucleus	protein binding	Pf08542	55604	ENSG00000079691.17	LRRC16A; CARMIL1	6			Factors involved in megakaryocyte development and platelet production	2	0	108.2	91.8	2.03	2.57	106.3	106.1	111.5	107.7	110.4	109.7	109.7	105.7	87.8	92.3	88.5	93.9	91
High	1.178	0.00236089	IsMasterProtein	Q86SR1	0.206762	0.114864	0.29866	0.000928167	Polypeptide N-acetylgalactosaminyltransferase 10 OS=Homo sapiens OX=9606 GN=GALNT10 PE=1 SV=2	0.001	15.459	10	6	6	6	603	68.9	8.59	6	metabolic process	Golgi;membrane	catalytic activity;metal ion binding	Pf00535, Pf00652, Pf02709, Pf10111, Pf13641	55568	ENSG00000164574.15	GALNT10	5	Mucin type O-glycan biosynthesis; Metabolic pathways		O-linked glycosylation of mucins	6	0	108.2	91.8	4.48	7.37	99.8	111.6	108.3	110	101.6	107.3	104.5	113.5	91.4	96	97.5	105.4	87.9
High	1.178	0.00638149	IsMasterProtein	Q9ULW3	0.255025	0.138739	0.371312	0.00114507	Activator of basal transcription 1 OS=Homo sapiens OX=9606 GN=ABT1 PE=1 SV=1	0.001	21.93	23	7	11	7	272	31.1	9.88	7	cell differentiation;cell organization and biogenesis;metabolic process;regulation of biological process	nucleus	DNA binding;protein binding;RNA binding	Pf14259	29777	ENSG00000146109.4	ABT1	6				0	0	108.2	91.8	3.55	10.09	105.9	114.8	106.5	106.3	108.1	110.3	103.7	113.2	88.1	93.1	73	103.2	89.1
High	1.177	0.307151	IsMasterProtein	A0A087X0W9	0.141763	-0.0583084	0.341835	0.24589	Deubiquitinase OTUD6B OS=Homo sapiens OX=9606 GN=OTUD6B PE=1 SV=1	0	47.853	23	7	15	7	323	37.3	6.74	7	metabolic process		catalytic activity	Pf02338, Pf10275	51633	ENSG00000155100.10	OTUD6B	8				0	0	108.1	91.9	3.39	23.51	98.5	100.8	105.9	102.3	104.1	104.3	106.2	110	87.5	88.1	151.6	90.3	83
High	1.177	3.73926e-07	IsMasterProtein	A0A0B4J1V8	0.239648	0.18892	0.290377	4.48393e-07	HCG2039996 OS=Homo sapiens OX=9606 GN=PPAN-P2RY11 PE=3 SV=1	0	56.73	13	12	18	12	794	87.9	9.51	12	cell organization and biogenesis;regulation of biological process;response to stimulus	membrane	receptor activity;RNA binding;signal transducer activity	Pf00001, Pf04427	692312	ENSG00000243207.6	PPAN-P2RY11	19				0	0	108.1	91.9	2.62	2.94	114.2	105.9	107.4	108.3	108.5	106.5	105.4	110	94.6	90	95.6	91.9	93.3
High	1.177	0.997908	IsMasterProtein	E5RFJ1	-0.000679363	-0.398783	0.397424	0.998	E3 SUMO-protein ligase NSE2 OS=Homo sapiens OX=9606 GN=NSMCE2 PE=1 SV=1	0.001	7.867	22	2	2	2	187	21.8	8.66	2	cell division;cell organization and biogenesis;metabolic process;regulation of biological process;response to stimulus	nucleus	catalytic activity;metal ion binding;protein binding	Pf11789, Pf13445	286053	ENSG00000156831.7	NSMCE2	8				0	0	108.1	91.9	16	46.21	110.6	85.7	79.9	105.3	78.7	96.5	97.3	123.2	77.3	82.6	214.7	107.6	82
High	1.177	0.000108044	IsMasterProtein	P61026	0.256092	0.172744	0.339441	5.06397e-05	Ras-related protein Rab-10 OS=Homo sapiens OX=9606 GN=RAB10 PE=1 SV=1	0	66.261	56	14	32	14	200	22.5	8.38	14	cell differentiation;cell organization and biogenesis;regulation of biological process;response to stimulus;transport	cytosol;endoplasmic reticulum;endosome;Golgi;membrane	catalytic activity;nucleotide binding;protein binding	Pf00025, Pf00071, Pf04670, Pf08477	10890	ENSG00000084733.10	RAB10	2	Endocytosis; AMPK signaling pathway	Focal Adhesion-PI3K-Akt-mTOR-signaling pathway	Translocation of GLUT4 to the plasma membrane; Neutrophil degranulation; RAB GEFs exchange GTP for GDP on RABs; RAB geranylgeranylation	14	0	108.1	91.9	5.21	5.36	116.5	109.4	106.2	105.9	114.7	106.9	112.3	98.8	94.4	90.2	80.3	92	95.5
High	1.177	0.000473143	IsMasterProtein	Q16401	0.244276	0.154688	0.333865	0.000166372	26S proteasome non-ATPase regulatory subunit 5 OS=Homo sapiens OX=9606 GN=PSMD5 PE=1 SV=3	0.001	132.751	55	23	37	23	504	56.2	5.48	23	cell organization and biogenesis;metabolic process;regulation of biological process;response to stimulus;transport	cytosol;proteasome	protein binding	Pf10508	5711	ENSG00000095261.13	PSMD5	9		Proteasome Degradation; Parkin-Ubiquitin Proteasomal System pathway	Regulation of RAS by GAPs; CDT1 association with the CDC6:ORC:origin complex; Downstream TCR signaling; UCH proteinases; NIK-->noncanonical NF-kB signaling; Hh mutants that don't undergo autocatalytic processing are degraded by ERAD; SCF-beta-TrCP mediated degradation of Emi1; Cross-presentation of soluble exogenous antigens (endosomes); Separation of Sister Chromatids; Vpu mediated degradation o…	150	0	108.1	91.9	7.17	4.87	106.9	104.3	112.6	102.8	104.5	105.6	105	126.3	88	88.5	96	96.1	87.1
High	1.177	0.520431	IsMasterProtein	Q8TDN4-2	0.136855	-0.169357	0.443067	0.477895	Isoform 2 of CDK5 and ABL1 enzyme substrate 1 OS=Homo sapiens OX=9606 GN=CABLES1	0.002	5.337	8	2	2	2	368	41.8	9.58	2	cell division;regulation of biological process	cytosol;nucleus	protein binding	Pf00134	91768	ENSG00000134508.12	CABLES1	18				0	0	108.1	91.9	20.85	14.91	108.2	116.2	121.4	121.6	117.2	95.1	108.9	55.5	118.6	99.4	96.3	101	82.8
High	1.177	0.00463497	IsMasterProtein	Q8WVY7	0.266204	0.150399	0.38201	0.00077925	Ubiquitin-like domain-containing CTD phosphatase 1 OS=Homo sapiens OX=9606 GN=UBLCP1 PE=1 SV=2	0	31.342	19	8	10	8	318	36.8	6.46	8	metabolic process	nucleus	catalytic activity;protein binding	Pf00240, Pf03031	134510	ENSG00000164332.7	UBLCP1	5				0	0	108.1	91.9	3.75	9.67	108.5	110.8	111	101.8	114.4	106.9	112.9	105.9	93.8	96.1	71.6	87.8	98.6
High	1.177	0.00498421	IsMasterProtein	Q96MH2	0.279666	0.167561	0.391771	0.000375971	Protein HEXIM2 OS=Homo sapiens OX=9606 GN=HEXIM2 PE=1 SV=1	0.004	2.847	2	1	1	1	286	32.4	6.55	1	metabolic process;regulation of biological process	cytoplasm;cytosol;nucleus	enzyme regulator activity;protein binding;RNA binding	Pf04111, Pf15066, Pf15313	124790	ENSG00000168517.10	HEXIM2	17				0	0	108.1	91.9	1.09	10.12	109	109.6	107.3	111.5	109.5	110.2	108.9	109.5	101.9	96	72.6	88.4	96.1
High	1.177	4.50867e-05	IsMasterProtein	Q9BYD1	0.244022	0.170524	0.31752	2.25588e-05	39S ribosomal protein L13, mitochondrial OS=Homo sapiens OX=9606 GN=MRPL13 PE=1 SV=1	0.001	35.231	47	9	11	9	178	20.7	9.16	9	cell organization and biogenesis;metabolic process	membrane;mitochondrion;ribosome	protein binding;RNA binding;structural molecule activity	Pf00572	28998	ENSG00000172172.7	MRPL13	8	Ribosome		Mitochondrial translation initiation; Mitochondrial translation elongation; Mitochondrial translation termination	7	0	108.1	91.9	4.41	4.98	111.5	116	111.9	104.8	108.2	106.9	107.8	100.4	87.5	94.1	86.2	92	91.5
High	1.177	1.02268e-06	IsMasterProtein	Q9H488	0.227152	0.178364	0.27594	5.33675e-07	GDP-fucose protein O-fucosyltransferase 1 OS=Homo sapiens OX=9606 GN=POFUT1 PE=1 SV=1	0	77.03	36	11	17	11	388	43.9	8.53	11	metabolic process;regulation of biological process;response to stimulus	endoplasmic reticulum;membrane	catalytic activity	Pf10250	23509	ENSG00000101346.13	POFUT1	20	Other types of O-glycan biosynthesis		Pre-NOTCH Processing in the Endoplasmic Reticulum	5	0	108.1	91.9	2.01	3.07	104.8	105.3	108.4	110.5	110.6	106.8	108.8	107.5	94.5	87.8	93.6	90.8	96.9
High	1.177	2.951e-08	IsMasterProtein	Q9NW13	0.237183	0.193721	0.280646	8.70753e-08	RNA-binding protein 28 OS=Homo sapiens OX=9606 GN=RBM28 PE=1 SV=3	0.001	121.988	33	28	48	28	759	85.7	9.22	28	metabolic process	nucleus;spliceosomal complex	RNA binding	Pf00076, Pf13893, Pf14259	55131	ENSG00000106344.8	RBM28	7	Ribosome biogenesis in eukaryotes		Major pathway of rRNA processing in the nucleolus and cytosol	5	0	108.1	91.9	2.25	1.86	111.7	111.2	109.3	108.6	107.6	104.9	106	106.4	91.7	91.9	89.2	90.8	93.9
High	1.177	5.16591e-05	IsMasterProtein	Q9Y5K6	0.270988	0.201569	0.340406	3.98844e-06	CD2-associated protein OS=Homo sapiens OX=9606 GN=CD2AP PE=1 SV=1	0.004	238.798	63	44	69	44	639	71.4	6.4	44	cell division;cell organization and biogenesis;cellular component movement;metabolic process;regulation of biological process;response to stimulus	cytoplasm;cytoskeleton;membrane	protein binding;structural molecule activity	Pf00018, Pf07653, Pf14604	23607	ENSG00000198087.7	CD2AP	6	Bacterial invasion of epithelial cells	Primary Focal Segmental Glomerulosclerosis FSGS	Nephrin family interactions	4	0	108.1	91.9	2.71	5.23	106.9	106.2	112.8	107.4	114	108.7	111.3	107.2	91.9	92	79.3	94.4	91
High	1.176	0.00313993	IsMasterProtein	M0QWZ7	0.195548	0.108423	0.282673	0.000946014	Serine--tRNA ligase, mitochondrial OS=Homo sapiens OX=9606 GN=SARS2 PE=1 SV=1	0.001	143.841	47	19	28	19	518	58.1	8.28	19	cell organization and biogenesis;metabolic process	cytoplasm;cytoskeleton;mitochondrion;organelle lumen	catalytic activity;nucleotide binding;RNA binding	Pf00587, Pf02403, Pf06160	54938	ENSG00000283104.1; ENSG00000104835.14	SARS2	19; CHR_HG26_PATCH		Selenium Metabolism and Selenoproteins		1	0	108.1	91.9	3.51	7.74	110.5	107.2	107.4	106.9	102	107.8	100.4	111.2	88.1	91.2	110.6	94.6	89.9
High	1.176	4.40766e-06	IsMasterProtein	O00148	0.214432	0.158706	0.270157	4.67538e-06	ATP-dependent RNA helicase DDX39A OS=Homo sapiens OX=9606 GN=DDX39A PE=1 SV=2	0	53.359	20	9	27	9	427	49.1	5.68	9	metabolic process;regulation of biological process;response to stimulus;transport	cytoplasm;membrane;nucleus;spliceosomal complex	catalytic activity;nucleotide binding;protein binding;RNA binding	Pf00270, Pf00271, Pf14617	10212	ENSG00000123136.14	DDX39A	19			Cleavage of Growing Transcript in the Termination Region ; Transport of Mature mRNA derived from an Intron-Containing Transcript; mRNA 3'-end processing	9	0	108.1	91.9	3.31	3.15	107.2	111	103.9	107.8	102.3	107.6	106.3	113.4	90.4	90.4	96.7	89.4	91.2
[truncated: 6,789 more rows]
[truncated: 41 more columns]

## Sheet: significant-LIMMA
Protein FDR Confidence: Combined	Abundance Ratio: (Mutant) / (Wildtype)	Abundance Ratio Adj. P-Value: (Mutant) / (Wildtype)	Master	Accession	Accession	log2 Mut/WT	95% CI LB	95% CI UB	BH adj p-value	Description	Exp. q-value: Combined	Sum PEP Score	Coverage [%]	# Peptides	# PSMs	# Unique Peptides	# AAs	MW [kDa]	calc. pI	# Peptides (by Search Engine): A5 PMI-Byonic	Biological Process	Cellular Component	Molecular Function	Pfam IDs	Entrez Gene ID	Ensembl Gene ID	Gene Symbol	Chromosome	KEGG Pathways	WikiPathways	Reactome Pathways	# Protein Pathway Groups	# Razor Peptides	Abundances (Grouped): Mutant	Abundances (Grouped): Wildtype	Abundances (Grouped) CV [%]: Mutant	Abundances (Grouped) CV [%]: Wildtype	Abundances (Scaled): F1: 130C, Sample, Mutant, 9	Abundances (Scaled): F1: 131N, Sample, Mutant, 10	Abundances (Scaled): F1: 131C, Sample, Mutant, 11	Abundances (Scaled): F1: 132N, Sample, Mutant, 12	Abundances (Scaled): F1: 132C, Sample, Mutant, 13	Abundances (Scaled): F1: 133N, Sample, Mutant, 14	Abundances (Scaled): F1: 133C, Sample, Mutant, 15	Abundances (Scaled): F1: 134N, Sample, Mutant, 16	Abundances (Scaled): F1: 126, Control, Wildtype, 1	Abundances (Scaled): F1: 127N, Control, Wildtype, 2	Abundances (Scaled): F1: 127C, Control, Wildtype, 3	Abundances (Scaled): F1: 128N, Control, Wildtype, 4
[truncated: 3,162 more rows]
[truncated: 42 more columns]
