# Supplementary material for: The fatty liver disease–causing protein PNPLA3-I148M alters lipid droplet–Golgi dynamics
Source: Proc Natl Acad Sci U S A. 2024 Apr 24;121(18):e2318619121. doi: 10.1073/pnas.2318619121 (PMC11067037; doi:10.1073/pnas.2318619121)
Supplement: Supplementary file 3 — Dataset S02 (XLSX) [file pnas.2318619121.sd02.xlsx]

## Sheet: Dataset S2
Protein FDR Confidence: Combined	Abundance Ratio: (Mutant) / (Wildtype)	Abundance Ratio Adj. P-Value: (Mutant) / (Wildtype)	Master	Accession	log2 mut/WT	95% CI LB	95% CI UB	BH adj p-value	Description	Exp. q-value: Combined	Sum PEP Score	Coverage [%]	# Peptides	# PSMs	# Unique Peptides	# AAs	MW [kDa]	calc. pI	# Peptides (by Search Engine): A5 PMI-Byonic	Biological Process	Cellular Component	Molecular Function	Pfam IDs	Entrez Gene ID	Ensembl Gene ID	Gene Symbol	Chromosome	KEGG Pathways	WikiPathways	Reactome Pathways	# Protein Pathway Groups	# Razor Peptides	Abundances (Grouped): Mutant	Abundances (Grouped): Wildtype	Abundances (Grouped) CV [%]: Mutant	Abundances (Grouped) CV [%]: Wildtype	Abundances (Scaled): F1: 130C, Sample, 9, Mutant	Abundances (Scaled): F1: 131N, Sample, 10, Mutant	Abundances (Scaled): F1: 131C, Sample, 11, Mutant	Abundances (Scaled): F1: 132N, Sample, 12, Mutant	Abundances (Scaled): F1: 132C, Sample, 13, Mutant	Abundances (Scaled): F1: 133N, Sample, 14, Mutant	Abundances (Scaled): F1: 133C, Sample, 15, Mutant	Abundances (Scaled): F1: 134N, Sample, 16, Mutant	Abundances (Scaled): F1: 126, Control, 1, Wildtype	Abundances (Scaled): F1: 127N, Control, 2, Wildtype	Abundances (Scaled): F1: 127C, Control, 3, Wildtype	Abundances (Scaled): F1: 128N, Control, 4, Wildtype	Abundances (Scaled): F1: 128C, Control, 5, Wildtype
High	4.007	1.10959e-06	IsMasterProtein	P09936	1.88779	1.646	2.12957	5.65047e-09	Ubiquitin carboxyl-terminal hydrolase isozyme L1 OS=Homo sapiens OX=9606 GN=UCHL1 PE=1 SV=2	0.001	134.599	57	12	47	12	223	24.8	5.48	12	cell communication;cell organization and biogenesis;cell proliferation;cellular component movement;metabolic process;regulation of biological process;response to stimulus;transport	cytoplasm;cytosol;endoplasmic reticulum;membrane	catalytic activity;protein binding	Pf01088	7345	ENSG00000154277.12	UCHL1	4	Parkinson's disease	Proteasome Degradation; Parkinsons Disease Pathway; Hepatitis C and Hepatocellular Carcinoma	UCH proteinases	8	0	160.1	39.9	10.36	21.98	163.5	155.7	162.1	158.5	166.6	166	165.7	117.9	33.2	36.7	53.9	41.3	36.3
High	3.398	2.79996e-08	IsMasterProtein	Q04828	1.69064	1.55361	1.82767	2.74393e-11	Aldo-keto reductase family 1 member C1 OS=Homo sapiens OX=9606 GN=AKR1C1 PE=1 SV=1	0.001	103.546	56	18	29	18	323	36.8	7.88	18	cell differentiation;cell organization and biogenesis;metabolic process;response to stimulus;transport	cytoplasm;cytosol	catalytic activity;protein binding	Pf00248	1645	ENSG00000187134.13	AKR1C1	10	Metabolism of xenobiotics by cytochrome P450; Steroid hormone biosynthesis	Benzo(a)pyrene metabolism; Metapathway biotransformation	Signaling by GPCR; Retinoid metabolism and transport; Synthesis of bile acids and bile salts via 27-hydroxycholesterol; Synthesis of bile acids and bile salts via 24-hydroxycholesterol; Synthesis of bile acids and bile salts via 7alpha-hydroxycholesterol	18	0	154.5	45.5	6.25	11.82	155.4	152	153.6	147.7	164.8	159.2	155.3	132.5	44.5	42.8	59.5	47.2	43.1
High	2.954	3.01397e-07	IsMasterProtein	Q9Y6R1-5	1.50016	1.34741	1.65292	4.04384e-10	Isoform 5 of Electrogenic sodium bicarbonate cotransporter 1 OS=Homo sapiens OX=9606 GN=SLC4A4	0	77.866	14	14	21	14	1094	123.1	6.87	14	cellular homeostasis;transport	membrane	protein binding;transporter activity	Pf00359, Pf00955, Pf03606, Pf07565	8671	ENSG00000080493.15	SLC4A4	4				0	0	149.4	50.6	11.29	6.6	150.9	157.8	151.7	154.9	153.6	155.7	152	107	46.6	49.7	58	52.2	51.1
High	2.777	7.66593e-07	IsMasterProtein	P27216	1.41127	1.23699	1.58555	4.85022e-09	Annexin A13 OS=Homo sapiens OX=9606 GN=ANXA13 PE=1 SV=3	0	68.448	32	10	10	10	316	35.4	5.6	10	cell differentiation;regulation of biological process	membrane	metal ion binding	Pf00191	312	ENSG00000104537.16	ANXA13	8				0	0	147	53	12.95	8.45	152.6	145	147.5	141.7	160.5	149.1	165	103.1	53.8	56.8	48.2	52.9	50.7
High	2.753	2.53105e-05	IsMasterProtein	Q9BVG4	1.34554	1.04669	1.64439	2.59988e-06	Protein PBDC1 OS=Homo sapiens OX=9606 GN=PBDC1 PE=1 SV=1	0.001	22.452	15	3	3	3	233	26	4.79	3		cytoplasm		Pf04669	51260	ENSG00000102390.10	CXorf26; PBDC1	X				0	0	146.7	53.3	15.31	24.4	142.2	137.8	158	151.6	162.5	140.2	158	93.8	43.5	57.3	81	46.6	43.6
High	2.709	0.000257012	IsMasterProtein	Q9H773	1.23655	0.881394	1.59171	3.90425e-05	dCTP pyrophosphatase 1 OS=Homo sapiens OX=9606 GN=DCTPP1 PE=1 SV=1	0.003	4.682	6	1	1	1	170	18.7	5.03	1	cell communication;cell organization and biogenesis;metabolic process;response to stimulus	cytoplasm;cytosol;mitochondrion;nucleus	catalytic activity;metal ion binding;nucleotide binding;protein binding		79077	ENSG00000179958.8	DCTPP1	16	Metabolic pathways; Pyrimidine metabolism		Interconversion of nucleotide di- and triphosphates	5	0	146.1	53.9	22.24	21.33	167.9	138.7	130.5	160.4	158.9	152.8	148.7	69.3	48.2	58.5	83.5	46.4	52.7
High	2.485	1.42443e-05	IsMasterProtein	A0A286YF22	1.25948	1.10122	1.41775	5.17341e-09	D-3-phosphoglycerate dehydrogenase OS=Homo sapiens OX=9606 GN=PHGDH PE=1 SV=1	0.001	110.872	29	15	21	15	526	55.9	6.71	15												0	0	142.6	57.4	3.31	15.34	138.3	134.5	138.7	138.1	149.8	141.6	144.2	140.3	48.9	54.6	72.2	57.8	53.8
High	2.335	0.00345227	IsMasterProtein	B7Z896	1.20384	0.699454	1.70822	0.00129043	Kinesin-like protein OS=Homo sapiens OX=9606 GN=KIFC3 PE=1 SV=1	0.001	8.8	4	3	4	3	684	76.7	6.65	3	cell organization and biogenesis;cellular component movement;metabolic process	Golgi;membrane	catalytic activity;motor activity;nucleotide binding;protein binding	Pf00947	3801	ENSG00000140859.15	KIFC3	16		Ectoderm Differentiation		1	0	140	60	27.83	30	133.5	140.5	142.5	127.1	183.5	156.3	176	57	81	62.9	31.7	56.4	58.4
High	2.265	0.000189968	IsMasterProtein	Q15434	1.17795	0.846189	1.50972	4.14915e-05	RNA-binding motif, single-stranded-interacting protein 2 OS=Homo sapiens OX=9606 GN=RBMS2 PE=1 SV=1	0.003	4.351	5	2	2	2	407	43.9	9.07	2	metabolic process	nucleus	RNA binding	Pf00076, Pf13893, Pf14259	5939	ENSG00000076067.12	RBMS2	12				0	0	138.7	61.3	19.01	18.02	167.3	131.4	153.3	140.1	160.8	152.4	165.7	83.6	69.9	65.9		71.6	67.5
High	2.264	1.56131e-05	IsMasterProtein	Q96ES7	1.08678	0.846028	1.32753	2.5283e-06	SAGA-associated factor 29 OS=Homo sapiens OX=9606 GN=SGF29 PE=1 SV=1	0.001	11.715	12	4	5	4	293	33.2	8.1	4	cell organization and biogenesis;metabolic process;regulation of biological process	nucleus	protein binding	Pf07039	112869	ENSG00000176476.8	CCDC101; SGF29	16			HATs acetylate histones	3	0	138.7	61.3	16.23	16.31	106.3	162.4	138.6	153.1	133.6	144.6	149.5	100.3	57.1	75.1	52.4	82.3	54
High	2.117	7.03373e-05	IsMasterProtein	Q96CG8-2	0.985067	0.733868	1.23627	1.14683e-05	Isoform 2 of Collagen triple helix repeat-containing protein 1 OS=Homo sapiens OX=9606 GN=CTHRC1	0.001	22.455	21	5	5	5	232	25.1	7.74	5	cell organization and biogenesis;cellular component movement;regulation of biological process;response to stimulus	cytoplasm;extracellular	protein binding	Pf01391	115908		CTHRC1	8				0	0	135.8	64.2	13.78	21.54	136.4	144.7	130.3	125.2	147.7	131.2	151.2	93.4	63.5	60.6	99.8	56.5	55.1
High	2.025	0.051973	IsMasterProtein	P52895	0.922895	0.301716	1.54407	0.031661	Aldo-keto reductase family 1 member C2 OS=Homo sapiens OX=9606 GN=AKR1C2 PE=1 SV=3	0.003	4.134	7	2	2	2	323	36.7	7.49	2	cell differentiation;metabolic process;regulation of biological process;response to stimulus	cytoplasm	catalytic activity	Pf00248	1646	ENSG00000151632.17	AKR1C2	10	Steroid hormone biosynthesis; Chemical carcinogenesis	Benzo(a)pyrene metabolism; Metapathway biotransformation	Synthesis of bile acids and bile salts via 27-hydroxycholesterol; Synthesis of bile acids and bile salts via 7alpha-hydroxycholesterol; Synthesis of bile acids and bile salts via 24-hydroxycholesterol	12	0	133.9	66.1	56.41	57.38	85.7	114.8	94.5	112.2	98.8	128.3	98.1	308.8	45.8	47.2	97.5	64.4	41
High	1.946	3.38759e-05	IsMasterProtein	F5H2U8	0.934714	0.739497	1.12993	1.4102e-06	High mobility group protein HMGI-C OS=Homo sapiens OX=9606 GN=HMGA2 PE=1 SV=1	0.001	15.036	43	3	5	3	99	10.8	12.09	3	regulation of biological process	chromosome;nucleus	DNA binding			ENSG00000149948.13		12		Mesodermal Commitment Pathway		1	0	132.1	67.9	13.93	8.58	140.7	143.2	134.5	133.8	142.1	140	131.2	87.5	54.4	68.1	70.8	71	68.1
High	1.927	0.00341333	IsMasterProtein	Q86SK9	0.917634	0.595245	1.24002	0.000276563	Stearoyl-CoA desaturase 5 OS=Homo sapiens OX=9606 GN=SCD5 PE=1 SV=2	0.002	4.499	10	2	2	2	330	37.6	9.61	2	metabolic process	endoplasmic reticulum;membrane	catalytic activity;metal ion binding	Pf00487	79966	ENSG00000145284.11	SCD5	4	Biosynthesis of unsaturated fatty acids; PPAR signaling pathway; Fatty acid metabolism; AMPK signaling pathway		Fatty acyl-CoA biosynthesis	8	0	131.7	68.3	11.43	33.64	126	131.2	129.8	131.1	118.4	126.1	109.6	160.8	48.7	72.4	79.1	73	50.4
High	1.921	3.09555e-05	IsMasterProtein	Q14019	0.890902	0.750031	1.03177	6.97818e-08	Coactosin-like protein OS=Homo sapiens OX=9606 GN=COTL1 PE=1 SV=3	0	26.413	42	5	6	5	142	15.9	5.67	5	defense response;response to stimulus;transport	cytoplasm;cytoskeleton;extracellular;nucleus;organelle lumen	protein binding	Pf00241, Pf01453	23406	ENSG00000103187.7	COTL1	16			Neutrophil degranulation	3	0	131.5	68.5	3.82	13.66	123.8	131.4	124.3	137.5	131.9	134.3	126.2	127.5	62.8	64.1	91.2	68.6	69.3
High	1.917	1.0183e-07	IsMasterProtein	O14763	0.975558	0.846639	1.10448	7.80412e-09	Tumor necrosis factor receptor superfamily member 10B OS=Homo sapiens OX=9606 GN=TNFRSF10B PE=1 SV=2	0.002	5.057	5	3	3	3	440	47.8	5.55	3	cell death;cellular component movement;defense response;development;metabolic process;regulation of biological process;response to stimulus	cell surface;membrane	protein binding;receptor activity;signal transducer activity	Pf00020, Pf00531	8795	ENSG00000120889.12	TNFRSF10B	8	Influenza A; Natural killer cell mediated cytotoxicity; p53 signaling pathway; Measles; Apoptosis; Cytokine-cytokine receptor interaction	miRNA Regulation of DNA Damage Response; Apoptosis; Apoptosis-related network due to altered Notch3 in ovarian cancer; DNA Damage Response	Dimerization of procaspase-8; TRAIL signaling; Cell surface interactions at the vascular wall; TP53 Regulates Transcription of Death Receptors and Ligands; Regulation by c-FLIP; CASP8 activity is inhibited	31	0	131.4	68.6	8.86	8.2	130.8	123.8	142.4	122.3	136.4	123.5	125.7	155.8	72.7	64.2	66.1	65.6	74.2
High	1.886	2.57535e-06	IsMasterProtein	Q92820	0.877749	0.724451	1.03105	1.89331e-07	Gamma-glutamyl hydrolase OS=Homo sapiens OX=9606 GN=GGH PE=1 SV=2	0	73.286	26	9	13	9	318	35.9	7.11	9	metabolic process;response to stimulus;transport	cytosol;extracellular;nucleus;organelle lumen;vacuole	catalytic activity	Pf00117, Pf07722	8836	ENSG00000137563.11	GGH	8	Folate biosynthesis; Antifolate resistance	Fluoropyrimidine Activity	Neutrophil degranulation	6	0	130.7	69.3	10.55	9.1	140.5	133.7	133	123.4	137.9	127.8	141.2	99.4	66.3	71.5	61.4	66.1	70.5
High	1.883	2.85073e-08	IsMasterProtein	P00352	0.891906	0.822102	0.96171	2.36817e-11	Retinal dehydrogenase 1 OS=Homo sapiens OX=9606 GN=ALDH1A1 PE=1 SV=2	0	574.426	81	36	234	36	501	54.8	6.73	36	metabolic process;regulation of biological process	cytoplasm;cytosol	catalytic activity;enzyme regulator activity;nucleotide binding	Pf00171, Pf05893, Pf07368	216	ENSG00000165092.12	ALDH1A1	9	Metabolic pathways; Retinol metabolism	Folate-Alcohol and Cancer Pathway; Fatty Acid Omega Oxidation; Dopaminergic Neurogenesis; Amino Acid metabolism; Tryptophan metabolism; Vitamin A and Carotenoid Metabolism	Ethanol oxidation; Fructose catabolism; RA biosynthesis pathway	19	0	130.6	69.4	2.15	4.94	129.6	124.7	128.5	130.4	130.9	134.6	131.3	129.3	68	66.7	70	71.2	71.3
High	1.85	0.0119959	IsMasterProtein	Q8N726	0.811232	0.440391	1.18207	0.0025899	Tumor suppressor ARF OS=Homo sapiens OX=9606 GN=CDKN2A PE=1 SV=2	0.001	45.578	45	8	8	8	132	13.9	12.41	8	cell death;cell division;cell organization and biogenesis;metabolic process;regulation of biological process;response to stimulus	cytoplasm;cytosol;mitochondrion;nucleus	catalytic activity;DNA binding;enzyme regulator activity;protein binding;RNA binding	Pf07392	1029	ENSG00000147889.17	CDKN2A	9		TP53 Network; Cell Cycle; Signaling Pathways in Glioblastoma; Apoptosis; Bladder Cancer; G1 to S cell cycle control; Senescence and Autophagy in Cancer	Regulation of TP53 Degradation; Stabilization of p53; Regulation of RUNX3 expression and activity; SUMOylation of transcription factors; Oncogene Induced Senescence; SUMOylation of DNA damage response and repair proteins; Oxidative Stress Induced Senescence	33	0	129.8	70.2	16.46	38.48	111.7	125.6	118.4	123.3	116.4	116.4	115.6	175.2	56.4	53.5	127.1	62.9	55.3
High	1.83	0.0629797	IsMasterProtein	P26006	0.679754	0.237533	1.12197	0.0265029	Integrin alpha-3 OS=Homo sapiens OX=9606 GN=ITGA3 PE=1 SV=5	0.001	24.93	6	6	6	6	1051	116.5	6.77	6	cell differentiation;cell organization and biogenesis;cellular component movement;regulation of biological process;response to stimulus	cell surface;membrane	metal ion binding;protein binding	Pf01839, Pf08441, Pf13517	3675	ENSG00000005884.17	ITGA3	17	Focal adhesion; Dilated cardiomyopathy; Hypertrophic cardiomyopathy (HCM); Small cell lung cancer; Pathways in cancer; Arrhythmogenic right ventricular cardiomyopathy (ARVC); PI3K-Akt signaling pathway; Regulation of actin cytoskeleton; Hematopoietic cell lineage; ECM-receptor interaction	Integrin-mediated Cell Adhesion; Arrhythmogenic Right Ventricular Cardiomyopathy; Primary Focal Segmental Glomerulosclerosis FSGS; Focal Adhesion; Focal Adhesion-PI3K-Akt-mTOR-signaling pathway	Integrin cell surface interactions; Laminin interactions; Basigin interactions; MET activates PTK2 signaling	26	0	129.3	70.7	17.35	48.21	113.1	119.8	114.1	114.5	110.1	110.3	105.7	170.1	55.4	61.3	135.2	66.8	55
High	1.818	1.76295e-06	IsMasterProtein	P62714	0.875592	0.731541	1.01964	1.07227e-07	Serine/threonine-protein phosphatase 2A catalytic subunit beta isoform OS=Homo sapiens OX=9606 GN=PPP2CB PE=1 SV=1	0.002	5.345	3	1	1	1	309	35.6	5.43	1	cell organization and biogenesis;metabolic process;regulation of biological process;response to stimulus	chromosome;cytoplasm;cytoskeleton;cytosol;nucleus	catalytic activity;metal ion binding;protein binding	Pf00149	5516	ENSG00000104695.12	PPP2CB	8	Hippo signaling pathway; Chagas disease (American trypanosomiasis); Hepatitis C; mRNA surveillance pathway; Adrenergic signaling in cardiomyocytes; TGF-beta signaling pathway; Sphingolipid signaling pathway; Long-term depression; PI3K-Akt signaling pathway; Oocyte meiosis; AMPK signaling pathway; Tight junction; Dopaminergic synapse	Serotonin Transporter Activity; Dopamine metabolism; Focal Adhesion-PI3K-Akt-mTOR-signaling pathway; Wnt Signaling Pathway and Pluripotency; Exercise-induced Circadian Regulation; Glycogen Metabolism; Monoamine Transport	Glycolysis; AXIN missense mutants destabilize the destruction complex; PP2A-mediated dephosphorylation of key metabolic factors; APC truncation mutants have impaired AXIN binding; CTLA4 inhibitory signaling; Activated TLR4 signalling; Separation of Sister Chromatids; MASTL Facilitates Mitotic Progression; S37 mutants of beta-catenin aren't phosphorylated; S33 mutants of beta-catenin aren't phosph…	139	0	129	71	7.8	10.53	140.7	119.7	128.1	127.6	138.4	131.9	137.3	111	79.9	67.4	57	70.3	78
High	1.804	0.101439	IsMasterProtein	P82970	0.833848	0.180039	1.48766	0.0646641	High mobility group nucleosome-binding domain-containing protein 5 OS=Homo sapiens OX=9606 GN=HMGN5 PE=1 SV=1	0.001	7.39	10	4	4	4	282	31.5	4.55	4	cell organization and biogenesis;metabolic process;regulation of biological process	chromosome;nucleus	DNA binding;protein binding;RNA binding	Pf01101	79366	ENSG00000198157.10	HMGN5	X				0	0	128.7	71.3	31.12	27.86	152.5	137	152	137.8	147.6	133.2	148.3	31.5	81	76.1	48	81	82.7
High	1.793	6.30884e-05	IsMasterProtein	Q96AZ6	0.823408	0.670705	0.976112	3.89488e-07	Interferon-stimulated gene 20 kDa protein OS=Homo sapiens OX=9606 GN=ISG20 PE=1 SV=2	0.001	10.427	4	1	1	1	181	20.4	8.92	1	cell proliferation;defense response;metabolic process;regulation of biological process;response to stimulus	cytoplasm;nucleus	catalytic activity;metal ion binding;RNA binding	Pf00929	3669	ENSG00000172183.14	ISG20	15			Interferon alpha/beta signaling	4	0	128.4	71.6	4.87	13.61	140.4	131.4	122	127.8	121.1	127.2	123.6	126.1	66.1	68	73.4	65	80.9
High	1.788	0.0594209	IsMasterProtein	J3KN67	0.753469	0.25264	1.2543	0.029606	Tropomyosin alpha-3 chain OS=Homo sapiens OX=9606 GN=TPM3 PE=1 SV=1	0.001	16.293	13	5	11	5	285	33.2	4.77	5	cell organization and biogenesis;cellular component movement	cytoskeleton;cytosol	protein binding;structural molecule activity	Pf00261, Pf12718	7170	ENSG00000143549.19	TPM3	1		Striated Muscle Contraction		1	0	128.3	71.7	28.19	19.12	140.2	129.6	141	133.1	151.8	132.9	150.6	40.8	78.6	70.2	81.6	68.1	87.1
High	1.783	8.36819e-06	IsMasterProtein	A0A494C1D7	0.778219	0.622789	0.933648	8.93534e-07	Dystonin (Fragment) OS=Homo sapiens OX=9606 GN=DST PE=1 SV=1	0.001	19.906	1	3	4	3	2383	272.9	5.67	3												0	0	128.1	71.9	11.04	9.08	134.8	141.1	123.7	134.8	123	136.7	119.9	97.5	65.2	67.5	72.8	71.7	73.9
High	1.737	0.126763	IsMasterProtein	P28289	0.760078	0.114204	1.40595	0.0893576	Tropomodulin-1 OS=Homo sapiens OX=9606 GN=TMOD1 PE=1 SV=1	0.002	4.797	6	2	2	2	359	40.5	5.1	2	cell organization and biogenesis;cellular component movement;regulation of biological process;response to stimulus	cytoplasm;cytoskeleton;cytosol;membrane	metal ion binding;protein binding	Pf03250	7111	ENSG00000136842.13	TMOD1	9		Striated Muscle Contraction	Striated Muscle Contraction	3	0	126.9	73.1	30.18	30.91	144.8	137	149.2	127.8	140.1	145.6	136.6	33.5	93.3	83.4	44.4	80.7	78.8
High	1.725	0.000496152	IsMasterProtein	Q9NRP4	0.872465	0.598272	1.14666	9.37663e-05	Succinate dehydrogenase assembly factor 3, mitochondrial OS=Homo sapiens OX=9606 GN=SDHAF3 PE=1 SV=1	0.002	4.965	15	2	2	2	125	14.6	9.07	2	cell organization and biogenesis;metabolic process;regulation of biological process;response to stimulus	mitochondrion;organelle lumen		Pf05347, Pf13233	57001	ENSG00000196636.7	ACN9; SDHAF3	7				0	0	126.6	73.4	15.23	20.15	127.3	139.1	121.3	128.6	111.2	158.6	147.7	97.6	57.9	76.7	45.3	74.4	73.8
High	1.72	1.85855e-06	IsMasterProtein	R4GN98	0.761116	0.683151	0.839082	4.04384e-10	Protein S100 (Fragment) OS=Homo sapiens OX=9606 GN=S100A6 PE=1 SV=1	0.001	13.655	26	3	7	3	85	9.7	5.45	3		cytosol	metal ion binding	Pf01023		ENSG00000197956.9		1				0	0	126.5	73.5	1.52	6.3	127.5	124.6	123.6	125.8	124.9	124.3	129.5	125.4	71.1	70.7	78.1	75	73.4
High	1.715	4.99429e-05	IsMasterProtein	P17302	0.693051	0.518179	0.867922	1.02445e-05	Gap junction alpha-1 protein OS=Homo sapiens OX=9606 GN=GJA1 PE=1 SV=2	0	70.589	25	10	14	10	382	43	8.76	10	cell communication;cell death;cell organization and biogenesis;cellular homeostasis;defense response;regulation of biological process;response to stimulus;transport	cytoplasm;endoplasmic reticulum;endosome;Golgi;membrane;mitochondrion;vacuole	protein binding;signal transducer activity;transporter activity	Pf00029, Pf03508, Pf10582	2697	ENSG00000152661.7	GJA1	6	Gap junction; Arrhythmogenic right ventricular cardiomyopathy (ARVC)	TarBasePathway; Arrhythmogenic Right Ventricular Cardiomyopathy; Corticotropin-releasing hormone signaling pathway; Spinal Cord Injury; Myometrial Relaxation and Contraction Pathways; Wnt Signaling Pathway Netpath; VEGFA-VEGFR2 Signaling Pathway; EGF/EGFR Signaling Pathway; Calcium Regulation in the Cardiac Cell; Sudden Infant Death Syndrome (SIDS) Susceptibility Pathways	Transport of connexins along the secretory pathway; c-src mediated regulation of Cx43 function and closure of gap junctions; Formation of annular gap junctions; Microtubule-dependent trafficking of connexons from Golgi to the plasma membrane; Oligomerization of connexins into connexons	25	0	126.3	73.7	11.41	11.99	127.6	132.6	127.9	123.6	127.3	122.5	136.9	90.6	74.2	72.2	98.4	70	70.6
High	1.696	2.76618e-06	IsMasterProtein	P11717	0.740443	0.640713	0.840173	9.51216e-09	Cation-independent mannose-6-phosphate receptor OS=Homo sapiens OX=9606 GN=IGF2R PE=1 SV=3	0	814.618	44	100	204	100	2491	274.2	5.94	100	cell organization and biogenesis;regulation of biological process;response to stimulus;transport	cell surface;cytoplasm;endosome;Golgi;membrane;nucleus;vacuole	catalytic activity;protein binding;receptor activity;signal transducer activity;transporter activity	Pf00040, Pf00878, Pf02157, Pf09451	3482	ENSG00000197081.12	IGF2R	6	Lysosome; Endocytosis		Cargo recognition for clathrin-mediated endocytosis; Retrograde transport at the Trans-Golgi-Network; Neutrophil degranulation; Golgi Associated Vesicle Biogenesis	14	0	125.8	74.2	3.46	8.32	125.3	126.2	125.6	124.3	129.6	123.2	129.7	116	73.9	74.8	65.9	72.5	73.3
High	1.667	4.50777e-07	IsMasterProtein	P21589	0.685339	0.576231	0.794446	7.50735e-08	5'-nucleotidase OS=Homo sapiens OX=9606 GN=NT5E PE=1 SV=1	0	34.187	18	9	9	9	574	63.3	7.03	9	metabolic process;regulation of biological process	cell surface;cytosol;membrane	catalytic activity;metal ion binding;nucleotide binding	Pf00149, Pf02872, Pf09587	4907	ENSG00000135318.11	NT5E	6	Pyrimidine metabolism; Nicotinate and nicotinamide metabolism; Metabolic pathways; Purine metabolism	Differentiation Pathway; NAD+ metabolism	Pyrimidine catabolism; Purine catabolism; Nicotinate metabolism	14	0	125	75	6.63	7.1	128.6	123.9	126.3	128.2	122.2	125.6	127.9	103.9	72.8	73.2	88.2	80.3	76.8
High	1.648	0.000543445	IsMasterProtein	Q9BYG5	0.787805	0.534309	1.0413	0.000118895	Partitioning defective 6 homolog beta OS=Homo sapiens OX=9606 GN=PARD6B PE=1 SV=1	0.001	11.785	10	4	5	4	372	41.2	5.58	4	cell division;cell organization and biogenesis;regulation of biological process	cytoplasm;cytosol;membrane;nucleus	protein binding	Pf00564, Pf00595	84612	ENSG00000124171.8	PARD6B	20	Hippo signaling pathway; Endocytosis; Rap1 signaling pathway; Tight junction; Axon guidance		Tight junction interactions	9	0	124.5	75.5	12.82	17.55	128	131.6	126	125.2	138	135.6	137.8	88.3	84.7	80	47.8	78.9	76.6
High	1.642	1.07169e-06	IsMasterProtein	P78527	0.667351	0.581354	0.753348	5.87603e-09	DNA-dependent protein kinase catalytic subunit OS=Homo sapiens OX=9606 GN=PRKDC PE=1 SV=3	0	1691.98	48	194	435	194	4128	468.8	7.12	194	cell death;cell differentiation;cell organization and biogenesis;cell proliferation;defense response;metabolic process;regulation of biological process;response to stimulus	cytosol;membrane;nucleus	catalytic activity;DNA binding;nucleotide binding;protein binding;RNA binding	Pf00454, Pf02259, Pf02260, Pf08163	5591	ENSG00000253729.7	PRKDC	8	Non-homologous end-joining; Cell cycle	miRNA Regulation of DNA Damage Response; Cell Cycle; Retinoblastoma (RB) in Cancer; Fas Ligand (FasL) pathway and Stress induction of Heat Shock Proteins (HSP) regulation; Pathways Affected in Adenoid Cystic Carcinoma; ATM Signaling Network in Development and Disease; Non-homologous end joining; DNA Damage Response	Nonhomologous End-Joining (NHEJ); E3 ubiquitin ligases ubiquitinate target proteins; IRF3-mediated induction of type I IFN	22	0	124.3	75.7	3.01	6.76	123.5	124.9	123	121.5	124.8	123.7	125.7	114.1	72.7	75.6	85.6	74.9	73.4
High	1.621	9.28873e-06	IsMasterProtein	P09493-3	0.676904	0.591727	0.762081	5.17341e-09	Isoform 3 of Tropomyosin alpha-1 chain OS=Homo sapiens OX=9606 GN=TPM1	0.001	111.169	40	17	41	17	284	32.9	4.78	17	cell organization and biogenesis;cellular component movement;regulation of biological process;response to stimulus	cytoplasm;cytoskeleton;cytosol	protein binding;structural molecule activity	Pf00261, Pf12718	7168	ENSG00000140416.19	TPM1	15		Striated Muscle Contraction		1	0	123.7	76.3	1.37	7.16	123.2	120.6	122.5	123	123.6	121.6	126.4	122.6	69.8	73.8	81.6	78.8	75.8
High	1.618	0.00132415	IsMasterProtein	Q99523	0.557761	0.375979	0.739544	0.000134267	Sortilin OS=Homo sapiens OX=9606 GN=SORT1 PE=1 SV=3	0	31.605	9	7	8	7	831	92	5.74	7	cell differentiation;cell organization and biogenesis;development;regulation of biological process;response to stimulus;transport	cell surface;cytosol;endoplasmic reticulum;endosome;Golgi;membrane;nucleus;vacuole	protein binding;receptor activity;signal transducer activity		6272	ENSG00000134243.11	SORT1	1	Lysosome; Neurotrophin signaling pathway	Brain-Derived Neurotrophic Factor (BDNF) signaling pathway	Golgi Associated Vesicle Biogenesis	8	0	123.6	76.4	7.04	18.34	122.5	122.8	126.8	116.8	124.1	112.6	122.3	101.1	72.4	74.5	117.5	76.3	74.3
High	1.615	0.00491701	IsMasterProtein	P51688	0.558436	0.334688	0.782184	0.000896215	N-sulphoglucosamine sulphohydrolase OS=Homo sapiens OX=9606 GN=SGSH PE=1 SV=1	0.001	9.792	7	4	4	4	502	56.7	6.95	4	metabolic process	organelle lumen;vacuole	catalytic activity;metal ion binding	Pf00884, Pf01663	6448	ENSG00000181523.12	SGSH	17	Glycosaminoglycan degradation; Metabolic pathways; Lysosome		HS-GAG degradation; MPS IIIA - Sanfilippo syndrome A	13	0	123.5	76.5	8.74	22.38	115.1	123.8	127.5	120.3	121.9	114.7	128.1	96	72.6	75.3	123.4	68.7	66.8
High	1.61	4.79213e-06	IsMasterProtein	A0A1W2PPZ5	0.667586	0.555918	0.779254	1.2479e-07	Transcription elongation factor A protein 1 OS=Homo sapiens OX=9606 GN=TCEA1 PE=1 SV=1	0.001	133.875	57	14	23	14	301	33.9	8.38	14	metabolic process;regulation of biological process	nucleus	DNA binding;metal ion binding	Pf01096, Pf07500, Pf08711		ENSG00000187735.13		8				0	0	123.4	76.6	8.33	4.9	122.3	123.4	124.6	121.6	132.9	123.5	133.9	100.4	75.5	75.3	81	77.9	70.4
High	1.609	0.0425244	IsMasterProtein	Q9UBP6	0.735117	0.313518	1.15672	0.012862	tRNA (guanine-N(7)-)-methyltransferase OS=Homo sapiens OX=9606 GN=METTL1 PE=1 SV=1	0.001	12.279	10	3	7	3	276	31.5	7.64	3	metabolic process	cytosol;nucleus	catalytic activity;protein binding;RNA binding	Pf02390, Pf12847	4234	ENSG00000037897.16	METTL1	12			tRNA modification in the nucleus and cytosol	3	0	123.4	76.6	53.15	11.66	93.5	94.3	292.7	128	119.8	100.8	120.5	79.1	65.3	65.5	83.8	69.7	77.6
High	1.584	0.00193018	IsMasterProtein	Q9ULW0	0.609598	0.376902	0.842295	0.000591768	Targeting protein for Xklp2 OS=Homo sapiens OX=9606 GN=TPX2 PE=1 SV=2	0.001	183.701	35	23	32	23	747	85.6	9.23	23	cell death;cell division;cell organization and biogenesis;cell proliferation;regulation of biological process	cytoplasm;cytoskeleton;cytosol;nucleus	nucleotide binding;protein binding	Pf09041, Pf12214	22974	ENSG00000088325.15	TPX2	20		Gastric Cancer Network 1	Regulation of TP53 Activity through Phosphorylation; AURKA Activation by TPX2	12	0	122.6	77.4	15.28	11.88	128.5	127.6	126.3	121.6	132.7	122.8	132.8	76.4	85.7	80.7	77.7	78.8	79.7
High	1.574	0.000373985	IsMasterProtein	Q96PD2	0.610954	0.442731	0.779177	2.53036e-05	Discoidin, CUB and LCCL domain-containing protein 2 OS=Homo sapiens OX=9606 GN=DCBLD2 PE=1 SV=1	0	31.059	11	5	5	5	775	85	7.17	5	regulation of biological process;response to stimulus	cell surface;membrane	protein binding	Pf00431, Pf00754, Pf03815	131566	ENSG00000057019.15	DCBLD2	3				0	0	122.3	77.7	6.84	14.83	124.2	121.1	124.2	119.9	129	112.2	128.6	105	66.8	69.7	100.6	84.5	73.5
High	1.57	6.74588e-05	IsMasterProtein	Q8N163	0.607327	0.496497	0.718157	3.1826e-07	Cell cycle and apoptosis regulator protein 2 OS=Homo sapiens OX=9606 GN=CCAR2 PE=1 SV=2	0.006	356.461	50	42	80	42	923	102.8	5.22	42	cell death;cell organization and biogenesis;metabolic process;regulation of biological process;response to stimulus	cytoplasm;nucleus;organelle lumen;spliceosomal complex	enzyme regulator activity;protein binding;RNA binding	Pf14443, Pf14444	57805	ENSG00000158941.16	CCAR2; KIAA1967	8			Regulation of HSF1-mediated heat shock response	4	0	122.2	77.8	8.87	2.74	123.6	124.3	121.1	120.7	129.6	122.5	129.6	95.7	81.7	79.8	77.9	77.7	76.2
High	1.57	7.62447e-05	IsMasterProtein	Q96RS6	0.552475	0.401777	0.703173	2.3131e-05	NudC domain-containing protein 1 OS=Homo sapiens OX=9606 GN=NUDCD1 PE=1 SV=2	0.001	112.47	29	17	27	17	583	66.7	5.11	17		cytoplasm;cytosol;nucleus	protein binding	Pf04969	84955	ENSG00000120526.10	NUDCD1	8				0	0	122.2	77.8	9.33	10.7	121.5	122.1	125	120.4	126.3	119.1	124.7	92.2	77.7	77.5	101.5	77.5	75.7
High	1.56	5.88566e-07	IsMasterProtein	Q9Y646	0.625839	0.541313	0.710366	9.51216e-09	Carboxypeptidase Q OS=Homo sapiens OX=9606 GN=CPQ PE=1 SV=1	0	29.789	13	6	6	6	472	51.9	6.18	6	metabolic process	cytoplasm;endoplasmic reticulum;extracellular;Golgi;vacuole	catalytic activity;metal ion binding;protein binding	Pf04389	10404	ENSG00000104324.15	CPQ	8				0	0	121.9	78.1	3.46	6.14	121.8	128	121.7	119.9	121.5	117.6	125.4	114.5	77	80.1	70.3	77.2	76.6
High	1.554	0.000207685	IsMasterProtein	Q16270	0.580158	0.41024	0.750075	4.74717e-05	Insulin-like growth factor-binding protein 7 OS=Homo sapiens OX=9606 GN=IGFBP7 PE=1 SV=1	0	69.701	30	7	11	7	282	29.1	7.9	7	metabolic process;regulation of biological process;response to stimulus	extracellular;organelle lumen	protein binding	Pf07648, Pf07679	3490	ENSG00000163453.11	IGFBP7	4		Simplified Interaction Map Between LOXL4 and Oxidative Stress Pathway; VEGFA-VEGFR2 Signaling Pathway; Senescence and Autophagy in Cancer	Post-translational protein phosphorylation; Regulation of Insulin-like Growth Factor (IGF) transport and uptake by Insulin-like Growth Factor Binding Proteins (IGFBPs); Senescence-Associated Secretory Phenotype (SASP)	11	0	121.7	78.3	10.65	13.9	117	109.2	113	119	114.9	116.5	117.5	150.3	76.9	73.1	94.9	72.1	74.1
High	1.544	6.90893e-05	IsMasterProtein	A0A0B4J1R2	0.616147	0.486141	0.746153	1.57511e-06	Acyl-CoA synthetase short-chain family member 3, mitochondrial OS=Homo sapiens OX=9606 GN=ACSS3 PE=1 SV=1	0.001	180.493	47	29	52	29	685	74.5	8.63	29	metabolic process	organelle lumen	catalytic activity;nucleotide binding	Pf00501, Pf13193	79611	ENSG00000111058.7	ACSS3	12				0	0	121.4	78.6	5.03	12.26	117.7	117.2	118.9	116.4	121.2	116.7	124	134.4	77.6	75	77.2	75.2	71.6
High	1.542	0.0162988	IsMasterProtein	Q8IVL6	0.467833	0.253917	0.68175	0.00259245	Prolyl 3-hydroxylase 3 OS=Homo sapiens OX=9606 GN=P3H3 PE=1 SV=1	0	34.867	11	8	11	8	736	81.8	6.32	8	metabolic process;regulation of biological process	endoplasmic reticulum	catalytic activity;metal ion binding;protein binding	Pf13640	10536	ENSG00000110811.19	LEPREL2; P3H3	12			Collagen biosynthesis and modifying enzymes	3	0	121.3	78.7	4.9	22.63	115.7	117.8	118.3	115.6	125.2	110.3	111.5	106.9	75.7	73.3	125	74.4	73
High	1.535	0.0823589	IsMasterProtein	Q13884	0.467161	0.136681	0.797642	0.040808	Beta-1-syntrophin OS=Homo sapiens OX=9606 GN=SNTB1 PE=1 SV=3	0.001	39.103	14	8	13	8	538	58	8.63	8		cytoplasm;cytoskeleton;membrane	protein binding;structural molecule activity	Pf00169, Pf00595	6641	ENSG00000172164.13	SNTB1	8				0	0	121.1	78.9	13.17	35.16	105.4	109.1	111	107.5	112	108.8	108.6	151.1	66.2	69.2	121.3	74.5	70.5
High	1.525	5.16465e-05	IsMasterProtein	A0A087WT12	0.627046	0.489065	0.765028	2.37891e-06	Glutathione peroxidase OS=Homo sapiens OX=9606 GN=GPX4 PE=1 SV=1	0.001	39.889	33	8	8	8	233	26.9	10.07	8	metabolic process;response to stimulus	mitochondrion	antioxidant activity;catalytic activity	Pf00255		ENSG00000167468.16		19		One carbon metabolism and related pathways; Metapathway biotransformation		2	0	120.8	79.2	6.09	10.59	123.6	126.7	117.8	132.4	124.4	122.2	111.6	110.9	82.3	75.7	60.9	87.7	81.8
High	1.51	1.67924e-05	IsMasterProtein	P15289	0.519381	0.405725	0.633037	2.28054e-06	Arylsulfatase A OS=Homo sapiens OX=9606 GN=ARSA PE=1 SV=3	0.001	13.117	6	2	2	2	507	53.6	6.07	2	metabolic process;transport	extracellular;organelle lumen;vacuole	catalytic activity;metal ion binding;protein binding	Pf00884, Pf01663, Pf14707	410		ARSA	22	Sphingolipid metabolism; Lysosome		The activation of arylsulfatases; Glycosphingolipid metabolism; Neutrophil degranulation	13	0	120.3	79.7	5.64	9.11	123	114.1	123.5	122.5	106.8	117.5	110.3	123.9	84.7	80	84.7	76.4	77.4
High	1.5	5.24454e-06	IsMasterProtein	A0A2R8Y524	0.566957	0.474987	0.658927	9.15288e-08	Beta-mannosidase OS=Homo sapiens OX=9606 GN=MANBA PE=1 SV=1	0.001	123.852	27	20	22	20	886	101.1	6.06	20												0	0	120	80	3.46	7.54	123.8	123.5	116.2	116	123.3	121.9	115	114.9	79.7	81.2	79	75.8	75.5
High	1.494	8.9533e-07	IsMasterProtein	P62760	0.546962	0.453074	0.640851	1.67637e-07	Visinin-like protein 1 OS=Homo sapiens OX=9606 GN=VSNL1 PE=1 SV=2	0	30.532	37	7	8	7	191	22.1	5.15	7	regulation of biological process	cytosol;membrane	metal ion binding;protein binding	Pf00036, Pf13202, Pf13405, Pf13499, Pf13833	7447	ENSG00000163032.11	VSNL1	2				0	0	119.8	80.2	5.13	6.29	117.7	112.9	123.1	123.3	122	107.9	126	116.8	75.6	75.5	87.8	87	82
High	1.492	0.276923	IsMasterProtein	C9J7Z4	0.415839	-0.0477663	0.879443	0.206375	tRNA-splicing endonuclease subunit Sen2 (Fragment) OS=Homo sapiens OX=9606 GN=TSEN2 PE=1 SV=1	0.001	8.812	5	2	2	2	378	43.1	8.1	2	metabolic process	cytosol	catalytic activity	Pf01974, Pf02778		ENSG00000154743.17		3				0	0	119.7	80.3	27.42	19.05	127.7	117.3	129.8	130.3	134.5	114.2	136.8	39.8	109.1	95.4	64.3	74	87
High	1.484	3.84389e-05	IsMasterProtein	E7EMM4	0.582919	0.436396	0.729442	9.90372e-06	Acid ceramidase OS=Homo sapiens OX=9606 GN=ASAH1 PE=1 SV=1	0	87.513	36	10	13	10	370	41.8	8.12	10	metabolic process;transport	extracellular;organelle lumen;vacuole	catalytic activity	Pf02275, Pf04367, Pf15508	427	ENSG00000104763.18	ASAH1	8		Sphingolipid Metabolism; Signal Transduction of S1P Receptor		2	0	119.5	80.5	9.62	8.35	122.2	122.9	121.9	124.8	127.3	114	132.3	94.5	83.5	79.6	63.8	83.5	82.6
High	1.484	0.0277311	IsMasterProtein	S4R313	0.41671	0.167737	0.665682	0.0164607	Palmdelphin OS=Homo sapiens OX=9606 GN=PALMD PE=1 SV=1	0	26.116	8	7	7	7	551	62.6	5.31	7	regulation of biological process	membrane		Pf03285		ENSG00000099260.10		1				0	0	119.5	80.5	13.36	21.24	119.1	118.3	121.7	117.2	119.4	119	120.9	76.5	72.1	73.8	128.8	81.5	76.8
High	1.484	0.141505	IsMasterProtein	A0A087WZT2	0.393978	0.0659149	0.722042	0.082518	Methyltransferase-like protein 7B OS=Homo sapiens OX=9606 GN=METTL7B PE=1 SV=1	0.001	42.701	33	8	12	8	276	31.3	8.46	8	metabolic process		catalytic activity	Pf01209, Pf01739, Pf05148, Pf08241, Pf08242, Pf12847, Pf13489, Pf13578, Pf13649, Pf13659, Pf13847		ENSG00000170439.6		12				0	0	119.5	80.5	10.05	35.41	105.9	114.6	105.4	106.4	103.3	110.3	108.2	137.9	70.7	73.1	138.3	74.8	71.3
High	1.48	0.000672261	IsMasterProtein	P29317	0.481459	0.344689	0.61823	3.42363e-05	Ephrin type-A receptor 2 OS=Homo sapiens OX=9606 GN=EPHA2 PE=1 SV=2	0	52.037	14	13	14	13	976	108.2	6.23	13	cell death;cell differentiation;cell organization and biogenesis;cell proliferation;cellular component movement;defense response;development;metabolic process;regulation of biological process;response to stimulus	cell surface;membrane	catalytic activity;nucleotide binding;protein binding;receptor activity;signal transducer activity	Pf00041, Pf00069, Pf00536, Pf01404, Pf07647, Pf07699, Pf07714, Pf09294, Pf14575	1969	ENSG00000142627.12	EPHA2	1	Axon guidance; Ras signaling pathway; PI3K-Akt signaling pathway; Rap1 signaling pathway	NRF2 pathway; Focal Adhesion-PI3K-Akt-mTOR-signaling pathway	EPH-ephrin mediated repulsion of cells; EPHA-mediated growth cone collapse	11	0	119.3	80.7	4.78	12.44	116.2	116.6	117.5	113.1	113.7	110.9	113.1	128.9	77.6	75.3	100.3	77.8	76.6
High	1.48	0.00692122	IsMasterProtein	Q99956	0.550216	0.308778	0.791654	0.00190917	Dual specificity protein phosphatase 9 OS=Homo sapiens OX=9606 GN=DUSP9 PE=1 SV=1	0.001	12.51	8	2	3	2	384	41.8	6.11	2	metabolic process;regulation of biological process;response to stimulus	cytoplasm;cytosol;nucleus	catalytic activity;protein binding	Pf00102, Pf00782, Pf03162, Pf14566	1852	ENSG00000130829.17	DUSP9	X	Signaling pathways regulating pluripotency of stem cells; MAPK signaling pathway		Negative regulation of MAPK pathway; RAF-independent MAPK1/3 activation; Interleukin-20 family signaling	12	0	119.4	80.6	10.39	21.37	115	118.7	126.2	129.4	119.3	127.3	119.1	90.5	65	80.4	117.1	90.2	77.2
High	1.477	4.3364e-05	IsMasterProtein	P10253	0.514447	0.397933	0.630961	3.2231e-06	Lysosomal alpha-glucosidase OS=Homo sapiens OX=9606 GN=GAA PE=1 SV=4	0.001	183.679	30	25	33	25	952	105.3	6	25	cell organization and biogenesis;cellular homeostasis;metabolic process;regulation of biological process;response to stimulus;transport	membrane;organelle lumen;vacuole	catalytic activity	Pf00088, Pf01055, Pf13802	2548	ENSG00000171298.12	GAA	17	Starch and sucrose metabolism; Lysosome; Metabolic pathways; Galactose metabolism		Neutrophil degranulation; Glycogen storage disease type II (GAA); Lysosomal glycogen catabolism; Glycogen breakdown (glycogenolysis)	17	0	119.3	80.7	5.27	9.53	110.6	113	112.4	121.2	124.6	111.6	124.9	121.9	74.5	78.5	93.6	76.7	77
High	1.475	0.000190124	IsMasterProtein	Q9BXS6	0.544346	0.383425	0.705267	5.19615e-05	Nucleolar and spindle-associated protein 1 OS=Homo sapiens OX=9606 GN=NUSAP1 PE=1 SV=1	0	52.482	20	9	10	9	441	49.4	9.91	9	cell division;cell organization and biogenesis;metabolic process;regulation of biological process	chromosome;cytoplasm;cytoskeleton;nucleus	DNA binding;protein binding;RNA binding		51203	ENSG00000137804.12	NUSAP1	15				0	0	119.2	80.8	10.66	9.16	119.4	126.3	122.4	127.4	117.5	124.4	124	88.5	88.4	87.3	67.3	83.2	85.9
High	1.468	0.217784	IsMasterProtein	G3V4Q5	0.730136	-0.0158018	1.47607	0.163088	Leukotriene B4 receptor 1 (Fragment) OS=Homo sapiens OX=9606 GN=LTB4R PE=1 SV=1	0.005	1.683	3	1	1	1	232	24.9	11.72	1	regulation of biological process;response to stimulus	membrane	receptor activity;signal transducer activity	Pf00001		ENSG00000213903.8		14		Spinal Cord Injury		1	0	119	81	27.37	42.37	137.7	135.8	133.6	122.2	138.1	118.4	143.3	41.8	107.5	91.9	30.5	83.6	91.6
High	1.466	2.76618e-06	IsMasterProtein	O75608	0.554564	0.457856	0.651272	1.89331e-07	Acyl-protein thioesterase 1 OS=Homo sapiens OX=9606 GN=LYPLA1 PE=1 SV=1	0.001	40.373	28	5	8	5	230	24.7	6.77	5	metabolic process;regulation of biological process	cytoplasm;cytosol;mitochondrion	catalytic activity;protein binding	Pf00561, Pf02230, Pf03959, Pf07859, Pf12695, Pf12697	10434	ENSG00000120992.17	LYPLA1	8	Choline metabolism in cancer; Glycerophospholipid metabolism		eNOS activation	6	0	118.9	81.1	4.65	7.24	117	117.8	117.2	112.1	117.8	128.8	115	125.7	76.2	77.9	76	83.3	82.4
High	1.459	2.96191e-05	IsMasterProtein	P05783	0.560684	0.473595	0.647774	5.50893e-08	Keratin, type I cytoskeletal 18 OS=Homo sapiens OX=9606 GN=KRT18 PE=1 SV=2	0.016	519.476	85	43	320	43	430	48	5.45	43	cell death;cell organization and biogenesis;regulation of biological process;response to stimulus;transport	cytoplasm;cytosol;nucleus	protein binding;RNA binding;structural molecule activity	Pf00038	3875	ENSG00000111057.10	KRT18	12	Pathogenic Escherichia coli infection	Pathogenic Escherichia coli infection	Formation of the cornified envelope	5	0	118.7	81.3	7.3	1.41	116.1	124.9	116.4	120.8	112.8	135.2	122.2	106	79.8	79.4	81.7	81.3	81.4
High	1.457	7.46235e-05	IsMasterProtein	Q9NX62	0.570342	0.423197	0.717486	1.30213e-05	Inositol monophosphatase 3 OS=Homo sapiens OX=9606 GN=IMPAD1 PE=1 SV=1	0	25.77	24	8	10	8	359	38.7	6.86	8	metabolic process	cytosol;Golgi;membrane;nucleus;organelle lumen	catalytic activity;metal ion binding	Pf00459	54928	ENSG00000104331.8	IMPAD1	8	Inositol phosphate metabolism; Metabolic pathways; Phosphatidylinositol signaling system; Sulfur metabolism		Cytosolic sulfonation of small molecules	8	0	118.6	81.4	7.46	10.62	121.5	123.9	122.2	120.9	125	122.1	122	97.6	82.6	86.9	65	84.7	82.8
High	1.444	0.861811	IsMasterProtein	P04083	0.164507	-0.763843	1.09286	0.848973	Annexin A1 OS=Homo sapiens OX=9606 GN=ANXA1 PE=1 SV=2	0.001	13.369	14	4	4	4	346	38.7	7.02	4	cell differentiation;cell organization and biogenesis;cellular component movement;defense response;metabolic process;regulation of biological process;response to stimulus;transport	cell surface;cytoplasm;cytoskeleton;cytosol;endosome;extracellular;membrane;nucleus;vacuole	catalytic activity;DNA binding;enzyme regulator activity;metal ion binding;protein binding;RNA binding;structural molecule activity	Pf00191	301	ENSG00000135046.13	ANXA1	9		Integrated Breast Cancer Pathway; Spinal Cord Injury; VEGFA-VEGFR2 Signaling Pathway; Prostaglandin Synthesis and Regulation	Gastrin-CREB signalling pathway via PKC and MAPK; G alpha (i) signalling events; Smooth Muscle Contraction; Interleukin-4 and 13 signaling; Formyl peptide receptors bind formyl peptides and many other ligands	20	0	118.2	81.8	59.77	102.83	67.4	84.7	72	74.6	71.2	73	68.7	228.8	44.4	46.9	259.6	50.2	50.2
High	1.443	0.21842	IsMasterProtein	P13284	0.336997	0.00749459	0.666499	0.14346	Gamma-interferon-inducible lysosomal thiol reductase OS=Homo sapiens OX=9606 GN=IFI30 PE=1 SV=3	0	32.204	26	4	8	4	250	27.9	4.88	4	metabolic process;regulation of biological process;response to stimulus	cytosol;extracellular;organelle lumen;vacuole	catalytic activity;protein binding	Pf03227	10437	ENSG00000216490.3	IFI30	19	Antigen processing and presentation		MHC class II antigen presentation; Interferon gamma signaling	7	0	118.1	81.9	7.75	40.67	111.7	112	109.2	108.3	125.7	96.2	107.9	102.6	76.7	68.3	179.7	73.9	74.1
High	1.442	0.00382802	IsMasterProtein	Q12797	0.485021	0.296012	0.674029	0.000717236	Aspartyl/asparaginyl beta-hydroxylase OS=Homo sapiens OX=9606 GN=ASPH PE=1 SV=3	0.001	169.558	34	22	31	22	758	85.8	5.01	22	metabolic process;regulation of biological process;response to stimulus;transport	cytoplasm;endoplasmic reticulum;membrane;organelle lumen	catalytic activity;metal ion binding;protein binding;structural molecule activity	Pf05118, Pf05279, Pf13414, Pf13428, Pf13432, Pf14559	444	ENSG00000198363.17	ASPH	8			Ion homeostasis; Stimuli-sensing channels	6	0	118.1	81.9	8.63	17.5	109.3	113.3	112	112.9	113.5	113.9	114	140.7	69.9	77.5	109.5	79.9	74.3
High	1.438	0.000406258	IsMasterProtein	P49321	0.44732	0.33342	0.56122	1.1306e-05	Nuclear autoantigenic sperm protein OS=Homo sapiens OX=9606 GN=NASP PE=1 SV=2	0.005	336.396	52	35	128	35	788	85.2	4.3	35	cell organization and biogenesis;cell proliferation;metabolic process;response to stimulus;transport	cytoplasm;nucleus	protein binding	Pf00515, Pf10516, Pf13414, Pf13424	4678	ENSG00000132780.16	NASP	1				0	0	118	82	3.09	10.39	116.3	120.6	114	116.8	110.4	116.5	116.8	110	78.2	79.6	96.3	82.9	78.8
High	1.436	7.60467e-05	IsMasterProtein	Q6UB35	0.480726	0.387813	0.57364	6.28434e-07	Monofunctional C1-tetrahydrofolate synthase, mitochondrial OS=Homo sapiens OX=9606 GN=MTHFD1L PE=1 SV=1	0.001	176.602	33	29	41	29	978	105.7	8.06	29	metabolic process	membrane;mitochondrion;organelle lumen	catalytic activity;nucleotide binding;protein binding	Pf00763, Pf01268, Pf02882	25902	ENSG00000120254.15	MTHFD1L	6	One carbon pool by folate; Metabolic pathways	One Carbon Metabolism; Trans-sulfuration and one carbon metabolism	Metabolism of folate and pterines	8	0	117.9	82.1	2.1	8.04	117.9	118.8	119.8	116.1	115.1	115.4	116	112	77.7	81.1	93.8	82.2	78.4
High	1.435	5.71031e-09	IsMasterProtein	P11388-3	0.515239	0.451958	0.578519	4.85022e-09	Isoform 3 of DNA topoisomerase 2-alpha OS=Homo sapiens OX=9606 GN=TOP2A	0.003	284.473	33	49	74	49	1567	178.6	8.84	49	cell differentiation;cell division;cell organization and biogenesis;metabolic process;regulation of biological process;response to stimulus	chromosome;nucleus	catalytic activity;DNA binding;metal ion binding;nucleotide binding;protein binding;RNA binding	Pf00204, Pf00521, Pf01751, Pf02518, Pf08070	7153		TOP2A	17		Gastric Cancer Network 1; Gastric cancer network 2; Retinoblastoma (RB) in Cancer		3	0	117.9	82.1	2.78	3.39	117.8	117.6	118.4	118	123.1	115.4	119.3	111.6	79.1	81.7	82.6	83.8	79.5
High	1.434	0.019168	IsMasterProtein	B4DQB2	0.5265	0.252466	0.800534	0.00716632	Vascular non-inflammatory molecule 2 OS=Homo sapiens OX=9606 GN=VNN2 PE=1 SV=1	0.005	2.083	4	1	1	1	184	20.5	5.78	1	cellular component movement;metabolic process	extracellular;membrane	catalytic activity	Pf00795	8875	ENSG00000112303.13	VNN2	6				0	0	117.8	82.2	14	18.94	120.4	123	144.7	132.1	129.4	131.8	126.1	85.2	106.2	93.4		80.5	79.6
High	1.432	3.14623e-05	IsMasterProtein	O43909	0.463273	0.34778	0.578765	9.00483e-06	Exostosin-like 3 OS=Homo sapiens OX=9606 GN=EXTL3 PE=1 SV=1	0.001	38.531	10	8	11	8	919	104.7	6.51	8	metabolic process;regulation of biological process;transport	endoplasmic reticulum;Golgi;membrane	catalytic activity;metal ion binding;receptor activity	Pf02403, Pf03016, Pf07926, Pf09258, Pf11559	2137	ENSG00000012232.8	EXTL3	8	Glycosaminoglycan biosynthesis - heparan sulfate / heparin; Metabolic pathways		XBP1(S) activates chaperone genes	6	0	117.8	82.2	7.77	6.82	115.5	118.7	127.9	118.1	117.8	118.7	115.1	95.9	81.4	79.7	96.1	82.2	77.9
High	1.429	0.000204675	IsMasterProtein	A2AAT0	0.540115	0.375841	0.70439	6.74724e-05	Zinc transporter SLC39A7 (Fragment) OS=Homo sapiens OX=9606 GN=SLC39A7 PE=1 SV=1	0	29.303	16	5	14	5	220	24	9.79	5	transport	membrane	transporter activity	Pf02535		ENSG00000227402.11; ENSG00000112473.17; ENSG00000206288.13; ENSG00000226614.11; ENSG00000224399.11; ENSG00000229802.11		CHR_HSCHR6_MHC_MANN_CTG1; 6; CHR_HSCHR6_MHC_QBL_CTG1; CHR_HSCHR6_MHC_COX_CTG1; CHR_HSCHR6_MHC_MCF_CTG1; CHR_HSCHR6_MHC_DBB_CTG1		NRF2 pathway		1	0	117.7	82.3	9.77	10.41	122	124.1	119	122.2	125.4	122.9	122.2	90.2	87	86.6	63.3	78.5	87.9
High	1.428	5.95007e-08	IsMasterProtein	P05787	0.514014	0.439888	0.588141	2.05132e-08	Keratin, type II cytoskeletal 8 OS=Homo sapiens OX=9606 GN=KRT8 PE=1 SV=7	0	817.197	88	57	472	57	483	53.7	5.59	57	cell death;cell differentiation;cell organization and biogenesis;regulation of biological process;response to stimulus	cytoplasm;cytoskeleton;cytosol;membrane;nucleus	catalytic activity;motor activity;protein binding;structural molecule activity	Pf00038, Pf01576, Pf13166, Pf15003	3856	ENSG00000170421.12	KRT8	12		Primary Focal Segmental Glomerulosclerosis FSGS	Formation of the cornified envelope	4	0	117.6	82.4	4.52	3.9	112.6	121.4	113.8	116.9	113.3	128.8	117.9	116.4	79.6	82.3	80	81.1	82.1
High	1.428	0.346624	IsMasterProtein	P62328	0.443657	-0.127553	1.01487	0.288488	Thymosin beta-4 OS=Homo sapiens OX=9606 GN=TMSB4X PE=1 SV=2	0.004	2.99	14	1	7	1	44	5.1	5.06	1	cell differentiation;cell organization and biogenesis;metabolic process;regulation of biological process;response to stimulus;transport	cytoplasm;cytoskeleton;cytosol;extracellular;membrane;nucleus;organelle lumen	catalytic activity;metal ion binding;nucleotide binding;protein binding;RNA binding;structural molecule activity	Pf01290	7114	ENSG00000205542.10	TMSB4X	X	Regulation of actin cytoskeleton	TarBasePathway; Regulation of Actin Cytoskeleton	Platelet degranulation	7	0	117.6	82.4	29.71	25.17	124.7	114.5	127.2	112.2	141.7	133.4	144	35.7	102.7	82.8	74	84	100.7
High	1.423	0.0957296	IsMasterProtein	Q86YL5	0.472024	0.105092	0.838957	0.0625495	Testis development-related protein OS=Homo sapiens OX=9606 GN=TDRP PE=1 SV=2	0.001	9.404	15	2	2	2	185	20.4	6.01	2		cytoplasm;cytosol;nucleus			157695	ENSG00000180190.11	C8orf42; TDRP	8				0	0	117.4	82.6	22.56	18.66	127.1	128.7	122.5	119.2	131.3	111.2	140.3	55.2	101.5	87.5	58.2	83.9	91.3
High	1.421	0.0127804	IsMasterProtein	A0A3B3ITA3	0.450346	0.243839	0.656852	0.00265233	UPF0488 protein C8orf33 OS=Homo sapiens OX=9606 GN=C8orf33 PE=1 SV=1	0	28.892	27	5	7	5	248	27.3	10.04	5												0	0	117.4	82.6	6.85	19.96	110.2	120.4	125.4	108.9	109.4	103.2	122.2	118.7	80.7	80.3	118.8	70.5	73.5
High	1.419	0.0228264	IsMasterProtein	P16403	0.580062	0.247465	0.912658	0.0128518	Histone H1.2 OS=Homo sapiens OX=9606 GN=HIST1H1C PE=1 SV=2	0	53.313	23	13	47	13	213	21.4	10.93	13	cell organization and biogenesis;metabolic process;regulation of biological process	chromosome;nucleus	DNA binding;protein binding;RNA binding	Pf00538	3006	ENSG00000187837.3	HIST1H1C	6			Formation of Senescence-Associated Heterochromatin Foci (SAHF); Activation of DNA fragmentation factor	10	0	117.3	82.7	28.32	23.6	108.5	102.4	110.3	105.2	114.2	106.1	109.1	203.5	75.8	76.8	49.9	76.7	76.5
High	1.414	0.00590877	IsMasterProtein	O14965	0.484076	0.263529	0.704622	0.0025227	Aurora kinase A OS=Homo sapiens OX=9606 GN=AURKA PE=1 SV=2	0.001	15.91	16	6	7	6	403	45.8	9.39	6	cell division;cell growth;cell organization and biogenesis;metabolic process;regulation of biological process;response to stimulus	cytoplasm;cytoskeleton;cytosol;nucleus	catalytic activity;nucleotide binding;protein binding	Pf00069, Pf01636, Pf07714, Pf14531	6790		AURKA	20	Oocyte meiosis	Gastric Cancer Network 1; EGF/EGFR Signaling Pathway	FBXL7 down-regulates AURKA during mitotic entry and in early mitosis; Interaction between PHLDA1 and AURKA; Regulation of PLK1 Activity at G2/M Transition; AURKA Activation by TPX2; TP53 Regulates Transcription of Genes Involved in G2 Cell Cycle Arrest; SUMOylation of DNA replication proteins; APC/C:Cdh1 mediated degradation of Cdc20 and other APC/C:Cdh1 targeted proteins in late mitosis/early G1…	27	0	117.1	82.9	11.89	15.93	119.8	119.1	121.7	122.7	119.3	131.7	111.8	84.9	84.3	88.1	60.3	102.1	84.7
High	1.413	7.22026e-06	IsMasterProtein	Q9Y6M7-7	0.498149	0.403923	0.592375	4.97818e-07	Isoform 7 of Sodium bicarbonate cotransporter 3 OS=Homo sapiens OX=9606 GN=SLC4A7	0.001	113.666	18	19	27	19	1259	140.7	6.62	19	cellular homeostasis;transport	membrane	transporter activity	Pf00359, Pf00955, Pf07565	9497	ENSG00000033867.16	SLC4A7	3				0	0	117.1	82.9	6.64	4.11	115.1	122.5	119.4	123.8	118.9	118.9	119.6	99	79.7	84.7	86.8	84.3	76.5
High	1.413	0.000716129	IsMasterProtein	O00622	0.473745	0.313965	0.633525	0.000190154	CCN family member 1 OS=Homo sapiens OX=9606 GN=CCN1 PE=1 SV=1	0	63.671	22	10	10	10	381	42	8.21	10	cell communication;cell death;cell differentiation;cell organization and biogenesis;cell proliferation;cellular component movement;metabolic process;regulation of biological process;response to stimulus	extracellular;organelle lumen	nucleotide binding;protein binding	Pf00007, Pf00090, Pf00093, Pf00219	3491	ENSG00000142871.16	CYR61	1		Oncostatin M Signaling Pathway; Hypertrophy Model	Post-translational protein phosphorylation; Regulation of Insulin-like Growth Factor (IGF) transport and uptake by Insulin-like Growth Factor Binding Proteins (IGFBPs)	6	0	117.1	82.9	11.63	8.41	130.6	126.4	125.4	112.8	107.2	121	119.5	88.6	86.3	89.1	73.4	84	83
High	1.413	0.027816	IsMasterProtein	V9GYG9	0.405157	0.185145	0.625168	0.00892838	Apolipoprotein A-II (Fragment) OS=Homo sapiens OX=9606 GN=APOA2 PE=1 SV=1	0.001	42.741	39	3	9	3	95	10.6	6.62	3	metabolic process;transport	extracellular		Pf04711		ENSG00000158874.11		1		PPAR Alpha Pathway; PPAR signaling pathway		2	0	117.1	82.9	16.29	7.61	124.1	116.1	125.5	120.6	121.6	116.7	122.8	69.1	80.4	84.3	97.7	87.2	87.4
High	1.412	4.99429e-05	IsMasterProtein	D6RGV5	0.464427	0.352664	0.576191	6.2329e-06	Cytochrome c oxidase subunit 7A2, mitochondrial (Fragment) OS=Homo sapiens OX=9606 GN=COX7A2 PE=1 SV=1	0.001	19.861	28	3	6	3	103	11.5	9.91	3	metabolic process;transport		catalytic activity;transporter activity	Pf02238		ENSG00000112695.11		6				0	0	117.1	82.9	5.31	8.92	114.5	117.5	118.8	118	113.8	112.2	105.3	126.7	77.6	81.9	90.4	82.5	75.5
High	1.407	9.07076e-06	IsMasterProtein	A0A0G2JJD3	0.475242	0.398732	0.551752	8.622e-08	HLA-B associated transcript 5, isoform CRA_b OS=Homo sapiens OX=9606 GN=ABHD16A PE=1 SV=1	0	69.318	14	9	10	9	601	67.5	8.84	9	metabolic process	membrane	catalytic activity;protein binding	Pf00561, Pf12695, Pf12697	7920	ENSG00000230475.9; ENSG00000231488.9; ENSG00000235676.9; ENSG00000224552.9; ENSG00000236063.9	ABHD16A	6; CHR_HSCHR6_MHC_SSTO_CTG1; CHR_HSCHR6_MHC_DBB_CTG1; CHR_HSCHR6_MHC_COX_CTG1; CHR_HSCHR6_MHC_MANN_CTG1; CHR_HSCHR6_MHC_MCF_CTG1				0	0	116.9	83.1	2.02	5.94	112	116.7	117.3	117.5	116.2	118.5	118.4	113.5	79.2	82	94.3	80	79.4
High	1.406	0.000168563	IsMasterProtein	P63151-2	0.450281	0.354646	0.545915	1.69328e-06	Isoform 2 of Serine/threonine-protein phosphatase 2A 55 kDa regulatory subunit B alpha isoform OS=Homo sapiens OX=9606 GN=PPP2R2A	0.001	49.255	28	16	17	16	457	53	6.49	16	cell organization and biogenesis;metabolic process;regulation of biological process;response to stimulus	cytosol	catalytic activity;enzyme regulator activity;protein binding		5520	ENSG00000221914.9	PPP2R2A	8		Wnt Signaling Pathway and Pluripotency; Glycogen Metabolism		2	0	116.9	83.1	1.93	8.74	114.4	117.8	112.9	113.6	116.6	118.6	116	112.9	80.2	82.1	86	79.7	81.3
High	1.406	0.000512139	IsMasterProtein	Q8TC76	0.478038	0.316956	0.63912	0.000189185	Protein FAM110B OS=Homo sapiens OX=9606 GN=FAM110B PE=1 SV=1	0.003	4.042	4	2	2	2	370	40.7	9.39	2		cytoplasm;cytoskeleton;cytosol;mitochondrion		Pf14160, Pf14161	90362	ENSG00000169122.11	FAM110B	8				0	0	116.9	83.1	9.41	11.13	114.8	121.1	121.1	126.9	125.8	117.5	110.8	92.7	86.5	89.6	66.9	83.3	80.5
High	1.405	0.00205685	IsMasterProtein	P15954	0.424985	0.257347	0.592624	0.000795682	Cytochrome c oxidase subunit 7C, mitochondrial OS=Homo sapiens OX=9606 GN=COX7C PE=1 SV=1	0.001	39.864	38	4	7	4	63	7.2	10.27	4	metabolic process;transport	membrane;mitochondrion	catalytic activity;transporter activity	Pf02935	1350	ENSG00000127184.12	COX7C	5	Parkinson's disease; Non-alcoholic fatty liver disease (NAFLD); Cardiac muscle contraction; Alzheimer's disease; Huntington's disease; Metabolic pathways; Oxidative phosphorylation	Electron Transport Chain	TP53 Regulates Metabolic Genes; Respiratory electron transport	17	0	116.8	83.2	9.05	13.54	120.1	115.6	116.1	109	113.9	126.9	121.6	92.5	83.6	78.4	108	73.1	78.5
High	1.402	0.0523087	IsMasterProtein	Q7L1S5	0.758606	0.27575	1.24146	0.0235174	Carbohydrate sulfotransferase 9 OS=Homo sapiens OX=9606 GN=CHST9 PE=2 SV=2	0.001	9.098	6	3	5	3	443	52	9.38	3	metabolic process	extracellular;Golgi;membrane	catalytic activity	Pf03567	83539	ENSG00000154080.13	CHST9	18	Metabolic pathways	Metapathway biotransformation		2	0	116.8	83.2	61.13	17.4	96.9	85.8	131.1	103.1	322.7	112.8	96.4	89	68.7	70.9	43.1	82	76.2
High	1.397	0.00670454	IsMasterProtein	P13995	0.435748	0.258586	0.61291	0.00101208	Bifunctional methylenetetrahydrofolate dehydrogenase/cyclohydrolase, mitochondrial OS=Homo sapiens OX=9606 GN=MTHFD2 PE=1 SV=2	0	51.46	33	13	28	13	350	37.9	8.73	13	metabolic process	cytosol;mitochondrion;organelle lumen	catalytic activity;metal ion binding	Pf00763, Pf02882	10797	ENSG00000065911.11	MTHFD2	2	One carbon pool by folate; Metabolic pathways	Folate Metabolism; One Carbon Metabolism; Trans-sulfuration and one carbon metabolism; Nucleotide Metabolism	Metabolism of folate and pterines	10	0	116.6	83.4	13.92	5.68	115.6	121.2	121.7	112.9	128.4	116.6	128.6	78.2	84.1	88.7	88.3	83.1	78.1
High	1.396	0.00117953	IsMasterProtein	Q9Y2S6	0.5081	0.353063	0.663136	6.97359e-05	Translation machinery-associated protein 7 OS=Homo sapiens OX=9606 GN=TMA7 PE=1 SV=1	0.001	16.673	34	3	8	3	64	7.1	9.99	3					51372	ENSG00000232112.3	TMA7	3				0	0	116.5	83.5	5.22	13.48	114.5	110.4	112.6	117.3	122.9	111.5	119.7	127.9	71.9	82.1	64.6	85.5	93
High	1.394	3.63544e-07	IsMasterProtein	O43663-3	0.456139	0.381989	0.53029	9.20743e-08	Isoform 3 of Protein regulator of cytokinesis 1 OS=Homo sapiens OX=9606 GN=PRC1	0	51.093	20	11	14	11	525	61.4	7.83	11	cell organization and biogenesis;regulation of biological process	cytoskeleton;cytosol;membrane;nucleus	protein binding	Pf03999	9055	ENSG00000198901.13	PRC1	15				0	0	116.5	83.5	3.37	4.78	117.1	121.3	116	117.1	116	111.4	117.6	108.7	83.3	91.2	80.7	89.2	79.7
High	1.391	0.0092232	IsMasterProtein	Q5JTZ9	0.400819	0.24201	0.559628	0.00082915	Alanine--tRNA ligase, mitochondrial OS=Homo sapiens OX=9606 GN=AARS2 PE=1 SV=1	0.001	115.13	25	22	29	22	985	107.3	6.27	22	cell organization and biogenesis;metabolic process	cytoplasm;mitochondrion	catalytic activity;metal ion binding;nucleotide binding;RNA binding	Pf01411, Pf07973	57505	ENSG00000124608.4	AARS2	6	Aminoacyl-tRNA biosynthesis		Mitochondrial tRNA aminoacylation	5	0	116.3	83.7	1.69	15.98	110.6	111.6	115.6	114.2	113.6	114.4	111.2	115.2	74.2	79.6	112.8	85.2	76
High	1.391	0.00341791	IsMasterProtein	Q86XX4-2	0.440969	0.263521	0.618416	0.000929072	Isoform 2 of Extracellular matrix protein FRAS1 OS=Homo sapiens OX=9606 GN=FRAS1	0.001	9.355	1	6	6	6	4012	443.4	5.59	6	cell communication;metabolic process;regulation of biological process;response to stimulus;transport	membrane	catalytic activity;metal ion binding;nucleotide binding;protein binding;receptor activity;signal transducer activity	Pf00093, Pf00757, Pf03160, Pf03302, Pf14843	80144	ENSG00000138759.18	FRAS1	4				0	0	116.3	83.7	13.2	8.45	134.2	117.5	119.7	110.2	115	123.3	121.7	81.9	92.2	84	74.4	86.5	83.6
High	1.389	0.283286	IsMasterProtein	A0A2R8Y6L6	0.378948	-0.0547731	0.81267	0.220524	Mitochondrial tRNA-specific 2-thiouridylase 1 OS=Homo sapiens OX=9606 GN=TRMU PE=1 SV=1	0.005	2.451	4	2	2	2	341	39.2	7.24	2												0	0	116.3	83.7	25.71	42.69	92.8	94	107.1	95.6	95.1	119.8	105.5	177.8	58.6	64.5	162.6	79.4	74.4
High	1.386	0.00122994	IsMasterProtein	Q9UBR2	0.452993	0.288721	0.617265	0.000365701	Cathepsin Z OS=Homo sapiens OX=9606 GN=CTSZ PE=1 SV=1	0	53.116	25	9	29	9	303	33.8	7.11	9	cell organization and biogenesis;metabolic process;regulation of biological process;transport	cell surface;endoplasmic reticulum;extracellular;membrane;organelle lumen;vacuole	catalytic activity;protein binding	Pf00112	1522	ENSG00000101160.13	CTSZ	20	Lysosome; Apoptosis		Metabolism of Angiotensinogen to Angiotensins; Neutrophil degranulation; Cargo concentration in the ER; COPII (Coat Protein 2) Mediated Vesicle Transport; Lysosome Vesicle Biogenesis	19	0	116.2	83.8	11.38	8.59	116.9	125.2	114.8	121.7	121.9	119.4	121.9	84.1	85.8	88.2	73.1	89.7	83.1
High	1.381	0.00017442	IsMasterProtein	K7ERE3	0.418516	0.292421	0.544611	6.19267e-05	Keratin, type I cytoskeletal 13 OS=Homo sapiens OX=9606 GN=KRT13 PE=1 SV=1	0.001	10.423	11	4	10	4	415	45.2	4.81	4			structural molecule activity	Pf00038		ENSG00000171401.14		17				0	0	116	84	7.41	9.15	102.7	115	109.3	122.1	104.2	118.3	116.3	126.9	78.5	84.1	99.4	76.3	92.2
High	1.38	2.2719e-05	IsMasterProtein	O95678	0.464973	0.350138	0.579809	8.20231e-06	Keratin, type II cytoskeletal 75 OS=Homo sapiens OX=9606 GN=KRT75 PE=1 SV=2	0.001	18.189	6	3	8	3	551	59.5	7.74	3	cell death;cell differentiation	cytosol	catalytic activity;motor activity;structural molecule activity	Pf00038, Pf01576, Pf05957, Pf13166, Pf13514	9119	ENSG00000170454.5	KRT75	12			Formation of the cornified envelope	3	0	116	84	7.9	7.06	105.7	118.6	118.5	134.3	112.9	120.2	110.4	107.3	79.8	82.8	90.7	80.9	92.5
High	1.38	0.00253813	IsMasterProtein	O75348	0.404961	0.236522	0.573399	0.00121437	V-type proton ATPase subunit G 1 OS=Homo sapiens OX=9606 GN=ATP6V1G1 PE=1 SV=3	0.001	41.8	58	6	8	6	118	13.7	8.79	6	cellular homeostasis;regulation of biological process;response to stimulus;transport	cytosol;membrane	catalytic activity;protein binding;transporter activity	Pf03179	9550	ENSG00000136888.6	ATP6V1G1	9	Oxidative phosphorylation; Synaptic vesicle cycle; Metabolic pathways; mTOR signaling pathway; Collecting duct acid secretion; Vibrio cholerae infection; Phagosome; Rheumatoid arthritis; Epithelial cell signaling in Helicobacter pylori infection	Osteoclast Signaling	Transferrin endocytosis and recycling; ROS, RNS production in phagocytes; Ion channel transport; Insulin receptor recycling	21	0	116	84	9.96	11.43	115.4	119.3	118	119.2	118	121.6	113.2	86.6	84.3	88.8	79	98.2	99.4
High	1.379	3.75549e-06	IsMasterProtein	Q9UQN3	0.424432	0.335549	0.513314	1.44562e-06	Charged multivesicular body protein 2b OS=Homo sapiens OX=9606 GN=CHMP2B PE=1 SV=1	0.001	36.427	27	6	9	6	213	23.9	8.76	6	cell communication;cell organization and biogenesis;cellular homeostasis;metabolic process;regulation of biological process;response to stimulus;transport	cytoplasm;cytosol;endosome;membrane;vacuole	protein binding	Pf03357	25978	ENSG00000083937.8	CHMP2B	3	Endocytosis		Budding and maturation of HIV virion; Macroautophagy; Endosomal Sorting Complex Required For Transport (ESCRT)	12	0	115.9	84.1	4.99	5.84	117.6	112.7	108	108.1	116.4	118.1	111	124.7	83.4	80.3	93.7	81.6	82.7
High	1.377	2.46007e-06	IsMasterProtein	Q9Y617	0.455052	0.391254	0.518849	1.48868e-08	Phosphoserine aminotransferase OS=Homo sapiens OX=9606 GN=PSAT1 PE=1 SV=2	0.002	225.227	64	23	51	23	370	40.4	7.66	23	metabolic process	cytoplasm;cytosol	catalytic activity	Pf00266	29968	ENSG00000135069.13	PSAT1	9	Glycine, serine and threonine metabolism; Metabolic pathways; Carbon metabolism; Biosynthesis of amino acids; Vitamin B6 metabolism	Trans-sulfuration and one carbon metabolism	Serine biosynthesis	10	0	115.9	84.1	4.14	1.37	118.5	112.5	115.9	115.3	121.1	119.6	116.8	105.8	84.6	82.7	84.4	85.3	85.9
High	1.376	3.01397e-07	IsMasterProtein	Q15819	0.454381	0.377067	0.531695	1.53604e-07	Ubiquitin-conjugating enzyme E2 variant 2 OS=Homo sapiens OX=9606 GN=UBE2V2 PE=1 SV=4	0.001	23.051	23	4	13	4	145	16.4	8.09	4	cell proliferation;metabolic process;regulation of biological process;response to stimulus	cytoplasm;nucleus	catalytic activity;protein binding	Pf00179	7336	ENSG00000169139.11	UBE2V2	8			G2/M DNA damage checkpoint; E3 ubiquitin ligases ubiquitinate target proteins; Formation of Incision Complex in GG-NER; Recruitment and ATM-mediated phosphorylation of repair and signaling proteins at DNA double strand breaks; Processing of DNA double-strand break ends; Nonhomologous End-Joining (NHEJ); Antigen processing: Ubiquitination & Proteasome degradation	23	0	115.8	84.2	4.47	4.19	114.3	115.5	121.1	118.8	116.1	119.7	115.1	104.3	79.4	86.8	80.3	90.4	83.8
High	1.376	0.00115467	IsMasterProtein	P15586	0.425687	0.287764	0.563611	0.000127	N-acetylglucosamine-6-sulfatase OS=Homo sapiens OX=9606 GN=GNS PE=1 SV=3	0.001	100.329	25	11	19	11	552	62	8.31	11	metabolic process;transport	extracellular;organelle lumen;vacuole	catalytic activity;metal ion binding;protein binding	Pf00884, Pf01663	2799	ENSG00000135677.10	GNS	12	Lysosome; Metabolic pathways; Glycosaminoglycan degradation		Neutrophil degranulation; MPS IIID - Sanfilippo syndrome D; Keratan sulfate degradation; Lysosome Vesicle Biogenesis	21	0	115.8	84.2	10.53	5.15	122.9	119	119.5	118	120.7	112.2	120.6	86	86.6	89.8	76.2	87.5	86.6
High	1.375	0.161296	IsMasterProtein	Q8NE22	0.503476	0.0364275	0.970525	0.121094	SET domain-containing protein 9 OS=Homo sapiens OX=9606 GN=SETD9 PE=2 SV=2	0.001	16.052	9	2	3	2	299	34.1	8.76	2	metabolic process;regulation of biological process		catalytic activity;protein binding	Pf00856	133383	ENSG00000155542.11	SETD9	5		Histone Modifications	Regulation of TP53 Activity through Methylation	7	0	115.8	84.2	25.33	26.83	111.5	113.4	136.1	129.9	139.7	119.6	140.3	49.5	104.8	95.4	45.8	74.2	86.2
High	1.373	0.00365759	IsMasterProtein	Q9P1U0	0.429954	0.250389	0.609518	0.00141522	DNA-directed RNA polymerase I subunit RPA12 OS=Homo sapiens OX=9606 GN=ZNRD1 PE=2 SV=1	0.002	4.783	13	1	1	1	126	13.9	5.06	1	metabolic process;regulation of biological process	nucleus	catalytic activity;metal ion binding	Pf01096, Pf07282	30834	ENSG00000066379.14; ENSG00000224859.6; ENSG00000236808.6; ENSG00000235443.6; ENSG00000235176.6; ENSG00000236949.6; ENSG00000233795.6; ENSG00000206502.8	ZNRD1	6; CHR_HSCHR6_MHC_COX_CTG1; CHR_HSCHR6_MHC_MCF_CTG1; CHR_HSCHR6_MHC_APD_CTG1; CHR_HSCHR6_MHC_MANN_CTG1; CHR_HSCHR6_MHC_DBB_CTG1; CHR_HSCHR6_MHC_SSTO_CTG1; CHR_HSCHR6_MHC_QBL_CTG1	Purine metabolism; Metabolic pathways; RNA polymerase; Pyrimidine metabolism		RNA Polymerase I Chain Elongation; NoRC negatively regulates rRNA expression; RNA Polymerase I Transcription Termination; RNA Polymerase I Promoter Escape; B-WICH complex positively regulates rRNA expression; RNA Polymerase I Transcription Initiation	16	0	115.7	84.3	10.76	12.44	132.6	117	107.5	128.5	136.6	130.9	116.2	100.1	89.3	107.3		76.7	97.6
High	1.367	0.108484	IsMasterProtein	P08243	0.310094	0.0780921	0.542096	0.0528912	Asparagine synthetase [glutamine-hydrolyzing] OS=Homo sapiens OX=9606 GN=ASNS PE=1 SV=4	0.001	158.044	45	25	32	25	561	64.3	6.86	25	cell communication;metabolic process;regulation of biological process;response to stimulus	cytosol	catalytic activity;nucleotide binding;protein binding	Pf00310, Pf00733, Pf12481, Pf13522, Pf13537	440	ENSG00000070669.16	ASNS	7	Metabolic pathways; Alanine, aspartate and glutamate metabolism	Photodynamic therapy-induced unfolded protein response; Amino Acid metabolism	Amino acid synthesis and interconversion (transamination); ATF4 activates genes	11	0	115.5	84.5	4.34	26.18	109.1	104.4	109.1	110	105.9	113	105.7	119.1	76.1	77	145.5	86.8	77.8
High	1.365	0.00219467	IsMasterProtein	Q07617	0.35993	0.219334	0.500525	0.0007298	Sperm-associated antigen 1 OS=Homo sapiens OX=9606 GN=SPAG1 PE=1 SV=3	0.001	99.75	22	20	23	20	926	103.6	6.86	20	cell organization and biogenesis	cytoplasm;cytosol	catalytic activity;nucleotide binding;protein binding	Pf00515, Pf13371, Pf13414, Pf13424, Pf13432, Pf13877	6674	ENSG00000104450.12	SPAG1	8				0	0	115.4	84.6	10	7.39	116.5	115	120.8	116.7	115.4	117.2	113.7	85.2	82.5	84.8	101.7	92.2	83.6
High	1.365	0.23087	IsMasterProtein	P00390	0.301285	-0.00918266	0.611753	0.167236	Glutathione reductase, mitochondrial OS=Homo sapiens OX=9606 GN=GSR PE=1 SV=2	0.001	90.563	28	13	25	13	522	56.2	8.5	13	cellular homeostasis;metabolic process;regulation of biological process;response to stimulus	cytoplasm;cytosol;mitochondrion;organelle lumen	antioxidant activity;catalytic activity;nucleotide binding	Pf00070, Pf02852, Pf07992, Pf13738	2936	ENSG00000104687.12	GSR	8	Glutathione metabolism; Thyroid hormone synthesis	Glutathione metabolism; Selenium Micronutrient Network; NRF2 pathway; Amino Acid metabolism; One carbon metabolism and related pathways; Oxidative Stress; Sulfation Biotransformation Reaction; Metapathway biotransformation	Detoxification of Reactive Oxygen Species	13	0	115.4	84.6	13.74	32.09	100.7	103.8	105.7	103.9	99.7	108.9	103.2	145.3	75	74.3	127.8	75.1	77.2
High	1.364	0.000260682	IsMasterProtein	Q9BW19	0.408725	0.30964	0.507811	6.66962e-06	Kinesin-like protein KIFC1 OS=Homo sapiens OX=9606 GN=KIFC1 PE=1 SV=2	0.002	206.214	47	29	39	29	673	73.7	8.98	29	cell division;cell organization and biogenesis;cellular component movement	cytoplasm;cytoskeleton;endosome;membrane;nucleus	catalytic activity;motor activity;nucleotide binding;protein binding	Pf00225	3833	ENSG00000237649.7; ENSG00000204197.9; ENSG00000233450.7	KIFC1	6; CHR_HSCHR6_MHC_QBL_CTG1; CHR_HSCHR6_MHC_SSTO_CTG1			COPI-dependent Golgi-to-ER retrograde traffic; Kinesins	8	0	115.4	84.6	2.58	8.7	115.7	112.8	112.3	117.7	111	118.4	111.3	112.2	81	82.6	95.7	85.8	80.4
High	1.363	1.99137e-05	IsMasterProtein	P29401	0.418229	0.330969	0.50549	1.4102e-06	Transketolase OS=Homo sapiens OX=9606 GN=TKT PE=1 SV=3	0.003	262.63	66	39	81	39	623	67.8	7.66	39	metabolic process;regulation of biological process	cytosol	catalytic activity;metal ion binding;protein binding	Pf00456, Pf00676, Pf02775, Pf02779, Pf02780, Pf09364	7086	ENSG00000163931.15	TKT	3	Pentose phosphate pathway; Biosynthesis of amino acids; Metabolic pathways; Carbon metabolism	Pentose Phosphate Pathway	Insulin effects increased synthesis of Xylulose-5-Phosphate; Pentose phosphate pathway (hexose monophosphate shunt)	10	0	115.4	84.6	6.2	3.27	117.6	114.5	117.7	117.3	119.2	114.4	117.6	97.4	85.1	84.2	87.6	86.3	88.5
High	1.363	0.000931025	IsMasterProtein	Q9Y6X5	0.474317	0.304944	0.643691	0.000319351	Bis(5'-adenosyl)-triphosphatase ENPP4 OS=Homo sapiens OX=9606 GN=ENPP4 PE=1 SV=3	0	32.688	11	6	9	6	453	51.6	6.15	6	coagulation;metabolic process;regulation of biological process;transport	membrane	catalytic activity;metal ion binding	Pf01663, Pf08665	22875	ENSG00000001561.6	ENPP4	6	Purine metabolism		Neutrophil degranulation	4	0	115.4	84.6	11.76	9.43	120.9	116.5	118.6	114.4	130.6	112.2	130.9	87.2	88.8	81.1	89.6	67.2	78.8
High	1.36	0.000718105	IsMasterProtein	Q8NBZ7	0.443752	0.28616	0.601345	0.000304849	UDP-glucuronic acid decarboxylase 1 OS=Homo sapiens OX=9606 GN=UXS1 PE=1 SV=1	0.001	41.587	21	9	10	9	420	47.5	8.94	9	cell organization and biogenesis;metabolic process	cytoplasm;Golgi;membrane;mitochondrion	catalytic activity;nucleotide binding;protein binding	Pf01073, Pf01370, Pf02441, Pf02719, Pf04321, Pf07993, Pf11803, Pf13460	80146	ENSG00000115652.14	UXS1	2	Amino sugar and nucleotide sugar metabolism; Metabolic pathways			2	0	115.3	84.7	9.91	10.47	121	129.9	120.1	120.3	103.1	119.7	113.7	94.1	87.5	91.3	72.9	94.4	88.9
High	1.36	0.27674	IsMasterProtein	Q53GG5-2	0.266829	-0.0296802	0.563339	0.204699	Isoform 2 of PDZ and LIM domain protein 3 OS=Homo sapiens OX=9606 GN=PDLIM3	0.001	14.916	14	4	4	4	316	34.3	7.71	4	cell organization and biogenesis	cytoskeleton;cytosol	metal ion binding;protein binding;structural molecule activity	Pf00412, Pf00595, Pf13180	27295	ENSG00000154553.13	PDLIM3	4				0	0	115.3	84.7	9.5	35.32	112.1	108.9	113.5	103.1	117	105	115.3	85.3	77	82.1	172.7	83.5	76.5
High	1.359	9.376e-06	IsMasterProtein	P16152	0.449489	0.347303	0.551675	3.36849e-06	Carbonyl reductase [NADPH] 1 OS=Homo sapiens OX=9606 GN=CBR1 PE=1 SV=3	0.001	110.963	56	15	31	15	277	30.4	8.32	15	cell differentiation;metabolic process	cytoplasm;cytosol	catalytic activity	Pf00106, Pf01370, Pf08659, Pf13561	873; 54093	ENSG00000159228.12	CBR1; SETD4	21	Metabolism of xenobiotics by cytochrome P450; Chemical carcinogenesis; Metabolic pathways; Arachidonic acid metabolism	NRF2 pathway	Synthesis of Prostaglandins (PG) and Thromboxanes (TX)	10	0	115.2	84.8	6.38	7.11	111.9	109.4	112.1	111.1	116.7	115.8	113.9	132.7	81	83.4	78.4	82.9	83.3
High	1.355	0.558524	IsMasterProtein	D3DX49	0.195958	-0.177479	0.569394	0.50208	MAGUK p55 subfamily member 2 OS=Homo sapiens OX=9606 GN=MPP2 PE=1 SV=1	0.001	11.284	6	3	3	3	576	64.5	6.73	3	cell organization and biogenesis;metabolic process;regulation of biological process;response to stimulus	cytoplasm;cytoskeleton;membrane	catalytic activity;protein binding	Pf00018, Pf00595, Pf00625, Pf02828, Pf07653, Pf13180, Pf14685	4355	ENSG00000108852.14	MPP2	17				0	0	115.1	84.9	4.99	50.74	104.7	104.4	106.2	107.2	101.9	102.4	107.4	91.5	76.7	72.4	217.3	76.1	88.4
High	1.354	0.011473	IsMasterProtein	Q5T447	0.407888	0.219841	0.595936	0.00276387	E3 ubiquitin-protein ligase HECTD3 OS=Homo sapiens OX=9606 GN=HECTD3 PE=1 SV=1	0	50.014	10	8	9	8	861	97.1	5.64	8	metabolic process	cytoplasm	catalytic activity;protein binding	Pf00632, Pf00754, Pf03256	79654	ENSG00000126107.14	HECTD3	1			Antigen processing: Ubiquitination & Proteasome degradation	4	0	115.1	84.9	15.22	7.07	112.2	116.2	109.5	122.3	110.2	136.4	130.4	78.7	82	94.2	84.8	83.9	80
High	1.353	0.0501108	IsMasterProtein	O43665	0.494029	0.163255	0.824802	0.0307884	Regulator of G-protein signaling 10 OS=Homo sapiens OX=9606 GN=RGS10 PE=1 SV=3	0.001	18.071	28	3	3	3	181	21.2	7.49	3												0	0	115	85	19.32	18.87	120	128.9	120.4	132	118.6	119.4	134.4	63.3	91.6	75.2	73	95.6	98.7
High	1.351	0.353179	IsMasterProtein	O43520	0.32573	-0.101394	0.752855	0.298584	Phospholipid-transporting ATPase IC OS=Homo sapiens OX=9606 GN=ATP8B1 PE=1 SV=3	0.001	13.951	2	2	2	2	1251	143.6	7.15	2	cell organization and biogenesis;metabolic process;regulation of biological process;transport	endoplasmic reticulum;Golgi;membrane	catalytic activity;metal ion binding;nucleotide binding;protein binding;transporter activity	Pf00122, Pf00702, Pf01757, Pf13246	5205	ENSG00000081923.11	ATP8B1	18			Ion transport by P-type ATPases	3	0	114.9	85.1	22.93	25.15	123.6	133.4	112.8	121.8	112.7	111.2	124.1	51	80.9	96.6	119.3	89.4	111.9
High	1.35	0.00442255	IsMasterProtein	Q92979	0.412726	0.230056	0.595396	0.00204829	Ribosomal RNA small subunit methyltransferase NEP1 OS=Homo sapiens OX=9606 GN=EMG1 PE=1 SV=4	0	63.582	49	9	12	9	244	26.7	9.17	9	metabolic process	cytoplasm;nucleus	catalytic activity;protein binding;RNA binding	Pf03587	10436	ENSG00000126749.14	EMG1	12	Ribosome biogenesis in eukaryotes		Major pathway of rRNA processing in the nucleolus and cytosol; rRNA modification in the nucleus and cytosol	6	0	114.9	85.1	10.71	14.99	107.5	108.1	128.2	121.6	112.8	127.7	115.2	91.3	81.2	84.4	116	84.8	78.6
High	1.349	4.2226e-05	IsMasterProtein	A0A3B3IT92	0.416368	0.320565	0.51217	3.82931e-06	DNA helicase OS=Homo sapiens OX=9606 GN=MCM4 PE=1 SV=1	0.006	363.952	54	42	92	42	904	100.7	6.95	42												0	0	114.8	85.2	6.85	3.86	118.8	117.2	116.8	116.7	117.3	114.6	118.6	95.3	88.2	86.7	86.8	82.9	87.9
High	1.347	0.0301457	IsMasterProtein	Q9NZJ5	0.361674	0.143429	0.57992	0.018079	Eukaryotic translation initiation factor 2-alpha kinase 3 OS=Homo sapiens OX=9606 GN=EIF2AK3 PE=1 SV=3	0.001	22.176	6	5	5	5	1116	125.1	5.43	5	cell communication;cell organization and biogenesis;metabolic process;regulation of biological process;response to stimulus;transport	cytoplasm;endoplasmic reticulum;membrane	catalytic activity;nucleotide binding;protein binding	Pf00069, Pf07714, Pf13360, Pf14531	9451	ENSG00000172071.11	EIF2AK3	2	Influenza A; Non-alcoholic fatty liver disease (NAFLD); Herpes simplex infection; Apoptosis; Epstein-Barr virus infection; Hepatitis C; Measles; Alzheimer's disease; Protein processing in endoplasmic reticulum	Translation Factors; Alzheimers Disease; Photodynamic therapy-induced unfolded protein response; VEGFA-VEGFR2 Signaling Pathway	PERK regulates gene expression	16	0	114.8	85.2	14.33	14.72	103.9	120.5	118.2	133.2	97.9	134	100.8	143.5	108.4	83.6		77	98.8
High	1.346	2.30834e-05	IsMasterProtein	P20337	0.43005	0.336812	0.523289	2.05695e-06	Ras-related protein Rab-3B OS=Homo sapiens OX=9606 GN=RAB3B PE=1 SV=2	0	33.764	26	5	6	5	219	24.7	5.02	5	cell organization and biogenesis;metabolic process;regulation of biological process;response to stimulus;transport	cytoplasm;cytosol;membrane	catalytic activity;nucleotide binding;protein binding	Pf00025, Pf00071, Pf08477	5865	ENSG00000169213.6	RAB3B	1	Tight junction		RAB geranylgeranylation	4	0	114.8	85.2	3.98	7.15	112.7	111.9	112.7	123.8	112.7	113.1	110.9	119.8	79.9	80.3	78.3	90.3	81.5
High	1.346	0.00413957	IsMasterProtein	P57081	0.444303	0.248741	0.639866	0.00195232	tRNA (guanine-N(7)-)-methyltransferase non-catalytic subunit WDR4 OS=Homo sapiens OX=9606 GN=WDR4 PE=1 SV=2	0.001	17.79	17	5	7	5	412	45.5	7.11	5	metabolic process	cytosol;nucleus	catalytic activity;protein binding		10785	ENSG00000160193.11	WDR4	21			tRNA modification in the nucleus and cytosol	3	0	114.8	85.2	11.15	13.26	119.3	123.7	119	119.7	118.6	118.8	118.9	83.7	99	82.6	70.5	89.1	87.6
High	1.346	0.480627	IsMasterProtein	E5RIY7	0.186856	-0.134091	0.507803	0.448005	Zinc finger protein 706 (Fragment) OS=Homo sapiens OX=9606 GN=ZNF706 PE=4 SV=1	0.004	3.335	17	1	1	1	42	4.6	10.36	1						ENSG00000120963.11		8				0	0	114.8	85.2	23.02	16.38	97.1	122.2	126.7	121	127.1	153	97.2	66.3	86.5	126.3		101.5	86.2
High	1.346	0.545972	IsMasterProtein	Q13061	0.224728	-0.204483	0.65394	0.503231	Triadin OS=Homo sapiens OX=9606 GN=TRDN PE=1 SV=4	0.004	2.601	2	2	2	2	729	81.5	9.42	2	cell organization and biogenesis;cellular homeostasis;regulation of biological process;transport	cytosol;endoplasmic reticulum;membrane;organelle lumen	protein binding		10345	ENSG00000186439.12	TRDN	6			Ion homeostasis; Stimuli-sensing channels	6	0	114.8	85.2	28.09	28.82	104.8	116	110.7	78.1	145.4	107.6	145.2	56.2	111.7	79	83	71.9	79.2
High	1.345	0.0262558	IsMasterProtein	Q9NWS8	0.319396	0.130302	0.50849	0.0155734	Required for meiotic nuclear division protein 1 homolog OS=Homo sapiens OX=9606 GN=RMND1 PE=1 SV=2	0.001	42.262	18	8	9	8	449	51.6	8.69	8	metabolic process;regulation of biological process	mitochondrion	protein binding	Pf02582	55005	ENSG00000155906.16	RMND1	6				0	0	114.7	85.3	9.76	16.11	117.9	117.2	111.5	117.2	113.1	109.7	114.6	85	74.3	89.1	121.9	94	84
High	1.345	0.105355	IsMasterProtein	Q86WR0	0.381403	0.0727907	0.690016	0.0736413	Coiled-coil domain-containing protein 25 OS=Homo sapiens OX=9606 GN=CCDC25 PE=1 SV=2	0.002	5.848	14	3	3	3	208	24.5	6.8	3			protein binding	Pf05670	55246	ENSG00000147419.17	CCDC25	8				0	0	114.7	85.3	19.55	17.05	125.8	112.3	115.8	103.8	130.6	120.8	134.2	64.3	101.8	78.4	101.3	83.1	95.3
High	1.345	0.339245	IsMasterProtein	E9PMQ6	0.385237	-0.10696	0.877433	0.283826	Heat shock factor protein 1 OS=Homo sapiens OX=9606 GN=HSF1 PE=1 SV=2	0.002	5.817	2	1	1	1	495	53.6	6.7	1	metabolic process;regulation of biological process;response to stimulus	cytosol;nucleus	DNA binding	Pf00447, Pf06546		ENSG00000185122.10		8				0	0	114.7	85.3	25.74	23.73	122.1	109.2	127.5	131.7	130.7	120.6	125.8	43.5	107.8	92.6	96.3	91.7	95.9
High	1.342	7.93965e-05	IsMasterProtein	P53634	0.412865	0.296192	0.529538	3.28829e-05	Dipeptidyl peptidase 1 OS=Homo sapiens OX=9606 GN=CTSC PE=1 SV=2	0	34.898	14	8	13	8	463	51.8	6.99	8	cell death;cell organization and biogenesis;metabolic process;regulation of biological process;response to stimulus;transport	endoplasmic reticulum;extracellular;Golgi;membrane;organelle lumen;vacuole	catalytic activity;enzyme regulator activity;protein binding	Pf00112, Pf03051, Pf08773	1075	ENSG00000109861.15	CTSC	11	Lysosome; Apoptosis		Neutrophil degranulation; MHC class II antigen presentation; Cargo concentration in the ER; COPII (Coat Protein 2) Mediated Vesicle Transport	16	0	114.6	85.4	7.54	7.17	114.9	118.6	116.9	111.3	125.1	111.8	119.2	95.9	81.7	84.7	81.3	88.1	88.1
High	1.341	0.0251322	IsMasterProtein	E5RFX4	0.355732	0.164983	0.546481	0.00825253	Lymphokine-activated killer T-cell-originated protein kinase (Fragment) OS=Homo sapiens OX=9606 GN=PBK PE=1 SV=2	0.001	10.927	21	3	3	3	151	17.1	9.38	3	metabolic process		catalytic activity;nucleotide binding	Pf00069, Pf07714		ENSG00000168078.9		8		4-hydroxytamoxifen, Dexamethasone, and Retinoic Acids Regulation of p27 Expression		1	0	114.6	85.4	6.54	19.45	118.6	110	121.4	102.7	112.4	100.6	116.6	111.2	77.7	81.9	128.1	87	94.2
High	1.339	0.000213262	IsMasterProtein	Q13443	0.401169	0.27781	0.524529	7.46917e-05	Disintegrin and metalloproteinase domain-containing protein 9 OS=Homo sapiens OX=9606 GN=ADAM9 PE=1 SV=1	0.001	125.284	27	18	34	18	819	90.5	7.52	18	cell differentiation;cellular component movement;metabolic process;regulation of biological process;response to stimulus	cell surface;extracellular;membrane	catalytic activity;metal ion binding;protein binding	Pf00200, Pf01421, Pf01562, Pf08516, Pf13574, Pf13582, Pf13583, Pf13688	8754	ENSG00000168615.11	ADAM9	8		Copper homeostasis	Collagen degradation	4	0	114.5	85.5	8.29	7.01	117.9	115.4	116.4	114.8	120.2	112.5	122	91.7	81.4	87.9	96.9	87.4	85.9
High	1.339	0.0263602	IsMasterProtein	Q9NRX4	0.466397	0.194395	0.738398	0.0142758	14 kDa phosphohistidine phosphatase OS=Homo sapiens OX=9606 GN=PHPT1 PE=1 SV=1	0	29.465	39	5	13	5	125	13.8	6.07	5	metabolic process;regulation of biological process	cytoplasm;cytosol	catalytic activity;protein binding	Pf05005	29085	ENSG00000054148.17	PHPT1	9				0	0	114.5	85.5	13.78	19.7	119.4	115.1	115.6	113.6	128.3	125.4	128.3	79	102.8	85.4	56.8	88.4	102.6
High	1.337	0.108769	IsMasterProtein	Q9NZM1-3	0.283961	0.0717393	0.496182	0.0526287	Isoform 3 of Myoferlin OS=Homo sapiens OX=9606 GN=MYOF	0.001	104.255	12	23	24	23	2050	233.2	6.1	23	cell organization and biogenesis;regulation of biological process;response to stimulus	membrane	protein binding	Pf00168, Pf08150, Pf08151, Pf08165	26509		MYOF	10				0	0	114.4	85.6	3.07	22.84	104.3	108.7	109.6	106.9	107.8	106.8	111.6	115.2	78.9	80.5	109	78.9	75.8
High	1.335	0.00278317	IsMasterProtein	Q9UNW1	0.4084	0.23853	0.578269	0.00121437	Multiple inositol polyphosphate phosphatase 1 OS=Homo sapiens OX=9606 GN=MINPP1 PE=1 SV=1	0	61.4	24	10	15	10	487	55	7.81	10	metabolic process	endoplasmic reticulum;organelle lumen	catalytic activity	Pf00328	9562	ENSG00000107789.15	MINPP1	10	Glycolysis / Gluconeogenesis; Metabolic pathways; Inositol phosphate metabolism		Synthesis of IPs in the ER lumen	6	0	114.3	85.7	9.33	11.21	120.9	118.1	117.5	112.4	118.4	116.3	119.6	88.4	88.1	94.8	63.3	88.8	88.2
High	1.334	0.0094023	IsMasterProtein	P0DJ93	0.43731	0.224022	0.650598	0.00427771	Small integral membrane protein 13 OS=Homo sapiens OX=9606 GN=SMIM13 PE=3 SV=1	0.001	8.228	13	2	2	2	91	10.3	6.67	2		membrane			221710	ENSG00000224531.5	C6orf228; SMIM13	6				0	0	114.3	85.7	11.28	15.99	130.2	116.1	119.9	123	105.2	113.1	88.5	122	97.6	70.9	96.3	76.6	63.6
High	1.332	2.08359e-06	IsMasterProtein	Q9Y2G5	0.392648	0.327273	0.458022	1.21955e-07	GDP-fucose protein O-fucosyltransferase 2 OS=Homo sapiens OX=9606 GN=POFUT2 PE=1 SV=3	0	64.905	23	10	14	10	429	49.9	6.6	10	metabolic process;regulation of biological process	endoplasmic reticulum;Golgi;membrane	catalytic activity	Pf10250	23275	ENSG00000186866.16	POFUT2	21	Other types of O-glycan biosynthesis		O-glycosylation of TSR domain-containing proteins	5	0	114.2	85.8	4.12	1.98	116	112.5	118.1	113.6	116.2	111.3	117.2	103.5	85.2	85.4	84.4	87.1	88
High	1.332	2.94541e-05	IsMasterProtein	Q96HQ2	0.39361	0.308772	0.478449	1.94781e-06	CDKN2AIP N-terminal-like protein OS=Homo sapiens OX=9606 GN=CDKN2AIPNL PE=1 SV=1	0.001	20.057	27	4	5	4	116	13.2	5	4	regulation of biological process;response to stimulus		protein binding	Pf11952	91368	ENSG00000237190.3	CDKN2AIPNL	5				0	0	114.2	85.8	6.34	3.07	110.1	118.2	105	119.3	123.2	114.9	115.9	102.5	83.5	90.6	85.6	83.1	84.3
High	1.331	0.00539291	IsMasterProtein	Q15642	0.400572	0.254431	0.546713	0.000387708	Cdc42-interacting protein 4 OS=Homo sapiens OX=9606 GN=TRIP10 PE=1 SV=3	0	32.961	14	6	7	6	601	68.3	5.73	6	cell communication;cell organization and biogenesis;regulation of biological process;response to stimulus;transport	cytoplasm;cytoskeleton;cytosol;Golgi;membrane;vacuole	enzyme regulator activity;protein binding	Pf00018, Pf00611, Pf07653, Pf08239, Pf14604	9322	ENSG00000125733.17	TRIP10	19	Insulin signaling pathway	Angiopoietin Like Protein 8 Regulatory Pathway	Rho GTPase cycle; Clathrin-mediated endocytosis	8	0	114.2	85.8	2.54	13.28	112.5	111.2	113.8	117	115.8	108.1	115.6	113.3	67.4	78.1	101.2	90	84.4
High	1.33	0.0185392	IsMasterProtein	Q6UWP2	0.350909	0.159959	0.541859	0.00903196	Dehydrogenase/reductase SDR family member 11 OS=Homo sapiens OX=9606 GN=DHRS11 PE=1 SV=1	0.001	18.066	21	4	5	4	260	28.3	6.64	4	metabolic process	extracellular	catalytic activity;nucleotide binding	Pf00106, Pf01370, Pf05368, Pf08659, Pf13460, Pf13561	79154	ENSG00000278535.4; ENSG00000275397.2	DHRS11	17; CHR_HSCHR17_7_CTG4				0	0	114.2	85.8	13.15	10.11	116.8	112.8	114.9	116.6	123.2	119	118.9	76.6	87	84.8	103.6	84	89
High	1.329	8.25029e-06	IsMasterProtein	O75369-9	0.403471	0.332867	0.474076	1.89331e-07	Isoform 9 of Filamin-B OS=Homo sapiens OX=9606 GN=FLNB	0	1050.44	53	111	237	111	2591	276.8	5.71	111	cell organization and biogenesis;regulation of biological process;response to stimulus	cytoplasm;cytoskeleton;cytosol;membrane;nucleus	protein binding;RNA binding	Pf00307, Pf00630	2317	ENSG00000136068.14	FLNB	3		VEGFA-VEGFR2 Signaling Pathway		1	0	114.1	85.9	4.77	1.95	116.8	113.8	115.9	115.2	118.3	115	115.6	100.9	87.1	85.9	83.9	87.7	86.6
High	1.329	5.91552e-05	IsMasterProtein	Q9H993	0.358825	0.257587	0.460063	3.2421e-05	Damage-control phosphatase ARMT1 OS=Homo sapiens OX=9606 GN=ARMT1 PE=1 SV=1	0	81.161	32	11	18	11	441	51.1	5.76	11	metabolic process;regulation of biological process;response to stimulus		catalytic activity;protein binding	Pf01937	79624	ENSG00000146476.10	C6orf211; ARMT1	6				0	0	114.1	85.9	5.93	6.77	115.7	114.9	115.7	118	114.7	113.1	109.9	96.9	82.3	87.1	85.7	87.7	83.2
High	1.325	0.0185392	IsMasterProtein	A0A0C4DFX7	0.347687	0.167246	0.528129	0.00664716	WD repeat-containing protein 76 OS=Homo sapiens OX=9606 GN=WDR76 PE=1 SV=1	0.001	13.973	6	3	3	3	562	62.5	9.1	3	regulation of biological process;response to stimulus	nucleus	DNA binding;protein binding	Pf00400	79968	ENSG00000092470.11	WDR76	15				0	0	114	86	13.85	7.47	117.3	122.1	110.9	108.6	129.8	114	118.6	77.5	83.5	97.6	95.3	84.3	88.7
High	1.325	0.04406	IsMasterProtein	Q96B96-2	0.431715	0.181446	0.681984	0.014301	Isoform 2 of Promethin OS=Homo sapiens OX=9606 GN=TMEM159	0.002	4.783	5	1	1	1	185	20	5.45	1			protein binding		57146	ENSG00000011638.10; ENSG00000283997.1	TMEM159	16; CHR_HG926_PATCH				0	0	114	86	11.35	19.8	112.2	101.5	138.4	118.5	127	138.7	122.5	106.8	113.1	60.9		78.4	101.9
High	1.324	4.79213e-06	IsMasterProtein	O75410	0.381908	0.309405	0.45441	5.06722e-07	Transforming acidic coiled-coil-containing protein 1 OS=Homo sapiens OX=9606 GN=TACC1 PE=1 SV=2	0	83.522	16	16	19	16	805	87.7	4.88	16	cell division;cell organization and biogenesis;cell proliferation;cellular component movement;regulation of biological process;transport	cytoplasm;cytoskeleton;membrane;nucleus	catalytic activity;motor activity;protein binding;transporter activity	Pf01496, Pf01576, Pf02463, Pf04012, Pf05010, Pf05262, Pf05557, Pf06637, Pf12037, Pf12128, Pf13851	6867	ENSG00000147526.19	TACC1	8				0	0	113.9	86.1	4.77	2.64	113.5	112.7	115.3	115.2	117.3	112.3	118.5	100.9	82.8	86	86.1	85.5	86.6
High	1.322	0.000180666	IsMasterProtein	Q13541	0.392474	0.282521	0.502428	3.1044e-05	Eukaryotic translation initiation factor 4E-binding protein 1 OS=Homo sapiens OX=9606 GN=EIF4EBP1 PE=1 SV=3	0	25.447	25	4	20	4	118	12.6	5.48	4	metabolic process;regulation of biological process;response to stimulus	cytoplasm;cytosol;nucleus	protein binding;translation regulator activity	Pf05456	1978	ENSG00000187840.4	EIF4EBP1	8	Longevity regulating pathway; Choline metabolism in cancer; Insulin signaling pathway; mTOR signaling pathway; ErbB signaling pathway; PI3K-Akt signaling pathway; HIF-1 signaling pathway; RNA transport; AMPK signaling pathway; EGFR tyrosine kinase inhibitor resistance; Acute myeloid leukemia	Translation Factors; AMP-activated Protein Kinase (AMPK) Signaling; Target Of Rapamycin (TOR) Signaling; Leptin signaling pathway; Follicle Stimulating Hormone (FSH) signaling pathway; Prolactin Signaling Pathway; Brain-Derived Neurotrophic Factor (BDNF) signaling pathway; Alpha 6 Beta 4 signaling pathway; Rac1/Pak1/p38/MMP-2 pathway; BDNF-TrkB Signaling; PI3K-AKT-mTOR signaling pathway and thera…	mTORC1-mediated signalling; Activation of the mRNA upon binding of the cap-binding complex and eIFs, and subsequent binding to 43S	38	0	113.9	86.1	5.01	8.75	111.6	108.8	115.5	104.4	120.9	111.8	121	113.3	86.8	75.9	100.7	81.3	84.4
High	1.322	0.0206225	IsMasterProtein	Q9ULD0	0.33317	0.159658	0.506682	0.00679337	2-oxoglutarate dehydrogenase-like, mitochondrial OS=Homo sapiens OX=9606 GN=OGDHL PE=1 SV=3	0.001	14.707	4	4	4	4	1010	114.4	6.65	4	metabolic process	cytosol;mitochondrion;organelle lumen	catalytic activity;metal ion binding;protein binding	Pf00676, Pf02779	55753	ENSG00000197444.9	OGDHL	10	Carbon metabolism; Tryptophan metabolism; Lysine degradation; Citrate cycle (TCA cycle); Metabolic pathways			5	0	113.9	86.1	6.33	17.04	118.6	113	101.9	102.2	119.7	116.3	110	106.6	83.7	82.8	123.8	81.4	74.1
High	1.321	7.65617e-05	IsMasterProtein	E5RHW4	0.36669	0.263718	0.469662	3.1716e-05	Erlin-2 (Fragment) OS=Homo sapiens OX=9606 GN=ERLIN2 PE=1 SV=1	0.001	109.058	48	16	26	16	338	37.7	5.62	16	metabolic process	cytosol;endoplasmic reticulum;membrane	protein binding	Pf01145		ENSG00000147475.14		8				0	0	113.8	86.2	5.48	7.28	113.7	118	114.5	107.3	114.5	119.7	112.8	100.3	86	86.7	76.7	91.4	85.2
High	1.32	0.0348243	IsMasterProtein	Q562F6	0.314543	0.127264	0.501822	0.0161051	Shugoshin 2 OS=Homo sapiens OX=9606 GN=SGO2 PE=1 SV=2	0.001	12.612	4	4	4	4	1265	144.7	7.91	4	cell division;cell organization and biogenesis	chromosome;cytosol;nucleus	protein binding		151246	ENSG00000163535.17	SGOL2; SGO2	2			Amplification of signal from unattached kinetochores via a MAD2 inhibitory signal; Separation of Sister Chromatids; Resolution of Sister Chromatid Cohesion; RHO GTPases Activate Formins	16	0	113.8	86.2	14.02	7.86	119.1	117.3	116.4	126.1	113.8	114.4	108	74.8	96.3	94.7	81.6	98.1	87.2
High	1.319	0.00245038	IsMasterProtein	A0A3B3ISP1	0.350586	0.235792	0.465379	0.000140684	Ankyrin repeat and SAM domain-containing protein 1A OS=Homo sapiens OX=9606 GN=ANKS1A PE=1 SV=1	0	61.833	13	14	18	14	1194	129.8	6.52	14												0	0	113.8	86.2	2.21	10.56	109.6	111.2	111.8	113.1	111.7	113.9	107.8	115.7	78.4	82.5	101.2	89.2	82.1
High	1.319	0.43822	IsMasterProtein	E5RIV7	0.218347	-0.1048	0.541494	0.368019	3'-5' exoribonuclease 1 OS=Homo sapiens OX=9606 GN=ERI1 PE=1 SV=1	0.005	2.401	7	1	1	1	99	11	4.74	1						ENSG00000104626.14		8		RNA interference		1	0	113.8	86.2	6.83	39.31	94.1	111.2	107	98.2	112.8	111.8	108	98.6	66.4	81.6	183.9	81.1	78.6
High	1.318	0.00582173	IsMasterProtein	P50238	0.326138	0.178679	0.473597	0.00239291	Cysteine-rich protein 1 OS=Homo sapiens OX=9606 GN=CRIP1 PE=1 SV=3	0.002	5.352	29	3	4	3	77	8.5	8.75	3	cell proliferation;regulation of biological process;response to stimulus	cytoplasm	DNA binding;metal ion binding	Pf00412	1396	ENSG00000257341.5; ENSG00000213145.9	CRIP1	14				0	0	113.7	86.3	7.3	12.53	106.4	109.5	122.8	113.5	112.4	111.3	117.3	95.2	94.7	85.5	113.2	84.3	83.3
High	1.318	0.0171744	IsMasterProtein	O95429	0.383519	0.183433	0.583605	0.00685667	BAG family molecular chaperone regulator 4 OS=Homo sapiens OX=9606 GN=BAG4 PE=1 SV=1	0.003	4.53	2	1	1	1	457	49.6	5.12	1	cell organization and biogenesis;metabolic process;regulation of biological process;response to stimulus	cytoplasm;cytosol;membrane;nucleus	enzyme regulator activity;nucleotide binding;protein binding;RNA binding;signal transducer activity	Pf02179	9530	ENSG00000156735.10	BAG4	8	TNF signaling pathway	Oxidative Damage	Regulation of HSF1-mediated heat shock response; TNF signaling; Signaling by plasma membrane FGFR1 fusions	15	0	113.7	86.3	9.31	17.44	121	113.5	114.1	104.7	129.3	114.9	110.9	93.9	89	82.7	70.2	86.2	86.5
High	1.317	2.48935e-05	IsMasterProtein	Q86WQ0-2	0.421964	0.315022	0.528907	1.07438e-05	Isoform 2 of Nuclear receptor 2C2-associated protein OS=Homo sapiens OX=9606 GN=NR2C2AP	0.001	7.395	13	2	2	2	167	19.2	7.47	2	metabolic process		protein binding	Pf00754	126382	ENSG00000184162.14	NR2C2AP	19				0	0	113.7	86.3	6.6	6.81	110.2	112.2	118	120.1	127.4	115.6	110.1	102.5	92.2	80.8	85.4	87.4	84.1
High	1.316	0.000302937	IsMasterProtein	M0QZL6	0.379603	0.255409	0.503797	0.000139779	Cytokine receptor-like factor 1 (Fragment) OS=Homo sapiens OX=9606 GN=CRLF1 PE=1 SV=1	0	26.139	25	4	5	4	173	19.1	6.9	4			protein binding	Pf00041, Pf09067		ENSG00000006016.10		19				0	0	113.6	86.4	8.24	7.72	106.9	114	117	121.9	113.5	124.2	113.1	94.3	77.6	91.3	99.5	81.3	87.1
High	1.316	0.400365	IsMasterProtein	O60513	0.279455	-0.112274	0.671185	0.337102	Beta-1,4-galactosyltransferase 4 OS=Homo sapiens OX=9606 GN=B4GALT4 PE=1 SV=1	0.001	18.201	11	3	3	3	344	40	9.07	3	metabolic process	Golgi;membrane	catalytic activity;metal ion binding	Pf02709, Pf10111, Pf13733	8702	ENSG00000121578.12	B4GALT4	3	Glycosphingolipid biosynthesis - lacto and neolacto series; Metabolic pathways; Glycosaminoglycan biosynthesis - keratan sulfate		Keratan sulfate biosynthesis; N-Glycan antennae elongation	14	0	113.6	86.4	24.2	15.04	119.3	117	112.1	124.8	120.8	126.4	123	45.5	98.2	97.1	102	87.6	84.6
High	1.315	6.19166e-05	IsMasterProtein	H0YFD6	0.358856	0.276628	0.441084	3.69839e-06	Trifunctional enzyme subunit alpha, mitochondrial OS=Homo sapiens OX=9606 GN=HADHA PE=1 SV=2	0.005	328.219	55	36	91	36	792	86.3	9.1	36												0	0	113.6	86.4	5.91	2.67	115.3	116.1	116.1	116.4	112.3	112.3	114.5	96.5	85.9	90.3	87.6	87.6	87.2
High	1.315	6.82131e-05	IsMasterProtein	Q15084-5	0.464041	0.350047	0.578034	7.72082e-06	Isoform 5 of Protein disulfide-isomerase A6 OS=Homo sapiens OX=9606 GN=PDIA6	0.006	351.607	58	31	136	31	488	53.2	5.53	31	cellular homeostasis;metabolic process;regulation of biological process;response to stimulus;transport	cytosol;endoplasmic reticulum;membrane;organelle lumen	catalytic activity;protein binding	Pf00085, Pf13098, Pf13848, Pf13899, Pf13905	10130	ENSG00000143870.12	PDIA6	2		Photodynamic therapy-induced unfolded protein response		1	0	113.6	86.4	5.55	8.38	112.5	112.9	111.8	112.3	114.9	113.8	117.5	131.1	85.2	87.2	68.5	81.9	83.7
High	1.313	0.0252978	IsMasterProtein	Q96CB9	0.356587	0.150003	0.56317	0.0136818	5-methylcytosine rRNA methyltransferase NSUN4 OS=Homo sapiens OX=9606 GN=NSUN4 PE=1 SV=2	0.001	17.458	10	5	6	5	384	43.1	8.18	5	cell organization and biogenesis;metabolic process;regulation of biological process	mitochondrion;organelle lumen	catalytic activity;protein binding;RNA binding	Pf01189, Pf12847, Pf13659	387338	ENSG00000117481.10	NSUN4	1			rRNA modification in the mitochondrion	4	0	113.5	86.5	14.07	10.49	119.3	125.9	118.5	116	114.2	115.7	116.6	74.4	87.3	96.7	82.8	92.9	85.5
High	1.309	0.765653	IsMasterProtein	P52799	0.134622	-0.325976	0.59522	0.736706	Ephrin-B2 OS=Homo sapiens OX=9606 GN=EFNB2 PE=1 SV=1	0.002	5.523	5	1	1	1	333	36.9	8.85	1	cell communication;cell differentiation;cellular component movement;development;regulation of biological process;response to stimulus	membrane	protein binding;receptor activity	Pf00812	1948	ENSG00000125266.6	EFNB2	13	Axon guidance	Spinal Cord Injury	EPH-ephrin mediated repulsion of cells; Ephrin signaling; EPHB-mediated forward signaling	8	0	113.4	86.6	14.15	52.14	94	86	102	99.8	99.6	97.2	91	133	83	70.7	202.1	69.5	79.9
High	1.308	8.25029e-06	IsMasterProtein	Q6NYC8	0.363473	0.277709	0.449238	4.97025e-06	Phostensin OS=Homo sapiens OX=9606 GN=PPP1R18 PE=1 SV=1	0.001	185.655	51	25	34	25	613	67.9	5.4	25		cytoplasm;cytoskeleton	protein binding	Pf13914, Pf13916	170954	ENSG00000229998.8; ENSG00000225060.8; ENSG00000230341.8; ENSG00000146112.11; ENSG00000234000.8	PPP1R18	6; CHR_HSCHR6_MHC_MANN_CTG1; CHR_HSCHR6_MHC_MCF_CTG1; CHR_HSCHR6_MHC_APD_CTG1; CHR_HSCHR6_MHC_DBB_CTG1		TYROBP Causal Network		1	0	113.3	86.7	5.02	5.02	113.9	113.8	115.2	113.9	114.2	115.3	115.3	98.7	85.5	88.3	96.8	88	85.2
High	1.307	9.09936e-07	IsMasterProtein	A0A0G2JIW1	0.358134	0.28872	0.427549	6.36848e-07	Heat shock 70 kDa protein 1B OS=Homo sapiens OX=9606 GN=HSPA1B PE=1 SV=1	0.005	331.57	56	31	81	31	642	70.1	5.66	31	cell organization and biogenesis		nucleotide binding	Pf00012, Pf06723		ENSG00000232804.5; ENSG00000212866.6; ENSG00000224501.5		CHR_HSCHR6_MHC_APD_CTG1; CHR_HSCHR6_MHC_QBL_CTG1; CHR_HSCHR6_MHC_COX_CTG1				0	0	113.3	86.7	4	3.21	113.5	111.1	114.2	116.8	114.5	114	112.9	102	89.6	84.1	87.7	86.4	88.6
High	1.307	0.148316	IsMasterProtein	Q9BQ70	0.405006	0.0380321	0.77198	0.11173	Transcription factor 25 OS=Homo sapiens OX=9606 GN=TCF25 PE=1 SV=1	0	34.701	13	7	7	7	676	76.6	6.35	7	metabolic process;regulation of biological process	nucleus	DNA binding;protein binding	Pf04910	22980	ENSG00000141002.19	TCF25	16				0	0	113.3	86.7	31.96	31.95	102.3	100.5	99.4	101.9	96.5	101.5	105	203.7	75.7	80.2	88.9	78	62.2
High	1.307	0.245581	IsMasterProtein	A0A1W2PNZ9	0.508294	-0.0410814	1.05767	0.190904	Probable JmjC domain-containing histone demethylation protein 2C OS=Homo sapiens OX=9606 GN=JMJD1C PE=1 SV=1	0.001	18.839	2	4	4	4	2358	263	8.13	4				Pf02373		ENSG00000171988.18		10		Pathways Affected in Adenoid Cystic Carcinoma		1	0	113.3	86.7	67.17	38.69	88.3	97.6	95.6	98.3	89.1	93	82.8	320.9	64.8	75.5	70.9	75.1	51.2
High	1.306	0.000307418	IsMasterProtein	Q9Y5V0	0.355149	0.247138	0.463161	6.74724e-05	Zinc finger protein 706 OS=Homo sapiens OX=9606 GN=ZNF706 PE=1 SV=1	0.001	18.925	55	5	7	5	76	8.5	10.01	5	regulation of biological process	cytoplasm;nucleus	metal ion binding	Pf12874	51123	ENSG00000120963.11	ZNF706	8			Generic Transcription Pathway	3	0	113.3	86.7	8.15	5.03	120.7	108.7	119.4	108.1	117.9	106.3	121.9	95.7	93.2	84	85	86.3	95.2
High	1.305	0.338371	IsMasterProtein	H0YHE2	0.264968	-0.0694637	0.5994	0.276643	Intraflagellar transport protein 81 homolog (Fragment) OS=Homo sapiens OX=9606 GN=IFT81 PE=1 SV=1	0.001	8.041	5	3	3	3	624	73.4	8.91	3	cell organization and biogenesis;cellular component movement;regulation of biological process;transport		protein binding	Pf08317, Pf10186		ENSG00000122970.15		12				0	0	113.2	86.8	21.7	16.01	110.5	121.5	118.3	106.9	116.3	122	131	53.8	101.8	94	86	82.4	82.8
High	1.304	0.000827908	IsMasterProtein	Q8N1W1	0.437236	0.300172	0.5743	9.12106e-05	Rho guanine nucleotide exchange factor 28 OS=Homo sapiens OX=9606 GN=ARHGEF28 PE=1 SV=3	0	50.509	7	13	14	13	1705	191.8	6.04	13	cell differentiation;regulation of biological process;response to stimulus	cytoplasm;cytosol;membrane	metal ion binding;RNA binding	Pf00130, Pf00169, Pf00621	64283	ENSG00000214944.9	ARHGEF28	5			EPHB-mediated forward signaling	4	0	113.2	86.8	5.26	10.62	116.1	119	116.6	113.3	117.3	115.3	120.2	100.8	91.1	90.7	65.2	85.4	89.7
High	1.304	0.0191484	IsMasterProtein	P29218-3	0.355755	0.181434	0.530076	0.0043985	Isoform 3 of Inositol monophosphatase 1 OS=Homo sapiens OX=9606 GN=IMPA1	0.001	48.682	21	6	7	6	336	36.7	7.91	6	metabolic process;regulation of biological process;response to stimulus	cytoplasm;cytosol	catalytic activity;metal ion binding;protein binding	Pf00459	3612	ENSG00000133731.9	IMPA1	8		Integrated Breast Cancer Pathway		1	0	113.2	86.8	4.69	17.58	113.2	110.1	112.6	116.5	119.2	110.6	101.6	110	91.1	81.9	123	89.5	78.3
High	1.304	0.0188249	IsMasterProtein	M0R1F7	0.361458	0.160276	0.562641	0.0105834	Phospholipase D3 (Fragment) OS=Homo sapiens OX=9606 GN=PLD3 PE=1 SV=8	0.002	4.783	4	1	3	1	213	23.6	5.52	1		membrane	catalytic activity	Pf00614, Pf13091		ENSG00000105223.19		19				0	0	113.2	86.8	15.4	13.39	110.7	124.9	97.5	99.2	91.5	129	107.2	140.9	90.3	81.4	87.2	83.1	79.3
High	1.303	1.56131e-05	IsMasterProtein	Q86YV5	0.375424	0.300256	0.450593	9.14582e-07	Inactive tyrosine-protein kinase PRAG1 OS=Homo sapiens OX=9606 GN=PRAG1 PE=1 SV=4	0.001	49.245	9	12	18	12	1406	149.5	7.2	12	metabolic process		catalytic activity;nucleotide binding	Pf00069, Pf07714	157285	ENSG00000275342.4	SGK223; PRAG1	8				0	0	113.2	86.8	2.41	5.52	110.8	110.6	115.2	112.9	110.8	111.2	113.2	118.4	82.3	81.9	95.3	85.8	86.1
High	1.301	0.000190369	IsMasterProtein	P20020	0.341319	0.251999	0.43064	1.49876e-05	Plasma membrane calcium-transporting ATPase 1 OS=Homo sapiens OX=9606 GN=ATP2B1 PE=1 SV=4	0.001	174.681	26	35	52	35	1220	134.6	5.91	35												0	0	113.1	86.9	6.63	2.88	109.4	113.9	114.9	115.1	114	115.1	118	94.5	87.2	88.6	91.7	87.3	83.4
High	1.3	0.00316305	IsMasterProtein	Q99988	0.358684	0.211618	0.505749	0.00107989	Growth/differentiation factor 15 OS=Homo sapiens OX=9606 GN=GDF15 PE=1 SV=3	0	50.73	32	9	14	9	308	34.1	9.66	9	cell communication;regulation of biological process;response to stimulus	cytoplasm;extracellular;nucleus	protein binding	Pf00019	9518	ENSG00000130513.6	GDF15	19				0	0	113	87	7.71	12.71	110.1	108.3	108.6	107.8	104.9	122.8	106.3	128.6	80.8	78	113.1	90.2	82.2
High	1.298	0.0148171	IsMasterProtein	Q01469	0.343751	0.166528	0.520975	0.00637627	Fatty acid-binding protein 5 OS=Homo sapiens OX=9606 GN=FABP5 PE=1 SV=3	0.001	43.927	46	7	13	7	135	15.2	7.01	7	metabolic process;transport	cytoplasm;cytosol;extracellular;membrane;organelle lumen	protein binding;transporter activity	Pf00061	2171	ENSG00000164687.10	FABP5	8	PPAR signaling pathway	PPAR signaling pathway	Triglyceride catabolism; Signaling by Retinoic Acid; Neutrophil degranulation	12	0	113	87	12.84	8.21	112.9	116.1	112.3	113.9	121.5	116.5	125.5	78.3	97.5	86.8	88.4	88.8	90.8
High	1.298	0.034424	IsMasterProtein	Q6P1X5	0.264372	0.118959	0.409786	0.00975768	Transcription initiation factor TFIID subunit 2 OS=Homo sapiens OX=9606 GN=TAF2 PE=1 SV=3	0	65.733	13	15	16	15	1199	136.9	8.19	15	cell organization and biogenesis;metabolic process;regulation of biological process;response to stimulus	nucleus	catalytic activity;DNA binding;metal ion binding;protein binding	Pf01433	6873	ENSG00000064313.11	TAF2	8	Basal transcription factors		RNA Polymerase II Transcription Initiation; HIV Transcription Initiation; RNA Polymerase II Transcription Pre-Initiation And Promoter Opening; RNA Polymerase II HIV Promoter Escape; Regulation of TP53 Activity through Phosphorylation; RNA Polymerase II Pre-transcription Events; RNA Polymerase II Promoter Escape	20	0	113	87	2.08	14.48	110.6	110	111.1	109.8	105.3	109.3	108.4	105.3	82.7	88.6	115.3	85.2	82.4
High	1.297	8.22786e-06	IsMasterProtein	O00299	0.418224	0.334096	0.502351	9.57999e-07	Chloride intracellular channel protein 1 OS=Homo sapiens OX=9606 GN=CLIC1 PE=1 SV=4	0.002	209.487	83	17	90	17	241	26.9	5.17	17	metabolic process;regulation of biological process;response to stimulus;transport	cytoplasm;membrane;mitochondrion;nucleus	catalytic activity;protein binding;transporter activity	Pf00043, Pf13409, Pf13410, Pf13417	1192	ENSG00000213719.8; ENSG00000206394.8; ENSG00000230685.6; ENSG00000226248.6; ENSG00000223639.6; ENSG00000226651.6; ENSG00000226417.6	CLIC1	6; CHR_HSCHR6_MHC_QBL_CTG1; CHR_HSCHR6_MHC_COX_CTG1; CHR_HSCHR6_MHC_DBB_CTG1; CHR_HSCHR6_MHC_SSTO_CTG1; CHR_HSCHR6_MHC_MANN_CTG1; CHR_HSCHR6_MHC_MCF_CTG1				0	0	112.9	87.1	3.59	5.93	113.9	110.2	115.1	111.6	118.5	116.9	120.1	108.5	90.5	82.8	77.6	89.4	89.2
High	1.297	0.0188458	IsMasterProtein	A0A3B3IUC4	0.310865	0.137863	0.483866	0.0105834	Alpha-galactosidase OS=Homo sapiens OX=9606 GN=GLA PE=1 SV=1	0.001	24.807	11	6	9	6	470	53.2	5.86	6												0	0	112.9	87.1	9.03	14.86	112.4	112	121.2	111	115.6	115.5	108.8	87.6	82.5	90.8	120.8	87.4	76.9
High	1.297	0.0422101	IsMasterProtein	P22061	0.328663	0.120438	0.536887	0.0229112	Protein-L-isoaspartate(D-aspartate) O-methyltransferase OS=Homo sapiens OX=9606 GN=PCMT1 PE=1 SV=4	0.001	111.765	44	8	18	8	227	24.6	7.21	8	metabolic process	cytoplasm;cytosol	catalytic activity;protein binding	Pf01135, Pf01209, Pf05175, Pf06325, Pf08241, Pf12847, Pf13489, Pf13659, Pf13847	5110		PCMT1	6			Protein repair	2	0	112.9	87.1	11.11	20.47	107.1	110.1	103.4	109.5	99.9	115.1	103	138.9	78.2	81.1	80.7	87.7	83.6
High	1.297	0.109017	IsMasterProtein	C9JCX6	0.323358	0.065257	0.581458	0.0698571	Centrosomal protein of 41 kDa (Fragment) OS=Homo sapiens OX=9606 GN=CEP41 PE=1 SV=1	0	27.839	28	3	4	3	181	20.4	6.95	3						ENSG00000106477.18		7				0	0	112.9	87.1	19.06	11.94	131.8	117.7	117.1	106.5	116.1	135.3	103.1	66.6	99.6	89.6	72.6	101.8	90.2
High	1.295	8.25029e-06	IsMasterProtein	Q13825	0.360056	0.275273	0.444839	4.92713e-06	Methylglutaconyl-CoA hydratase, mitochondrial OS=Homo sapiens OX=9606 GN=AUH PE=1 SV=1	0	35.076	21	7	7	7	339	35.6	9.48	7	metabolic process	mitochondrion;organelle lumen	catalytic activity;RNA binding	Pf00378	549	ENSG00000148090.11	AUH	9	Valine, leucine and isoleucine degradation; Metabolic pathways	Amino Acid metabolism	Branched-chain amino acid catabolism	6	0	112.8	87.2	4.57	5.35	117.8	116.8	113.2	113.5	103.1	113.9	106.1	114.8	83.2	89.8	92.3	92	81.7
High	1.295	0.120761	IsMasterProtein	E5RI52	0.387779	0.0683773	0.707181	0.0790669	MRN complex-interacting protein OS=Homo sapiens OX=9606 GN=MRNIP PE=1 SV=1	0.002	5.093	18	3	3	3	192	21.5	8.62	3						ENSG00000161010.14; ENSG00000283918.1		5; CHR_HG30_PATCH				0	0	112.8	87.2	13.56	23.45	115.8	122.6	109.5	131.8	113.3	118.2	108	79.7	88.5	112.9	46.9	88.4	87.7
High	1.294	9.09936e-07	IsMasterProtein	Q13308	0.358985	0.297529	0.420441	1.64512e-07	Inactive tyrosine-protein kinase 7 OS=Homo sapiens OX=9606 GN=PTK7 PE=1 SV=2	0.002	189.359	24	26	37	26	1070	118.3	7.09	26	cell differentiation;cell organization and biogenesis;cellular component movement;metabolic process;regulation of biological process;response to stimulus	membrane	catalytic activity;nucleotide binding;protein binding	Pf00047, Pf00069, Pf07679, Pf07714, Pf13895, Pf13927, Pf14575	5754	ENSG00000112655.15	PTK7	6				0	0	112.8	87.2	3.53	1.92	113.5	114.7	113.5	113.1	110.9	115.4	114.9	103.2	88.1	85.4	87.3	85.9	86.5
High	1.292	0.000239594	IsMasterProtein	Q8TD30	0.358231	0.270718	0.445744	7.21506e-06	Alanine aminotransferase 2 OS=Homo sapiens OX=9606 GN=GPT2 PE=1 SV=1	0.001	108.116	38	14	18	14	523	57.9	7.71	14	metabolic process	mitochondrion;organelle lumen	catalytic activity	Pf00155	84706	ENSG00000166123.13	GPT2	16	Biosynthesis of amino acids; Arginine biosynthesis; Metabolic pathways; Alanine, aspartate and glutamate metabolism; 2-Oxocarboxylic acid metabolism; Carbon metabolism	Amino Acid metabolism	Amino acid synthesis and interconversion (transamination)	10	0	112.7	87.3	2.07	7.21	111.7	110.3	113.7	111.4	112.8	109.2	112	116.9	78.5	87.8	98.3	85.9	86.3
High	1.292	0.00746594	IsMasterProtein	O75394	0.322436	0.166714	0.478159	0.0039789	39S ribosomal protein L33, mitochondrial OS=Homo sapiens OX=9606 GN=MRPL33 PE=1 SV=1	0.001	11.295	26	2	2	2	65	7.6	10.8	2	cell organization and biogenesis;metabolic process	membrane;mitochondrion;ribosome	structural molecule activity	Pf00471, Pf06204	9553	ENSG00000243147.7	MRPL33	2	Ribosome		Mitochondrial translation initiation; Mitochondrial translation elongation; Mitochondrial translation termination	7	0	112.7	87.3	11.15	8.91	120	122.1	122.5	110.6	120.5	103.2	102.8	88.2	86.4	92	80.6	94.9	94.8
High	1.29	0.00030048	IsMasterProtein	Q13451	0.328868	0.228112	0.429624	7.23379e-05	Peptidyl-prolyl cis-trans isomerase FKBP5 OS=Homo sapiens OX=9606 GN=FKBP5 PE=1 SV=2	0.001	187.165	58	26	49	26	457	51.2	5.9	26	metabolic process	cytoplasm;cytosol;membrane;nucleus	catalytic activity;protein binding	Pf00254, Pf00515, Pf07719, Pf13371, Pf13414, Pf13424, Pf13432	2289	ENSG00000096060.14	FKBP5	6	Estrogen signaling pathway	Farnesoid X Receptor Pathway; Mecp2 and Associated Rett Syndrome	HSP90 chaperone cycle for steroid hormone receptors (SHR)	6	0	112.7	87.3	7.16	4.5	115.4	111.9	116	112.1	116.5	112.7	114.8	92.2	88.7	87.5	83.4	87.6	93.5
High	1.289	0.0475906	IsMasterProtein	A0A087X1G7	0.477895	0.182002	0.773789	0.0200697	Selenoprotein F OS=Homo sapiens OX=9606 GN=SELENOF PE=1 SV=1	0.001	20.135	39	4	6	4	164	17.9	5.03	4				Pf08806		ENSG00000183291.15		1				0	0	112.6	87.4	12.68	22.22	106.4	103.2	113.1	107.2	116.7	110.3	116.7	149.5	86.9	86.5	44.6	82	92
High	1.288	2.83246e-06	IsMasterProtein	Q8NHP8	0.399559	0.318033	0.481084	1.11722e-06	Putative phospholipase B-like 2 OS=Homo sapiens OX=9606 GN=PLBD2 PE=1 SV=2	0	67.565	18	12	25	12	589	65.4	6.8	12	metabolic process	organelle lumen;vacuole	catalytic activity	Pf04916	196463	ENSG00000151176.7	PLBD2	12				0	0	112.6	87.4	4.14	5.28	115.2	110.5	113.2	110.8	120.3	107.5	120.7	111.7	91	88.9	81.5	83.3	86.2
High	1.288	0.0417631	IsMasterProtein	H0YKU8	0.365384	0.14417	0.586599	0.0178097	Ubiquitin carboxyl-terminal hydrolase (Fragment) OS=Homo sapiens OX=9606 GN=USP3 PE=1 SV=1	0.002	5.985	5	2	2	2	443	50.4	8.15	2	metabolic process		catalytic activity;metal ion binding	Pf00443, Pf02148, Pf13423		ENSG00000140455.16		15				0	0	112.6	87.4	8.87	21.98	108.4	103.2	108.5	128.4	113.1	125	107.8	100.5	74.4	89.7	70.8	85.2	95.3
High	1.287	4.50777e-07	IsMasterProtein	P26640	0.337314	0.27262	0.402007	5.70412e-07	Valine--tRNA ligase OS=Homo sapiens OX=9606 GN=VARS PE=1 SV=4	0	586.017	50	60	153	60	1264	140.4	7.59	60	metabolic process;regulation of biological process	cytoplasm;cytosol;mitochondrion	catalytic activity;nucleotide binding;protein binding	Pf00043, Pf00133, Pf08264, Pf09334, Pf13603	7407; 57176	ENSG00000096171.14; ENSG00000204394.12; ENSG00000226589.9	VARS; VARS2	6; CHR_HSCHR6_MHC_DBB_CTG1; CHR_HSCHR6_MHC_COX_CTG1	Aminoacyl-tRNA biosynthesis	Amino Acid metabolism	Cytosolic tRNA aminoacylation	6	0	112.5	87.5	3.48	2.89	114	111.7	112.4	113.8	113.8	112.5	112.8	102.2	87	86.8	94.5	88.8	87.7
High	1.287	0.0630766	IsMasterProtein	Q9BVS5	0.266508	0.0894597	0.443556	0.0295364	tRNA (adenine(58)-N(1))-methyltransferase, mitochondrial OS=Homo sapiens OX=9606 GN=TRMT61B PE=1 SV=2	0.001	13.493	12	4	4	4	477	52.9	6.62	4	cell organization and biogenesis;metabolic process	mitochondrion;organelle lumen	catalytic activity;protein binding	Pf08704	55006	ENSG00000171103.10	TRMT61B	2			tRNA modification in the mitochondrion	3	0	112.5	87.5	5.4	17.53	107.6	99.5	114.4	104.1	105.9	108.9	110.9	118.1	82.7	84.7	121.8	84.3	80.2
High	1.286	2.67268e-06	IsMasterProtein	P36543	0.379816	0.301465	0.458168	1.23205e-06	V-type proton ATPase subunit E 1 OS=Homo sapiens OX=9606 GN=ATP6V1E1 PE=1 SV=1	0	31.564	35	9	12	9	226	26.1	8	9	cellular homeostasis;regulation of biological process;response to stimulus;transport	cytoplasm;cytosol;endosome;membrane;mitochondrion	catalytic activity;protein binding;transporter activity	Pf01991	529	ENSG00000131100.12	ATP6V1E1	22	Vibrio cholerae infection; Phagosome; Rheumatoid arthritis; Epithelial cell signaling in Helicobacter pylori infection; Oxidative phosphorylation; Synaptic vesicle cycle; Metabolic pathways; mTOR signaling pathway; Collecting duct acid secretion		Transferrin endocytosis and recycling; ROS, RNS production in phagocytes; Ion channel transport; Insulin receptor recycling	20	0	112.5	87.5	3.92	4.88	113.9	107.4	116.8	109.9	119.3	110.8	108.9	117.5	87.1	78.1	92.9	87.4	87.8
High	1.286	2.76618e-06	IsMasterProtein	P23919	0.328503	0.257238	0.399769	2.05695e-06	Thymidylate kinase OS=Homo sapiens OX=9606 GN=DTYMK PE=1 SV=4	0.001	108.392	57	15	26	15	212	23.8	8.27	15	cell differentiation;cell proliferation;metabolic process;response to stimulus	cytoplasm;cytosol;mitochondrion;organelle lumen	catalytic activity;nucleotide binding	Pf00406, Pf02223	1841	ENSG00000168393.12	DTYMK	2	Pyrimidine metabolism; Metabolic pathways		Interconversion of nucleotide di- and triphosphates	5	0	112.5	87.5	3.19	4.46	112.6	113	111.6	113.4	111.8	113.8	111.6	102.8	90.9	87.2	85.5	87.3	89.6
High	1.286	2.9396e-05	IsMasterProtein	O94903	0.379969	0.280274	0.479663	1.52945e-05	Pyridoxal phosphate homeostasis protein OS=Homo sapiens OX=9606 GN=PLPBP PE=1 SV=1	0.001	48.928	31	9	14	9	275	30.3	7.5	9		cytoplasm;mitochondrion		Pf01168	11212	ENSG00000147471.11	PROSC; PLPBP	8				0	0	112.5	87.5	6.07	6.07	113	113.1	112.6	113.7	118	114.3	121.9	98.1	88.3	89.8	82.4	90.5	83.6
High	1.285	0.000306771	IsMasterProtein	A0A087WY31	0.385194	0.276325	0.494063	3.28829e-05	YTH domain-containing family protein 3 OS=Homo sapiens OX=9606 GN=YTHDF3 PE=1 SV=1	0	30.088	14	8	17	8	588	64.5	8.24	8	regulation of biological process	cytosol	protein binding;RNA binding	Pf04146	253943	ENSG00000185728.16	YTHDF3	8				0	0	112.5	87.5	9.18	4.3	109.9	109.9	108.1	99.6	118.1	111.5	114.5	135.5	84.3	82.1	91	82.7	87.7
High	1.285	0.00213891	IsMasterProtein	P24666	0.392395	0.267612	0.517178	0.000105833	Low molecular weight phosphotyrosine protein phosphatase OS=Homo sapiens OX=9606 GN=ACP1 PE=1 SV=3	0	60.507	37	5	16	5	158	18	6.74	5	metabolic process	cytoplasm;cytosol;membrane	catalytic activity;protein binding	Pf01451	52	ENSG00000143727.15	ACP1	2	Thiamine metabolism; Metabolic pathways; Adherens junction	VEGFA-VEGFR2 Signaling Pathway		4	0	112.5	87.5	2.61	10.81	111.1	114	112	117.6	108.3	116.4	112.6	114.1	85.3	87.6	69.3	95.2	99.8
High	1.285	0.0861608	IsMasterProtein	Q9UBN6	0.263543	0.0794043	0.447683	0.0384078	Tumor necrosis factor receptor superfamily member 10D OS=Homo sapiens OX=9606 GN=TNFRSF10D PE=1 SV=1	0	28.962	12	3	6	3	386	41.8	6.54	3	cell death;cellular component movement;defense response;development;regulation of biological process;response to stimulus	membrane	protein binding;receptor activity;signal transducer activity	Pf00020	8793		TNFRSF10D	8	Influenza A; Cytokine-cytokine receptor interaction; Natural killer cell mediated cytotoxicity; Apoptosis; Measles		TP53 Regulates Transcription of Death Receptors and Ligands; Cell surface interactions at the vascular wall	13	0	112.5	87.5	2.84	18.06	104.2	110.9	112	109.9	105.7	106.3	111.9	106.6	77.1	103.2	119.4	83.7	73.4
High	1.285	0.247717	IsMasterProtein	E9PEY4	0.413784	-0.0333945	0.860962	0.190531	Dystrobrevin OS=Homo sapiens OX=9606 GN=DTNB PE=1 SV=1	0.003	4.53	1	1	1	1	590	67	8.15	1	cell organization and biogenesis;metabolic process	cytoplasm;cytoskeleton;spliceosomal complex	metal ion binding;protein binding	Pf00569, Pf02403, Pf03938, Pf03962, Pf04111, Pf05400, Pf05622, Pf06160, Pf08614, Pf09068, Pf09069, Pf09403, Pf10174, Pf11932, Pf12072, Pf13868, Pf13874, Pf15236, Pf15458	1838	ENSG00000138101.18	DTNB	2				0	0	112.5	87.5	22.25	29.26	136.4	118.6	135	140.5	131.7	112.7	129.2	58.1	128.6	79.6		101.7	61.9
High	1.284	0.00419155	IsMasterProtein	P21397	0.356176	0.208431	0.503922	0.00119127	Amine oxidase [flavin-containing] A OS=Homo sapiens OX=9606 GN=MAOA PE=1 SV=1	0.001	38.617	17	9	11	9	527	59.6	7.85	9	metabolic process	membrane;mitochondrion	catalytic activity	Pf01593, Pf13450	4128	ENSG00000189221.9	MAOA	X	Cocaine addiction; Histidine metabolism; Tyrosine metabolism; Metabolic pathways; Phenylalanine metabolism; Amphetamine addiction; Serotonergic synapse; Tryptophan metabolism; Arginine and proline metabolism; Alcoholism; Drug metabolism - cytochrome P450; Glycine, serine and threonine metabolism; Dopaminergic synapse	Serotonin Transporter Activity; Dopamine metabolism; Melatonin metabolism and effects; Amino Acid metabolism; Oxidative Stress; Biogenic Amine Synthesis; Sudden Infant Death Syndrome (SIDS) Susceptibility Pathways	Enzymatic degradation of dopamine by COMT; Enzymatic degradation of Dopamine by monoamine oxidase; Defective MAOA causes Brunner syndrome (BRUNS); Norepinephrine Neurotransmitter Release Cycle; Interleukin-4 and 13 signaling; Metabolism of serotonin; Biogenic amines are oxidatively deaminated to aldehydes by MAOA and MAOB	43	0	112.4	87.6	7.01	13.26	109.3	115.2	108.4	106.6	108.7	105	113.5	129.6	84.2	88.4	91.5	81.1	76.2
High	1.283	0.338852	IsMasterProtein	Q6PCE3	0.267566	-0.072655	0.607787	0.280919	Glucose 1,6-bisphosphate synthase OS=Homo sapiens OX=9606 GN=PGM2L1 PE=1 SV=3	0.001	23.102	9	5	7	5	622	70.4	7.15	5	metabolic process	cytosol	catalytic activity;metal ion binding	Pf00408, Pf02878, Pf02879, Pf02880	283209	ENSG00000165434.7	PGM2L1	11	Starch and sucrose metabolism		Glycolysis; Galactose catabolism; Glycogen breakdown (glycogenolysis); Glycogen synthesis	9	0	112.4	87.6	22.21	32.23	92.9	99.6	96.3	100.8	104.1	98.5	106.9	166.8	72	71.7	156.1	76	72.9
High	1.282	0.00463896	IsMasterProtein	Q9Y5K6	0.347331	0.193488	0.501174	0.00205513	CD2-associated protein OS=Homo sapiens OX=9606 GN=CD2AP PE=1 SV=1	0.002	210.104	47	30	56	30	639	71.4	6.4	30	cell division;cell organization and biogenesis;cellular component movement;metabolic process;regulation of biological process;response to stimulus	cytoplasm;cytoskeleton;membrane	protein binding;structural molecule activity	Pf00018, Pf07653, Pf14604	23607	ENSG00000198087.7	CD2AP	6	Bacterial invasion of epithelial cells	Primary Focal Segmental Glomerulosclerosis FSGS	Nephrin family interactions	4	0	112.4	87.6	10.63	8.12	115.4	112.7	116.9	111.6	121.2	116.2	119.3	83.7	94.7	89.2	78	89.3	91.8
High	1.282	0.0118212	IsMasterProtein	Q8NCA5	0.275445	0.13063	0.420259	0.00720564	Protein FAM98A OS=Homo sapiens OX=9606 GN=FAM98A PE=1 SV=2	0	60.226	21	9	14	9	518	55.2	8.95	9												0	0	112.4	87.6	9.69	9.01	114.8	116.6	113.7	108.6	115	110.1	113.8	84.1	91.2	85.5	109.6	88.4	86.2
High	1.281	0.000128467	IsMasterProtein	Q8NEW0	0.332018	0.240788	0.423249	2.49492e-05	Zinc transporter 7 OS=Homo sapiens OX=9606 GN=SLC30A7 PE=2 SV=1	0	30.214	12	5	6	5	376	41.6	6.95	5	regulation of biological process;response to stimulus;transport	cytoplasm;Golgi;membrane	transporter activity	Pf01545	148867	ENSG00000162695.11	SLC30A7	1		Zinc homeostasis	Insulin processing; Zinc efflux and compartmentalization by the SLC30 family	10	0	112.3	87.7	3.74	6.94	110.8	112.4	114.8	103.3	111.6	115.4	115	107.8	99.1	89.8	85.3	85.1	79.7
High	1.281	0.0017054	IsMasterProtein	Q14566	0.327665	0.203333	0.451996	0.000562748	DNA replication licensing factor MCM6 OS=Homo sapiens OX=9606 GN=MCM6 PE=1 SV=1	0.003	276.665	54	46	102	46	821	92.8	5.41	46	metabolic process	nucleus	catalytic activity;DNA binding;nucleotide binding;protein binding	Pf00493, Pf01078, Pf07728, Pf14551	4175	ENSG00000076003.4	MCM6	2	Cell cycle; DNA replication	Cell Cycle; Retinoblastoma (RB) in Cancer; G1 to S cell cycle control; DNA Replication	M/G1 Transition; Assembly of the pre-replicative complex; Unwinding of DNA; Regulation of DNA replication; Activation of ATR in response to replication stress; Activation of the pre-replicative complex; Orc1 removal from chromatin; Removal of licensing factors from origins	26	0	112.3	87.7	8.85	5.66	114.8	114.3	115.2	115.2	115.3	113.5	116	87.1	91.5	89.5	88.9	89.9	88.7
High	1.281	0.00645436	IsMasterProtein	Q8WUA2	0.286323	0.156534	0.416113	0.00243824	Peptidyl-prolyl cis-trans isomerase-like 4 OS=Homo sapiens OX=9606 GN=PPIL4 PE=1 SV=1	0	77.779	28	12	16	12	492	57.2	5.92	12	metabolic process;regulation of biological process	cytosol;nucleus	catalytic activity;RNA binding	Pf00076, Pf00160, Pf13893, Pf14259	85313	ENSG00000131013.3	PPIL4	6			mRNA Splicing - Major Pathway	4	0	112.3	87.7	5.59	11.65	111.8	111.4	109.1	105.2	114.6	114.1	114.7	96.8	86.9	90.5	86	81.5	87
High	1.281	0.0143512	IsMasterProtein	Q7Z2W9	0.319364	0.150052	0.488676	0.00761118	39S ribosomal protein L21, mitochondrial OS=Homo sapiens OX=9606 GN=MRPL21 PE=1 SV=2	0.001	20.332	18	4	7	4	205	22.8	9.89	4	cell organization and biogenesis;metabolic process	membrane;mitochondrion;ribosome	RNA binding;structural molecule activity	Pf00829	219927	ENSG00000197345.12	MRPL21	11	Ribosome		Mitochondrial translation initiation; Mitochondrial translation elongation; Mitochondrial translation termination	7	0	112.3	87.7	11.48	9.22	119.5	112.5	113.4	114.8	116.6	116.1	116.4	80	90.4	95.6	80.5	93.5	86.8
High	1.28	0.0243998	IsMasterProtein	Q9C005	0.482629	0.238679	0.726579	0.00553777	Protein dpy-30 homolog OS=Homo sapiens OX=9606 GN=DPY30 PE=1 SV=1	0.001	36.695	42	5	7	5	99	11.2	4.88	5	cell organization and biogenesis;metabolic process;regulation of biological process;transport	Golgi;nucleus	catalytic activity;protein binding	Pf05186	84661	ENSG00000162961.13	DPY30	2			PKMTs methylate histone lysines; RUNX1 regulates genes involved in megakaryocyte differentiation and platelet function	8	0	112.3	87.7	6.14	19.78	117.7	124.5	118.4	120.6	109.7	119.2	112.8	102.2	98.6	95.4	51.2	93.2	92.1
High	1.279	0.0180536	IsMasterProtein	P62140	0.390322	0.179589	0.601056	0.00862127	Serine/threonine-protein phosphatase PP1-beta catalytic subunit OS=Homo sapiens OX=9606 GN=PPP1CB PE=1 SV=3	0	50.049	24	7	19	7	327	37.2	6.19	7	cell division;metabolic process;regulation of biological process;response to stimulus	cytoplasm;cytosol;nucleus	catalytic activity;metal ion binding;protein binding	Pf00149	5500	ENSG00000213639.9	PPP1CB	2	cGMP-PKG signaling pathway; Herpes simplex infection; Vascular smooth muscle contraction; Regulation of actin cytoskeleton; Platelet activation; Adrenergic signaling in cardiomyocytes; Hippo signaling pathway; Alcoholism; Insulin signaling pathway; Oocyte meiosis; Proteoglycans in cancer; Long-term potentiation; Insulin resistance; Inflammatory mediator regulation of TRP channels; mRNA surveillan…	Common Pathways Underlying Drug Addiction; G13 Signaling Pathway	Triglyceride catabolism; RHO GTPases activate PAKs; RHO GTPases Activate ROCKs; Regulation of PLK1 Activity at G2/M Transition; Downregulation of TGF-beta receptor signaling; RHO GTPases activate CIT; RHO GTPases activate PKNs; Circadian Clock	43	0	112.2	87.8	11.07	15.48	121.6	124.3	122.2	118.7	94.3	123.3	99.7	101.1	96.9	95.6	62.2	92.4	96.5
High	1.278	8.59681e-05	IsMasterProtein	P55263	0.334108	0.247992	0.420225	1.29287e-05	Adenosine kinase OS=Homo sapiens OX=9606 GN=ADK PE=1 SV=2	0	88.253	48	15	23	15	362	40.5	6.7	15	metabolic process	cytoplasm;cytosol;nucleus	catalytic activity;metal ion binding;nucleotide binding;RNA binding	Pf00294	132	ENSG00000156110.13	ADK	10	Purine metabolism; Metabolic pathways		Purine salvage	6	0	112.2	87.8	6.14	3.3	111.4	114	117.3	114.4	114.6	116.3	108.8	96	86.1	91.8	85.3	89.7	89
High	1.278	0.000287583	IsMasterProtein	O00115	0.336735	0.233519	0.439951	7.23379e-05	Deoxyribonuclease-2-alpha OS=Homo sapiens OX=9606 GN=DNASE2 PE=1 SV=2	0	57.644	20	8	16	8	360	39.6	8.05	8	cell death;cell differentiation;development;metabolic process	vacuole	catalytic activity;DNA binding	Pf03265	1777	ENSG00000105612.8	DNASE2	19	Lysosome		Lysosome Vesicle Biogenesis	6	0	112.2	87.8	4.93	8.17	112.5	109.9	106.6	110.8	110.9	110	107.3	124.3	86.3	92.8	79.6	89.6	85.2
High	1.278	0.00189241	IsMasterProtein	A0JP02	0.328676	0.197098	0.460255	0.0008918	PLEKHA5 protein OS=Homo sapiens OX=9606 GN=PLEKHA5 PE=1 SV=1	0	79.346	20	15	18	15	874	99.6	6.73	15	metabolic process	cytosol;membrane	protein binding	Pf04111	54477	ENSG00000052126.14	PLEKHA5	12				0	0	112.2	87.8	7.93	10.34	108.2	108.4	107.2	108.3	108.2	106.5	110.2	132.9	84.8	84	100.2	83.8	81.5
High	1.278	0.191216	IsMasterProtein	O14548	0.327088	0.00362397	0.650552	0.148093	Cytochrome c oxidase subunit 7A-related protein, mitochondrial OS=Homo sapiens OX=9606 GN=COX7A2L PE=1 SV=2	0.004	2.602	18	2	2	2	114	12.6	9.42	2	metabolic process;transport	membrane;mitochondrion	catalytic activity;transporter activity	Pf02238	9167	ENSG00000115944.14	COX7A2L	2	Alzheimer's disease; Non-alcoholic fatty liver disease (NAFLD); Parkinson's disease; Cardiac muscle contraction; Oxidative phosphorylation; Huntington's disease	Electron Transport Chain	TP53 Regulates Metabolic Genes; Respiratory electron transport	16	0	112.2	87.8	19.04	16.9	114	109.9	116.9	120.7	127.7	119.8	122.7	60.7	96.4	97.4	89.2	90.1	89
High	1.277	0.010878	IsMasterProtein	A0A087X0W9	0.386989	0.202329	0.571649	0.00361468	Deubiquitinase OTUD6B OS=Homo sapiens OX=9606 GN=OTUD6B PE=1 SV=1	0	32.635	26	6	6	6	323	37.3	6.74	6	metabolic process		catalytic activity	Pf02338, Pf10275	51633	ENSG00000155100.10	OTUD6B	8				0	0	112.2	87.8	7.87	14.59	117.5	115.6	111.9	110.3	116.2	115.4	123.5	93.3	89	94.5	63.4	89.7	91.2
High	1.277	0.0201283	IsMasterProtein	Q02952	0.292834	0.136567	0.449102	0.00794406	A-kinase anchor protein 12 OS=Homo sapiens OX=9606 GN=AKAP12 PE=1 SV=4	0.013	471.983	36	53	83	53	1782	191.4	4.41	53	regulation of biological process;response to stimulus;transport	cytoplasm;cytoskeleton;cytosol;membrane	protein binding	Pf03832	9590	ENSG00000131016.16	AKAP12	6		G Protein Signaling Pathways		1	0	112.2	87.8	11.68	6.15	116.5	116.1	114.9	116.7	114.7	110	115.1	78.9	90.7	88.9	88.5	92.5	89.4
High	1.277	0.0834733	IsMasterProtein	P07919	0.263907	0.065815	0.461998	0.0536244	Cytochrome b-c1 complex subunit 6, mitochondrial OS=Homo sapiens OX=9606 GN=UQCRH PE=1 SV=2	0	27.94	36	3	5	3	91	10.7	4.44	3	metabolic process;transport	membrane;mitochondrion	catalytic activity;protein binding;transporter activity	Pf02320	7388	ENSG00000173660.11	UQCRH	1	Alzheimer's disease; Metabolic pathways; Huntington's disease; Oxidative phosphorylation; Parkinson's disease; Cardiac muscle contraction; Non-alcoholic fatty liver disease (NAFLD)	Electron Transport Chain	Respiratory electron transport	12	0	112.2	87.8	14.25	9.54	113.6	113.8	125.5	111.3	114.6	110.6	113.7	72.6	88.5	95	85	106.4	89.1
High	1.276	0.000436614	IsMasterProtein	Q14651	0.314926	0.223901	0.40595	4.1457e-05	Plastin-1 OS=Homo sapiens OX=9606 GN=PLS1 PE=1 SV=2	0.001	130.312	27	18	27	18	629	70.2	5.41	18	cell organization and biogenesis;regulation of biological process;transport	cytoplasm;cytoskeleton	metal ion binding;protein binding;structural molecule activity	Pf00036, Pf00307, Pf13202, Pf13405, Pf13499, Pf13833	5357	ENSG00000120756.12	PLS1	3				0	0	112.1	87.9	6.84	2.84	111	113.2	113.2	110.1	117.2	114.6	115.3	93	89.3	88.6	93.5	88.9	85.8
High	1.274	0.00650212	IsMasterProtein	P32121-4	0.317857	0.167157	0.468557	0.00343819	Isoform 4 of Beta-arrestin-2 OS=Homo sapiens OX=9606 GN=ARRB2	0.001	18.691	10	4	4	4	430	48	7.69	4	cell organization and biogenesis;cellular component movement;metabolic process;regulation of biological process;response to stimulus;transport	cytoplasm;cytosol;membrane;nucleus	protein binding;structural molecule activity	Pf00339, Pf02752	409	ENSG00000141480.17	ARRB2	17		Corticotropin-releasing hormone signaling pathway; Myometrial Relaxation and Contraction Pathways; Wnt Signaling Pathway Netpath; MAPK Signaling Pathway; VEGFA-VEGFR2 Signaling Pathway; Chemokine signaling pathway; Calcium Regulation in the Cardiac Cell		7	0	112	88	8.66	11.08	99.4	118.7	111.1	107.5	113.2	123.7	95.8	117.7	86.4	83.6	103	72.1	87.5
High	1.274	0.0119621	IsMasterProtein	Q14847	0.306726	0.144784	0.468669	0.00742561	LIM and SH3 domain protein 1 OS=Homo sapiens OX=9606 GN=LASP1 PE=1 SV=2	0.001	178.96	62	18	60	18	261	29.7	7.05	18	regulation of biological process;transport	cytoplasm;cytoskeleton	metal ion binding;protein binding;transporter activity	Pf00018, Pf00412, Pf00880, Pf07653, Pf14604	3927	ENSG00000002834.17	LASP1	17				0	0	112.1	87.9	10.19	9.77	118.3	108.1	117	106.9	119.1	113.8	116.6	85.1	97.4	88.3	94.9	90.6	95
High	1.274	0.0144976	IsMasterProtein	Q96EH3	0.322002	0.147915	0.49609	0.00870125	Mitochondrial assembly of ribosomal large subunit protein 1 OS=Homo sapiens OX=9606 GN=MALSU1 PE=1 SV=1	0.001	11.274	12	2	4	2	234	26.2	5.49	2	regulation of biological process	cytosol;mitochondrion;organelle lumen	protein binding	Pf02410	115416	ENSG00000156928.4	MALSU1	7				0	0	112	88	13.6	11.8	103.1	99.3	108.7	113.9	102.2	110.2	105.4	146.7	82.7	89.1	102.6	81.2	80.7
High	1.273	0.0003128	IsMasterProtein	H3BP20	0.335479	0.226599	0.444359	0.00012921	Beta-hexosaminidase OS=Homo sapiens OX=9606 GN=HEXA PE=1 SV=1	0.001	88.614	30	16	19	16	540	62	5.21	16	metabolic process	membrane;organelle lumen;vacuole	catalytic activity;protein binding	Pf00728, Pf14845	3073	ENSG00000213614.9	HEXA	15				0	0	112	88	7.35	5.54	117.2	113.7	114.7	111	115.9	113.7	115	91.8	86.5	89.6	93.3	91.1	90.8
High	1.272	0.00213891	IsMasterProtein	Q9HAV4	0.290008	0.170104	0.409913	0.00116397	Exportin-5 OS=Homo sapiens OX=9606 GN=XPO5 PE=1 SV=1	0.001	179.64	22	26	34	26	1204	136.2	5.8	26	metabolic process;regulation of biological process;transport	cytoplasm;cytosol;nucleus	protein binding;RNA binding;transporter activity	Pf08389	57510	ENSG00000124571.17	XPO5	6	RNA transport	miRNA Biogenesis; RNA interference	MicroRNA (miRNA) biogenesis	6	0	112	88	8.15	6.95	111.9	114.1	113.7	108.1	115.7	110	117.9	89.2	91.2	89.3	104	88.1	90
High	1.271	0.0188458	IsMasterProtein	O00273	0.336035	0.146823	0.525246	0.0114575	DNA fragmentation factor subunit alpha OS=Homo sapiens OX=9606 GN=DFFA PE=1 SV=1	0	84.549	40	11	11	11	331	36.5	4.79	11	cell death;metabolic process;regulation of biological process	cytoplasm;cytosol;membrane;nucleus	enzyme regulator activity;protein binding	Pf02017, Pf09033	1676	ENSG00000160049.11	DFFA	1	Apoptosis	Apoptosis; Fas Ligand (FasL) pathway and Stress induction of Heat Shock Proteins (HSP) regulation	Activation of DNA fragmentation factor	8	0	111.9	88.1	11.11	12.16	110.3	110.8	114.9	115.4	122.7	115.6	120	82.6	95.4	89.9	81.3	89.9	91.3
High	1.271	0.750634	IsMasterProtein	Q9NRA2	0.112447	-0.25861	0.483505	0.724602	Sialin OS=Homo sapiens OX=9606 GN=SLC17A5 PE=1 SV=2	0.001	9.87	2	1	1	1	495	54.6	8.27	1	transport	cytosol;membrane;vacuole	transporter activity	Pf00083, Pf07690	26503	ENSG00000119899.12	SLC17A5	6	Lysosome		Defective SLC17A5 causes Salla disease (SD) and ISSD; Sialic acid metabolism; Organic anion transporters	15	0	111.9	88.1	20.64	31.56	121.8	99	113.4	107.4	118.1	94.1	117.1	56.3	83.2	89	167.8	75.9	84.7
High	1.27	2.62398e-05	IsMasterProtein	E7EQR4	0.320045	0.247601	0.39249	3.22258e-06	Ezrin OS=Homo sapiens OX=9606 GN=EZR PE=1 SV=3	0.006	347.061	59	42	99	42	586	69.3	6.16	42		cytoplasm;cytoskeleton;membrane	protein binding	Pf00373, Pf00769, Pf09379, Pf09380		ENSG00000092820.17		6				0	0	111.9	88.1	4.9	2.33	114.1	109	113.5	109.5	115.7	113.2	114.7	99	90.4	87.5	89.8	91.2	90.6
High	1.27	8.60127e-05	IsMasterProtein	P08727	0.359185	0.265432	0.452937	1.45591e-05	Keratin, type I cytoskeletal 19 OS=Homo sapiens OX=9606 GN=KRT19 PE=1 SV=4	0.017	523.893	89	40	168	40	400	44.1	5.14	40	cell death;cell differentiation;cell organization and biogenesis;regulation of biological process;response to stimulus	cytoskeleton;cytosol;membrane	protein binding;structural molecule activity	Pf00038	3880	ENSG00000171345.13	KRT19	17			Formation of the cornified envelope	3	0	111.9	88.1	6.87	3.95	109.5	118.1	111.6	114.9	111.7	123.4	113.9	96.7	87.4	89.4	82.8	88.6	90
High	1.27	0.000258905	IsMasterProtein	F6QMI7	0.303219	0.205522	0.400917	0.000120216	Dystonin OS=Homo sapiens OX=9606 GN=DST PE=1 SV=2	0	639.457	22	119	141	119	5537	633.3	5.76	119	cell organization and biogenesis;cellular component movement;regulation of biological process;response to stimulus;transport	cytoplasm;cytoskeleton;cytosol;membrane;nucleus	metal ion binding;protein binding	Pf00036, Pf00307, Pf00435, Pf02187, Pf02463, Pf11971, Pf13499, Pf13833	667	ENSG00000151914.19	DST	6				0	0	111.9	88.1	4.72	7.2	111.8	111.6	114.4	110.3	112.5	110.7	114	98	83	86.9	100.6	88.7	83.4
High	1.27	0.000882022	IsMasterProtein	Q8WUX9	0.305288	0.201384	0.409191	0.000205239	Charged multivesicular body protein 7 OS=Homo sapiens OX=9606 GN=CHMP7 PE=1 SV=1	0.001	7.953	3	2	2	2	453	50.9	5.35	2	cell organization and biogenesis;transport	chromosome;cytoplasm;cytosol;nucleus	protein binding;transporter activity	Pf03357	91782	ENSG00000147457.13	CHMP7	8	Endocytosis		Budding and maturation of HIV virion; Macroautophagy; Endosomal Sorting Complex Required For Transport (ESCRT)	12	0	111.9	88.1	4.27	8.33	105	112.2	110.7	111.2	104.5	107.4	114	118.4	98.5	79.9	94.1	85.2	86.6
High	1.27	0.00111509	IsMasterProtein	Q8NFZ8	0.332516	0.204988	0.460044	0.000618953	Cell adhesion molecule 4 OS=Homo sapiens OX=9606 GN=CADM4 PE=1 SV=1	0.001	6.678	7	3	4	3	388	42.8	6.3	3		membrane	protein binding;receptor activity	Pf00047, Pf02124, Pf07679, Pf07686, Pf08205, Pf13895, Pf13927	199731	ENSG00000105767.2	CADM4	19				0	0	111.9	88.1	8.17	8.04	114.6	118.6	119.6	113.6	107.1	118.2	108.1	92.2	88.5	93.6	81.1	96.7	81.2
High	1.27	0.00370413	IsMasterProtein	P42785	0.29186	0.17571	0.408009	0.000859874	Lysosomal Pro-X carboxypeptidase OS=Homo sapiens OX=9606 GN=PRCP PE=1 SV=1	0	69.093	19	9	14	9	496	55.8	7.21	9	defense response;metabolic process;regulation of biological process;response to stimulus;transport	membrane;vacuole	catalytic activity;protein binding	Pf00561, Pf05576, Pf05577, Pf11144, Pf12697	5547	ENSG00000137509.10	PRCP	11	Protein digestion and absorption; Renin-angiotensin system		Intrinsic Pathway of Fibrin Clot Formation; Neutrophil degranulation	8	0	111.9	88.1	8.91	4.24	115.4	114.2	114.1	115.8	109.2	108.9	117.2	87.1	87.8	88.6	95.9	92.3	91.1
High	1.27	0.00765143	IsMasterProtein	Q9H788	0.293234	0.163098	0.42337	0.0020806	SH2 domain-containing protein 4A OS=Homo sapiens OX=9606 GN=SH2D4A PE=1 SV=1	0.001	39.511	17	8	12	8	454	52.7	8.06	8	regulation of biological process	cytoplasm;cytosol	protein binding	Pf00017	63898	ENSG00000104611.11	SH2D4A	8				0	0	111.9	88.1	10.02	4.73	110.1	111.4	111.5	115.8	118.7	116.1	115.1	83.9	88.6	93.4	92.2	87.4	87.8
High	1.268	0.000102536	IsMasterProtein	P13861	0.370401	0.289223	0.451579	2.30923e-06	cAMP-dependent protein kinase type II-alpha regulatory subunit OS=Homo sapiens OX=9606 GN=PRKAR2A PE=1 SV=2	0.001	152.574	41	15	19	15	404	45.5	5.07	15	coagulation;metabolic process;regulation of biological process;response to stimulus	cytoplasm;cytosol;membrane	catalytic activity;enzyme regulator activity;nucleotide binding;protein binding	Pf00027, Pf02197	5576	ENSG00000114302.15	PRKAR2A	3	Insulin signaling pathway	miRs in Muscle Cell Differentiation; Myometrial Relaxation and Contraction Pathways; G Protein Signaling Pathways; TGF-beta Signaling Pathway; Calcium Regulation in the Cardiac Cell; Sudden Infant Death Syndrome (SIDS) Susceptibility Pathways	DARPP-32 events; ROBO receptors bind AKAP5; Glucagon-like Peptide-1 (GLP1) regulates insulin secretion; Hedgehog 'off' state; Vasopressin regulates renal water homeostasis via Aquaporins; Factors involved in megakaryocyte development and platelet production; Signaling by GPCR; PKA activation in glucagon signalling; PKA activation	37	0	111.8	88.2	1.89	6.06	116.2	114	114.1	113.1	111.3	112.4	111.1	109.4	89.9	85.6	75	88.3	89.2
High	1.268	0.0323903	IsMasterProtein	O15355	0.318431	0.120451	0.516411	0.0205726	Protein phosphatase 1G OS=Homo sapiens OX=9606 GN=PPM1G PE=1 SV=1	0.001	133.567	29	15	32	15	546	59.2	4.36	15	metabolic process;regulation of biological process	cytoplasm;membrane;nucleus	catalytic activity;metal ion binding;protein binding	Pf00481	5496	ENSG00000115241.10	PPM1G	2		mRNA Processing		1	0	111.8	88.2	12.75	11.49	115.1	114.3	116.3	111	120.5	113.5	121.1	77.1	97.5	90.7	79.5	89.9	94
High	1.267	0.11194	IsMasterProtein	H0YIV9	0.331234	0.0569385	0.605529	0.0805658	Uncharacterized protein (Fragment) OS=Homo sapiens OX=9606 PE=3 SV=1	0	34.158	23	3	6	3	168	18.7	5.73	3	metabolic process;regulation of biological process;transport	membrane;mitochondrion	catalytic activity;transporter activity	Pf02046, Pf02686		ENSG00000111780.8		12				0	0	111.8	88.2	24.4	18.77	98.9	96.3	111.4	111	108.2	104.5	87.9	176.3	85.2	73	125.7	76.2	88.4
High	1.267	0.934968	IsMasterProtein	Q9H0W9	0.0449607	-0.46732	0.557241	0.928796	Ester hydrolase C11orf54 OS=Homo sapiens OX=9606 GN=C11orf54 PE=1 SV=1	0.003	4.401	3	2	2	2	315	35.1	6.7	2		nucleus	catalytic activity;metal ion binding;protein binding	Pf08925	28970	ENSG00000182919.14	C11orf54	11				0	0	111.8	88.2	22.54	56.19	81.7	84.1	91.4	83.3	94.6	88.2	105	147.8	67.2	68	214.5	69.7	71.5
High	1.266	7.90208e-06	IsMasterProtein	P09960	0.322512	0.256072	0.388952	1.22166e-06	Leukotriene A-4 hydrolase OS=Homo sapiens OX=9606 GN=LTA4H PE=1 SV=2	0.002	217.071	48	26	43	26	611	69.2	6.18	26	metabolic process;transport	cytoplasm;cytosol;extracellular;nucleus	catalytic activity;metal ion binding;protein binding;RNA binding	Pf01433, Pf09127, Pf13485	4048	ENSG00000111144.9	LTA4H	12	Arachidonic acid metabolism; Metabolic pathways	Eicosanoid Synthesis	Synthesis of Leukotrienes (LT) and Eoxins (EX); Neutrophil degranulation	11	0	111.7	88.3	2.12	4.34	115.5	111.2	111.6	109.8	112	111.4	110.2	107.1	88	82.8	95.3	87.1	90.5
High	1.266	0.050428	IsMasterProtein	Q92692	0.320425	0.102562	0.538288	0.0334518	Nectin-2 OS=Homo sapiens OX=9606 GN=NECTIN2 PE=1 SV=1	0	81.85	22	12	13	12	538	57.7	4.82	12	cell organization and biogenesis;regulation of biological process;response to stimulus	cell surface;membrane	protein binding;receptor activity;signal transducer activity	Pf08205, Pf13927	5819	ENSG00000130202.9	PVRL2; NECTIN2	19	Adherens junction; Herpes simplex infection; Cell adhesion molecules (CAMs)	Monoamine Transport	Immunoregulatory interactions between a Lymphoid and a non-Lymphoid cell; Nectin/Necl trans heterodimerization	12	0	111.7	88.3	13.89	12.56	116.9	114.8	120.1	110.7	119.2	110	123.1	74.6	93.8	91.7	84.6	84	91.4
High	1.266	0.0991278	IsMasterProtein	Q8WUY9	0.365508	0.0958286	0.635186	0.049674	DEP domain-containing protein 1B OS=Homo sapiens OX=9606 GN=DEPDC1B PE=1 SV=2	0.001	6.193	3	1	3	1	529	61.7	8.85	1	cellular component movement;regulation of biological process;response to stimulus	cytosol	enzyme regulator activity	Pf00610, Pf00620	55789	ENSG00000035499.12	DEPDC1B	5			Rho GTPase cycle	3	0	111.7	88.3	7.84	20.59	114.1	114.1	118.2	118.7	102.2	108.2	120.8	96	102.3	102.6	48.1	87.5	92.5
High	1.265	0.0329158	IsMasterProtein	P49902	0.280798	0.116675	0.444921	0.0143661	Cytosolic purine 5'-nucleotidase OS=Homo sapiens OX=9606 GN=NT5C2 PE=1 SV=1	0	73.003	22	11	14	11	561	64.9	6.14	11	metabolic process	cytoplasm;cytosol	catalytic activity;metal ion binding;nucleotide binding;protein binding	Pf05761	22978	ENSG00000076685.18	NT5C2	10	Pyrimidine metabolism; Nicotinate and nicotinamide metabolism; Metabolic pathways; Purine metabolism		Abacavir metabolism; Purine catabolism	10	0	111.7	88.3	12.62	6.02	118.6	106.4	118.7	109.6	114.6	118.6	116.1	77.5	91.7	91.3	85.7	91.1	96.6
High	1.265	0.086028	IsMasterProtein	O00483	0.340567	0.0812253	0.599908	0.0571113	Cytochrome c oxidase subunit NDUFA4 OS=Homo sapiens OX=9606 GN=NDUFA4 PE=1 SV=1	0.001	41.084	56	5	14	5	81	9.4	9.38	5	metabolic process;transport	membrane;mitochondrion	catalytic activity;protein binding;transporter activity	Pf06522	4697	ENSG00000189043.9	NDUFA4	7	Non-alcoholic fatty liver disease (NAFLD); Parkinson's disease; Oxidative phosphorylation; Huntington's disease; Metabolic pathways; Alzheimer's disease	Electron Transport Chain; Oxidative phosphorylation	TP53 Regulates Metabolic Genes; Respiratory electron transport	17	0	111.7	88.3	16.9	13.33	113.7	120.1	113.7	116.3	122.1	117.7	126.9	66.5	97.8	92.8	75.1	89.1	92.2
High	1.264	0.000869791	IsMasterProtein	Q15166	0.302264	0.204988	0.399539	0.000118895	Serum paraoxonase/lactonase 3 OS=Homo sapiens OX=9606 GN=PON3 PE=1 SV=3	0.001	44.841	33	7	8	7	354	39.6	5.41	7	metabolic process;regulation of biological process;response to stimulus	extracellular	catalytic activity;metal ion binding;protein binding	Pf01731, Pf03088	5446	ENSG00000105852.10	PON3	7	Metabolic pathways	Phase I biotransformations, non P450	Synthesis of 5-eicosatetraenoic acids	7	0	111.6	88.4	3.2	8.07	105	112.8	109.7	110.9	113.9	111.4	105.2	113.7	81.2	85.7	101	86.9	83.4
High	1.264	0.0390183	IsMasterProtein	Q15154	0.25122	0.0872714	0.415168	0.0269929	Pericentriolar material 1 protein OS=Homo sapiens OX=9606 GN=PCM1 PE=1 SV=5	0.002	215.85	18	36	44	36	2024	228.4	5.02	36												0	0	111.6	88.4	10.66	10.78	112.4	111.1	110.8	115.5	113.9	110.2	115.5	80.5	87.3	87.6	114.2	91.4	85.9
High	1.262	0.0313518	IsMasterProtein	P17096-2	0.367746	0.154957	0.580535	0.0135799	Isoform HMG-Y of High mobility group protein HMG-I/HMG-Y OS=Homo sapiens OX=9606 GN=HMGA1	0.002	5.266	15	2	2	2	96	10.7	10.32	2	cell organization and biogenesis;metabolic process;regulation of biological process;response to stimulus;transport	chromosome;cytosol;nucleus	catalytic activity;DNA binding;protein binding		3159	ENSG00000137309.19	HMGA1	6		Adipogenesis; Preimplantation Embryo; Senescence and Autophagy in Cancer		3	0	111.6	88.4	8.91	16.06	115.7	114.8	121.6	117.9	124.3	100	97.3	105.7	56.5	92.2	85.5	102.8	83.7
High	1.262	0.304385	IsMasterProtein	A0A3B3ITX0	0.19677	-0.036369	0.42991	0.240786	Cytochrome c oxidase subunit 7B, mitochondrial OS=Homo sapiens OX=9606 GN=COX7B PE=1 SV=1	0.001	14.147	13	2	3	2	60	6.8	9.83	2												0	0	111.6	88.4	9.64	23.17	102.7	100.7	97.1	97.4	105.7	107.1	108	129.1	82.9	81.9	122.1	80.9	82.2
High	1.261	0.0218799	IsMasterProtein	Q96JH7	0.27275	0.126394	0.419106	0.00828298	Deubiquitinating protein VCIP135 OS=Homo sapiens OX=9606 GN=VCPIP1 PE=1 SV=2	0	28.968	8	9	12	9	1222	134.2	7.2	9	cell organization and biogenesis;metabolic process	cytoplasm;endoplasmic reticulum;Golgi;organelle lumen	catalytic activity	Pf02338	80124	ENSG00000175073.7	VCPIP1	8			Ovarian tumor domain proteases	4	0	111.5	88.5	5.41	13.69	102.3	108.1	110.1	102.8	107.9	109.9	110.4	121.4	84.3	86.1	117.2	85.8	78.4
High	1.261	0.086669	IsMasterProtein	H3BUL4	0.314697	0.0723564	0.557037	0.060098	PSME3-interacting protein (Fragment) OS=Homo sapiens OX=9606 GN=FAM192A PE=1 SV=1	0.001	12.428	25	5	7	5	160	19.4	5.91	5				Pf10187		ENSG00000172775.16		16				0	0	111.5	88.5	15.41	13.04	118.8	115.5	118	119.9	117.1	115.4	115.2	69	87.7	93.6	80.9	90.9	98.2
High	1.26	0.000154196	IsMasterProtein	P21283	0.323905	0.222027	0.425784	9.4113e-05	V-type proton ATPase subunit C 1 OS=Homo sapiens OX=9606 GN=ATP6V1C1 PE=1 SV=4	0.001	93.469	30	13	23	13	382	43.9	7.46	13	cellular homeostasis;regulation of biological process;response to stimulus;transport	cytoplasm;cytosol;membrane	catalytic activity;protein binding;transporter activity	Pf03223	528	ENSG00000155097.11	ATP6V1C1	8	Metabolic pathways; mTOR signaling pathway; Collecting duct acid secretion; Vibrio cholerae infection; Phagosome; Synaptic vesicle cycle; Rheumatoid arthritis; Epithelial cell signaling in Helicobacter pylori infection; Oxidative phosphorylation		Transferrin endocytosis and recycling; ROS, RNS production in phagocytes; Ion channel transport; Insulin receptor recycling	20	0	111.5	88.5	6.47	6.73	108.1	114.8	105.8	124.2	116	111	109	100.6	83.3	87.5	102.8	89.2	86.5
High	1.259	0.000715321	IsMasterProtein	O00560	0.345983	0.228351	0.463615	0.000203856	Syntenin-1 OS=Homo sapiens OX=9606 GN=SDCBP PE=1 SV=1	0	34.246	28	7	8	7	298	32.4	7.53	7	cell communication;cell organization and biogenesis;regulation of biological process;response to stimulus;transport	cytoplasm;cytoskeleton;cytosol;endoplasmic reticulum;extracellular;membrane;nucleus;organelle lumen	protein binding	Pf00595, Pf13180	6386	ENSG00000137575.11	SDCBP	8		Ectoderm Differentiation	Ephrin signaling; Neutrophil degranulation; Neurofascin interactions	10	0	111.5	88.5	5.66	8.84	107.2	110.1	110.6	115.3	116.2	122.7	111	101.6	86.7	98.5	88.5	89.2	85.9
High	1.259	0.00189961	IsMasterProtein	Q1W6H9	0.328888	0.207969	0.449807	0.000418181	Protein FAM110C OS=Homo sapiens OX=9606 GN=FAM110C PE=1 SV=2	0.002	5.657	5	2	3	2	321	33.8	9.91	2	regulation of biological process	cytoplasm;cytoskeleton;nucleus	protein binding	Pf14160	642273	ENSG00000184731.5	FAM110C	2				0	0	111.5	88.5	4.89	9.8	116.3	102.5	115.9	112.8	108.7	115.8	104.2	113.3	94.4	92.9	78.2	86.8	95.4
High	1.259	0.0741085	IsMasterProtein	A0A286YFF7	0.360296	0.0929231	0.627669	0.0510942	Palmitoyl-protein thioesterase 1 OS=Homo sapiens OX=9606 GN=PPT1 PE=1 SV=1	0	31.906	21	5	11	5	335	37.1	6.52	5												0	0	111.5	88.5	16.1	15.71	124.1	115.7	122.4	116.4	118.7	113	121.3	68.6	90.7	96.2	62.9	95	97.1
High	1.259	0.168866	IsMasterProtein	P15374	0.350356	0.0191911	0.68152	0.128674	Ubiquitin carboxyl-terminal hydrolase isozyme L3 OS=Homo sapiens OX=9606 GN=UCHL3 PE=1 SV=1	0.001	19.785	20	5	10	5	230	26.2	4.92	5	metabolic process	cytoplasm;cytosol;nucleus	catalytic activity;protein binding	Pf01088	7347	ENSG00000118939.17	UCHL3	13		Proteasome Degradation	Synthesis of active ubiquitin: roles of E1 and E2 enzymes; UCH proteinases; Neddylation	8	0	111.5	88.5	18.78	21.99	120.7	102.2	120.5	104.7	137	113.9	127.3	68.1	104.6	91.7	64.5	85.1	98.9
High	1.259	0.623241	IsMasterProtein	R4GN33	0.298444	-0.377182	0.97407	0.584499	MAP kinase-activated protein kinase 5 (Fragment) OS=Homo sapiens OX=9606 GN=MAPKAPK5 PE=1 SV=1	0.004	3.35	7	2	2	2	324	37.1	6.62	2	metabolic process	cytosol	catalytic activity;nucleotide binding	Pf00069		ENSG00000089022.13		12				0	0	111.5	88.5	30.08	33.13	124	118.3	129.6	110.5	128.2	111.4	131.2	30.6	112.8	94.6	60.9	97.7	112.8
High	1.258	0.00214245	IsMasterProtein	Q9P0J1-2	0.294958	0.170854	0.419063	0.00134036	Isoform 2 of [Pyruvate dehydrogenase [acetyl-transferring]]-phosphatase 1, mitochondrial OS=Homo sapiens OX=9606 GN=PDP1	0	32.339	17	8	8	8	562	63.7	6.81	8	metabolic process;regulation of biological process	organelle lumen	catalytic activity;metal ion binding;protein binding	Pf00481	54704	ENSG00000164951.15	PDP1	8				0	0	111.4	88.6	8.01	7.6	112	118.1	116.5	97.5	114	115.4	113.1	95.1	96.6	87.3	76.3	95	86.1
High	1.258	0.0306164	IsMasterProtein	Q9NQW6	0.257548	0.0983818	0.416714	0.0198698	Anillin OS=Homo sapiens OX=9606 GN=ANLN PE=1 SV=2	0.003	269.279	37	42	63	42	1124	124.1	8.07	42	cell differentiation;cell division;cell organization and biogenesis;cellular component movement;regulation of biological process	cytoplasm;cytoskeleton;nucleus	protein binding	Pf00169, Pf08174	54443	ENSG00000011426.10	ANLN	7		Retinoblastoma (RB) in Cancer		1	0	111.4	88.6	8.2	13.25	112.4	108.9	111.5	112.5	111.8	109.9	115.6	87.2	87.8	85.8	119	92.4	85.2
High	1.257	6.23327e-05	IsMasterProtein	Q9NXH9	0.313938	0.23097	0.396906	1.62279e-05	tRNA (guanine(26)-N(2))-dimethyltransferase OS=Homo sapiens OX=9606 GN=TRMT1 PE=1 SV=1	0	76.123	23	12	15	12	659	72.2	7.64	12	metabolic process	mitochondrion;nucleus	catalytic activity;metal ion binding;protein binding;RNA binding	Pf00642, Pf02005, Pf02475, Pf03602, Pf12847, Pf13659	55621	ENSG00000104907.12	TRMT1	19			tRNA modification in the nucleus and cytosol	3	0	111.4	88.6	5.7	3.49	115.2	111.2	116.1	112.5	108.7	110.7	116	96.7	94.3	86.5	90.7	85.6	91.7
High	1.256	0.341641	IsMasterProtein	P00403	0.184513	-0.0559149	0.42494	0.294725	Cytochrome c oxidase subunit 2 OS=Homo sapiens OX=9606 GN=MT-CO2 PE=1 SV=1	0.001	19.497	15	4	9	4	227	25.5	4.82	4	metabolic process;response to stimulus;transport	membrane;mitochondrion	catalytic activity;metal ion binding;protein binding;transporter activity	Pf00116, Pf02790	4513	ENSG00000198712.1	COX2	MT	Parkinson's disease; Cardiac muscle contraction; Oxidative phosphorylation; Huntington's disease; Metabolic pathways; Alzheimer's disease; Non-alcoholic fatty liver disease (NAFLD)	Electron Transport Chain; Endothelin Pathways; EGF/EGFR Signaling Pathway	TP53 Regulates Metabolic Genes; Respiratory electron transport	19	0	111.3	88.7	13.64	19.91	107.3	110.3	112	113.6	108.2	116.7	110.2	71.1	96.8	87.9	138.7	87.7	84.3
High	1.254	0.00172098	IsMasterProtein	Q9UK76	0.328756	0.205438	0.452075	0.000503621	Jupiter microtubule associated homolog 1 OS=Homo sapiens OX=9606 GN=JPT1 PE=1 SV=3	0	82.168	72	11	18	11	154	16	5.6	11		cytoplasm;membrane;nucleus			51155	ENSG00000189159.15	HN1; JPT1	17				0	0	111.3	88.7	9.15	5.52	112.6	111.9	112.8	108	119.1	117.9	120.9	88.6	93.8	85.8	89.3	86.7	90.5
High	1.254	0.0442313	IsMasterProtein	C9JW74	0.309851	0.104046	0.515655	0.029529	Mesoderm-specific transcript homolog protein OS=Homo sapiens OX=9606 GN=MEST PE=1 SV=2	0	31.813	14	3	6	3	325	37.5	9.76	3												0	0	111.3	88.7	13.35	12.5	108.3	113.5	117.4	115	129.6	107.9	116.3	78.2	96.3	97.5	68.6	89.8	92.3
High	1.254	0.0684748	IsMasterProtein	P27348	0.36731	0.099671	0.634949	0.0469101	14-3-3 protein theta OS=Homo sapiens OX=9606 GN=YWHAQ PE=1 SV=1	0.002	206.941	64	16	63	16	245	27.7	4.78	16	cell organization and biogenesis;regulation of biological process;response to stimulus;transport	cytoplasm;cytosol;membrane;mitochondrion	protein binding	Pf00244	10971	ENSG00000134308.13	YWHAQ	2	Oocyte meiosis; Viral carcinogenesis; PI3K-Akt signaling pathway; Epstein-Barr virus infection; Pathogenic Escherichia coli infection; Cell cycle; Hippo signaling pathway; Hepatitis B	Cell Cycle; Pathogenic Escherichia coli infection; Primary Focal Segmental Glomerulosclerosis FSGS; IL-3 Signaling Pathway; Myometrial Relaxation and Contraction Pathways; Calcium Regulation in the Cardiac Cell; Sudden Infant Death Syndrome (SIDS) Susceptibility Pathways	Translocation of GLUT4 to the plasma membrane; Chk1/Chk2(Cds1) mediated inactivation of Cyclin B:Cdk1 complex; TP53 Regulates Metabolic Genes; Activation of BAD and translocation to mitochondria ; RHO GTPases activate PKNs	37	0	111.3	88.7	14.95	17.07	118	116.8	116.8	114.5	121.3	122.2	119.4	71.4	99.5	93.3	67.5	93.9	97.4
High	1.253	0.0573069	IsMasterProtein	Q14563	0.253811	0.0951364	0.412485	0.0211401	Semaphorin-3A OS=Homo sapiens OX=9606 GN=SEMA3A PE=1 SV=1	0	28.971	10	9	10	9	771	88.8	7.42	9	cell death;cell differentiation;cell growth;cell organization and biogenesis;cellular component movement;development;regulation of biological process;response to stimulus	extracellular;membrane	protein binding	Pf01403, Pf01437	10371	ENSG00000075213.10	SEMA3A	7	Axon guidance		SEMA3A-Plexin repulsion signaling by inhibiting Integrin adhesion; Sema3A PAK dependent Axon repulsion; CRMPs in Sema3A signaling	7	0	111.2	88.8	2.24	16.41	105.4	104.3	110.8	109.3	107.5	109.3	108.3	111.2	82.9	81.3	125.1	84.9	80.1
High	1.253	0.435172	IsMasterProtein	A0A0C4DFS6	0.180976	-0.0935312	0.455484	0.3816	Protein sprouty homolog 4 OS=Homo sapiens OX=9606 GN=SPRY4 PE=1 SV=1	0.001	14.163	9	3	5	3	322	34.9	7.87	3	development;regulation of biological process	cytoplasm;membrane	protein binding	Pf05210	81848	ENSG00000187678.8	SPRY4	5				0	0	111.2	88.8	14.11	27.16	104.4	107.2	98.4	109.1	94	105.7	87	137.2	74.8	93.6	106.7	83.6	82.7
High	1.252	4.07085e-08	IsMasterProtein	P25205	0.309735	0.255001	0.364468	2.12849e-07	DNA replication licensing factor MCM3 OS=Homo sapiens OX=9606 GN=MCM3 PE=1 SV=3	0.009	421.884	63	47	108	47	808	90.9	5.77	47	metabolic process	cytoplasm;membrane;nucleus	catalytic activity;DNA binding;nucleotide binding;protein binding	Pf00493, Pf01078, Pf07728, Pf14551	4172	ENSG00000112118.18	MCM3	6	DNA replication; Cell cycle	Cell Cycle; Retinoblastoma (RB) in Cancer; G1 to S cell cycle control; DNA Replication	M/G1 Transition; Assembly of the pre-replicative complex; Unwinding of DNA; Regulation of DNA replication; Activation of ATR in response to replication stress; Activation of the pre-replicative complex; Orc1 removal from chromatin; Removal of licensing factors from origins	26	0	111.2	88.8	1.76	2.51	113.8	110.5	112.9	110.9	111.3	108.5	108.8	108.8	87.7	87.6	94	90.3	87.5
High	1.252	1.85777e-06	IsMasterProtein	Q9NVI7-2	0.309493	0.242562	0.376424	2.00399e-06	Isoform 2 of ATPase family AAA domain-containing protein 3A OS=Homo sapiens OX=9606 GN=ATAD3A	0.002	190.313	48	32	64	32	586	66.2	9.25	32	cell growth;regulation of biological process	membrane;mitochondrion	catalytic activity;nucleotide binding;RNA binding	Pf00004, Pf00910, Pf01078, Pf05707, Pf06745, Pf07728, Pf12037, Pf13207, Pf13401	55210	ENSG00000197785.13	ATAD3A	1				0	0	111.2	88.8	3.81	2.99	111.2	113	115.6	113.9	110.1	110.6	109.7	101.6	87.4	89.4	94.8	89.8	87.5
High	1.252	0.00913665	IsMasterProtein	Q7L266	0.334004	0.185825	0.482183	0.00207882	Isoaspartyl peptidase/L-asparaginase OS=Homo sapiens OX=9606 GN=ASRGL1 PE=1 SV=2	0	25.613	15	4	4	4	308	32	6.24	4	metabolic process	cytoplasm;cytosol;nucleus	catalytic activity	Pf01112	80150	ENSG00000162174.12	ASRGL1	11			Phenylalanine and tyrosine catabolism	4	0	111.2	88.8	5.02	12.85	113.5	107	111.1	109.6	110.2	117.7	101.8	118.9	84.7	87.7	69.4	97.1	93.1
High	1.252	0.0936155	IsMasterProtein	Q9NRG7	0.424792	0.10764	0.741944	0.0523865	Epimerase family protein SDR39U1 OS=Homo sapiens OX=9606 GN=SDR39U1 PE=1 SV=3	0	34.357	22	4	8	4	293	31.1	9.04	4												0	0	111.2	88.8	36.08	13.15	99.8	94.7	108.7	98.8	97.3	217.4	91.8	121.7	93	78.8	91.7	79.8	69.7
High	1.251	0.000399094	IsMasterProtein	P14635	0.347779	0.249352	0.446206	3.31823e-05	G2/mitotic-specific cyclin-B1 OS=Homo sapiens OX=9606 GN=CCNB1 PE=1 SV=1	0.001	38.877	18	8	8	8	433	48.3	7.47	8	cell division;cell organization and biogenesis;metabolic process;regulation of biological process;response to stimulus	cytoplasm;cytoskeleton;cytosol;membrane;nucleus;organelle lumen	catalytic activity;enzyme regulator activity;protein binding	Pf00134, Pf02984	891	ENSG00000134057.14	CCNB1	5	p53 signaling pathway; FoxO signaling pathway; Oocyte meiosis; Progesterone-mediated oocyte maturation; Cell cycle	AMP-activated Protein Kinase (AMPK) Signaling; miRNA Regulation of DNA Damage Response; Cell Cycle; Retinoblastoma (RB) in Cancer; ATM Signaling Pathway; G1 to S cell cycle control; DNA Damage Response	APC/C:Cdc20 mediated degradation of Cyclin B; Condensation of Prometaphase Chromosomes; G2/M DNA replication checkpoint; Chk1/Chk2(Cds1) mediated inactivation of Cyclin B:Cdk1 complex; Regulation of PLK1 Activity at G2/M Transition; Polo-like kinase mediated events; Phosphorylation of Emi1; TP53 Regulates Transcription of Genes Involved in G2 Cell Cycle Arrest; E2F-enabled inhibition of pre-repli…	56	0	111.1	88.9	3.25	8.02	111.9	111	109.3	105.8	114	115	117.5	110.5	100.7	83.1	88.4	76.3	91.3
High	1.251	0.0409847	IsMasterProtein	Q8TAD4	0.252461	0.0967007	0.408222	0.0197156	Zinc transporter 5 OS=Homo sapiens OX=9606 GN=SLC30A5 PE=1 SV=1	0.001	6.045	4	3	4	3	765	84	7.31	3	cellular homeostasis;regulation of biological process;response to stimulus;transport	Golgi;membrane;nucleus	metal ion binding;transporter activity	Pf01545	64924	ENSG00000145740.18	SLC30A5	5		Zinc homeostasis	Insulin processing; Zinc efflux and compartmentalization by the SLC30 family	10	0	111.2	88.8	5.68	15.05	110.3	104.2	111.9	112.9	111.7	112.8	108.4	94.9	87.4	80.6	124	91.3	90
High	1.251	0.586877	IsMasterProtein	Q8NCC3	0.205977	-0.221791	0.633746	0.544901	Group XV phospholipase A2 OS=Homo sapiens OX=9606 GN=PLA2G15 PE=1 SV=2	0.001	40.676	22	8	15	8	412	46.6	6.73	8	metabolic process	extracellular;membrane;mitochondrion;vacuole	catalytic activity	Pf02450, Pf12697	23659	ENSG00000103066.12	PLA2G15	16	Lysosome; Glycerophospholipid metabolism		Hydrolysis of LPC	7	0	111.1	88.9	30	43.44	94.2	91.2	96.3	94.7	93.8	96.2	93.6	183.7	70.1	74.3	123	76.3	71.6
High	1.25	0.0022961	IsMasterProtein	P33993	0.266428	0.15375	0.379105	0.00140026	DNA replication licensing factor MCM7 OS=Homo sapiens OX=9606 GN=MCM7 PE=1 SV=4	0.007	387.185	66	44	100	44	719	81.3	6.46	44	cell proliferation;metabolic process;regulation of biological process;response to stimulus	chromosome;cytosol;membrane;nucleus	catalytic activity;DNA binding;nucleotide binding;protein binding	Pf00493, Pf07728, Pf14551	4176	ENSG00000166508.17	MCM7	7	Cell cycle; DNA replication	miRNA Regulation of DNA Damage Response; Cell Cycle; Retinoblastoma (RB) in Cancer; G1 to S cell cycle control; DNA Replication	M/G1 Transition; Assembly of the pre-replicative complex; Unwinding of DNA; Regulation of DNA replication; Activation of ATR in response to replication stress; Activation of the pre-replicative complex; Orc1 removal from chromatin; Removal of licensing factors from origins	27	0	111.1	88.9	7.5	6.45	112.4	112.1	113.4	114.7	112	108.5	111.5	89.5	89.7	89.5	103.7	91	89.1
High	1.25	0.180792	IsMasterProtein	Q9H3K2	0.370104	0.0152788	0.724928	0.134769	Growth hormone-inducible transmembrane protein OS=Homo sapiens OX=9606 GN=GHITM PE=1 SV=2	0.001	6.341	10	4	7	4	345	37.2	9.94	4	cell death	membrane;mitochondrion	protein binding		27069	ENSG00000165678.20	GHITM	10				0	0	111.1	88.9	16.71	24.55	119.5	110.3	123.2	105.9	123.4	118.2	126	68.8	114.4	99.2	63.3	92.6	97.7
High	1.25	0.413391	IsMasterProtein	O95900-2	0.224614	-0.104445	0.553673	0.362288	Isoform 2 of Mitochondrial mRNA pseudouridine synthase TRUB2 OS=Homo sapiens OX=9606 GN=TRUB2	0	30.088	25	6	10	6	275	30.4	6.99	6	metabolic process	cytosol;organelle lumen	catalytic activity;RNA binding	Pf01509	26995		TRUB2	9				0	0	111.1	88.9	20.54	20.95	108.9	129.1	119.7	127.3	113	108.1	98.6	59.3	83.1	109.4	70.5	125.2	82
High	1.249	0.000532043	IsMasterProtein	Q86TN4	0.29651	0.192543	0.400478	0.000272812	tRNA 2'-phosphotransferase 1 OS=Homo sapiens OX=9606 GN=TRPT1 PE=1 SV=2	0.001	7.846	12	5	5	5	253	27.7	9.98	5	metabolic process;regulation of biological process		catalytic activity	Pf01885	83707	ENSG00000149743.13	TRPT1	11				0	0	111.1	88.9	5.41	7.68	115.3	109.6	113.2	102.3	111.7	100.8	117.9	110.6	83.6	82.5	103.4	94.6	91.9
High	1.249	0.0329576	IsMasterProtein	C9J0J7	0.386301	0.14994	0.622662	0.0187862	Profilin OS=Homo sapiens OX=9606 GN=PFN2 PE=1 SV=1	0.001	9.379	36	3	5	3	91	9.8	9.17	3	cell organization and biogenesis;regulation of biological process		protein binding	Pf00235		ENSG00000070087.13		3		Association Between Physico-Chemical Features and Toxicity Associated Pathways		1	0	111.1	88.9	19.55	13.63	100.7	117	99.6	150.9	98.6	142.9	89	110.8	71.1	86.4	106.3	82.8	73.4
High	1.249	0.923796	IsMasterProtein	A0A087WY96	0.0555487	-0.480576	0.591674	0.914751	Transporter OS=Homo sapiens OX=9606 GN=SLC6A6 PE=1 SV=1	0.001	17.219	6	5	6	5	721	81.3	8.78	5	metabolic process;transport	membrane	transporter activity	Pf00209	6533	ENSG00000131389.16	SLC6A6	3		NRF2 pathway		1	0	111.1	88.9	30.96	57.83	89.3	80.7	86.4	90	83.8	90.5	89.7	172.3	65.2	71.6	169.1	71.7	70
High	1.248	0.000102536	IsMasterProtein	P34897	0.287256	0.220917	0.353596	3.99854e-06	Serine hydroxymethyltransferase, mitochondrial OS=Homo sapiens OX=9606 GN=SHMT2 PE=1 SV=3	0.003	261.542	58	27	89	27	504	56	8.53	27	cell organization and biogenesis;metabolic process;regulation of biological process;response to stimulus	cytoplasm;cytoskeleton;membrane;mitochondrion;nucleus;organelle lumen	catalytic activity;protein binding	Pf00464	6472	ENSG00000182199.10	SHMT2	12	Biosynthesis of amino acids; Carbon metabolism; Metabolic pathways; Antifolate resistance; Glyoxylate and dicarboxylate metabolism; One carbon pool by folate; Glycine, serine and threonine metabolism	Vitamin B12 Metabolism; Folate Metabolism; One Carbon Metabolism; Trans-sulfuration and one carbon metabolism; One carbon metabolism and related pathways	Metabolism of folate and pterines	16	0	111	89	1	4.77	109.4	111.3	110.6	109.2	110.1	109.2	111.1	108.1	87.7	88.2	97.2	87.6	85.8
High	1.248	0.000580596	IsMasterProtein	P09669	0.314353	0.217636	0.411069	7.49585e-05	Cytochrome c oxidase subunit 6C OS=Homo sapiens OX=9606 GN=COX6C PE=1 SV=2	0	28.37	47	6	15	6	75	8.8	10.39	6	metabolic process;transport	membrane;mitochondrion	catalytic activity;transporter activity	Pf02937	1345	ENSG00000164919.10	COX6C	8	Non-alcoholic fatty liver disease (NAFLD); Parkinson's disease; Metabolic pathways; Alzheimer's disease; Cardiac muscle contraction; Oxidative phosphorylation; Huntington's disease	Electron Transport Chain	TP53 Regulates Metabolic Genes; Respiratory electron transport	17	0	111	89	7.54	3.39	112.2	118.4	111.4	111.4	106.4	122.6	110.9	94.3	86.1	88.6	93.8	90.7	85.2
High	1.248	0.00846602	IsMasterProtein	Q14137	0.327019	0.164971	0.489067	0.00479115	Ribosome biogenesis protein BOP1 OS=Homo sapiens OX=9606 GN=BOP1 PE=1 SV=2	0.001	110.067	25	18	28	18	746	83.6	6.19	18	cell organization and biogenesis;cell proliferation;metabolic process;regulation of biological process	nucleus	protein binding;RNA binding	Pf00400, Pf08145	23246	ENSG00000261236.7	BOP1	8			Major pathway of rRNA processing in the nucleolus and cytosol	4	0	111	89	10.53	9.55	113.1	118.5	120.5	114.4	113.7	113.1	114.5	83.1	85.4	93.4	80.6	95.4	89.5
High	1.247	0.118946	IsMasterProtein	M0R226	0.250023	0.0361075	0.463938	0.0916592	39S ribosomal protein L34, mitochondrial OS=Homo sapiens OX=9606 GN=MRPL34 PE=1 SV=1	0.001	9.566	12	2	3	2	184	19.8	12.12	2	metabolic process	ribosome	structural molecule activity	Pf00468		ENSG00000130312.6		19				0	0	111	89	13.89	14.2	99.4	119.6	119.6	120	107.5	115.3	112.7	75.8	75	93.5	94.5	79.8	96.4
High	1.246	5.73549e-05	IsMasterProtein	P22033	0.325818	0.240025	0.41161	1.56955e-05	Methylmalonyl-CoA mutase, mitochondrial OS=Homo sapiens OX=9606 GN=MMUT PE=1 SV=4	0.002	192.843	38	24	30	24	750	83.1	6.93	24	metabolic process	mitochondrion;organelle lumen	catalytic activity;metal ion binding	Pf01642, Pf02310	4594	ENSG00000146085.7	MUT	6	Valine, leucine and isoleucine degradation; Carbon metabolism; Glyoxylate and dicarboxylate metabolism; Propanoate metabolism; Metabolic pathways	Vitamin B12 Metabolism; Amino Acid metabolism	Cobalamin (Cbl, vitamin B12) transport and metabolism; Defective MMAA causes methylmalonic aciduria type cblA; Propionyl-CoA catabolism; Defective MUT causes methylmalonic aciduria mut type	21	0	111	89	3.84	6.42	109	107.7	110.5	115.6	106.2	111.6	109.9	119.2	84.6	89.4	82.8	88.4	86.6
High	1.246	8.308e-05	IsMasterProtein	Q14126	0.298478	0.215291	0.381665	2.91785e-05	Desmoglein-2 OS=Homo sapiens OX=9606 GN=DSG2 PE=1 SV=2	0.001	146.58	30	27	37	27	1118	122.2	5.24	27	cell death;cell organization and biogenesis;regulation of biological process;response to stimulus	cell surface;cytoskeleton;membrane	metal ion binding;protein binding	Pf00028, Pf01049	1829	ENSG00000046604.12	DSG2	18	Arrhythmogenic right ventricular cardiomyopathy (ARVC)	Arrhythmogenic Right Ventricular Cardiomyopathy	Apoptotic cleavage of cell adhesion proteins; Formation of the cornified envelope	10	0	110.9	89.1	3.5	5.9	112.3	112.3	111.6	108.6	113.5	108	113.6	102.2	90.3	89.4	98.9	93	85.8
High	1.246	8.66207e-05	IsMasterProtein	P43897	0.303657	0.212108	0.395206	6.22112e-05	Elongation factor Ts, mitochondrial OS=Homo sapiens OX=9606 GN=TSFM PE=1 SV=2	0.001	103.899	43	12	29	12	325	35.4	8.38	12	metabolic process;regulation of biological process	mitochondrion;nucleus;organelle lumen	protein binding;RNA binding	Pf00627, Pf00889	10102	ENSG00000123297.17	TSFM	12			Mitochondrial translation elongation	4	0	111	89	4.98	5.74	111.8	115.6	113.4	113.1	108.7	109.6	113.6	98	90.6	94.8	78.4	94.8	90.9
High	1.246	0.000396209	IsMasterProtein	P33992	0.270149	0.173799	0.366498	0.000316916	DNA replication licensing factor MCM5 OS=Homo sapiens OX=9606 GN=MCM5 PE=1 SV=5	0.003	282.461	54	42	82	42	734	82.2	8.37	42	cell division;metabolic process	membrane;nucleus	catalytic activity;DNA binding;nucleotide binding;protein binding	Pf00493, Pf07728, Pf14551	4174	ENSG00000100297.15	MCM5	22	DNA replication; Cell cycle	Cell Cycle; G1 to S cell cycle control; DNA Replication	M/G1 Transition; Assembly of the pre-replicative complex; Unwinding of DNA; Regulation of DNA replication; Activation of ATR in response to replication stress; Activation of the pre-replicative complex; Orc1 removal from chromatin; Removal of licensing factors from origins	25	0	111	89	5.33	6.62	109.3	114.5	110.5	111.1	110.1	110.1	113.2	95.6	90	88.2	104.3	86.6	86.2
High	1.246	0.0278741	IsMasterProtein	P12236	0.329169	0.130345	0.527993	0.0175601	ADP/ATP translocase 3 OS=Homo sapiens OX=9606 GN=SLC25A6 PE=1 SV=4	0.001	47.946	27	6	12	6	298	32.8	9.74	6	cell death;cell organization and biogenesis;regulation of biological process;response to stimulus;transport	membrane;mitochondrion;nucleus	protein binding;transporter activity	Pf00153	293	ENSG00000169100.13	SLC25A6	X|Y; X	Parkinson's disease; cGMP-PKG signaling pathway; Calcium signaling pathway; HTLV-I infection; Influenza A; Huntington's disease	Electron Transport Chain	Mitochondrial protein import; Regulation of insulin secretion; Vpr-mediated induction of apoptosis by mitochondrial outer membrane permeabilization; Influenza Virus Induced Apoptosis; Metabolism of proteins	21	0	111	89	11.71	14.34	107.2	122.2	113.5	129.7	107.4	112.6	112.1	85	89.1	100.3	76.1	106.3	80.2
High	1.246	0.0526385	IsMasterProtein	Q9NZB8-8	0.306954	0.105256	0.508652	0.0279211	Isoform 8 of Molybdenum cofactor biosynthesis protein 1 OS=Homo sapiens OX=9606 GN=MOCS1	0.001	22.099	7	3	3	3	636	70.1	9.19	3	metabolic process	cytosol;nucleus	catalytic activity;metal ion binding;nucleotide binding	Pf01967, Pf04055, Pf06463, Pf13394	4337	ENSG00000124615.17	MOCS1	6				0	0	111	89	8.74	18.14	124.2	110.2	115.4	114.7	102.7	117.3	99.7	96.5	77.3	90.9	123.8	94.5	84.7
High	1.245	0.000739122	IsMasterProtein	H0YBS1	0.262514	0.163117	0.361911	0.000550889	Integrator complex subunit 8 (Fragment) OS=Homo sapiens OX=9606 GN=INTS8 PE=1 SV=1	0.001	15.062	7	6	7	6	800	91.2	6.54	6			protein binding			ENSG00000164941.13		8				0	0	110.9	89.1	5.58	6.86	101.5	109.3	114	115.3	101.4	113.5	103.3	114	85.2	84.5	101.8	97.7	88.3
High	1.245	0.090617	IsMasterProtein	Q96I36	0.367786	0.0808861	0.654685	0.0631931	Cytochrome c oxidase assembly protein COX14 OS=Homo sapiens OX=9606 GN=COX14 PE=1 SV=1	0.001	12.047	26	2	2	2	57	6.6	9.55	2	cell organization and biogenesis	membrane;mitochondrion		Pf14880	84987	ENSG00000178449.8	COX14	12			TP53 Regulates Metabolic Genes; Respiratory electron transport	9	0	110.9	89.1	15.43	19.22	113.2	117.4	120.2	121.3	111.2	122.7	122.6	70.8	102	97.8	65.4	82.8	94.3
High	1.244	7.86458e-06	IsMasterProtein	P21281	0.300098	0.225374	0.374822	8.98816e-06	V-type proton ATPase subunit B, brain isoform OS=Homo sapiens OX=9606 GN=ATP6V1B2 PE=1 SV=3	0.001	114.736	40	16	24	16	511	56.5	5.81	16	cellular homeostasis;metabolic process;regulation of biological process;response to stimulus;transport	cytoplasm;cytosol;membrane	catalytic activity;nucleotide binding;protein binding;transporter activity	Pf00006, Pf00306, Pf02874	526	ENSG00000147416.10	ATP6V1B2	8	Epithelial cell signaling in Helicobacter pylori infection; Oxidative phosphorylation; Collecting duct acid secretion; Vibrio cholerae infection; Phagosome; Rheumatoid arthritis; Synaptic vesicle cycle; Metabolic pathways; mTOR signaling pathway		Transferrin endocytosis and recycling; ROS, RNS production in phagocytes; Ion channel transport; Insulin receptor recycling	20	0	110.9	89.1	3.91	4.33	111.4	114.7	113	107.9	113.7	110.4	110.7	101.1	84.5	96	92	88.7	85
High	1.244	0.0123516	IsMasterProtein	P08133	0.274377	0.145385	0.403368	0.00321298	Annexin A6 OS=Homo sapiens OX=9606 GN=ANXA6 PE=1 SV=3	0.001	112.684	33	22	24	22	673	75.8	5.6	22	cell organization and biogenesis;cellular homeostasis;regulation of biological process;response to stimulus;transport	cytoplasm;membrane;mitochondrion	metal ion binding;nucleotide binding;protein binding;transporter activity	Pf00191	309	ENSG00000197043.13	ANXA6	5		Calcium Regulation in the Cardiac Cell; Prostaglandin Synthesis and Regulation	Smooth Muscle Contraction	4	0	110.9	89.1	10.13	3.85	110.5	117.3	112.2	112	116.3	113.4	113.2	82.8	94.4	89	87.8	92.9	92.1
High	1.243	0.00783336	IsMasterProtein	Q9Y4K0	0.280209	0.142292	0.418125	0.00455543	Lysyl oxidase homolog 2 OS=Homo sapiens OX=9606 GN=LOXL2 PE=1 SV=1	0	61.336	12	9	11	9	774	86.7	6.38	9	cell organization and biogenesis;cell proliferation;cellular component movement;metabolic process;regulation of biological process;response to stimulus;transport	chromosome;extracellular;membrane;nucleus	catalytic activity;metal ion binding;protein binding;receptor activity	Pf00530, Pf01186	4017	ENSG00000134013.15	LOXL2	8		Canonical and Non-Canonical TGF-B signaling	Elastic fibre formation; Crosslinking of collagen fibrils	6	0	110.8	89.2	9.32	7.53	117.4	114.1	111.3	111.7	114.6	108.6	115.1	85.3	99.3	91.5	90.1	89.3	87.6
High	1.243	0.0261998	IsMasterProtein	P46976	0.33893	0.137464	0.540396	0.0159632	Glycogenin-1 OS=Homo sapiens OX=9606 GN=GYG1 PE=1 SV=4	0.001	40.364	16	6	11	6	350	39.4	5.53	6	metabolic process;transport	cytosol;extracellular;membrane;organelle lumen	catalytic activity;metal ion binding;protein binding	Pf01501	2992	ENSG00000163754.17	GYG1	3	Starch and sucrose metabolism; Metabolic pathways	Insulin Signaling; Glycogen Metabolism	Neutrophil degranulation; Glycogen storage disease type IV (GBE1); Glycogen storage disease type II (GAA); Glycogen storage disease type XV (GYG1); Glycogen breakdown (glycogenolysis); Lysosomal glycogen catabolism; Glycogen storage disease type 0 (muscle GYS1); Glycogen synthesis; Myoclonic epilepsy of Lafora	22	0	110.8	89.2	10.84	14.05	116.1	111.7	117.2	114.7	119.5	117.9	112.7	82.3	99.9	93.4	70.5	92.4	98.9
High	1.243	0.0386449	IsMasterProtein	Q9NR33	0.278548	0.108405	0.448691	0.0185708	DNA polymerase epsilon subunit 4 OS=Homo sapiens OX=9606 GN=POLE4 PE=1 SV=2	0.001	8.715	9	1	1	1	117	12.2	4.92	1	cell organization and biogenesis;cellular homeostasis;metabolic process	nucleus	catalytic activity;DNA binding;protein binding	Pf00125, Pf00808	56655	ENSG00000115350.11	POLE4	2	Pyrimidine metabolism; Purine metabolism; Nucleotide excision repair; Base excision repair; DNA replication; Metabolic pathways; HTLV-I infection		Gap-filling DNA repair synthesis and ligation in TC-NER; HDR through Homologous Recombination (HRR); Activation of the pre-replicative complex; Gap-filling DNA repair synthesis and ligation in GG-NER; Dual Incision in GG-NER; M/G1 Transition; Termination of translesion DNA synthesis; Recognition of DNA damage by PCNA-containing replication complex; DNA replication initiation; Dual incision in TC-…	43	0	110.8	89.2	6.86	14.66	110.7	113.6	120.3	96.9	106.8	111.1	101	113.7	83	99.7	71.2	101.1	89
High	1.242	0.00115645	IsMasterProtein	P78330	0.325484	0.218596	0.432371	0.000144837	Phosphoserine phosphatase OS=Homo sapiens OX=9606 GN=PSPH PE=1 SV=2	0	82.395	55	10	18	10	225	25	5.69	10	metabolic process;response to stimulus	cytoplasm;cytosol	catalytic activity;metal ion binding;protein binding	Pf00702, Pf05822, Pf11019, Pf12710, Pf13419	5723	ENSG00000146733.13	PSPH	7	Glycine, serine and threonine metabolism; Biosynthesis of amino acids; Metabolic pathways; Carbon metabolism	Trans-sulfuration and one carbon metabolism	Serine biosynthesis	9	0	110.8	89.2	3.61	8.32	114.6	105.2	109	108.6	115.2	107.2	114.4	114.6	91.2	87.5	72.2	92.2	96.6
High	1.242	0.198085	IsMasterProtein	Q96BT7-4	0.245163	0.0129514	0.477374	0.1295	Isoform 4 of Alkylated DNA repair protein alkB homolog 8 OS=Homo sapiens OX=9606 GN=ALKBH8	0.001	6.889	4	2	3	2	667	75.5	7.99	2	metabolic process;response to stimulus	cytosol;nucleus	catalytic activity;metal ion binding;protein binding;RNA binding	Pf01209, Pf03171, Pf05148, Pf05175, Pf08241, Pf08242, Pf09004, Pf12847, Pf13489, Pf13532, Pf13649, Pf13659, Pf13847	91801	ENSG00000137760.14	ALKBH8	11				0	0	110.8	89.2	17.66	5.2	119.6	113.6	110.9	113.9	117.4	124.5	111.9	62.8	94.2	95.5	82.8	94.8	90.2
High	1.242	0.306454	IsMasterProtein	Q5T3I0-3	0.204804	-0.0382185	0.447827	0.241422	Isoform 3 of G patch domain-containing protein 4 OS=Homo sapiens OX=9606 GN=GPATCH4	0.001	23.335	12	6	7	6	451	50.9	9.63	6			protein binding;RNA binding	Pf01585	54865		GPATCH4	1				0	0	110.8	89.2	9.39	23.58	103.9	104.6	100.2	95	116.4	117.3	118.3	93.8	80.3	83.1	127.5	82.5	72.3
High	1.241	0.0212074	IsMasterProtein	Q6P1N9	0.2563	0.117359	0.39524	0.00884919	Putative deoxyribonuclease TATDN1 OS=Homo sapiens OX=9606 GN=TATDN1 PE=1 SV=2	0.001	19.189	13	4	5	4	297	33.6	6.96	4	metabolic process	nucleus	catalytic activity;metal ion binding;protein binding	Pf01026	83940	ENSG00000147687.18	TATDN1	8				0	0	110.8	89.2	5.37	12.39	101.9	102.6	114	111	110.4	109.2	117.5	102.3	85.5	78.3	114	83.7	84.4
High	1.241	0.222598	IsMasterProtein	H7BXY5	0.38015	-0.0161715	0.776471	0.173031	Nexilin (Fragment) OS=Homo sapiens OX=9606 GN=NEXN PE=1 SV=1	0	25.507	10	7	8	7	576	68.9	5.06	7			protein binding	Pf00047, Pf07679, Pf13895		ENSG00000162614.18		1				0	0	110.8	89.2	37.38	28.89	92.8	91.8	97	88.6	102.9	90.5	135.4	212.4	77.9	71.6	103.9	71.1	69.5
High	1.241	0.487422	IsMasterProtein	Q9NQT8	0.209372	-0.142753	0.561497	0.440228	Kinesin-like protein KIF13B OS=Homo sapiens OX=9606 GN=KIF13B PE=1 SV=2	0.001	150.787	17	30	33	30	1826	202.7	5.88	30	cellular component movement;regulation of biological process;response to stimulus;transport	cytoplasm;cytoskeleton;cytosol	catalytic activity;motor activity;nucleotide binding;protein binding	Pf00225, Pf00498, Pf01302, Pf12423, Pf12473	23303	ENSG00000197892.12	KIF13B	8			COPI-dependent Golgi-to-ER retrograde traffic; Kinesins	8	0	110.7	89.3	21.08	38.8	96.6	98	96.4	98.6	99.2	100.5	95.5	160.7	74.9	79.4	96.2	78.4	76.1
High	1.24	5.91552e-05	IsMasterProtein	P32322-3	0.312948	0.236939	0.388957	6.73856e-06	Isoform 3 of Pyrroline-5-carboxylate reductase 1, mitochondrial OS=Homo sapiens OX=9606 GN=PYCR1	0.001	127.83	50	13	20	13	346	36	7.61	13	metabolic process;regulation of biological process;response to stimulus	mitochondrion;organelle lumen	catalytic activity;nucleotide binding;protein binding	Pf01210, Pf03807, Pf14748	5831	ENSG00000183010.16	PYCR1	17		Amino Acid metabolism; Urea cycle and metabolism of amino groups		2	0	110.7	89.3	2.47	5.44	108.7	111.7	112.7	114.3	111	107.9	106.6	113.1	85.1	87.9	95.5	90.6	91.2
High	1.239	1.42225e-05	IsMasterProtein	P51809	0.312047	0.233493	0.390601	1.00465e-05	Vesicle-associated membrane protein 7 OS=Homo sapiens OX=9606 GN=VAMP7 PE=1 SV=3	0	31.037	36	7	9	7	220	24.9	8.6	7	cell organization and biogenesis;cellular component movement;regulation of biological process;transport	cell surface;cytoplasm;endoplasmic reticulum;endosome;Golgi;membrane;vacuole	protein binding	Pf00957, Pf13774	6845	ENSG00000124333.15	VAMP7	X|Y; X	SNARE interactions in vesicular transport		Cargo recognition for clathrin-mediated endocytosis; Golgi Associated Vesicle Biogenesis; Interleukin-12 family signaling; Lysosome Vesicle Biogenesis	13	0	110.7	89.3	3.75	5.1	110.7	111	111.7	112	112	111.4	115.9	101.3	89.8	90.9	83	90.3	87.1
High	1.239	0.00138585	IsMasterProtein	Q96C86	0.305385	0.183838	0.426933	0.000859874	m7GpppX diphosphatase OS=Homo sapiens OX=9606 GN=DCPS PE=1 SV=2	0	75.92	36	11	15	11	337	38.6	6.38	11	metabolic process;regulation of biological process;response to stimulus	cytoplasm;cytosol;mitochondrion;nucleus	catalytic activity;protein binding;RNA binding	Pf05652, Pf11969	28960	ENSG00000110063.8	DCPS	11	RNA degradation		mRNA decay by 3' to 5' exoribonuclease	4	0	110.7	89.3	7.15	7.95	113.5	118	115.5	112	112.7	107.1	112.7	92.5	90.9	96.7	79.3	91.2	96.1
High	1.239	0.011618	IsMasterProtein	E7ESC6	0.265605	0.133415	0.397795	0.00493744	Exportin-7 OS=Homo sapiens OX=9606 GN=XPO7 PE=1 SV=1	0.001	159.655	27	26	29	26	1088	124	6.48	26	transport	cytoplasm;nucleus	protein binding;transporter activity	Pf03810	23039	ENSG00000130227.16	XPO7	8				0	0	110.7	89.3	6.03	11.94	105	107.5	109.4	103.5	107.3	107.4	107	124.7	86.3	84	95.9	85.5	85.9
High	1.239	0.13705	IsMasterProtein	P29083	0.214669	0.0372481	0.392091	0.0802206	General transcription factor IIE subunit 1 OS=Homo sapiens OX=9606 GN=GTF2E1 PE=1 SV=2	0	27.941	12	7	10	7	439	49.4	4.82	7	metabolic process;regulation of biological process	cytosol;nucleus	DNA binding;metal ion binding;protein binding	Pf02002, Pf08271, Pf11521	2960	ENSG00000153767.9	GTF2E1	3	Basal transcription factors; Epstein-Barr virus infection; Viral carcinogenesis	Eukaryotic Transcription Initiation	RNA polymerase II transcribes snRNA genes; RNA Polymerase II Transcription Initiation; HIV Transcription Initiation; RNA Polymerase II Transcription Pre-Initiation And Promoter Opening; RNA Polymerase II HIV Promoter Escape; RNA Polymerase II Pre-transcription Events; RNA Polymerase II Promoter Escape	20	0	110.7	89.3	2.93	17.97	109.2	107.9	106.8	104.9	110.2	107.2	100.1	108.2	84.1	87.9	118.5	81.3	78.2
High	1.235	0.000581766	IsMasterProtein	Q9GZL7	0.275202	0.187473	0.362931	0.000108	Ribosome biogenesis protein WDR12 OS=Homo sapiens OX=9606 GN=WDR12 PE=1 SV=2	0.001	96.319	33	13	20	13	423	47.7	5.9	13	cell proliferation;metabolic process;regulation of biological process;response to stimulus	nucleus	protein binding	Pf00400, Pf08154	55759	ENSG00000138442.9	WDR12	2			Major pathway of rRNA processing in the nucleolus and cytosol	4	0	110.5	89.5	6.46	3.01	111.5	110.4	110.9	108.3	112	113.2	117.2	93.3	93.2	88.7	92.8	87.6	87.9
High	1.235	0.00304278	IsMasterProtein	Q9GZP4	0.283377	0.160634	0.40612	0.00170554	PITH domain-containing protein 1 OS=Homo sapiens OX=9606 GN=PITHD1 PE=1 SV=1	0.001	14.094	15	3	3	3	211	24.2	5.74	3	response to stimulus	nucleus		Pf06201	57095	ENSG00000057757.9	PITHD1	1				0	0	110.5	89.5	7.11	9.36	101.6	105	110.3	106.8	104.4	115.8	108.1	125.9	88	95.4	82.1	83.4	85.4
High	1.235	0.0063107	IsMasterProtein	Q5T5C7	0.26481	0.145271	0.384348	0.0023743	Serine--tRNA ligase, cytoplasmic OS=Homo sapiens OX=9606 GN=SARS PE=1 SV=1	0.001	111.603	32	18	44	18	536	61.3	7.06	18	metabolic process;regulation of biological process	cytoplasm;cytosol;nucleus	catalytic activity;DNA binding;nucleotide binding;protein binding;RNA binding	Pf00587, Pf02403	6301	ENSG00000031698.12	SARS	1				0	0	110.5	89.5	8.99	5.15	110.4	107.9	113.3	112.6	110.5	119.8	113.3	86.5	87.2	84.6	100.4	90.3	90.3
High	1.235	0.00590435	IsMasterProtein	Q9H8V3-3	0.260543	0.134673	0.386414	0.0039798	Isoform 3 of Protein ECT2 OS=Homo sapiens OX=9606 GN=ECT2	0	64.024	15	16	23	16	958	108.5	8.07	16	cell organization and biogenesis;regulation of biological process;response to stimulus;transport	cytoplasm;cytosol;nucleus	enzyme regulator activity;protein binding;signal transducer activity	Pf00533, Pf00621, Pf12738	1894		ECT2	3		Gastric Cancer Network 1		1	0	110.5	89.5	8.08	7.76	113	110.3	111.7	109.6	116.1	111.2	112.6	87.8	87.5	89.8	104.4	92.7	86.3
High	1.235	0.00817429	IsMasterProtein	Q8NEM2	0.236211	0.115417	0.357006	0.00602096	SHC SH2 domain-binding protein 1 OS=Homo sapiens OX=9606 GN=SHCBP1 PE=1 SV=3	0.001	24.899	8	5	5	5	672	75.6	4.75	5	regulation of biological process;response to stimulus	cytoplasm;cytoskeleton	protein binding	Pf05048, Pf12708, Pf13229	79801	ENSG00000171241.8	SHCBP1	16				0	0	110.5	89.5	7.62	8.2	105.5	114.2	93.1	111.6	111.2	99.8	111.4	118.3	92.6	90.1	107.3	87.8	84
High	1.235	0.0355608	IsMasterProtein	Q9NQS7	0.292273	0.108615	0.475931	0.0218403	Inner centromere protein OS=Homo sapiens OX=9606 GN=INCENP PE=1 SV=3	0	82.279	15	13	16	13	918	105.4	9.44	13	cell division;cell organization and biogenesis;metabolic process	chromosome;cytoplasm;cytoskeleton;cytosol;nucleus	protein binding	Pf03941, Pf12178	3619	ENSG00000149503.12	INCENP	11			Amplification of signal from unattached kinetochores via a MAD2 inhibitory signal; Separation of Sister Chromatids; Resolution of Sister Chromatid Cohesion; RHO GTPases Activate Formins; SUMOylation of DNA replication proteins	21	0	110.5	89.5	12.44	9.78	119.1	118	113.9	109.6	113.6	114.8	116.1	77.1	97.2	94.8	73.2	91.4	89.2
High	1.234	0.00582173	IsMasterProtein	Q9BXW9	0.277015	0.151023	0.403007	0.00249224	Fanconi anemia group D2 protein OS=Homo sapiens OX=9606 GN=FANCD2 PE=1 SV=2	0	33.069	6	9	9	9	1451	164	5.88	9	cell organization and biogenesis;metabolic process;regulation of biological process;response to stimulus	chromosome;cytosol;nucleus	protein binding	Pf14631	2177	ENSG00000144554.10	FANCD2	3	Fanconi anemia pathway	miRNA Regulation of DNA Damage Response; DNA Damage Response	Fanconi Anemia Pathway; TP53 Regulates Transcription of DNA Repair Genes	10	0	110.5	89.5	9.24	5.9	111.6	116.3	117.5	117.9	110.6	109.1	108.3	86.4	83.9	94.1	82.2	89.9	90.2
High	1.234	0.130134	IsMasterProtein	H0YBJ0	0.213652	0.0317741	0.395531	0.0900616	DNA polymerase (Fragment) OS=Homo sapiens OX=9606 GN=POLB PE=1 SV=1	0	32.768	38	7	8	7	237	27.3	6.71	7	metabolic process;response to stimulus	nucleus	catalytic activity;DNA binding	Pf10391, Pf14520, Pf14791, Pf14792		ENSG00000070501.11		8				0	0	110.5	89.5	13.69	7.24	119.4	115.2	111.3	114.9	109.5	105.5	113.6	72.7	89.1	97.8	101.7	90.4	84.1
High	1.234	0.197508	IsMasterProtein	Q9Y3Z3	0.202666	0.00464235	0.40069	0.14346	Deoxynucleoside triphosphate triphosphohydrolase SAMHD1 OS=Homo sapiens OX=9606 GN=SAMHD1 PE=1 SV=2	0.001	21.832	9	6	7	6	626	72.2	7.14	6	cell organization and biogenesis;defense response;metabolic process;regulation of biological process;response to stimulus	membrane;nucleus	catalytic activity;metal ion binding;nucleotide binding;protein binding;RNA binding	Pf00536, Pf01966, Pf07647	25939	ENSG00000101347.8	SAMHD1	20			Nucleobase catabolism; Interferon alpha/beta signaling	7	0	110.5	89.5	6.9	20.71	107.7	109.1	112.5	107.3	106.3	105.1	113.3	89.6	87.1	82.1	140.4	92.4	80.8
High	1.234	0.780768	IsMasterProtein	Q9BX63	0.154693	-0.407422	0.716807	0.752612	Fanconi anemia group J protein OS=Homo sapiens OX=9606 GN=BRIP1 PE=1 SV=2	0.002	5.604	4	3	3	3	1249	140.8	6.92	3												0	0	110.5	89.5	34.19	19.74	128.2	102.2	114.9	122.1	151.6	88.3	132.4	29.9	70.2	106.2	85.5	109.2	98.5
High	1.233	0.000239594	IsMasterProtein	Q9BZE1	0.321935	0.237986	0.405883	1.44492e-05	39S ribosomal protein L37, mitochondrial OS=Homo sapiens OX=9606 GN=MRPL37 PE=1 SV=2	0.001	96.643	35	13	17	13	423	48.1	8.59	13	cell organization and biogenesis;metabolic process	membrane;mitochondrion;ribosome	RNA binding;structural molecule activity	Pf07147	51253	ENSG00000116221.15	MRPL37	1			Mitochondrial translation initiation; Mitochondrial translation elongation; Mitochondrial translation termination	6	0	110.4	89.6	2.24	6.44	113.1	113	108.4	112.5	110.6	112.1	112.4	106.3	89.7	91.5	80.9	92.6	92.5
High	1.233	0.0171662	IsMasterProtein	P10412	0.380965	0.176381	0.585548	0.00832791	Histone H1.4 OS=Homo sapiens OX=9606 GN=HIST1H1E PE=1 SV=2	0.002	210.199	58	24	192	24	219	21.9	11.03	24	cell organization and biogenesis;metabolic process;regulation of biological process	chromosome;nucleus	DNA binding;metal ion binding;nucleotide binding;protein binding;RNA binding	Pf00538	3008	ENSG00000168298.6	HIST1H1E	6		Pathways Affected in Adenoid Cystic Carcinoma	Formation of Senescence-Associated Heterochromatin Foci (SAHF); Activation of DNA fragmentation factor	11	0	110.5	89.5	12.53	15.34	105.2	109.2	106.1	107.6	108.5	108.5	110.2	147.6	86.8	89	60.7	84.6	87.5
High	1.233	0.0360462	IsMasterProtein	Q13557-12	0.279137	0.117184	0.441091	0.0138122	Isoform Delta 12 of Calcium/calmodulin-dependent protein kinase type II subunit delta OS=Homo sapiens OX=9606 GN=CAMK2D	0.001	96.999	36	15	26	15	478	54.1	7.12	15	cell differentiation;cell organization and biogenesis;cellular component movement;cellular homeostasis;metabolic process;regulation of biological process;response to stimulus	cytoplasm;cytosol;membrane;nucleus	catalytic activity;nucleotide binding;protein binding	Pf00069, Pf07714, Pf08332, Pf13474, Pf14534	817	ENSG00000145349.16	CAMK2D	4		Physiological and Pathological Hypertrophy of the Heart; MicroRNAs in cardiomyocyte hypertrophy; SRF and miRs in Smooth Muscle Differentiation and Proliferation; Cardiac Hypertrophic Response; Myometrial Relaxation and Contraction Pathways; Calcium Regulation in the Cardiac Cell		6	0	110.5	89.5	4.82	15.68	113.3	108.7	114.9	108.9	111.5	109.4	109.6	97.4	91.5	88.4	122.6	89.1	91.4
High	1.233	0.203025	IsMasterProtein	Q6P2P2	0.270227	6.07531e-05	0.540393	0.152995	Protein arginine N-methyltransferase 9 OS=Homo sapiens OX=9606 GN=PRMT9 PE=1 SV=1	0.002	5.473	3	2	2	2	845	94.4	5.25	2	metabolic process	cytoplasm	catalytic activity;protein binding	Pf02475, Pf06325, Pf08241, Pf12847, Pf13414, Pf13649, Pf13659	90826	ENSG00000164169.12	PRMT10; PRMT9	4				0	0	110.4	89.6	18.17	12.49	112.7	128.7	116.2	115.7	115.7	109.2	118.5	62.5	94	93.8	82.6	92.5	95.3
High	1.232	0.00705239	IsMasterProtein	Q9BQ69	0.329761	0.169658	0.489865	0.00412058	ADP-ribose glycohydrolase MACROD1 OS=Homo sapiens OX=9606 GN=MACROD1 PE=1 SV=2	0	73.466	36	11	20	11	325	35.5	9.51	11	metabolic process;response to stimulus	membrane;mitochondrion;nucleus	catalytic activity;protein binding	Pf00820, Pf01661	28992	ENSG00000133315.10	MACROD1	11				0	0	110.4	89.6	9.87	10.09	119.1	113.8	114.7	110.6	112.9	113.1	121.3	85.6	98.4	94.5	79.6	91.9	88.9
High	1.232	0.0428872	IsMasterProtein	C9K0C3	0.272776	0.0915475	0.454005	0.0295364	Lysocardiolipin acyltransferase 1 (Fragment) OS=Homo sapiens OX=9606 GN=LCLAT1 PE=1 SV=1	0.004	2.823	4	1	1	1	157	18.4	9.88	1	metabolic process	membrane	catalytic activity	Pf01553		ENSG00000172954.13		2				0	0	110.4	89.6	11.33	11.45	113.2	115.4	111.9	115.4	111.5	117.1	112	79.2	94.2	97.3	77.6	86.9	88.7
High	1.232	0.232289	IsMasterProtein	P13984	0.245535	-0.0138534	0.504923	0.179231	General transcription factor IIF subunit 2 OS=Homo sapiens OX=9606 GN=GTF2F2 PE=1 SV=2	0	52.287	32	10	10	10	249	28.4	9.23	10	metabolic process;regulation of biological process;response to stimulus	cytoskeleton;nucleus	catalytic activity;DNA binding;nucleotide binding;protein binding	Pf02270	2963	ENSG00000188342.11	GTF2F2	13	Basal transcription factors	Eukaryotic Transcription Initiation	Signaling by FGFR2 IIIa TM; RNA polymerase II transcribes snRNA genes; Abortive elongation of HIV-1 transcript in the absence of Tat; Tat-mediated HIV elongation arrest and recovery; Formation of HIV-1 elongation complex containing HIV-1 Tat; Formation of the HIV-1 Early Elongation Complex; mRNA Splicing - Major Pathway; FGFR2 alternative splicing; mRNA Splicing - Minor Pathway; TP53 Regulates Tr…	56	0	110.4	89.6	17.53	11.27	121.6	118.8	110	116.7	110.9	117.4	114.2	62.7	98.2	95.5	94.7	94.1	92.2
High	1.232	0.415083	IsMasterProtein	Q16831	0.197055	-0.0896188	0.483729	0.358919	Uridine phosphorylase 1 OS=Homo sapiens OX=9606 GN=UPP1 PE=1 SV=1	0.001	35.601	24	6	6	6	310	33.9	7.88	6	cell communication;metabolic process;response to stimulus	cytoplasm;cytosol	catalytic activity	Pf01048	7378	ENSG00000183696.13	UPP1	7	Metabolic pathways; Drug metabolism - other enzymes; Pyrimidine metabolism	Fluoropyrimidine Activity	Pyrimidine salvage; Pyrimidine catabolism	10	0	110.4	89.6	14.72	27.96	101.9	98	102.5	107.1	99.5	102	92.2	142.8	79.1	79.1	145.5	81.4	84.1
High	1.231	6.78682e-05	IsMasterProtein	Q9P0V3	0.287669	0.203587	0.371751	4.68265e-05	SH3 domain-binding protein 4 OS=Homo sapiens OX=9606 GN=SH3BP4 PE=1 SV=1	0.001	46.74	14	11	11	11	963	107.4	7.71	11	regulation of biological process;response to stimulus;transport	cytoplasm;membrane;nucleus	enzyme regulator activity;protein binding	Pf00018, Pf07653, Pf14604	23677	ENSG00000130147.15	SH3BP4	2				0	0	110.3	89.7	4.26	5.71	115.7	104	108.6	105.6	111.4	106.5	117	110.4	89	84.5	97.9	88.9	87.5
High	1.231	0.000190124	IsMasterProtein	Q6P6B1	0.289712	0.196042	0.383382	0.000124951	Glutamate-rich protein 5 OS=Homo sapiens OX=9606 GN=ERICH5 PE=2 SV=1	0	50.383	30	9	9	9	374	39.9	4.49	9				Pf15140	203111	ENSG00000177459.10	C8orf47; ERICH5	8				0	0	110.4	89.6	5.02	6.45	107	112.6	113.2	115	107.4	117.3	106.6	100.5	88.2	85.5	94.1	89.9	81.6
High	1.231	0.0777952	IsMasterProtein	P12931-2	0.245505	0.0697453	0.421265	0.0430745	Isoform 2 of Proto-oncogene tyrosine-protein kinase Src OS=Homo sapiens OX=9606 GN=SRC	0.001	24.097	7	4	5	4	542	60.6	7.84	4	cell communication;cell organization and biogenesis;cell proliferation;cellular component movement;defense response;metabolic process;regulation of biological process;response to stimulus;transport	cytoplasm;cytosol;endosome;membrane;mitochondrion;vacuole	catalytic activity;nucleotide binding;protein binding	Pf00017, Pf00018, Pf00069, Pf07653, Pf07714, Pf14604	6714	ENSG00000197122.11	SRC	20		Androgen receptor signaling pathway; Angiogenesis; Integrin-mediated Cell Adhesion; RANKL/RANK (Receptor activator of NFKB (ligand)) Signaling Pathway; Human Thyroid Stimulating Hormone (TSH) signaling pathway; Leptin signaling pathway; Follicle Stimulating Hormone (FSH) signaling pathway; Prolactin Signaling Pathway; Regulation of Microtubule Cytoskeleton; Signaling Pathways in Glioblastoma; AGE…	c-src mediated regulation of Cx43 function and closure of gap junctions	37	0	110.3	89.7	6.21	17.49	113.1	101.8	109.1	109.7	102.6	111.1	98.1	118.4	79.8	78.6	129.2	91.1	84.3
High	1.231	0.0796362	IsMasterProtein	Q9UJ83	0.292841	0.0719656	0.513716	0.0548643	2-hydroxyacyl-CoA lyase 1 OS=Homo sapiens OX=9606 GN=HACL1 PE=1 SV=2	0	60.957	18	11	11	11	578	63.7	7.36	11	cell organization and biogenesis;metabolic process	organelle lumen	catalytic activity;metal ion binding;protein binding	Pf00205, Pf02552, Pf02775, Pf02776	26061	ENSG00000131373.14	HACL1	3	Peroxisome		Alpha-oxidation of phytanate	6	0	110.4	89.6	14.48	11.37	113.4	118.1	111.9	119.9	112.8	118.6	116.7	71.5	95.4	94.4	86.4	96.7	90.4
High	1.231	0.102066	IsMasterProtein	K7EK20	0.2152	0.0351966	0.395203	0.0845871	Histone-arginine methyltransferase CARM1 (Fragment) OS=Homo sapiens OX=9606 GN=CARM1 PE=1 SV=1	0.003	4.558	18	1	1	1	120	12.5	6.76	1				Pf11531		ENSG00000142453.11		19				0	0	110.3	89.7	13.39	8.85	104.7	116.6	122.1	132.9	114.9	101.9	132.3	88.6	92.5	90.4		111	91.4
High	1.23	0.00402216	IsMasterProtein	O95340	0.249671	0.137581	0.361762	0.00227013	Bifunctional 3'-phosphoadenosine 5'-phosphosulfate synthase 2 OS=Homo sapiens OX=9606 GN=PAPSS2 PE=1 SV=2	0	51.304	17	9	9	9	614	69.5	8.03	9	coagulation;metabolic process	cytosol	catalytic activity;nucleotide binding	Pf01583, Pf01747, Pf13207, Pf13238, Pf13671, Pf14306	9060	ENSG00000198682.12	PAPSS2	10	Selenocompound metabolism; Sulfur metabolism; Metabolic pathways; Purine metabolism	RANKL/RANK (Receptor activator of NFKB (ligand)) Signaling Pathway; Sulfation Biotransformation Reaction	Transport and synthesis of PAPS; Defective PAPSS2 causes SEMD-PA; Metabolism of ingested H2SeO4 and H2SeO3 into H2Se	20	0	110.3	89.7	5.65	8.74	107.6	110.6	105.3	109.7	109	119	110.2	96.9	87.6	87.9	107.6	92.1	83.2
High	1.229	0.00154687	IsMasterProtein	Q9NVF7	0.352489	0.212699	0.492278	0.000835742	F-box only protein 28 OS=Homo sapiens OX=9606 GN=FBXO28 PE=1 SV=1	0.001	8.261	11	5	7	5	368	41.1	9.55	5		chromosome	protein binding	Pf00646	23219	ENSG00000143756.11	FBXO28	1				0	0	110.3	89.7	9.76	8.92	107.3	112.3	106.9	98.1	106	117.1	114.7	135	77.6	91.5	75.4	89.7	97.5
High	1.229	0.0245405	IsMasterProtein	Q9P016	0.396723	0.186077	0.60737	0.00768426	Thymocyte nuclear protein 1 OS=Homo sapiens OX=9606 GN=THYN1 PE=1 SV=1	0.001	41.368	41	9	11	9	225	25.7	9.25	9		nucleus		Pf01878	29087	ENSG00000151500.14	THYN1	11				0	0	110.3	89.7	7.31	17.02	119.9	114.9	124.6	115.4	109.3	106	116.1	98.3	93.8	97	60.6	97.3	95.1
High	1.229	0.502713	IsMasterProtein	Q8N9F7	0.189815	-0.134742	0.514372	0.447146	Lysophospholipase D GDPD1 OS=Homo sapiens OX=9606 GN=GDPD1 PE=1 SV=2	0.001	15.934	22	5	5	5	314	36.1	8.47	5	metabolic process	cytoplasm;membrane	catalytic activity;metal ion binding	Pf03009, Pf13653	284161	ENSG00000153982.10	GDPD1	17			Glycerophospholipid catabolism	5	0	110.3	89.7	11.04	34.01	94.5	95.4	97.2	110.2	103.4	106	100.7	129.9	72.5	86	139.7	84	70.7
High	1.228	0.0877893	IsMasterProtein	Q5T653	0.252949	0.0539826	0.451916	0.0655195	39S ribosomal protein L2, mitochondrial OS=Homo sapiens OX=9606 GN=MRPL2 PE=1 SV=2	0	25.895	13	5	16	5	305	33.3	11.3	5	cell organization and biogenesis;metabolic process	membrane;mitochondrion;ribosome	catalytic activity;RNA binding;structural molecule activity	Pf00181, Pf03947	51069	ENSG00000112651.11	MRPL2	6	Ribosome		Mitochondrial translation initiation; Mitochondrial translation elongation; Mitochondrial translation termination	7	0	110.2	89.8	12.11	12.31	113.3	118.8	113.3	112.6	113.7	108	113.4	77	92.7	94.4	107.5	88.2	91.2
High	1.228	0.472243	IsMasterProtein	O43852-4	0.287876	-0.181646	0.757398	0.422791	Isoform 4 of Calumenin OS=Homo sapiens OX=9606 GN=CALU	0	30.049	5	2	7	2	323	38.1	4.58	2	metabolic process	endoplasmic reticulum;extracellular;Golgi;membrane;organelle lumen	metal ion binding;protein binding	Pf13499	813	ENSG00000128595.16	CALU	7		NOTCH1 regulation of human endothelial cell calcification		1	0	110.2	89.8	25.34	22.79	130.1	123.9	119.8	118.6	118	118.9	114.8	42.3	103.4	96.5	67.9	99.6	105
High	1.227	5.68567e-05	IsMasterProtein	P30740	0.286872	0.20618	0.367564	3.20019e-05	Leukocyte elastase inhibitor OS=Homo sapiens OX=9606 GN=SERPINB1 PE=1 SV=1	0.001	148.169	45	16	41	16	379	42.7	6.28	16	regulation of biological process;transport	cytoplasm;extracellular;membrane;organelle lumen	enzyme regulator activity	Pf00079	1992	ENSG00000021355.12	SERPINB1	6	Amoebiasis		Neutrophil degranulation	4	0	110.2	89.8	5.24	3.65	110.8	108.8	112.3	110.9	113.2	116	110.8	96.7	90.8	89.3	90	92.7	92.8
High	1.227	0.00119034	IsMasterProtein	Q7L1Q6	0.302537	0.21149	0.393584	6.16904e-05	Basic leucine zipper and W2 domain-containing protein 1 OS=Homo sapiens OX=9606 GN=BZW1 PE=1 SV=1	0.002	192.149	51	23	53	23	419	48	5.92	23	metabolic process;regulation of biological process	cytoplasm;membrane	protein binding;RNA binding	Pf02020	9689	ENSG00000082153.17	BZW1	2				0	0	110.2	89.8	1.54	7.5	109.9	111.7	110.7	107.4	109.7	110.3	113.3	109.7	97.5	89.1	77.3	90.2	92.2
High	1.227	0.00249448	IsMasterProtein	Q13753	0.32954	0.215415	0.443665	0.00024329	Laminin subunit gamma-2 OS=Homo sapiens OX=9606 GN=LAMC2 PE=1 SV=2	0.001	22.575	5	6	6	6	1193	130.9	6.19	6	cell organization and biogenesis;metabolic process;regulation of biological process	extracellular;membrane	catalytic activity;motor activity	Pf00052, Pf00053, Pf01576, Pf05262, Pf05557, Pf08429, Pf12128, Pf13514	3918	ENSG00000058085.14	LAMC2	1	ECM-receptor interaction; Pathways in cancer; Focal adhesion; PI3K-Akt signaling pathway; Small cell lung cancer; Toxoplasmosis; Amoebiasis	Alpha 6 Beta 4 signaling pathway; Focal Adhesion; Focal Adhesion-PI3K-Akt-mTOR-signaling pathway; Inflammatory Response Pathway	Laminin interactions; Degradation of the extracellular matrix; MET activates PTK2 signaling; Type I hemidesmosome assembly; Anchoring fibril formation; Non-integrin membrane-ECM interactions	26	0	110.2	89.8	3.05	9.78	107.7	112.2	110.8	116.6	105.6	113.3	110.7	112.6	80.5	98.9	96.7	95.9	80.3
High	1.227	0.00640616	IsMasterProtein	Q9NX46	0.323504	0.178674	0.468334	0.00222427	ADP-ribose glycohydrolase ARH3 OS=Homo sapiens OX=9606 GN=ADPRHL2 PE=1 SV=1	0.001	10.471	10	3	3	3	363	38.9	5.07	3	response to stimulus	cytoplasm;mitochondrion;nucleus;organelle lumen	catalytic activity;metal ion binding	Pf03747	54936	ENSG00000116863.10	ADPRHL2	1			POLB-Dependent Long Patch Base Excision Repair	5	0	110.2	89.8	6.51	11.79	107	111.3	113.1	121.3	118.1	108.1	111.2	97.6	80.6	98	77.8	103.6	88.7
High	1.227	0.0105036	IsMasterProtein	P56545-2	0.257736	0.123693	0.391779	0.00672957	Isoform 2 of C-terminal-binding protein 2 OS=Homo sapiens OX=9606 GN=CTBP2	0.001	22.67	5	6	6	6	985	106.1	8.02	6	cell differentiation;metabolic process;regulation of biological process	cytosol;nucleus	catalytic activity;nucleotide binding;protein binding	Pf00389, Pf02826, Pf03154	1488	ENSG00000175029.16	CTBP2	10		Neural Crest Differentiation; Notch Signaling Pathway; Mesodermal Commitment Pathway; Wnt Signaling Pathway and Pluripotency		4	0	110.2	89.8	9.25	8.09	112.1	112	111.7	103.6	121.5	108.5	115	87.5	107	91.3	91	86.7	84.1
High	1.227	0.0760683	IsMasterProtein	Q8NBN3	0.422809	0.126531	0.719088	0.0389493	Transmembrane protein 87A OS=Homo sapiens OX=9606 GN=TMEM87A PE=1 SV=3	0.001	12.548	8	5	7	5	555	63.4	6.74	5	transport	cytosol;Golgi;membrane		Pf06814	25963	ENSG00000103978.15	TMEM87A	15				0	0	110.2	89.8	10.27	22.25	114.3	116.3	115	120.1	116.5	118	122.1	85.3	94.3	97.2	47.5	89.6	104.6
High	1.227	0.0885412	IsMasterProtein	Q14315	0.210779	0.0605114	0.361046	0.0422411	Filamin-C OS=Homo sapiens OX=9606 GN=FLNC PE=1 SV=3	0.014	488.181	31	67	107	67	2725	290.8	5.97	67	cell organization and biogenesis	cytoplasm;cytoskeleton;cytosol;membrane	protein binding	Pf00307, Pf00630	2318	ENSG00000128591.15	FLNC	7	MAPK signaling pathway; Proteoglycans in cancer; Salmonella infection; Focal adhesion		Cell-extracellular matrix interactions	7	0	110.2	89.8	1.59	15.14	105.4	105.8	105.8	106.5	106.6	106.2	107.6	110.7	85.8	83.1	118.5	87.7	88.9
High	1.226	0.0227238	IsMasterProtein	Q9BTV4	0.282476	0.118392	0.44656	0.0139117	Transmembrane protein 43 OS=Homo sapiens OX=9606 GN=TMEM43 PE=1 SV=1	0	83.966	32	12	21	12	400	44.8	8.13	12	cell organization and biogenesis	endoplasmic reticulum;Golgi;membrane;nucleus;organelle lumen	protein binding	Pf07787	79188	ENSG00000170876.7	TMEM43	3				0	0	110.2	89.8	11.13	8.48	112.5	118.4	111	111.3	114.7	117.5	113.6	80.4	90.6	95.5	92.2	91.9	92.3
High	1.225	1.0183e-07	IsMasterProtein	Q8NDI1-2	0.303011	0.250795	0.355226	1.70508e-07	Isoform 2 of EH domain-binding protein 1 OS=Homo sapiens OX=9606 GN=EHBP1	0.001	128.138	20	27	29	27	1196	136.2	5.43	27	transport	cytosol;endosome;membrane	protein binding	Pf00307, Pf10358, Pf11971, Pf12130	23301	ENSG00000115504.14	EHBP1	2				0	0	110.1	89.9	2.3	1.17	109.8	109.3	109.4	107.2	109	110.5	113.4	115	89.3	89.4	87.5	89.2	90.7
High	1.225	0.0330024	IsMasterProtein	P06746	0.325385	0.13557	0.5152	0.0142776	DNA polymerase beta OS=Homo sapiens OX=9606 GN=POLB PE=1 SV=3	0.003	3.778	5	2	2	2	335	38.2	8.95	2	cell death;defense response;metabolic process;regulation of biological process;response to stimulus	cytoplasm;nucleus	catalytic activity;DNA binding;metal ion binding;protein binding	Pf10391, Pf14520, Pf14716, Pf14791, Pf14792	5423	ENSG00000070501.11	POLB	8	Base excision repair; HTLV-I infection; Viral carcinogenesis	Nucleotide Metabolism	APEX1-Independent Resolution of AP Sites via the Single Nucleotide Replacement Pathway; POLB-Dependent Long Patch Base Excision Repair; PCNA-Dependent Long Patch Base Excision Repair; Ub-specific processing proteases; Abasic sugar-phosphate removal via the single-nucleotide replacement pathway	17	0	110.1	89.9	7.68	15.85	108.3	117.4	96.7	113.9	125.7	109.6	106.5	108	97.3	96.7	63.6	111.8	84.7
High	1.225	0.0989428	IsMasterProtein	Q5T624	0.311149	0.0612464	0.561051	0.0713657	Nuclear autoantigenic sperm protein OS=Homo sapiens OX=9606 GN=NASP PE=1 SV=1	0.003	4.253	1	1	5	1	422	45.8	4.36	1	cell organization and biogenesis;cell proliferation;metabolic process;response to stimulus;transport	cytoplasm;nucleus	protein binding	Pf00515, Pf10516, Pf13414, Pf13424	4678	ENSG00000132780.16	NASP	1				0	0	110.1	89.9	14.69	14.8	116	115.9	120.2	116	119.7	113.7	113.7	70.9	96.3	93.8	78.5	96.5	99
High	1.225	0.977586	IsMasterProtein	Q14050	0.0319708	-0.99667	1.06061	0.974163	Collagen alpha-3(IX) chain OS=Homo sapiens OX=9606 GN=COL9A3 PE=1 SV=2	0.001	16.062	6	4	4	4	684	63.6	7.68	4	cell organization and biogenesis	extracellular;organelle lumen	structural molecule activity		1299	ENSG00000092758.15	COL9A3	20	Protein digestion and absorption; ECM-receptor interaction; PI3K-Akt signaling pathway; Focal adhesion	Gastric cancer network 2	ECM proteoglycans; Collagen degradation; Integrin cell surface interactions; Assembly of collagen fibrils and other multimeric structures; Collagen chain trimerization; NCAM1 interactions; Signaling by PDGF	21	0	110.1	89.9	98.56	118.53	59.9	72.9	60.3	59.9	53.5	58.6	58.2	318.5	38.7	47.4	169.1	53.5	49.4
High	1.224	7.37558e-06	IsMasterProtein	F8W930	0.293839	0.231364	0.356315	1.70243e-06	Insulin-like growth factor 2 mRNA-binding protein 2 OS=Homo sapiens OX=9606 GN=IGF2BP2 PE=1 SV=1	0.001	149.605	33	20	27	20	605	66.7	8.46	20	regulation of biological process;transport	cytoplasm;cytoskeleton;cytosol;nucleus	protein binding;RNA binding;translation regulator activity	Pf00013, Pf00076, Pf13014, Pf13083, Pf13893, Pf14259	10644	ENSG00000073792.15	IGF2BP2	3				0	0	110.1	89.9	1.83	3.82	106.9	110.9	109.3	108.5	112.7	112.2	108.9	111.6	87.8	93.2	83.8	92.4	87.8
High	1.224	0.000292257	IsMasterProtein	Q16401	0.275047	0.189771	0.360323	8.12797e-05	26S proteasome non-ATPase regulatory subunit 5 OS=Homo sapiens OX=9606 GN=PSMD5 PE=1 SV=3	0.001	173.966	53	21	40	21	504	56.2	5.48	21	cell organization and biogenesis;metabolic process;regulation of biological process;response to stimulus;transport	cytosol;proteasome	protein binding	Pf10508	5711	ENSG00000095261.13	PSMD5	9		Proteasome Degradation; Parkin-Ubiquitin Proteasomal System pathway	Regulation of RAS by GAPs; CDT1 association with the CDC6:ORC:origin complex; Downstream TCR signaling; UCH proteinases; NIK-->noncanonical NF-kB signaling; Hh mutants that don't undergo autocatalytic processing are degraded by ERAD; SCF-beta-TrCP mediated degradation of Emi1; Cross-presentation of soluble exogenous antigens (endosomes); Separation of Sister Chromatids; Vpu mediated degradation o…	150	0	110.1	89.9	5.98	3.29	113	112.6	110.7	108.8	114.5	111.7	111.5	93.9	93.4	91.5	85.8	90	90.8
High	1.224	0.00674539	IsMasterProtein	Q9H008	0.280238	0.163273	0.397203	0.00124946	Phospholysine phosphohistidine inorganic pyrophosphate phosphatase OS=Homo sapiens OX=9606 GN=LHPP PE=1 SV=2	0.001	25.038	20	5	6	5	270	29.1	6.15	5	metabolic process	cytoplasm;cytosol;nucleus	catalytic activity;metal ion binding;protein binding;receptor activity;signal transducer activity	Pf13242, Pf13344	64077	ENSG00000107902.13	LHPP	10	Oxidative phosphorylation		Purine ribonucleoside monophosphate biosynthesis	5	0	110.1	89.9	3.23	10.42	106.1	107.8	111.5	105.3	110.4	107.8	110.5	116.4	77.1	86.2	108.6	85.2	92.3
High	1.224	0.0209093	IsMasterProtein	P31350-2	0.238104	0.117524	0.358683	0.0056167	Isoform 2 of Ribonucleoside-diphosphate reductase subunit M2 OS=Homo sapiens OX=9606 GN=RRM2	0	71.324	36	14	18	14	449	51.1	6.57	14	metabolic process;regulation of biological process	cytosol	catalytic activity;metal ion binding;protein binding	Pf00268	6241	ENSG00000171848.13	RRM2	2		Fluoropyrimidine Activity; Retinoblastoma (RB) in Cancer; Hepatitis C and Hepatocellular Carcinoma; Nucleotide Metabolism		4	0	110.1	89.9	2.32	11.7	108.4	108.3	104.9	105.7	106.2	112.8	107.9	109.6	91	84.1	97.6	90.4	86.2
High	1.222	0.528028	IsMasterProtein	M0R257	0.230782	-0.191698	0.653262	0.482112	Ras-related protein Rab-3A (Fragment) OS=Homo sapiens OX=9606 GN=RAB3A PE=1 SV=1	0.001	22.927	42	4	5	4	115	13.2	6.76	4	regulation of biological process;response to stimulus		catalytic activity;nucleotide binding	Pf00025, Pf00071, Pf08477, Pf09439		ENSG00000105649.9		19		Synaptic Vesicle Pathway		1	0	110	90	25.01	20.55	118.3	113	114.9	108	125.6	115.7	133	44.4	118.7	91.2	76.9	83.3	98.7
High	1.221	1.39619e-05	IsMasterProtein	P29084	0.301662	0.2236	0.379724	1.34063e-05	Transcription initiation factor IIE subunit beta OS=Homo sapiens OX=9606 GN=GTF2E2 PE=1 SV=1	0	84.214	47	14	20	14	291	33	9.66	14	metabolic process;regulation of biological process	cytosol;nucleus	DNA binding;protein binding;RNA binding	Pf02186	2961	ENSG00000197265.8	GTF2E2	8	Viral carcinogenesis; Basal transcription factors; Epstein-Barr virus infection	Eukaryotic Transcription Initiation	RNA polymerase II transcribes snRNA genes; RNA Polymerase II Transcription Initiation; HIV Transcription Initiation; RNA Polymerase II Transcription Pre-Initiation And Promoter Opening; RNA Polymerase II HIV Promoter Escape; RNA Polymerase II Pre-transcription Events; RNA Polymerase II Promoter Escape	20	0	110	90	4.82	3.99	114.5	113.4	109.8	118.8	103.7	111.3	109.1	103	93.2	91.4	83.3	93.2	85.7
High	1.221	0.0171319	IsMasterProtein	Q96BR5	0.286655	0.126237	0.447073	0.0109733	Cytochrome c oxidase assembly factor 7 OS=Homo sapiens OX=9606 GN=COA7 PE=1 SV=2	0.001	35.8	32	9	12	9	231	25.7	6.02	9		mitochondrion;nucleus	protein binding		65260	ENSG00000162377.5	SELRC1; COA7	1				0	0	109.9	90.1	9.23	10.53	114.5	112.1	109.7	113.9	113.4	116.6	113.4	85.2	94.2	96.4	70	91.9	100
High	1.221	0.0718084	IsMasterProtein	Q6BDS2	0.269054	0.0715267	0.466581	0.0484143	UHRF1-binding protein 1 OS=Homo sapiens OX=9606 GN=UHRF1BP1 PE=1 SV=1	0.001	47.96	7	10	11	10	1440	159.4	6.14	10			protein binding	Pf12624	54887	ENSG00000065060.16	UHRF1BP1	6				0	0	110	90	13.4	9.69	112.7	115.2	110.5	113.2	115.9	117	118	73.7	95.9	95.5	94.1	91	90.9
High	1.22	0.00848683	IsMasterProtein	F8W714	0.304848	0.160865	0.44883	0.00332745	Crossover junction endonuclease EME1 (Fragment) OS=Homo sapiens OX=9606 GN=EME1 PE=1 SV=1	0.005	2.035	4	1	1	1	171	18.5	4.92	1	metabolic process;response to stimulus	nucleus				ENSG00000154920.14		17				0	0	109.9	90.1	6.62	11.79	115.4	110.7	116.6	99.6	120.4	103.6	103.9	112.5	77.7	88.2	106.8	82.3	76
High	1.22	0.0072186	IsMasterProtein	Q8N556-2	0.250689	0.127423	0.373954	0.00452094	Isoform 2 of Actin filament-associated protein 1 OS=Homo sapiens OX=9606 GN=AFAP1	0	83.626	16	13	15	13	814	89.7	8.57	13	regulation of biological process	cytoskeleton;cytosol	protein binding	Pf00169	60312	ENSG00000196526.10	AFAP1	4				0	0	109.9	90.1	8.33	6.82	110.3	111.9	112	114.6	112.8	109.3	112.3	86.7	86	90.1	102.3	93.5	88.1
High	1.219	7.99328e-07	IsMasterProtein	A0A0D9SFK2	0.264085	0.203661	0.324508	3.65177e-06	Unconventional myosin-XVIIIa OS=Homo sapiens OX=9606 GN=MYO18A PE=1 SV=1	0.007	394.168	32	62	94	62	2038	231	6.25	62	cell differentiation;cell organization and biogenesis;cellular component movement;metabolic process;regulation of biological process;transport	cytoplasm;cytoskeleton;Golgi	catalytic activity;DNA binding;motor activity;nucleotide binding;protein binding;structural molecule activity;transporter activity	Pf00038, Pf00063, Pf00595, Pf00769, Pf01496, Pf01576, Pf02463, Pf02841, Pf03962, Pf04111, Pf04156, Pf04502, Pf05483, Pf05557, Pf05622, Pf05701, Pf05911, Pf06008, Pf06160, Pf06785, Pf06818, Pf07111, Pf07888, Pf08286, Pf09726, Pf09728, Pf09731, Pf09789, Pf10174, Pf12128, Pf12252, Pf12718, Pf13514, Pf13851, Pf14643, Pf14662, Pf14992, Pf15066, Pf15070, Pf15397		ENSG00000196535.15		17				0	0	109.9	90.1	2.91	2.64	108.4	110.7	112.2	110.3	110.5	110.9	107.9	102.1	91.6	89.3	95.6	91.1	87.5
High	1.218	0.00129748	IsMasterProtein	Q6NUQ4	0.242371	0.154352	0.330389	0.000369929	Transmembrane protein 214 OS=Homo sapiens OX=9606 GN=TMEM214 PE=1 SV=2	0.001	93.073	19	13	20	13	689	77.1	9.14	13	cell death	cytosol;endoplasmic reticulum;Golgi;membrane		Pf10151	54867	ENSG00000119777.18	TMEM214	2				0	0	109.8	90.2	3.02	7.09	108.2	104.3	112	108.8	111	109.5	109.9	102.5	88.1	93.6	105.7	89.4	89
High	1.218	0.0718084	IsMasterProtein	Q92804	0.418944	0.141914	0.695974	0.0288627	TATA-binding protein-associated factor 2N OS=Homo sapiens OX=9606 GN=TAF15 PE=1 SV=1	0.001	128.276	49	19	36	19	592	61.8	8.02	19	regulation of biological process	cytoplasm;nucleus	DNA binding;metal ion binding;protein binding;RNA binding	Pf00076, Pf00641, Pf13893, Pf14259	8148	ENSG00000270647.5; ENSG00000276833.2	TAF15	17; CHR_HSCHR17_7_CTG4	Transcriptional misregulation in cancer; Basal transcription factors			2	0	109.8	90.2	29.25	6.66	162.9	176.4	96.7	96.1	106.1	99.2	104.1	85.8	86	82.7	78.3	77.8	80.6
High	1.217	0.0955091	IsMasterProtein	Q96MG7	0.237832	0.0473077	0.428356	0.0707206	Non-structural maintenance of chromosomes element 3 homolog OS=Homo sapiens OX=9606 GN=NSMCE3 PE=1 SV=1	0.001	18.993	11	3	3	3	304	34.3	9.28	3	metabolic process;regulation of biological process;response to stimulus	chromosome;cytoplasm;nucleus	protein binding	Pf01454	56160	ENSG00000185115.5; ENSG00000282130.1	NDNL2; NSMCE3	15; CHR_HSCHR15_4_CTG8			SUMOylation of DNA damage response and repair proteins	5	0	109.8	90.2	11.19	15.1	108.8	116.7	113.1	117.2	90	99	95.2	124.4	84.5	93.3	74.3	90.2	92.1
High	1.217	0.110508	IsMasterProtein	Q9NUQ2	0.203106	0.0327407	0.373471	0.0848809	1-acyl-sn-glycerol-3-phosphate acyltransferase epsilon OS=Homo sapiens OX=9606 GN=AGPAT5 PE=1 SV=3	0.001	9.48	10	3	3	3	364	42	9.1	3	cell differentiation;metabolic process	endoplasmic reticulum;membrane;mitochondrion;nucleus	catalytic activity;protein binding	Pf01553	55326	ENSG00000155189.11	AGPAT5	8	Glycerolipid metabolism; Metabolic pathways; Phospholipase D signaling pathway; Glycerophospholipid metabolism	Triacylglyceride Synthesis	Synthesis of PA	10	0	109.8	90.2	9.33	13.9	101.3	115.1	114	98.3	116.2	113.6	107.8	88.4	94.8	88.5	121.8	89.1	75.9
High	1.217	0.836202	IsMasterProtein	Q96HY7	0.0951897	-0.360165	0.550544	0.81724	Probable 2-oxoglutarate dehydrogenase E1 component DHKTD1, mitochondrial OS=Homo sapiens OX=9606 GN=DHTKD1 PE=1 SV=2	0	59.651	15	12	15	12	919	103	6.93	12	cell differentiation;metabolic process	cytosol;mitochondrion;organelle lumen	catalytic activity	Pf00676, Pf02779	55526	ENSG00000181192.11	DHTKD1	10		Integrated Breast Cancer Pathway	Glyoxylate metabolism and glycine degradation	4	0	109.8	90.2	28.36	47.86	93.1	88.6	92.8	84.8	92.9	93.9	89.3	171.1	71.2	72	141.4	75.3	76.1
High	1.217	0.921929	IsMasterProtein	Q92686	0.0568836	-0.469424	0.583192	0.911903	Neurogranin OS=Homo sapiens OX=9606 GN=NRGN PE=1 SV=1	0.003	4.53	13	1	1	1	78	7.6	7.87	1	metabolic process;regulation of biological process;response to stimulus	cytoplasm;membrane;nucleus	catalytic activity;protein binding	Pf00612	4900	ENSG00000154146.12	NRGN	11				0	0	109.8	90.2	8.84	79.57	88.5	93.1	94.2	88.1	87.6	97.7	92	113	63.3	75.2	312.8	76.9	72.1
High	1.216	0.00594733	IsMasterProtein	A0A087WXM8	0.237926	0.135901	0.33995	0.00156243	Basal cell adhesion molecule OS=Homo sapiens OX=9606 GN=BCAM PE=1 SV=1	0.001	171.052	36	18	28	18	588	63.7	6.1	18	regulation of biological process;response to stimulus	extracellular;membrane	protein binding;receptor activity;signal transducer activity	Pf00047, Pf07679, Pf07686, Pf08205, Pf13895, Pf13927	4059	ENSG00000187244.10	BCAM	19				0	0	109.7	90.3	3.03	8.72	107.9	110.6	109.3	110.6	104.4	108.6	102	111.3	83	91.5	104.2	93.5	87.3
High	1.216	0.0650632	IsMasterProtein	Q53HL2	0.219066	0.0691823	0.368949	0.0345837	Borealin OS=Homo sapiens OX=9606 GN=CDCA8 PE=1 SV=2	0	34.75	32	8	10	8	280	31.3	9.86	8	cell division;cell organization and biogenesis;metabolic process	chromosome;cytoplasm;cytoskeleton;cytosol;nucleus	protein binding	Pf10444, Pf10512	55143	ENSG00000134690.10	CDCA8	1			Amplification of signal from unattached kinetochores via a MAD2 inhibitory signal; Separation of Sister Chromatids; Resolution of Sister Chromatid Cohesion; RHO GTPases Activate Formins; SUMOylation of DNA replication proteins	21	0	109.7	90.3	4.96	14.26	101	106.9	108.5	105.5	109.2	103.2	104.9	118.6	83.4	86.4	117.8	88.3	83.5
High	1.216	0.657917	IsMasterProtein	Q6P4F2	0.1426	-0.205822	0.491021	0.617453	Ferredoxin-2, mitochondrial OS=Homo sapiens OX=9606 GN=FDX2 PE=1 SV=2	0.001	15.556	14	2	2	2	186	19.9	5.54	2												0	0	109.7	90.3	9.23	41.47	99	105.1	110.2	86.2	101.1	97.1	102.1	118.3	75.4	80	192.6	87.3	74.4
High	1.216	0.854647	IsMasterProtein	P19623	0.079034	-0.339914	0.497982	0.838919	Spermidine synthase OS=Homo sapiens OX=9606 GN=SRM PE=1 SV=1	0.001	24.95	27	6	6	6	302	33.8	5.49	6	metabolic process	cytosol	catalytic activity;protein binding	Pf01564	6723	ENSG00000116649.9	SRM	1	Metabolic pathways; Arginine and proline metabolism; Glutathione metabolism; Cysteine and methionine metabolism; beta-Alanine metabolism	Amino Acid metabolism; Nucleotide Metabolism; Urea cycle and metabolism of amino groups	Metabolism of polyamines	11	0	109.7	90.3	13.29	52.87	95.3	92.4	99.3	95.7	93.8	94.9	89.2	130.6	70.1	81.4	228.6	91.1	74.6
High	1.215	1.22425e-05	IsMasterProtein	Q9UKN8	0.278928	0.213109	0.344748	4.97025e-06	General transcription factor 3C polypeptide 4 OS=Homo sapiens OX=9606 GN=GTF3C4 PE=1 SV=2	0.001	125.059	25	20	27	20	822	91.9	6.65	20	cell organization and biogenesis;metabolic process;regulation of biological process	mitochondrion;nucleus	catalytic activity;DNA binding;enzyme regulator activity;protein binding	Pf12657, Pf12660	9329	ENSG00000125484.11	GTF3C4	9			RNA Polymerase III Abortive And Retractive Initiation; RNA Polymerase III Transcription Initiation From Type 1 Promoter; RNA Polymerase III Transcription Initiation From Type 2 Promoter	6	0	109.7	90.3	4.06	2.23	110.5	109.5	107.4	110.5	111.9	114.5	113	100	91.3	87.9	93.3	90.6	91.6
High	1.215	7.00661e-05	IsMasterProtein	Q9P2P6	0.296786	0.208849	0.384723	5.26871e-05	StAR-related lipid transfer protein 9 OS=Homo sapiens OX=9606 GN=STARD9 PE=1 SV=3	0.001	12.41	1	5	12	5	4700	516	6.32	5	cell organization and biogenesis;cellular component movement;metabolic process	cytoplasm;cytoskeleton;nucleus	catalytic activity;motor activity;nucleotide binding;protein binding	Pf00225, Pf00498, Pf01852	57519	ENSG00000159433.11	STARD9	15				0	0	109.7	90.3	4.96	5.76	107.3	109.8	105.9	116.1	107.9	106.8	107	121.1	87.5	97.8	83.8	84.4	86.6
High	1.215	0.000373985	IsMasterProtein	A0A087WVP4	0.310229	0.202802	0.417656	0.00024329	Smoothelin OS=Homo sapiens OX=9606 GN=SMTN PE=1 SV=1	0.001	98.752	17	16	21	16	971	104.8	8.73	16		cytoplasm;cytoskeleton	protein binding;structural molecule activity	Pf00307, Pf11971, Pf12510	6525	ENSG00000183963.18	SMTN	22				0	0	109.7	90.3	7.51	6.89	106.8	107.5	106.4	106.1	107.3	110.4	110.3	130.9	82.9	87.7	92.2	86.6	83.8
High	1.215	0.00164287	IsMasterProtein	P07686	0.278555	0.166674	0.390437	0.000912666	Beta-hexosaminidase subunit beta OS=Homo sapiens OX=9606 GN=HEXB PE=1 SV=3	0.002	219.776	39	22	57	22	556	63.1	6.76	22	cell organization and biogenesis;cellular component movement;cellular homeostasis;metabolic process;regulation of biological process;reproduction;response to stimulus;transport	extracellular;membrane;organelle lumen;vacuole	catalytic activity;protein binding	Pf00728, Pf14845	3074		HEXB	5	Glycosaminoglycan degradation; Other glycan degradation; Glycosphingolipid biosynthesis - ganglio series; Metabolic pathways; Glycosphingolipid biosynthesis - globo and isoglobo series; Amino sugar and nucleotide sugar metabolism; Lysosome		Neutrophil degranulation; CS/DS degradation; Glycosphingolipid metabolism; Hyaluronan uptake and degradation; Keratan sulfate degradation	22	0	109.7	90.3	6.39	8.66	109.7	106.1	108.3	109.5	106.2	105.5	104.9	126.3	83.6	89.3	93.7	88.3	87.2
High	1.215	0.127571	IsMasterProtein	P34741	0.252572	0.0339626	0.471181	0.0954745	Syndecan-2 OS=Homo sapiens OX=9606 GN=SDC2 PE=1 SV=2	0.001	9.118	11	3	7	3	201	22.1	4.86	3	cell differentiation;cell organization and biogenesis;cellular component movement;metabolic process;regulation of biological process;response to stimulus	cell surface;membrane;organelle lumen	protein binding	Pf01034	6383	ENSG00000169439.11	SDC2	8	Malaria; Cell adhesion molecules (CAMs); Proteoglycans in cancer	miRNA targets in ECM and membrane receptors	Post-translational protein phosphorylation; Regulation of Insulin-like Growth Factor (IGF) transport and uptake by Insulin-like Growth Factor Binding Proteins (IGFBPs); Defective B4GALT7 causes EDS, progeroid type; Retinoid metabolism and transport; Defective EXT2 causes exostoses 2; Syndecan interactions; Defective EXT1 causes exostoses 1, TRPS2 and CHDS; Signaling by GPCR; HS-GAG biosynthesis; …	39	0	109.7	90.3	14.63	11.7	113	115	118.4	114.6	109.5	107.2	122.7	71.4	102.3	97.9	84.9	89.7	98.2
High	1.214	0.00324575	IsMasterProtein	Q9P2J5	0.251351	0.153819	0.348882	0.000690658	Leucine--tRNA ligase, cytoplasmic OS=Homo sapiens OX=9606 GN=LARS PE=1 SV=2	0.005	323.531	34	38	54	38	1176	134.4	7.3	38	cell communication;cell organization and biogenesis;metabolic process;regulation of biological process;response to stimulus;transport	cytoplasm;cytosol;endoplasmic reticulum;vacuole	catalytic activity;enzyme regulator activity;nucleotide binding;protein binding	Pf00133, Pf01406, Pf08264, Pf09334	51520	ENSG00000133706.17	LARS	5	Aminoacyl-tRNA biosynthesis		Cytosolic tRNA aminoacylation; SeMet incorporation into proteins	9	0	109.7	90.3	7.55	2.92	112.3	110.3	110.2	105.7	114.2	111.4	116.2	90	95.7	92.1	93.1	88.2	89.9
High	1.214	0.0599152	IsMasterProtein	Q9UFM8	0.264649	0.0761455	0.453153	0.0420672	Neuroplastin (Fragment) OS=Homo sapiens OX=9606 GN=NPTN PE=1 SV=2	0	31.629	10	3	3	3	308	34.8	7.72	3	cellular homeostasis;regulation of biological process;response to stimulus	cell surface	protein binding	Pf00047, Pf07679, Pf07686, Pf13895, Pf13927	27020	ENSG00000156642.16	NPTN	15				0	0	109.7	90.3	12.71	15.52	104.1	100.4	105	101.5	100.6	114.2	104.6	141.5	85.3	86.7	99	85.4	81
High	1.214	0.264202	IsMasterProtein	Q8N357	0.195737	-0.0267131	0.418187	0.216831	Solute carrier family 35 member F6 OS=Homo sapiens OX=9606 GN=SLC35F6 PE=1 SV=1	0.001	7.174	7	4	4	4	371	40.2	6.93	4	regulation of biological process;transport	cytosol;membrane;mitochondrion;vacuole	protein binding;transporter activity	Pf00892, Pf04142	54978	ENSG00000213699.8	C2orf18; SLC35F6	2				0	0	109.7	90.3	12.9	18.9	99.4	123.5	110.4	107.9	89.3	126.6	90.4	104.1	86.7	89.8	111.4	84.3	77.2
High	1.213	0.273635	IsMasterProtein	Q99653	0.218047	-0.0316447	0.467738	0.220728	Calcineurin B homologous protein 1 OS=Homo sapiens OX=9606 GN=CHP1 PE=1 SV=3	0.001	44.585	30	6	11	6	195	22.4	5.1	6	cell organization and biogenesis;cellular homeostasis;metabolic process;regulation of biological process;response to stimulus;transport	cytoplasm;cytoskeleton;cytosol;endoplasmic reticulum;membrane;nucleus	enzyme regulator activity;metal ion binding;protein binding;transporter activity	Pf00036, Pf12174, Pf13405, Pf13499, Pf13833	11261	ENSG00000187446.11	CHP1	15		Alzheimers Disease; T-Cell antigen Receptor (TCR) pathway during Staphylococcus aureus infection	Hyaluronan uptake and degradation	7	0	109.6	90.4	16.31	12.31	114.3	116.2	113.2	115	115.6	111.1	113.6	64.6	92.6	94.3	87.9	100.1	93.6
High	1.212	0.000478205	IsMasterProtein	P08670	0.253486	0.174701	0.33227	8.32276e-05	Vimentin OS=Homo sapiens OX=9606 GN=VIM PE=1 SV=4	0.016	515.128	79	38	196	38	466	53.6	5.12	38	cell differentiation;cell organization and biogenesis;cellular component movement;metabolic process;regulation of biological process;response to stimulus	cytoplasm;cytoskeleton;cytosol;membrane	protein binding;RNA binding;structural molecule activity	Pf00038, Pf04111, Pf04156, Pf04732, Pf05622, Pf10186	7431	ENSG00000026025.15	VIM	10	Epstein-Barr virus infection; MicroRNAs in cancer	Allograft Rejection; Spinal Cord Injury; Primary Focal Segmental Glomerulosclerosis FSGS; Apoptosis-related network due to altered Notch3 in ovarian cancer; Striated Muscle Contraction; TGF-B Signaling in Thyroid Cells for Epithelial-Mesenchymal Transition; T-Cell antigen Receptor (TCR) Signaling Pathway	Interleukin-4 and 13 signaling; Caspase-mediated cleavage of cytoskeletal proteins; Striated Muscle Contraction	20	0	109.6	90.4	5.71	2.31	108.4	113.5	110.7	111.3	106.2	115.1	110.3	95	91.4	90.8	88.3	92.2	91
High	1.212	0.000817791	IsMasterProtein	Q9HC36	0.287714	0.184615	0.390813	0.000326518	rRNA methyltransferase 3, mitochondrial OS=Homo sapiens OX=9606 GN=MRM3 PE=1 SV=2	0	59.033	27	13	16	13	420	47	8.73	13	metabolic process	mitochondrion;organelle lumen	catalytic activity;protein binding;RNA binding	Pf00588, Pf08032	55178	ENSG00000171861.10	RNMTL1; MRM3	17			rRNA modification in the mitochondrion	4	0	109.6	90.4	4.96	7.87	110	116.8	111	118.8	105.5	107.5	104.6	104.7	78.8	92.6	90.3	92.2	86.7
High	1.212	0.0105372	IsMasterProtein	Q9BX66-5	0.236494	0.114024	0.358964	0.00656337	Isoform 5 of Sorbin and SH3 domain-containing protein 1 OS=Homo sapiens OX=9606 GN=SORBS1	0	87.979	16	15	19	15	1004	111.7	6.29	15	cell organization and biogenesis;regulation of biological process;response to stimulus;transport	cytosol;membrane;nucleus	protein binding	Pf00018, Pf02208, Pf07653, Pf14604	10580	ENSG00000095637.21	SORBS1	10		Integrin-mediated Cell Adhesion; PPAR signaling pathway; Insulin Signaling		3	0	109.6	90.4	8.59	6.34	113	112.2	116	112.6	111	105.2	109.6	86.6	93.9	93.6	101.8	94.1	88.5
High	1.212	0.286361	IsMasterProtein	O15126	0.166081	-0.0280638	0.360226	0.232845	Secretory carrier-associated membrane protein 1 OS=Homo sapiens OX=9606 GN=SCAMP1 PE=1 SV=2	0	31.415	27	6	7	6	338	37.9	7.42	6	transport	endosome;Golgi;membrane	protein binding	Pf04144	9522	ENSG00000085365.17	SCAMP1	5			Neutrophil degranulation	3	0	109.6	90.4	13.96	9.42	113.1	114.2	109.2	108.3	110.9	111.9	111.5	69.8	93.9	92.5	115.1	88	87.7
High	1.211	1.76295e-06	IsMasterProtein	Q03701	0.265679	0.201982	0.329376	6.04355e-06	CCAAT/enhancer-binding protein zeta OS=Homo sapiens OX=9606 GN=CEBPZ PE=1 SV=3	0.001	165.997	26	25	35	25	1054	120.9	5.94	25	metabolic process;regulation of biological process	nucleus	DNA binding;RNA binding	Pf03914	10153	ENSG00000115816.14	CEBPZ	2		Gastric cancer network 2		1	0	109.5	90.5	3.18	3.16	104.6	113.5	110.8	113.6	106.2	106.6	107.1	111	88.6	91.3	97	92.2	87.9
High	1.211	6.2354e-05	IsMasterProtein	A0A087WT80	0.27388	0.196687	0.351073	3.22699e-05	1-phosphatidylinositol 4,5-bisphosphate phosphodiesterase OS=Homo sapiens OX=9606 GN=PLCB1 PE=1 SV=1	0	73.956	15	16	17	16	1136	129.6	6.02	16	metabolic process;regulation of biological process;response to stimulus	cytoplasm;nucleus	catalytic activity;metal ion binding;protein binding;signal transducer activity	Pf00168, Pf00387, Pf00388, Pf08703, Pf09279		ENSG00000182621.17		20		AMP-activated Protein Kinase (AMPK) Signaling; Alzheimers Disease; Endothelin Pathways; Cell-type Dependent Selectivity of CCK2R Signaling; Chemokine signaling pathway; GPR40 PATHWAY		6	0	109.6	90.4	5.21	3.28	115.8	111.1	114.2	110.2	115.4	103.8	104.6	101	90.9	87.9	94.6	91.9	93.2
High	1.211	0.0053174	IsMasterProtein	Q53H12	0.279518	0.149668	0.409368	0.00292462	Acylglycerol kinase, mitochondrial OS=Homo sapiens OX=9606 GN=AGK PE=1 SV=2	0	75.338	28	11	20	11	422	47.1	8.09	11	cell organization and biogenesis;metabolic process;transport	cytosol;membrane;mitochondrion	catalytic activity;nucleotide binding	Pf00781	55750	ENSG00000006530.15	AGK	7	Metabolic pathways; Glycerolipid metabolism		Signaling by BRAF and RAF fusions; Glycerophospholipid biosynthesis	10	0	109.6	90.4	7.61	10.5	109.4	106.5	112	101.9	106.3	103.7	107.9	128.6	84.8	83.1	87.7	89.3	91
High	1.211	0.284715	IsMasterProtein	P78536	0.218572	-0.0292096	0.466355	0.215724	Disintegrin and metalloproteinase domain-containing protein 17 OS=Homo sapiens OX=9606 GN=ADAM17 PE=1 SV=1	0	51.869	15	13	16	13	824	93	5.76	13	cell differentiation;cellular component movement;defense response;metabolic process;regulation of biological process;response to stimulus	cell surface;cytoplasm;cytoskeleton;cytosol;membrane	catalytic activity;metal ion binding;protein binding	Pf00200, Pf01421, Pf01562, Pf13574, Pf13582, Pf13583, Pf13688	6868	ENSG00000151694.12	ADAM17	2	Epithelial cell signaling in Helicobacter pylori infection; Alzheimer's disease; Notch signaling pathway	Alzheimers Disease; Brain-Derived Neurotrophic Factor (BDNF) signaling pathway; Notch Signaling Pathway; Copper homeostasis; Notch Signaling Pathway	Collagen degradation; Activated NOTCH1 Transmits Signal to the Nucleus; Constitutive Signaling by NOTCH1 t(7;9)(NOTCH1:M1580_K2555) Translocation Mutant; Regulated proteolysis of p75NTR; Release of Hh-Np from the secreting cell; Constitutive Signaling by NOTCH1 HD+PEST Domain Mutants; TNF signaling; Constitutive Signaling by NOTCH1 PEST Domain Mutants; Nuclear signaling by ERBB4; Constitutive Sig…	41	0	109.5	90.5	9.15	27.47	107.9	106.7	100.7	103	100.2	101.6	101.9	129.6	78.6	84.1	97.5	88.7	79.6
High	1.21	0.0115299	IsMasterProtein	Q96HE9	0.231636	0.110229	0.353044	0.00708377	Proline-rich protein 11 OS=Homo sapiens OX=9606 GN=PRR11 PE=1 SV=1	0.001	21.119	19	7	8	7	360	40.1	10.11	7	regulation of biological process	cytoplasm;membrane;nucleus			55771	ENSG00000068489.12	PRR11	17				0	0	109.5	90.5	5.99	9.62	106.6	109.5	106.2	116.2	108	107.8	114.2	94.6	84.2	87.6	108.7	95.9	85.7
High	1.21	0.0678966	IsMasterProtein	P61026	0.352082	0.100869	0.603294	0.0423981	Ras-related protein Rab-10 OS=Homo sapiens OX=9606 GN=RAB10 PE=1 SV=1	0	74.098	56	13	21	13	200	22.5	8.38	13	cell differentiation;cell organization and biogenesis;regulation of biological process;response to stimulus;transport	cytosol;endoplasmic reticulum;endosome;Golgi;membrane	catalytic activity;nucleotide binding;protein binding	Pf00025, Pf00071, Pf04670, Pf08477	10890	ENSG00000084733.10	RAB10	2	AMPK signaling pathway; Endocytosis	Focal Adhesion-PI3K-Akt-mTOR-signaling pathway	Translocation of GLUT4 to the plasma membrane; Neutrophil degranulation; RAB GEFs exchange GTP for GDP on RABs; RAB geranylgeranylation	14	0	109.5	90.5	12.03	17.91	115.1	115.8	113	113	118	113.3	125.3	80	101.1	93.1	56.9	91.5	98.4
High	1.21	0.0577288	IsMasterProtein	Q96NY7	0.207273	0.0577119	0.356834	0.0446681	Chloride intracellular channel protein 6 OS=Homo sapiens OX=9606 GN=CLIC6 PE=2 SV=3	0.001	20.888	6	4	14	4	704	73	4.37	4	metabolic process;regulation of biological process;transport	cytoplasm;membrane;nucleus	catalytic activity;protein binding;transporter activity	Pf00043, Pf13409, Pf13410, Pf13417, Pf14497	54102	ENSG00000159212.12	CLIC6	21				0	0	109.5	90.5	9.76	9.65	108	111.2	112	111	102.3	116	113.8	83.4	85.1	91	111.7	92.6	95.1
High	1.21	0.276101	IsMasterProtein	H7C487	0.268152	-0.0410573	0.577362	0.224586	Oxysterol-binding protein (Fragment) OS=Homo sapiens OX=9606 GN=OSBPL10 PE=1 SV=1	0.001	6.237	4	2	2	2	538	60.3	6.86	2	transport			Pf01237		ENSG00000144645.13		3				0	0	109.5	90.5	18.37	18.27	123.4	116.8	124.1	106.2	122.8	101.9	115.7	63.9	110.7	97.8	81.4	101.6	95.7
High	1.209	0.0209703	IsMasterProtein	P30837	0.308635	0.131955	0.485316	0.0127159	Aldehyde dehydrogenase X, mitochondrial OS=Homo sapiens OX=9606 GN=ALDH1B1 PE=1 SV=3	0.001	108.027	35	16	28	16	517	57.2	6.8	16	metabolic process	mitochondrion;organelle lumen	catalytic activity;nucleotide binding	Pf00171	219		ALDH1B1	9	Valine, leucine and isoleucine degradation; Histidine metabolism; Pentose and glucuronate interconversions; beta-Alanine metabolism; Metabolic pathways; Fatty acid degradation; Pyruvate metabolism; Tryptophan metabolism; Ascorbate and aldarate metabolism; Glycerolipid metabolism; Arginine and proline metabolism; Lysine degradation; Glycolysis / Gluconeogenesis		Ethanol oxidation	17	0	109.5	90.5	9.49	12.34	117.3	112.3	114.5	112.4	114.7	111.5	116.4	85.1	90.7	96.9	68.8	93.8	97.1
High	1.209	0.0264868	IsMasterProtein	P41223	0.355174	0.14254	0.567807	0.0166399	Protein BUD31 homolog OS=Homo sapiens OX=9606 GN=BUD31 PE=1 SV=2	0	55.207	44	7	13	7	144	17	8.82	7	cell organization and biogenesis;metabolic process;regulation of biological process	nucleus;spliceosomal complex	catalytic activity;protein binding	Pf01125	8896	ENSG00000106245.10	BUD31	7	Spliceosome		mRNA Splicing - Major Pathway	5	0	109.5	90.5	15.44	14.67	99.9	124	100.4	132.1	105.3	139.7	105.7	91.4	72.4	86.4	113.8	90.8	76.9
High	1.208	0.000112117	IsMasterProtein	P08581	0.241746	0.165113	0.318379	0.000102521	Hepatocyte growth factor receptor OS=Homo sapiens OX=9606 GN=MET PE=1 SV=4	0.001	102.693	12	13	15	13	1390	155.4	7.33	13	cell organization and biogenesis;cell proliferation;metabolic process;regulation of biological process;response to stimulus	cell surface;extracellular;membrane	catalytic activity;nucleotide binding;protein binding;receptor activity;signal transducer activity	Pf00069, Pf01403, Pf01437, Pf01833, Pf07714	4233	ENSG00000105976.14	MET	7	Rap1 signaling pathway; Ras signaling pathway; Central carbon metabolism in cancer; Transcriptional misregulation in cancer; Focal adhesion; Renal cell carcinoma; Axon guidance; Cytokine-cytokine receptor interaction; Bacterial invasion of epithelial cells; Endocytosis; Proteoglycans in cancer; EGFR tyrosine kinase inhibitor resistance; PI3K-Akt signaling pathway; Pathways in cancer; MicroRNAs in…	Signaling Pathways in Glioblastoma; Extracellular vesicle-mediated signaling in recipient cells; Focal Adhesion; Signaling of Hepatocyte Growth Factor Receptor; TGF-beta Signaling Pathway; Focal Adhesion-PI3K-Akt-mTOR-signaling pathway	MET Receptor Activation; MET activates PTK2 signaling; PI5P, PP2A and IER3 Regulate PI3K/AKT Signaling; MET activates RAP1 and RAC1; MET activates RAS signaling; MET receptor recycling; MET activates PTPN11; Negative regulation of MET activity; MET interacts with TNS proteins; Sema4D mediated inhibition of cell attachment and migration; MET activates STAT3; Constitutive Signaling by Aberrant PI3K…	62	0	109.4	90.6	4.9	3.54	105.5	109.3	110.9	111.5	114.8	107.1	110.8	97.2	88	89	90.2	91.9	89.1
High	1.208	0.0072368	IsMasterProtein	O43252	0.22184	0.118899	0.32478	0.00289799	Bifunctional 3'-phosphoadenosine 5'-phosphosulfate synthase 1 OS=Homo sapiens OX=9606 GN=PAPSS1 PE=1 SV=2	0.001	96.972	19	12	16	12	624	70.8	6.86	12	metabolic process	cytosol	catalytic activity;nucleotide binding;protein binding	Pf01583, Pf01747, Pf02223, Pf08433, Pf13207, Pf13238, Pf13671, Pf14306	9061	ENSG00000138801.8	PAPSS1	4	Metabolic pathways; Selenocompound metabolism; Sulfur metabolism; Purine metabolism	Sulfation Biotransformation Reaction	Transport and synthesis of PAPS; Signaling by BRAF and RAF fusions; Metabolism of ingested H2SeO4 and H2SeO3 into H2Se	19	0	109.4	90.6	3.71	9.01	106.3	110.5	107.8	111.9	108.8	110.6	99.5	104.9	88.4	89.3	112.4	89.9	90.4
High	1.208	0.0284206	IsMasterProtein	Q6GMV3	0.339048	0.135507	0.54259	0.0169248	Putative peptidyl-tRNA hydrolase PTRHD1 OS=Homo sapiens OX=9606 GN=PTRHD1 PE=1 SV=1	0.001	18.879	39	4	7	4	140	15.8	9.1	4			catalytic activity		391356	ENSG00000184924.5	PTRHD1	2				0	0	109.4	90.6	10.89	14.44	122.6	111.3	114.4	112.6	108.7	111.5	125.5	85.1	95.7	92.6	74.7	96.1	102.1
High	1.208	0.0686516	IsMasterProtein	H3BLT4	0.301098	0.0896615	0.512535	0.0393566	Baculoviral IAP repeat-containing protein 5 OS=Homo sapiens OX=9606 GN=BIRC5 PE=1 SV=1	0.001	24.106	22	2	2	2	165	18.6	6.21	2	cell death;cell division;cell organization and biogenesis;metabolic process;regulation of biological process	chromosome;cytoplasm;cytosol;nucleus	catalytic activity;enzyme regulator activity;metal ion binding;protein binding	Pf00653	332	ENSG00000089685.14	BIRC5	17		Interleukin-11 Signaling Pathway; Apoptosis; Apoptosis-related network due to altered Notch3 in ovarian cancer; Rac1/Pak1/p38/MMP-2 pathway; Photodynamic therapy-induced HIF-1 survival signaling; Photodynamic therapy-induced NF-kB survival signaling; Hepatitis C and Hepatocellular Carcinoma; IL-4 Signaling Pathway		8	0	109.4	90.6	9.21	17.01	113	110.8	102.5	110.8	105.3	117.2	126.8	92.8	80.9	101.6	61.8	109.9	95.6
High	1.207	0.00215143	IsMasterProtein	E9PHV5	0.26274	0.152117	0.373362	0.00134729	Protein ITPRID2 OS=Homo sapiens OX=9606 GN=ITPRID2 PE=1 SV=1	0.001	123.792	16	20	24	20	1237	136.1	5.2	20		cytosol;membrane;nucleus	protein binding	Pf14722, Pf14723	6744	ENSG00000138434.16	SSFA2	2				0	0	109.4	90.6	5.92	7.89	109.2	116.6	109.1	114.9	111.6	110.4	104.6	95.9	84.6	89.8	101.3	99.1	79.6
High	1.207	0.0052426	IsMasterProtein	M0QWZ7	0.236272	0.132306	0.340238	0.00194972	Serine--tRNA ligase, mitochondrial OS=Homo sapiens OX=9606 GN=SARS2 PE=1 SV=1	0.001	180.119	52	21	28	21	518	58.1	8.28	21	cell organization and biogenesis;metabolic process	cytoplasm;cytoskeleton;mitochondrion;organelle lumen	catalytic activity;nucleotide binding;RNA binding	Pf00587, Pf02403, Pf06160	54938	ENSG00000283104.1; ENSG00000104835.14	SARS2	19; CHR_HG26_PATCH		Selenium Metabolism and Selenoproteins		1	0	109.4	90.6	7.81	3.82	111.2	113.5	112.5	112.7	104	112.1	111.7	88.7	91.4	91.6	94.4	94.2	92.8
High	1.207	0.00407577	IsMasterProtein	A0A2R8Y5P7	0.265999	0.145146	0.386852	0.00247237	Probable histidine--tRNA ligase, mitochondrial OS=Homo sapiens OX=9606 GN=HARS2 PE=1 SV=1	0.001	46.491	13	7	10	7	512	57.5	8.02	7												0	0	109.4	90.6	8.26	6.66	110.6	112.8	111.9	107.8	120.8	107.3	113.5	89.5	95.1	97.4	85.6	92.5	91.9
High	1.207	0.0185898	IsMasterProtein	P13688-8	0.272748	0.117714	0.427783	0.012136	Isoform 8 of Carcinoembryonic antigen-related cell adhesion molecule 1 OS=Homo sapiens OX=9606 GN=CEACAM1	0	32.894	11	5	11	5	464	50.5	6.07	5	cell proliferation;cellular component movement;metabolic process;regulation of biological process;response to stimulus;transport	cell surface;membrane	protein binding;transporter activity	Pf00047, Pf07679, Pf07686, Pf13895, Pf13927	634	ENSG00000079385.21	CEACAM1	19				0	0	109.4	90.6	10.42	9.05	106.9	112.1	109	108.3	112.7	125.9	115.5	85.4	91.4	95.9	98.9	91	86.8
High	1.207	0.0421065	IsMasterProtein	Q9UHA3	0.359278	0.140489	0.578068	0.018358	Probable ribosome biogenesis protein RLP24 OS=Homo sapiens OX=9606 GN=RSL24D1 PE=1 SV=1	0.001	19.096	15	3	3	3	163	19.6	9.98	3	cell organization and biogenesis;metabolic process	nucleus;ribosome	protein binding;RNA binding;structural molecule activity	Pf01246	51187	ENSG00000137876.9	RSL24D1	15	Ribosome			1	0	109.4	90.6	9.23	18.56	103.6	104.3	109.9	105.7	109.5	114.4	111	135.7	74.5	94.7	59.9	90.4	91.4
High	1.207	0.723138	IsMasterProtein	Q9Y294	0.244412	-0.487078	0.975902	0.69571	Histone chaperone ASF1A OS=Homo sapiens OX=9606 GN=ASF1A PE=1 SV=1	0.001	18.951	23	3	4	3	204	23	4.41	3	cell differentiation;cell organization and biogenesis;metabolic process;regulation of biological process;response to stimulus	nucleus	protein binding	Pf04729	25842	ENSG00000111875.7	ASF1A	6			Formation of Senescence-Associated Heterochromatin Foci (SAHF)	5	0	109.4	90.6	71.23	87.44	85	73	74.7	76.6	90	81.8	72.8	291.2	52.9	58.6	67.1	62.7	81.8
High	1.206	0.00216249	IsMasterProtein	Q96AT1	0.306836	0.182218	0.431453	0.00100273	Uncharacterized protein KIAA1143 OS=Homo sapiens OX=9606 GN=KIAA1143 PE=1 SV=2	0.001	19.731	16	2	2	2	154	17.5	6.11	2			protein binding	Pf15377	57456	ENSG00000281665.1; ENSG00000163807.5	KIAA1143	3; CHR_HG2066_PATCH				0	0	109.4	90.6	6.66	9.22	112.5	120.3	102.1	121.1	111.7	109	103.7	103.6	93.1	102.4	74.8	90.1	93.1
High	1.206	0.0200678	IsMasterProtein	Q99661	0.247179	0.114609	0.379748	0.00825808	Kinesin-like protein KIF2C OS=Homo sapiens OX=9606 GN=KIF2C PE=1 SV=2	0	27.341	11	7	10	7	725	81.3	7.83	7	cell division;cell organization and biogenesis;cell proliferation;cellular component movement;regulation of biological process;transport	chromosome;cytoplasm;cytoskeleton;cytosol;membrane;nucleus	catalytic activity;DNA binding;motor activity;nucleotide binding;protein binding	Pf00225	11004	ENSG00000142945.12	KIF2C	1		Regulation of Microtubule Cytoskeleton	COPI-dependent Golgi-to-ER retrograde traffic; Kinesins; Amplification of signal from unattached kinetochores via a MAD2 inhibitory signal; Separation of Sister Chromatids; Resolution of Sister Chromatid Cohesion; RHO GTPases Activate Formins; MHC class II antigen presentation	28	0	109.3	90.7	5.05	12.2	103.2	109.2	107.8	108.4	115.6	104.3	116.5	101.5	88.1	85.8	117.2	91.8	80.4
High	1.206	0.0128965	IsMasterProtein	Q5VZK9	0.252998	0.115438	0.390559	0.00899162	F-actin-uncapping protein LRRC16A OS=Homo sapiens OX=9606 GN=CARMIL1 PE=1 SV=1	0.001	135.635	20	26	33	26	1371	151.5	7.85	26	cell organization and biogenesis;cellular component movement;coagulation;metabolic process;regulation of biological process;transport	cytoplasm;cytoskeleton;cytosol;endosome;membrane;nucleus	protein binding	Pf08542	55604	ENSG00000079691.17	LRRC16A; CARMIL1	6			Factors involved in megakaryocyte development and platelet production	2	0	109.4	90.6	8.35	8.89	114.2	108.9	115.5	106.2	113.8	113.2	110.4	87.6	93.1	92.2	103.5	96	90.3
High	1.206	0.0208801	IsMasterProtein	Q86UL3	0.218683	0.0938901	0.343475	0.01243	Glycerol-3-phosphate acyltransferase 4 OS=Homo sapiens OX=9606 GN=GPAT4 PE=1 SV=1	0.001	35.834	20	9	9	9	456	52	9.19	9	metabolic process;regulation of biological process;transport	endoplasmic reticulum;membrane	catalytic activity	Pf01553	137964	ENSG00000158669.11	AGPAT6; GPAT4	8	Glycerolipid metabolism; Metabolic pathways; Glycerophospholipid metabolism		Synthesis of PA	8	0	109.3	90.7	9.42	6.09	106.8	122	109.3	109.2	109.1	105.6	113.5	86.1	89.7	87.6	105.3	91	88.8
High	1.206	0.0266354	IsMasterProtein	P15428	0.208453	0.0807308	0.336176	0.0189293	15-hydroxyprostaglandin dehydrogenase [NAD(+)] OS=Homo sapiens OX=9606 GN=HPGD PE=1 SV=1	0	31.477	27	5	9	5	266	29	5.86	5	metabolic process;regulation of biological process;response to stimulus	cytoplasm;cytosol;membrane	catalytic activity;nucleotide binding;protein binding;receptor activity;signal transducer activity	Pf00106, Pf13561	3248	ENSG00000164120.13	HPGD	4	Transcriptional misregulation in cancer	Prostaglandin Synthesis and Regulation	Synthesis of Prostaglandins (PG) and Thromboxanes (TX); Synthesis of Lipoxins (LX)	8	0	109.3	90.7	9.21	6.96	114.5	109.2	113.9	117.8	110.2	105.8	99.7	87.2	90.4	90.2	95.1	96.2	91.6
High	1.205	0.0146103	IsMasterProtein	Q8N511	0.324934	0.149204	0.500665	0.00871546	Transmembrane protein 199 OS=Homo sapiens OX=9606 GN=TMEM199 PE=1 SV=1	0.001	7.251	8	2	2	2	208	23.1	9.01	2	cell organization and biogenesis;cellular homeostasis;response to stimulus	endoplasmic reticulum;membrane;vacuole	protein binding	Pf11712	147007	ENSG00000244045.12	TMEM199	17				0	0	109.3	90.7	11.85	12.21	102.3	112.7	102.1	97.5	119.2	109.8	139.1	106.8	101.8	92.7	87.2	70.4	84.5
High	1.204	4.99429e-05	IsMasterProtein	Q96HC4	0.267601	0.187698	0.347503	5.71579e-05	PDZ and LIM domain protein 5 OS=Homo sapiens OX=9606 GN=PDLIM5 PE=1 SV=5	0.002	229.522	49	26	36	26	596	63.9	8.21	26	cell growth;regulation of biological process	cytoplasm;cytoskeleton;cytosol;membrane	metal ion binding;protein binding	Pf00412, Pf00595, Pf13180	10611	ENSG00000163110.14	PDLIM5	4			Neurexins and neuroligins	3	0	109.3	90.7	4.82	4.35	107.7	111.7	105.9	106.6	113.3	117.1	111.6	100.1	95.8	92.8	86.3	93	89.3
High	1.204	0.000696255	IsMasterProtein	P56192	0.280681	0.182219	0.379142	0.000273537	Methionine--tRNA ligase, cytoplasmic OS=Homo sapiens OX=9606 GN=MARS PE=1 SV=2	0.005	334.75	43	33	64	33	900	101.1	6.16	33	cell communication;metabolic process;regulation of biological process;response to stimulus	cytoplasm;cytosol;membrane	catalytic activity;nucleotide binding;protein binding;RNA binding	Pf00043, Pf00133, Pf00458, Pf09334, Pf10978, Pf13409, Pf13410, Pf14497	4141	ENSG00000166986.14	MARS	12	Selenocompound metabolism; Aminoacyl-tRNA biosynthesis		Cytosolic tRNA aminoacylation; SeMet incorporation into proteins	10	0	109.3	90.7	7.95	4.66	108.1	108.3	106.1	103.6	109.4	106.5	105.5	130.9	90.6	87.2	91.5	86.7	87.9
High	1.204	0.00829251	IsMasterProtein	Q13596	0.315538	0.174827	0.456249	0.00215633	Sorting nexin-1 OS=Homo sapiens OX=9606 GN=SNX1 PE=1 SV=3	0	61.676	16	9	16	9	522	59	5.15	9	cell organization and biogenesis;metabolic process;regulation of biological process;transport	cytoplasm;cytosol;endosome;Golgi;membrane;vacuole	protein binding	Pf00787, Pf03700, Pf09325, Pf12128	6642	ENSG00000028528.14	SNX1	15	Endocytosis			1	0	109.2	90.8	5.01	11.44	107.7	112.6	116.4	111.3	113.4	113.8	111.6	98.4	93.4	99.3	73.1	95.9	92.8
High	1.204	0.28447	IsMasterProtein	F5H5A3	0.209301	-0.0318736	0.450476	0.224227	Mitogen-activated protein kinase kinase kinase kinase OS=Homo sapiens OX=9606 GN=MAP4K3 PE=1 SV=1	0.001	6.557	3	2	2	2	810	91.9	8.12	2	metabolic process;regulation of biological process;response to stimulus		catalytic activity;nucleotide binding;signal transducer activity	Pf00069, Pf00780, Pf07714		ENSG00000011566.14		2				0	0	109.3	90.7	11.27	22.69	101.2	105.9	112.7	98	98.4	106.9	95.9	132.8	74.3	87.9	124	89	77.1
High	1.203	0.000165555	IsMasterProtein	P49736	0.227474	0.148912	0.306037	0.000238019	DNA replication licensing factor MCM2 OS=Homo sapiens OX=9606 GN=MCM2 PE=1 SV=4	0.006	357.325	48	40	86	40	904	101.8	5.52	40	cell death;cell organization and biogenesis;metabolic process;response to stimulus	chromosome;cytoplasm;cytoskeleton;cytosol;nucleus	catalytic activity;DNA binding;metal ion binding;nucleotide binding;protein binding	Pf00493, Pf01078, Pf07728, Pf12619, Pf14551	4171	ENSG00000073111.13	MCM2	3	DNA replication; Cell cycle	Cell Cycle; G1 to S cell cycle control; DNA Replication	M/G1 Transition; Assembly of the pre-replicative complex; Unwinding of DNA; Regulation of DNA replication; Activation of ATR in response to replication stress; Activation of the pre-replicative complex; Orc1 removal from chromatin; Removal of licensing factors from origins	25	0	109.2	90.8	4.62	4.3	111.3	112.2	109.3	112.3	105	109.1	106.5	97.3	88.8	89.9	98.1	91.6	92.4
High	1.203	0.00175942	IsMasterProtein	Q9Y5V3	0.278725	0.173897	0.383553	0.000516206	Melanoma-associated antigen D1 OS=Homo sapiens OX=9606 GN=MAGED1 PE=1 SV=3	0.001	20.901	9	6	6	6	778	86.1	5.83	6	regulation of biological process	chromosome;cytoplasm;membrane;nucleus	protein binding	Pf00874, Pf01454	9500	ENSG00000179222.17	MAGED1	X	Neurotrophin signaling pathway		Ligand-independent caspase activation via DCC; NRAGE signals death through JNK; Signalling by NGF	11	0	109.2	90.8	4.13	8.23	110.9	109.6	109.9	113	113	111	109.9	98.8	86	93.4	78.4	101.2	95.3
High	1.203	0.00522535	IsMasterProtein	Q08357	0.288504	0.153845	0.423162	0.00304052	Sodium-dependent phosphate transporter 2 OS=Homo sapiens OX=9606 GN=SLC20A2 PE=1 SV=1	0.001	8.343	3	3	4	3	652	70.3	6.54	3	transport	membrane	receptor activity;transporter activity	Pf01384	6575	ENSG00000168575.9	SLC20A2	8			Defective SLC20A2 causes idiopathic basal ganglia calcification 1 (IBGC1); Sodium-coupled phosphate cotransporters	8	0	109.2	90.8	7.4	8.94	108.3	112.8	115	115.7	113.9	111.1	111.7	90.6	89.2	95	95.1	94.8	88.7
High	1.203	0.0282023	IsMasterProtein	Q6P2H3	0.27389	0.105448	0.442331	0.0193473	Centrosomal protein of 85 kDa OS=Homo sapiens OX=9606 GN=CEP85 PE=1 SV=1	0.001	7.003	7	6	7	6	762	85.6	6	6	cell organization and biogenesis;cellular component movement;regulation of biological process	cytoplasm;cytoskeleton;cytosol;Golgi;nucleus	catalytic activity;motor activity;protein binding;structural molecule activity	Pf00901, Pf01576, Pf02463, Pf03938, Pf03962, Pf04156, Pf05557, Pf05667, Pf05701, Pf06160, Pf07888, Pf09726, Pf10186, Pf10205, Pf10473, Pf11559, Pf12128, Pf13476, Pf13514, Pf13654, Pf13851, Pf13868, Pf15358, Pf15619	64793	ENSG00000130695.14	CEP85	1				0	0	109.2	90.8	11.97	12.94	107.6	109.1	99.2	102.2	101.7	112.1	103.4	140.1	88.8	82.8	81.6	92.9	86.5
High	1.203	0.246883	IsMasterProtein	Q9NWT1	0.17328	-0.0168308	0.36339	0.19859	p21-activated protein kinase-interacting protein 1 OS=Homo sapiens OX=9606 GN=PAK1IP1 PE=1 SV=2	0	79.447	33	11	18	11	392	43.9	8.91	11	cell proliferation;regulation of biological process	nucleus	protein binding	Pf00400	55003	ENSG00000111845.4	PAK1IP1	6				0	0	109.2	90.8	9.5	18.11	95.5	107	98.3	104.2	101.5	103.7	105.8	128.5	84.4	92	102.1	85.1	86.5
High	1.203	0.441392	IsMasterProtein	Q9BT73	0.262697	-0.14182	0.667214	0.390785	Proteasome assembly chaperone 3 OS=Homo sapiens OX=9606 GN=PSMG3 PE=1 SV=1	0.001	23.925	32	4	5	4	122	13.1	7.88	4		proteasome		Pf10178	84262	ENSG00000157778.8	PSMG3	7				0	0	109.2	90.8	21.81	25.18	107	115.9	109.7	118.2	116.7	114.7	135.2	53.9	120.6	97.4	52.9	87.3	107
High	1.202	0.0212	IsMasterProtein	Q8N5M1	0.29099	0.125948	0.456032	0.0120018	ATP synthase mitochondrial F1 complex assembly factor 2 OS=Homo sapiens OX=9606 GN=ATPAF2 PE=1 SV=1	0	33.238	18	4	5	4	289	32.8	7.09	4	cell organization and biogenesis	cytosol;mitochondrion	protein binding	Pf07542	91647	ENSG00000171953.15	ATPAF2	17				0	0	109.2	90.8	9.43	14.11	108.3	117.6	105.3	103.7	100.2	106.1	105.2	132.2	77.1	88.8	91	85.2	87.1
High	1.202	0.384901	IsMasterProtein	O43676	0.279405	-0.106359	0.665169	0.328341	NADH dehydrogenase [ubiquinone] 1 beta subcomplex subunit 3 OS=Homo sapiens OX=9606 GN=NDUFB3 PE=1 SV=3	0.001	14.642	29	3	3	3	98	11.4	9.2	3	cell organization and biogenesis;metabolic process;transport	membrane;mitochondrion	catalytic activity;transporter activity	Pf08122	4709	ENSG00000119013.8	NDUFB3	2	Non-alcoholic fatty liver disease (NAFLD); Parkinson's disease; Oxidative phosphorylation; Huntington's disease; Metabolic pathways; Alzheimer's disease	Electron Transport Chain	Complex I biogenesis	12	0	109.2	90.8	22.83	20.62	123	122.1	109.7	122	109	129.5	117	50.4	98.9	77.8	61.8	101.2	99.8
High	1.201	0.000331732	IsMasterProtein	A0A0G2JNZ2	0.226907	0.143447	0.310367	0.000418181	Protein scribble homolog OS=Homo sapiens OX=9606 GN=SCRIB PE=1 SV=1	0.002	223.362	22	32	43	32	1630	174.8	5.07	32	cell communication;cell death;cell organization and biogenesis;cell proliferation;cellular component movement;metabolic process;regulation of biological process;response to stimulus;transport	membrane	catalytic activity;protein binding	Pf00595, Pf12799, Pf13180, Pf13855, Pf14580	23513	ENSG00000274287.4; ENSG00000180900.18	SCRIB	8; CHR_HSCHR8_3_CTG7	Hippo signaling pathway; Viral carcinogenesis	Human Thyroid Stimulating Hormone (TSH) signaling pathway		3	0	109.1	90.9	4.59	5.29	104.3	111.4	109.9	114	108.3	109.7	107.2	97.8	88.4	90.1	102.6	92.7	87.3
High	1.201	0.00667804	IsMasterProtein	Q9P287	0.278046	0.142164	0.413928	0.00433233	BRCA2 and CDKN1A-interacting protein OS=Homo sapiens OX=9606 GN=BCCIP PE=1 SV=1	0.001	37.794	37	9	12	9	314	36	4.61	9	cell differentiation;cell organization and biogenesis;metabolic process;regulation of biological process;response to stimulus	cytoplasm;cytoskeleton;cytosol;nucleus	enzyme regulator activity;protein binding;RNA binding	Pf13862	56647	ENSG00000107949.16	BCCIP	10				0	0	109.1	90.9	7.99	9.11	110.8	117.2	108.4	111	109.8	112.5	117.4	89.5	94	101.8	77.7	92.3	92.2
High	1.201	0.0411557	IsMasterProtein	P63313	0.356227	0.129541	0.582914	0.0234983	Thymosin beta-10 OS=Homo sapiens OX=9606 GN=TMSB10 PE=1 SV=2	0	32.011	48	5	36	5	44	5	5.36	5	cell organization and biogenesis	cytoplasm;cytoskeleton	protein binding		9168	ENSG00000034510.5	TMSB10	2				0	0	109.1	90.9	11.81	16.82	109.5	109	109	105.7	125	126.7	123.8	86.8	101.8	91.3	64.4	89.7	98.6
High	1.201	0.0828274	IsMasterProtein	Q8WUY1	0.19877	0.0501976	0.347342	0.0526334	Protein THEM6 OS=Homo sapiens OX=9606 GN=THEM6 PE=1 SV=2	0.001	41.632	42	8	12	8	208	23.9	9.55	8		extracellular		Pf13279	51337	ENSG00000130193.7	THEM6	8				0	0	109.1	90.9	5.98	13.66	100.1	106.7	105.8	104.9	103.5	107.1	103.2	121.3	86.5	84	118.2	89	85.7
High	1.201	0.382823	IsMasterProtein	P10606	0.196244	-0.0750413	0.467529	0.328561	Cytochrome c oxidase subunit 5B, mitochondrial OS=Homo sapiens OX=9606 GN=COX5B PE=1 SV=2	0.001	37.125	40	7	15	7	129	13.7	8.81	7	metabolic process;transport	membrane;mitochondrion	catalytic activity;metal ion binding;protein binding;transporter activity	Pf01215	1329	ENSG00000135940.6	COX5B	2	Metabolic pathways; Huntington's disease; Oxidative phosphorylation; Parkinson's disease; Cardiac muscle contraction; Non-alcoholic fatty liver disease (NAFLD); Alzheimer's disease	Electron Transport Chain	TP53 Regulates Metabolic Genes; Respiratory electron transport	17	0	109.1	90.9	17	25.81	100.5	99.8	97.3	97.8	97	104.3	102	150.4	82.3	80.8	149	87.1	78.3
High	1.2	0.0489421	IsMasterProtein	Q7Z4R8	0.384414	0.138121	0.630707	0.0244316	UPF0669 protein C6orf120 OS=Homo sapiens OX=9606 GN=C6orf120 PE=1 SV=1	0.001	17.408	17	2	2	2	191	20.8	4.84	2	cell death;transport	extracellular;organelle lumen			387263	ENSG00000185127.6	C6orf120	6			Neutrophil degranulation	3	0	109.1	90.9	11.54	20.03	134.4	106.9	111.7	128.7	102.7	113.1	95.7	107.4	90.8	72.3	57.6	91.8	114.5
High	1.2	0.057613	IsMasterProtein	M0QXB5	0.228458	0.0718572	0.385059	0.0348355	Persulfide dioxygenase ETHE1, mitochondrial OS=Homo sapiens OX=9606 GN=ETHE1 PE=1 SV=1	0	81.852	50	10	15	10	260	28.4	6.52	10	metabolic process	cytoplasm;mitochondrion;organelle lumen	catalytic activity;metal ion binding	Pf00753, Pf12706	23474	ENSG00000105755.7	ETHE1	19				0	0	109.1	90.9	11.64	6.57	108.2	117.7	115	112.1	109	114.3	111	78	90.5	97.2	88.7	95.9	92.5
High	1.2	0.101004	IsMasterProtein	Q8IYB7	0.277459	0.0524198	0.502498	0.0743889	DIS3-like exonuclease 2 OS=Homo sapiens OX=9606 GN=DIS3L2 PE=1 SV=4	0.001	43.733	10	10	12	10	885	99.2	6.1	10	cell division;metabolic process;regulation of biological process	cytoplasm	catalytic activity;metal ion binding;protein binding;RNA binding	Pf00773	129563	ENSG00000144535.19	DIS3L2	2				0	0	109.1	90.9	13.52	13.24	111.5	117.7	114	109.1	112.3	120.5	117.8	74.1	96.8	96	86.9	92	92.5
High	1.2	0.223499	IsMasterProtein	Q9BRA2	0.266782	-0.0147077	0.548271	0.17864	Thioredoxin domain-containing protein 17 OS=Homo sapiens OX=9606 GN=TXNDC17 PE=1 SV=1	0	63.693	49	6	10	6	123	13.9	5.52	6	metabolic process;regulation of biological process;response to stimulus	cytoplasm;cytosol	antioxidant activity;catalytic activity;protein binding	Pf06110, Pf13098	84817	ENSG00000129235.10	TXNDC17	17				0	0	109.1	90.9	16.37	16.93	115.5	106.1	116.1	114.4	116.9	114.2	124	66.7	103.8	92.7	77.9	90.7	103.7
High	1.2	0.690755	IsMasterProtein	Q96C23	0.162672	-0.278019	0.603364	0.659944	Aldose 1-epimerase OS=Homo sapiens OX=9606 GN=GALM PE=1 SV=1	0	25.276	18	6	9	6	342	37.7	6.65	6	metabolic process	cytoplasm	catalytic activity	Pf01263	130589	ENSG00000143891.16	GALM	2	Glycolysis / Gluconeogenesis; Metabolic pathways; Galactose metabolism			3	0	109.1	90.9	35.26	39.37	90.4	91.8	93.9	98.8	93.8	86.3	87.2	195.6	70.4	76.3	147.9	78.5	72.1
High	1.199	9.48296e-05	IsMasterProtein	Q8TCS8	0.234891	0.163022	0.30676	7.16496e-05	Polyribonucleotide nucleotidyltransferase 1, mitochondrial OS=Homo sapiens OX=9606 GN=PNPT1 PE=1 SV=2	0.002	212.384	44	35	59	35	783	85.9	7.77	35	cell organization and biogenesis;metabolic process;regulation of biological process;response to stimulus;transport	cytoplasm;cytosol;membrane;mitochondrion;nucleus;ribosome	catalytic activity;protein binding;RNA binding	Pf00013, Pf00575, Pf01138, Pf03725, Pf03726	87178	ENSG00000138035.14	PNPT1	2	Pyrimidine metabolism; Purine metabolism; RNA degradation			3	0	109.1	90.9	4.55	2.85	108.6	111.2	106.4	111.8	110.6	110.3	109.6	96.7	89.5	91.5	96	93.4	91.6
High	1.199	0.00367663	IsMasterProtein	P05165	0.235084	0.127051	0.343118	0.00270277	Propionyl-CoA carboxylase alpha chain, mitochondrial OS=Homo sapiens OX=9606 GN=PCCA PE=1 SV=4	0.001	176.339	38	28	41	28	728	80	7.52	28	metabolic process	cytosol;extracellular;mitochondrion;organelle lumen	catalytic activity;metal ion binding;nucleotide binding;protein binding	Pf00289, Pf00364, Pf01071, Pf02222, Pf02258, Pf02785, Pf02786, Pf07478, Pf08442, Pf08443, Pf13437, Pf13533, Pf13535, Pf13549, Pf15632	5095	ENSG00000175198.15	PCCA	13	Metabolic pathways; Propanoate metabolism; Glyoxylate and dicarboxylate metabolism; Carbon metabolism; Valine, leucine and isoleucine degradation		Defective HLCS causes multiple carboxylase deficiency; Biotin transport and metabolism; Propionyl-CoA catabolism	18	0	109	91	7.02	5.92	111.6	113	112.8	109.3	110.4	106	112	90.2	92.5	92.6	93.7	94.7	90.5
High	1.199	0.0991278	IsMasterProtein	Q8WVC0	0.229662	0.0445501	0.414773	0.0724777	RNA polymerase-associated protein LEO1 OS=Homo sapiens OX=9606 GN=LEO1 PE=1 SV=1	0.001	37.072	13	11	14	11	666	75.4	4.51	11	cell organization and biogenesis;metabolic process;regulation of biological process;response to stimulus	nucleus	protein binding	Pf04004, Pf04147	123169	ENSG00000166477.12	LEO1	15		Endoderm Differentiation	E3 ubiquitin ligases ubiquitinate target proteins; Formation of the beta-catenin:TCF transactivating complex; Formation of RNA Pol II elongation complex ; RNA Polymerase II Pre-transcription Events	14	0	109.1	90.9	12.53	10.15	112.8	117.1	113.3	111	117.3	107.6	110.3	75.6	98.5	100.6	77.6	89.9	94.2
High	1.199	0.134643	IsMasterProtein	P35227	0.362726	0.0467177	0.678734	0.0973869	Polycomb group RING finger protein 2 OS=Homo sapiens OX=9606 GN=PCGF2 PE=1 SV=1	0.003	4.208	3	2	2	2	344	37.8	7.96	2	cell organization and biogenesis;metabolic process;regulation of biological process;response to stimulus	nucleus	DNA binding;metal ion binding;protein binding	Pf00097, Pf12678, Pf13639, Pf13923	7703	ENSG00000278644.2; ENSG00000277258.4	PCGF2	17; CHR_HSCHR17_7_CTG4	Signaling pathways regulating pluripotency of stem cells		Activation of anterior HOX genes in hindbrain development during early embryogenesis; SUMOylation of chromatin organization proteins; SUMOylation of DNA damage response and repair proteins; Transcriptional Regulation by E2F6; SUMOylation of RNA binding proteins	15	0	109.1	90.9	15.05	21.82	115.9	119.8	122.3	120.8	112.6	116.8	116	70.9	103.4	98.5	53.9	95.6	100
High	1.199	0.13884	IsMasterProtein	A0A140T930	0.200698	0.0231743	0.378221	0.102706	HLA class I histocompatibility antigen, Cw-6 alpha chain OS=Homo sapiens OX=9606 GN=HLA-C PE=1 SV=1	0.001	21.551	9	4	5	4	397	44.4	7.46	4		membrane		Pf00129, Pf07654		ENSG00000237022.10		CHR_HSCHR6_MHC_MANN_CTG1				0	0	109.1	90.9	8.76	15.86	104.7	108.5	103.7	105.5	102.4	96.2	103.7	128.1	79.1	89.8	119.1	85.9	85.3
High	1.198	0.000373985	IsMasterProtein	P52943	0.248075	0.173721	0.322429	5.90698e-05	Cysteine-rich protein 2 OS=Homo sapiens OX=9606 GN=CRIP2 PE=1 SV=1	0.001	94.062	59	13	38	13	208	22.5	8.72	13	regulation of biological process		metal ion binding;protein binding	Pf00412	1397	ENSG00000182809.10	CRIP2	14				0	0	109	91	1.92	5.36	108.8	107.4	109.8	104.9	109.7	111.1	109.9	106.5	96.4	90.9	81.3	91.5	96.6
High	1.198	0.0768203	IsMasterProtein	O95205	0.316227	0.0896033	0.54285	0.0432566	Muscleblind-like 2 (Drosophila), isoform CRA_b OS=Homo sapiens OX=9606 GN=MBNL2 PE=1 SV=1	0.001	11.09	11	4	5	4	255	28.1	8.85	4	metabolic process;regulation of biological process	cytoplasm	metal ion binding;RNA binding		10150	ENSG00000139793.18	MBNL2	13				0	0	109	91	9.52	18.74	115.3	112.2	117	103.5	128.1	104.1	109.1	93.1	87.6	97.2	63	87.9	101.7
High	1.197	0.190414	IsMasterProtein	Q7Z7H8	0.258059	0.00117767	0.51494	0.151077	39S ribosomal protein L10, mitochondrial OS=Homo sapiens OX=9606 GN=MRPL10 PE=1 SV=3	0.001	23.77	10	3	5	3	261	29.3	9.58	3	cell organization and biogenesis;metabolic process	membrane;mitochondrion;ribosome	protein binding;RNA binding;structural molecule activity	Pf00466	124995	ENSG00000159111.12	MRPL10	17	Ribosome		Mitochondrial translation initiation; Mitochondrial translation elongation; Mitochondrial translation termination	7	0	109	91	14.54	16.05	112.5	116	117.6	112.9	114.9	108	118.2	70.5	106.4	94.1	79.7	93.5	98.4
High	1.196	0.00474711	IsMasterProtein	O43615	0.229008	0.139149	0.318867	0.000759709	Mitochondrial import inner membrane translocase subunit TIM44 OS=Homo sapiens OX=9606 GN=TIMM44 PE=1 SV=2	0.001	142.341	40	19	36	19	452	51.3	8.32	19	transport	membrane;mitochondrion;organelle lumen	nucleotide binding;protein binding	Pf04280, Pf07091	10469	ENSG00000104980.7	TIMM44	19			Mitochondrial protein import; Metabolism of proteins	2	0	108.9	91.1	7.03	1.46	110	114	111.8	108.5	110.9	111.2	108.1	89.8	90.2	92.5	93.2	91.6	89.8
High	1.196	0.0095389	IsMasterProtein	Q12873-3	0.215821	0.105969	0.325673	0.00580821	Isoform 3 of Chromodomain-helicase-DNA-binding protein 3 OS=Homo sapiens OX=9606 GN=CHD3	0.001	39.359	6	13	16	13	2059	232.9	6.23	13	cell organization and biogenesis;metabolic process;regulation of biological process	cytoplasm;nucleus	catalytic activity;DNA binding;metal ion binding;nucleotide binding;protein binding;RNA binding	Pf00176, Pf00271, Pf00385, Pf00628, Pf06461, Pf06465, Pf08073, Pf08074, Pf13831	1107	ENSG00000170004.16	CHD3	17				0	0	108.9	91.1	5.18	8.73	108.4	108.8	109.4	103.5	117.6	103.7	108.8	98.7	89	84.8	107.2	87.5	84.9
High	1.196	0.0967504	IsMasterProtein	E7EX59	0.200602	0.0497037	0.3515	0.0541929	Propionyl-CoA carboxylase beta chain, mitochondrial OS=Homo sapiens OX=9606 GN=PCCB PE=1 SV=1	0.001	112.28	30	15	22	15	570	61.6	7.99	15			catalytic activity	Pf01039		ENSG00000114054.13		3				0	0	108.9	91.1	3.72	15	105.9	105.9	109.7	111.8	109	106.3	105.1	98.6	84	90.9	124	87.6	82.5
High	1.195	0.00919734	IsMasterProtein	Q9Y5E7	0.25372	0.127936	0.379504	0.00480483	Protocadherin beta-2 OS=Homo sapiens OX=9606 GN=PCDHB2 PE=1 SV=1	0	27.56	7	4	5	4	798	87.2	4.89	4	cell communication;cell organization and biogenesis	membrane	metal ion binding	Pf00028, Pf08266	56133	ENSG00000112852.6	PCDHB2	5				0	0	108.9	91.1	6.09	9.94	107.7	108.9	111	117.2	105.8	103.4	97.9	117.3	82.1	91.9	80.5	104.5	83.4
High	1.195	0.125392	IsMasterProtein	O60337	0.299517	0.0486437	0.55039	0.0845502	E3 ubiquitin-protein ligase MARCH6 OS=Homo sapiens OX=9606 GN=MARCH6 PE=1 SV=2	0.001	8.515	5	5	5	5	910	102.5	6.28	5	metabolic process	endoplasmic reticulum;membrane	catalytic activity;metal ion binding;protein binding	Pf12906	10299	ENSG00000145495.15	2020-03-06	5	Protein processing in endoplasmic reticulum		ER Quality Control Compartment (ERQC)	7	0	108.9	91.1	12.62	19.52	98.2	104.8	102.5	108.5	122.4	99.7	103.1	138.5	86.7	112.7	56.4	86.7	87.2
High	1.195	0.1346	IsMasterProtein	Q8IWE4	0.299108	0.0413517	0.556865	0.0940564	DCN1-like protein 3 OS=Homo sapiens OX=9606 GN=DCUN1D3 PE=1 SV=1	0	25.331	9	2	2	2	304	34.3	5.12	2	metabolic process;regulation of biological process;response to stimulus	membrane	protein binding	Pf03556	123879	ENSG00000188215.9	DCUN1D3	16			Neddylation	3	0	108.9	91.1	11.58	19.79	122.9	110.8	120.4	117.1	102.7	115.9	103.6	84	104.3	96.3	62.1	91.5	93.4
High	1.195	0.550077	IsMasterProtein	Q9NQ84	0.204086	-0.190502	0.598674	0.509462	G-protein coupled receptor family C group 5 member C OS=Homo sapiens OX=9606 GN=GPRC5C PE=1 SV=2	0.004	2.956	2	1	1	1	441	48.2	8.43	1	regulation of biological process;response to stimulus	membrane	receptor activity;signal transducer activity	Pf00003	55890		GPRC5C	17		GPCRs, Class C Metabotropic glutamate, pheromone		1	0	108.9	91.1	37.78	32.28	96.5	81.5	96.6	88.4	90.8	100.2	99.7	206.9	76.8	78.2	94.9	75.7	88.8
High	1.194	1.34883e-05	IsMasterProtein	P23378	0.248829	0.187251	0.310407	8.36803e-06	Glycine dehydrogenase (decarboxylating), mitochondrial OS=Homo sapiens OX=9606 GN=GLDC PE=1 SV=2	0.003	277.474	38	32	54	32	1020	112.7	7.11	32	metabolic process;response to stimulus	membrane;mitochondrion;nucleus;organelle lumen	catalytic activity;protein binding	Pf01212, Pf02347	2731	ENSG00000178445.9	GLDC	9	Carbon metabolism; Metabolic pathways; Glyoxylate and dicarboxylate metabolism; Glycine, serine and threonine metabolism		Glycine degradation	8	0	108.9	91.1	1.85	3.71	108.3	110.7	110.4	107.6	109.8	104.3	108.9	108.6	86.3	90.8	91.2	91	91.1
High	1.194	0.0514154	IsMasterProtein	Q86XK2	0.322754	0.119508	0.526	0.0220804	F-box only protein 11 OS=Homo sapiens OX=9606 GN=FBXO11 PE=1 SV=3	0.001	6.274	3	3	3	3	927	103.5	6.99	3	metabolic process	chromosome;cytoplasm;cytosol;nucleus	catalytic activity;metal ion binding;protein binding	Pf00646, Pf02207, Pf05048, Pf12937, Pf13229	80204	ENSG00000138081.20	FBXO11	2			Antigen processing: Ubiquitination & Proteasome degradation; Neddylation	7	0	108.9	91.1	6.83	15.95	108.7	99.8	110	118.4	116	119.9	111.4	100.5	93.1	102.1	57.7	92.3	85.5
High	1.194	0.0420232	IsMasterProtein	H7C426	0.356623	0.128857	0.58439	0.0240058	E3 ubiquitin-protein ligase RNF181 (Fragment) OS=Homo sapiens OX=9606 GN=RNF181 PE=1 SV=1	0.001	6.092	10	2	3	2	170	19.4	5.15	2						ENSG00000168894.9		2				0	0	108.8	91.2	12.61	17.11	96	96.4	136.3	106.1	107.3	108.9	126.2	118.3	104.7	100.9	72	96.1	85.1
High	1.194	0.0629797	IsMasterProtein	A8MRA7	0.216806	0.0578769	0.375735	0.0480763	ATP synthase mitochondrial F1 complex assembly factor 1 OS=Homo sapiens OX=9606 GN=ATPAF1 PE=1 SV=2	0.001	8.009	11	3	3	3	283	31.1	7.66	3	cell organization and biogenesis	mitochondrion	protein binding	Pf06644	64756	ENSG00000123472.12	ATPAF1	1				0	0	108.8	91.2	9.85	10.81	102.3	113.1	115.5	93.7	115.3	109.9	118.8	90.9	95.2	101.6	80.1	103.1	90.8
High	1.194	0.127036	IsMasterProtein	P63272	0.377899	0.0645346	0.691264	0.0809939	Transcription elongation factor SPT4 OS=Homo sapiens OX=9606 GN=SUPT4H1 PE=1 SV=1	0.001	24.394	38	3	4	3	117	13.2	8.06	3	cell organization and biogenesis;metabolic process;regulation of biological process	nucleus	metal ion binding;protein binding;RNA binding	Pf06093	6827	ENSG00000213246.6	SUPT4H1	17		Initiation of transcription and translation elongation at the HIV-1 LTR	HIV elongation arrest and recovery; Formation of the HIV-1 Early Elongation Complex; RNA polymerase II transcribes snRNA genes; Abortive elongation of HIV-1 transcript in the absence of Tat; TP53 Regulates Transcription of DNA Repair Genes; Tat-mediated HIV elongation arrest and recovery; Formation of RNA Pol II elongation complex ; Formation of HIV elongation complex in the absence of HIV Tat; R…	27	0	108.8	91.2	13.78	26.64	123.5	114.2	101.7	103.5	122.5	93.6	97.3	138.1	55.8	88.7	62.6	73.4	93.5
High	1.194	0.126849	IsMasterProtein	P15848	0.219637	0.0268184	0.412455	0.0997033	Arylsulfatase B OS=Homo sapiens OX=9606 GN=ARSB PE=1 SV=1	0.001	17.659	6	4	5	4	533	59.6	8.21	4	cell organization and biogenesis;cellular component movement;metabolic process;regulation of biological process;response to stimulus;transport	cell surface;endoplasmic reticulum;extracellular;Golgi;mitochondrion;organelle lumen;vacuole	catalytic activity;metal ion binding	Pf00884, Pf14707	411	ENSG00000113273.15	ARSB	5	Glycosaminoglycan degradation; Metabolic pathways; Lysosome		MPS VI - Maroteaux-Lamy syndrome; Neutrophil degranulation; CS/DS degradation; The activation of arylsulfatases; Glycosphingolipid metabolism	23	0	108.9	91.1	12.02	13.46	112.9	119.9	117.5	110.5	112.6	96.2	110.2	80.7	93.2	94.9	116.9	93.5	89.3
High	1.194	0.253625	IsMasterProtein	Q96EL3	0.197494	-0.02211	0.417098	0.204996	39S ribosomal protein L53, mitochondrial OS=Homo sapiens OX=9606 GN=MRPL53 PE=1 SV=1	0	30.234	38	4	5	4	112	12.1	8.76	4	cell organization and biogenesis;metabolic process	membrane;mitochondrion;ribosome	protein binding	Pf10780	116540	ENSG00000204822.6	MRPL53	2			Mitochondrial translation initiation; Mitochondrial translation elongation; Mitochondrial translation termination	6	0	108.8	91.2	14.86	10.8	110.6	116.2	112.3	107.7	114.8	112.4	115	68.3	96.5	91.8	97.9	89.9	100.2
High	1.194	0.747102	IsMasterProtein	Q9NWR8	0.090355	-0.187359	0.368069	0.701339	Calcium uniporter regulatory subunit MCUb, mitochondrial OS=Homo sapiens OX=9606 GN=MCUB PE=1 SV=2	0.002	5.695	6	2	2	2	336	39.1	9.16	2	cellular homeostasis;transport	membrane;mitochondrion	transporter activity	Pf04678	55013	ENSG00000005059.15	CCDC109B; MCUB	4			Processing of SMDT1	3	0	108.8	91.2	12.06	25.32	116.3	120.2	110.6	127.8	93.6	95.7	93.5	112.6	91.9	146.7		135.7	99.2
High	1.193	0.00171509	IsMasterProtein	F8VPD4	0.212141	0.126392	0.29789	0.000961121	CAD protein OS=Homo sapiens OX=9606 GN=CAD PE=1 SV=1	0	590.641	43	69	112	69	2162	235.9	6.55	69	metabolic process	cytosol;membrane;nucleus	catalytic activity;metal ion binding;nucleotide binding;protein binding	Pf00117, Pf00185, Pf00289, Pf00988, Pf01979, Pf02142, Pf02222, Pf02729, Pf02786, Pf02787, Pf07478, Pf07722, Pf13147, Pf13535, Pf13594, Pf15632	790	ENSG00000084774.13	CAD	2		Endothelin Pathways; Amino Acid metabolism		2	0	108.8	91.2	3.35	6.75	108.3	106.3	109.5	108.1	109.7	110.1	107.2	99	90.5	90.1	107.9	92.6	90.9
High	1.193	0.453653	IsMasterProtein	Q96GX5	0.147435	-0.0839395	0.378809	0.401443	Serine/threonine-protein kinase greatwall OS=Homo sapiens OX=9606 GN=MASTL PE=1 SV=1	0.001	15.163	4	2	2	2	879	97.3	5.99	2	cell division;cell organization and biogenesis;metabolic process;regulation of biological process;response to stimulus	cytoplasm;cytoskeleton;nucleus	catalytic activity;nucleotide binding;protein binding	Pf00069, Pf01636, Pf07714	84930	ENSG00000120539.14	MASTL	10			MASTL Facilitates Mitotic Progression	5	0	108.8	91.2	10.58	21.97	112.5	121.8	113	91.9	93.5	101.4	93.5	107.7	79.8	96	139.1	79.6	85.5
High	1.193	0.539825	IsMasterProtein	Q8NCE2	0.191106	-0.16749	0.549701	0.494113	Myotubularin-related protein 14 OS=Homo sapiens OX=9606 GN=MTMR14 PE=1 SV=2	0.001	17.743	6	3	3	3	650	72.2	6.24	3	cell communication;metabolic process;response to stimulus	cytoplasm;cytosol	catalytic activity;protein binding;receptor activity;signal transducer activity		64419	ENSG00000163719.19	MTMR14	3	Phosphatidylinositol signaling system; Metabolic pathways; Inositol phosphate metabolism		Synthesis of PIPs at the plasma membrane; Macroautophagy	10	0	108.8	91.2	22.85	15.54	108.3	110.8	122.8	127.9	119.4	112.3	110.9	49.2	99.4	100	88.1	87.8	87.5
High	1.192	1.6157e-05	IsMasterProtein	P63104	0.250123	0.184627	0.315618	1.50329e-05	14-3-3 protein zeta/delta OS=Homo sapiens OX=9606 GN=YWHAZ PE=1 SV=1	0.002	216.309	68	18	82	18	245	27.7	4.79	18	cell organization and biogenesis;metabolic process;regulation of biological process;response to stimulus;transport	cytoplasm;cytosol;membrane;mitochondrion;nucleus	catalytic activity;protein binding;RNA binding	Pf00244	7534	ENSG00000164924.17	YWHAZ	8	Oocyte meiosis; Hepatitis B; PI3K-Akt signaling pathway; Hippo signaling pathway; Pathogenic Escherichia coli infection; Cell cycle; Epstein-Barr virus infection; Viral carcinogenesis	Cell Cycle; Prolactin Signaling Pathway; Pathogenic Escherichia coli infection; Myometrial Relaxation and Contraction Pathways; Calcium Regulation in the Cardiac Cell; Sudden Infant Death Syndrome (SIDS) Susceptibility Pathways	Chk1/Chk2(Cds1) mediated inactivation of Cyclin B:Cdk1 complex; Interleukin-3, 5 and GM-CSF signaling; KSRP (KHSRP) binds and destabilizes mRNA; Activation of BAD and translocation to mitochondria ; GP1b-IX-V activation signalling; Translocation of GLUT4 to the plasma membrane; Rap1 signalling; Deactivation of the beta-catenin transactivating complex; TP53 Regulates Metabolic Genes; RHO GTPases a…	51	0	108.7	91.3	3.94	2.39	108.3	109.4	108.8	106.6	111.7	114	111	99.7	91.8	91.1	91.3	92.4	89.4
High	1.192	0.231003	IsMasterProtein	Q5NDL2	0.227523	-0.0172242	0.47227	0.188432	EGF domain-specific O-linked N-acetylglucosamine transferase OS=Homo sapiens OX=9606 GN=EOGT PE=1 SV=1	0.001	15.186	6	4	4	4	527	62	7.05	4	metabolic process	endoplasmic reticulum;organelle lumen	catalytic activity	Pf04577	285203	ENSG00000163378.13	EOGT	3	Other types of O-glycan biosynthesis			1	0	108.8	91.2	15.53	13.76	111.1	124.6	116.3	102.7	112.6	117.3	110.2	69.6	92.1	94.6	107.3	95.9	93
High	1.192	0.253634	IsMasterProtein	Q8WZA1	0.242916	-0.0287775	0.514609	0.207527	Protein O-linked-mannose beta-1,2-N-acetylglucosaminyltransferase 1 OS=Homo sapiens OX=9606 GN=POMGNT1 PE=1 SV=2	0.001	9.536	5	4	5	4	660	75.2	6.83	4	metabolic process	Golgi;membrane	catalytic activity;protein binding	Pf03071	55624	ENSG00000085998.13	POMGNT1	1	Other types of O-glycan biosynthesis		Defective POMGNT1 causes MDDGA3, MDDGB3 and MDDGC3; O-linked glycosylation	8	0	108.7	91.3	17.54	16.99	116	144.1	121.8	95.3	134.2	113.5	80.4	115.2	111.2	97		98.2	94.2
High	1.192	0.798643	IsMasterProtein	J3KQ66	0.0773021	-0.230937	0.385541	0.774827	Reelin OS=Homo sapiens OX=9606 GN=RELN PE=1 SV=1	0.002	196.815	11	36	46	36	3460	388.2	5.88	36	cellular component movement		protein binding	Pf02014, Pf07974		ENSG00000189056.13		7		Focal Adhesion-PI3K-Akt-mTOR-signaling pathway		1	0	108.8	91.2	8.6	33.41	99	97.1	99.3	94.7	97.4	97.6	99.1	121.9	83.1	78.7	147.7	81.1	82
High	1.191	0.000287583	IsMasterProtein	P23381	0.249466	0.17759	0.321342	4.01425e-05	Tryptophan--tRNA ligase, cytoplasmic OS=Homo sapiens OX=9606 GN=WARS PE=1 SV=2	0.001	112.463	33	18	33	18	471	53.1	6.23	18	metabolic process;regulation of biological process	cytoplasm;cytosol;nucleus	catalytic activity;enzyme regulator activity;nucleotide binding;protein binding	Pf00458, Pf00579	7453	ENSG00000140105.17	WARS	14	Aminoacyl-tRNA biosynthesis	Photodynamic therapy-induced unfolded protein response; Amino Acid metabolism; Tryptophan metabolism	Cytosolic tRNA aminoacylation	8	0	108.7	91.3	1.72	5.1	109.4	106.6	108.6	110.8	109	108.6	110.4	105.1	93.8	90.8	81.5	96.3	96.1
High	1.191	0.000536642	IsMasterProtein	Q9Y2H6	0.236606	0.148844	0.324369	0.000451826	Fibronectin type-III domain-containing protein 3A OS=Homo sapiens OX=9606 GN=FNDC3A PE=1 SV=4	0	34.537	8	7	8	7	1198	131.8	6.71	7		cytosol;Golgi;membrane	protein binding;RNA binding	Pf00041	22862	ENSG00000102531.16	FNDC3A	13				0	0	108.7	91.3	4.5	6.04	102.8	108.1	115.3	114.7	106.7	109.8	105	102.9	85.1	89.5	100.6	90.9	87.4
High	1.191	0.000989334	IsMasterProtein	Q9H0U6	0.248253	0.153648	0.342857	0.000584772	39S ribosomal protein L18, mitochondrial OS=Homo sapiens OX=9606 GN=MRPL18 PE=1 SV=1	0.001	15.753	18	4	6	4	180	20.6	9.54	4	cell organization and biogenesis;metabolic process;transport	membrane;mitochondrion;ribosome	RNA binding;structural molecule activity	Pf00861	29074	ENSG00000112110.9	MRPL18	6	Ribosome		Mitochondrial translation initiation; Mitochondrial translation elongation; Mitochondrial translation termination	7	0	108.7	91.3	4.6	6.98	111.2	116	107.9	102.6	104.3	107.1	114.8	104.4	86.9	90.5	102.9	83.8	86.5
High	1.191	0.0118212	IsMasterProtein	P55084	0.221712	0.121762	0.321662	0.0023505	Trifunctional enzyme subunit beta, mitochondrial OS=Homo sapiens OX=9606 GN=HADHB PE=1 SV=3	0.002	194.748	54	24	50	24	474	51.3	9.41	24	metabolic process	endoplasmic reticulum;membrane;mitochondrion	catalytic activity;protein binding;RNA binding	Pf00108, Pf00109, Pf02803	3032	ENSG00000138029.13	HADHB	2	Fatty acid elongation; Fatty acid metabolism; Metabolic pathways; Fatty acid degradation; Valine, leucine and isoleucine degradation	Fatty Acid Beta Oxidation; Valproic acid pathway; Sudden Infant Death Syndrome (SIDS) Susceptibility Pathways	Beta oxidation of hexanoyl-CoA to butanoyl-CoA; Beta oxidation of lauroyl-CoA to decanoyl-CoA-CoA; Beta oxidation of palmitoyl-CoA to myristoyl-CoA; Beta oxidation of myristoyl-CoA to lauroyl-CoA; Acyl chain remodeling of CL; Beta oxidation of decanoyl-CoA to octanoyl-CoA-CoA; mitochondrial fatty acid beta-oxidation of unsaturated fatty acids; Beta oxidation of octanoyl-CoA to hexanoyl-CoA	23	0	108.7	91.3	1.05	9.02	107	108.7	107.5	108.4	106.3	106.7	106.3	109.2	83	88.4	103.8	92.6	91.7
High	1.191	0.0604451	IsMasterProtein	Q9Y6K1	0.203535	0.0570074	0.350062	0.0441701	DNA (cytosine-5)-methyltransferase 3A OS=Homo sapiens OX=9606 GN=DNMT3A PE=1 SV=4	0	71.593	15	17	23	17	912	101.8	6.57	17	cell death;cell differentiation;cell organization and biogenesis;metabolic process;regulation of biological process;response to stimulus	chromosome;cytoplasm;nucleus	catalytic activity;DNA binding;metal ion binding;protein binding	Pf00145, Pf00855	1788	ENSG00000119772.16	DNMT3A	2	MicroRNAs in cancer; Metabolic pathways; Cysteine and methionine metabolism	One Carbon Metabolism; Trans-sulfuration and one carbon metabolism; Hematopoietic Stem Cell Gene Regulation by GABP alpha/beta Complex; One carbon metabolism and related pathways	PRC2 methylates histones and DNA; DNA methylation; RMTs methylate histone arginines	14	0	108.7	91.3	10.34	7.53	117.6	113.3	111.2	108.2	111.2	103.1	111.1	81.7	94.4	92.1	92.3	91.2	96.7
High	1.191	0.126874	IsMasterProtein	Q9Y4X5	0.23572	0.0311229	0.440316	0.096124	E3 ubiquitin-protein ligase ARIH1 OS=Homo sapiens OX=9606 GN=ARIH1 PE=1 SV=2	0	31.881	11	7	8	7	557	64.1	5.08	7	metabolic process;regulation of biological process	cytoplasm;cytosol;nucleus	catalytic activity;metal ion binding;protein binding	Pf01485	25820	ENSG00000166233.14	ARIH1	15			ISG15 antiviral mechanism	5	0	108.7	91.3	13.46	10.92	114.3	113.6	110.9	114.4	110.9	117.6	112.5	72.7	99.8	93	84.1	97.5	96.5
High	1.191	0.181018	IsMasterProtein	Q9BZE2	0.29182	0.00794773	0.575691	0.141314	tRNA pseudouridine(38/39) synthase OS=Homo sapiens OX=9606 GN=PUS3 PE=1 SV=3	0.001	12.293	5	2	2	2	481	55.6	7.49	2	metabolic process	cytoplasm;cytosol;nucleus	catalytic activity;RNA binding	Pf01416	83480	ENSG00000110060.8	PUS3	11			tRNA modification in the nucleus and cytosol	3	0	108.7	91.3	16.68	17.65	116.4	126.5	120.9	114.8	115	114.1	105.8	67.1	97	90	67.5	100	107.9
High	1.191	0.333764	IsMasterProtein	O14944	0.23544	-0.0613881	0.532269	0.276226	Proepiregulin OS=Homo sapiens OX=9606 GN=EREG PE=1 SV=1	0.002	4.783	7	1	1	1	169	19	7.53	1	cell communication;cell differentiation;cell organization and biogenesis;cell proliferation;development;metabolic process;regulation of biological process;response to stimulus	extracellular;membrane	catalytic activity;protein binding		2069	ENSG00000124882.3	EREG	4	ErbB signaling pathway	ErbB Signaling Pathway	Downregulation of ERBB2 signaling; SHC1 events in ERBB2 signaling; PI5P, PP2A and IER3 Regulate PI3K/AKT Signaling; PI3K events in ERBB4 signaling; SHC1 events in ERBB4 signaling; ERBB2 Regulates Cell Motility; ERBB2 Activates PTK6 Signaling; Nuclear signaling by ERBB4; GRB2 events in ERBB2 signaling; PI3K events in ERBB2 signaling; Constitutive Signaling by Aberrant PI3K in Cancer; RAF/MAP kinas…	32	0	108.7	91.3	16.03	26.64	106.9	85	104.7	127.3	107.7	99.4	136.4	91.2	89.3	73.7	142.3	89.5	75.3
High	1.19	3.53981e-05	IsMasterProtein	Q92499	0.239103	0.175258	0.302948	1.8098e-05	ATP-dependent RNA helicase DDX1 OS=Homo sapiens OX=9606 GN=DDX1 PE=1 SV=2	0.002	233.534	48	30	57	30	740	82.4	7.23	30	cell organization and biogenesis;development;metabolic process;regulation of biological process;response to stimulus	cytoplasm;cytosol;membrane;nucleus	catalytic activity;DNA binding;nucleotide binding;protein binding;RNA binding	Pf00270, Pf00271, Pf00622	1653	ENSG00000079785.14	DDX1	2		DDX1 as a regulatory component of the Drosha microprocessor; mRNA Processing	tRNA processing in the nucleus	5	0	108.7	91.3	3.87	1.93	111.3	108.1	110	109.8	111	109.2	108.6	98.3	92	91.5	89	92.3	92
High	1.19	0.000253758	IsMasterProtein	Q15061	0.248048	0.165039	0.331058	0.000176441	WD repeat-containing protein 43 OS=Homo sapiens OX=9606 GN=WDR43 PE=1 SV=3	0.001	131.092	29	21	33	21	677	74.8	5.57	21	metabolic process;regulation of biological process	nucleus	protein binding;RNA binding	Pf00400, Pf04003	23160	ENSG00000163811.11	WDR43	2	Ribosome biogenesis in eukaryotes		Major pathway of rRNA processing in the nucleolus and cytosol; rRNA modification in the nucleus and cytosol	6	0	108.7	91.3	5.47	3.79	108.2	113.6	109.6	111.7	108	110.4	112.6	94.8	91.6	93.3	86.2	94.5	90.3
High	1.19	0.00254274	IsMasterProtein	C9IYN3	0.277566	0.157313	0.39782	0.00170662	Heterogeneous nuclear ribonucleoprotein L-like OS=Homo sapiens OX=9606 GN=HNRNPLL PE=1 SV=2	0.001	122.3	37	15	25	15	537	59.6	7.85	15	metabolic process;regulation of biological process	membrane;nucleus	protein binding;RNA binding	Pf00076, Pf13893, Pf14259	92906	ENSG00000143889.15	HNRNPLL; HNRPLL	2				0	0	108.7	91.3	7.96	7.67	103.4	113	102.7	112.6	104.7	114.2	99.7	126.5	85.6	97.1	77.9	90.5	85.9
High	1.19	0.00445652	IsMasterProtein	O75695	0.213454	0.113394	0.313514	0.00314445	Protein XRP2 OS=Homo sapiens OX=9606 GN=RP2 PE=1 SV=4	0	35.168	20	9	9	9	350	39.6	5.12	9	cell organization and biogenesis;metabolic process;regulation of biological process;transport	cytoplasm;Golgi;membrane	catalytic activity;enzyme regulator activity;nucleotide binding;protein binding	Pf00334, Pf07986	6102	ENSG00000102218.5	RP2	X			Trafficking of myristoylated proteins to the cilium	4	0	108.7	91.3	4.98	7.55	113	114.4	105.8	101	109.6	104.3	110.3	100.1	90.8	87.2	96.9	89.2	90.1
High	1.19	0.105232	IsMasterProtein	E2QRF9	0.172235	0.0265311	0.317939	0.0880017	Geminin (Fragment) OS=Homo sapiens OX=9606 GN=GMNN PE=1 SV=1	0	28.506	29	5	6	5	179	20.5	5.39	5	metabolic process;regulation of biological process;transport	cytosol;endoplasmic reticulum;nucleus	catalytic activity	Pf00171, Pf05529, Pf07412		ENSG00000112312.9		6				0	0	108.7	91.3	9.73	9.64	106.6	109	119	109.6	106.2	113.8	98.8	85	89.1	90.3	114	97.2	84.4
High	1.189	0.000117581	IsMasterProtein	Q9BQ67	0.265084	0.182554	0.347613	8.44339e-05	Glutamate-rich WD repeat-containing protein 1 OS=Homo sapiens OX=9606 GN=GRWD1 PE=1 SV=1	0	78.081	24	9	16	9	446	49.4	4.92	9	cell organization and biogenesis;metabolic process	chromosome;cytosol;nucleus	DNA binding;protein binding;RNA binding	Pf00400, Pf12265	83743	ENSG00000105447.12	GRWD1	19				0	0	108.6	91.4	5.35	3.9	108.7	114.4	115.8	110.3	109	108.4	110.7	96.4	89.4	93.7	83	93.3	92.4
High	1.189	0.0258302	IsMasterProtein	Q16854	0.273773	0.117992	0.429554	0.0122125	Deoxyguanosine kinase, mitochondrial OS=Homo sapiens OX=9606 GN=DGUOK PE=1 SV=2	0.001	9.556	16	3	3	3	277	32	8.66	3	metabolic process;regulation of biological process	cytoplasm;cytosol;mitochondrion;nucleus;organelle lumen	catalytic activity;nucleotide binding	Pf01712, Pf13238	1716	ENSG00000114956.19	DGUOK	2	Purine metabolism; Metabolic pathways		Purine salvage	6	0	108.6	91.4	14.38	6.89	107.3	101.1	114.7	95.7	112	102.7	99.1	145.4	88.7	87.9	83.3	86.8	89.9
High	1.189	0.129907	IsMasterProtein	Q969H6	0.223855	0.0298153	0.417895	0.0958699	Ribonuclease P/MRP protein subunit POP5 OS=Homo sapiens OX=9606 GN=POP5 PE=1 SV=1	0.001	8.164	13	2	2	2	163	18.8	7.27	2	metabolic process;transport	nucleus	catalytic activity;protein binding;transporter activity	Pf00999	51367	ENSG00000167272.10	POP5	12	RNA transport; Ribosome biogenesis in eukaryotes		tRNA processing in the nucleus	5	0	108.6	91.4	15.16	9.11	107.6	100.8	114.4	113.7	123.7	96.6	130	78	99.2	86.3	93.1	98.3	91.1
High	1.189	0.205824	IsMasterProtein	Q86XN7	0.3108	0.0219506	0.599649	0.122074	Proline and serine-rich protein 1 OS=Homo sapiens OX=9606 GN=PROSER1 PE=1 SV=2	0.002	5.877	1	1	2	1	944	95.6	8.88	1				Pf14771	80209	ENSG00000120685.19	PROSER1	13				0	0	108.6	91.4	11.94	21.24	110.2	107.8	138.1	120.7	121	95.9	131.1	106.8	92.1	102.5		113.2	115.7
High	1.188	0.0066442	IsMasterProtein	Q8TBC4	0.233856	0.118902	0.34881	0.00451449	NEDD8-activating enzyme E1 catalytic subunit OS=Homo sapiens OX=9606 GN=UBA3 PE=1 SV=2	0.001	109.799	42	14	24	14	463	51.8	5.45	14	metabolic process;regulation of biological process;response to stimulus;transport	cytoplasm;cytosol;nucleus	catalytic activity;nucleotide binding;protein binding	Pf00899, Pf01488, Pf02134, Pf05237, Pf08825, Pf10585	9039	ENSG00000144744.16	UBA3	3	Ubiquitin mediated proteolysis		NIK-->noncanonical NF-kB signaling; Dectin-1 mediated noncanonical NF-kB signaling; Antigen processing: Ubiquitination & Proteasome degradation; Neddylation	15	0	108.6	91.4	5.94	7.96	113.1	110.2	109.1	112	110.7	106.3	109.9	92.9	88.8	91.6	98.9	92.7	92.6
High	1.187	2.42532e-05	IsMasterProtein	Q8WUD1	0.260008	0.185881	0.334136	3.5689e-05	Ras-related protein Rab-2B OS=Homo sapiens OX=9606 GN=RAB2B PE=1 SV=1	0	69.398	54	11	16	11	216	24.2	7.83	11	regulation of biological process;response to stimulus;transport	endoplasmic reticulum;Golgi;membrane	catalytic activity;nucleotide binding;protein binding	Pf00025, Pf00071, Pf01926, Pf08477	84932	ENSG00000129472.13	RAB2B	14			RAB geranylgeranylation	3	0	108.6	91.4	3.74	4.37	111.5	111.5	109.3	115.2	109.3	106.7	106.4	101.8	94.2	93.7	84.3	92	92.2
High	1.187	0.00358807	IsMasterProtein	A1X283	0.237431	0.136152	0.338709	0.00149418	SH3 and PX domain-containing protein 2B OS=Homo sapiens OX=9606 GN=SH3PXD2B PE=1 SV=3	0.001	99.562	19	16	23	16	911	101.5	8.69	16	cell differentiation;cell organization and biogenesis;metabolic process;regulation of biological process	cytoplasm	enzyme regulator activity;protein binding	Pf00018, Pf00787, Pf06347, Pf07653, Pf08239, Pf14604	285590	ENSG00000174705.12	SH3PXD2B	5				0	0	108.5	91.5	7.34	4.06	111.5	109	113.8	110.4	112.2	109.6	111	89	89.1	92.4	94.4	93.5	93.2
High	1.187	0.00725159	IsMasterProtein	Q96IF1	0.246037	0.139067	0.353008	0.00175911	LIM domain-containing protein ajuba OS=Homo sapiens OX=9606 GN=AJUBA PE=1 SV=1	0	54.643	21	11	12	11	538	56.9	7.14	11	cell organization and biogenesis;cellular component movement;metabolic process;regulation of biological process;response to stimulus	cytoplasm;cytoskeleton;cytosol;Golgi;membrane;nucleus	metal ion binding;protein binding	Pf00412	84962	ENSG00000129474.15	AJUBA	14	Hippo signaling pathway; Hippo signaling pathway -multiple species	Interleukin-1 Induced Activation of NF-kappa-B	Oxygen-dependent proline hydroxylation of Hypoxia-inducible Factor Alpha; Activation of anterior HOX genes in hindbrain development during early embryogenesis; Regulation of PLK1 Activity at G2/M Transition	16	0	108.5	91.5	3.05	9.76	106	105.4	111.6	106.1	110.9	114	106.7	106	84.5	85.5	112.2	92.8	85.8
High	1.187	0.0264868	IsMasterProtein	P31040	0.248898	0.10197	0.395826	0.0152622	Succinate dehydrogenase [ubiquinone] flavoprotein subunit, mitochondrial OS=Homo sapiens OX=9606 GN=SDHA PE=1 SV=2	0.002	227.446	47	26	74	26	664	72.6	7.39	26	metabolic process;transport	membrane;mitochondrion	catalytic activity;nucleotide binding;protein binding	Pf00890, Pf02910	6389	ENSG00000073578.16	SDHA	5	Citrate cycle (TCA cycle); Oxidative phosphorylation; Huntington's disease; Non-alcoholic fatty liver disease (NAFLD); Parkinson's disease; Metabolic pathways; Alzheimer's disease; Carbon metabolism	Electron Transport Chain; TCA Cycle and Deficiency of Pyruvate Dehydrogenase complex (PDHc); Amino Acid metabolism; TCA Cycle	Respiratory electron transport; Citric acid cycle (TCA cycle)	18	0	108.5	91.5	10.56	6.74	111.5	113.7	113.5	111.4	111.9	110.3	117.2	80.8	94.9	94.9	87.4	91.5	93.9
High	1.187	0.0596316	IsMasterProtein	J3KP06	0.174052	0.0449639	0.30314	0.0509888	LIM domain only protein 7 OS=Homo sapiens OX=9606 GN=LMO7 PE=1 SV=2	0.001	134.751	17	27	35	27	1668	190.6	7.91	27	regulation of biological process		metal ion binding;protein binding	Pf00307, Pf00412, Pf00595, Pf13180		ENSG00000136153.19		13				0	0	108.5	91.5	8.02	8.03	105.4	110.6	109.6	110.9	110.8	104.6	110.4	85.9	90	100.6	102.1	92.6	92.4
High	1.187	0.24471	IsMasterProtein	Q7Z6M4	0.162734	-0.0193529	0.34482	0.208224	Transcription termination factor 4, mitochondrial OS=Homo sapiens OX=9606 GN=MTERF4 PE=1 SV=3	0.001	11.678	12	5	5	5	381	43.9	4.82	5	cell organization and biogenesis;metabolic process;regulation of biological process;transport	cytosol;mitochondrion;organelle lumen	DNA binding;protein binding;RNA binding		130916	ENSG00000122085.16	MTERFD2; MTERF4	2			rRNA modification in the mitochondrion	4	0	108.5	91.5	11.82	12.19	111.6	107.5	115	113.4	108.7	98.4	113.3	77.6	98.6	93.9	118.9	81.8	87.8
High	1.186	0.00407201	IsMasterProtein	Q7L592	0.267595	0.156649	0.37854	0.00118723	Protein arginine methyltransferase NDUFAF7, mitochondrial OS=Homo sapiens OX=9606 GN=NDUFAF7 PE=1 SV=1	0.001	92.323	38	14	16	14	441	49.2	8.34	14	cell organization and biogenesis;metabolic process	mitochondrion;organelle lumen	catalytic activity;protein binding	Pf02636	55471	ENSG00000003509.15	NDUFAF7	2			Complex I biogenesis	5	0	108.5	91.5	4.25	9.07	108	112.8	106.5	113.4	105.8	108.6	101.9	116	80.4	93	103.8	89.7	79.9
High	1.186	0.0495007	IsMasterProtein	O75157	0.330883	0.111436	0.55033	0.0293271	TSC22 domain family protein 2 OS=Homo sapiens OX=9606 GN=TSC22D2 PE=1 SV=3	0	62.531	13	7	7	7	780	79.2	5.02	7	cell organization and biogenesis;metabolic process;regulation of biological process;reproduction;response to stimulus	cytoplasm;nucleus		Pf01166, Pf04977, Pf06005, Pf06156, Pf15619	9819	ENSG00000196428.12	TSC22D2	3				0	0	108.5	91.5	10.67	16.14	109.8	112.9	118.5	109	120.5	113.4	120.5	84	99.5	97.2	64.3	93.5	99.2
High	1.186	0.0864866	IsMasterProtein	P48651	0.234944	0.056595	0.413292	0.0563831	Phosphatidylserine synthase 1 OS=Homo sapiens OX=9606 GN=PTDSS1 PE=1 SV=1	0	32.143	11	5	7	5	473	55.5	8.43	5	metabolic process	endoplasmic reticulum;membrane	catalytic activity	Pf03034	9791	ENSG00000156471.12	PTDSS1	8	Glycerophospholipid metabolism; Metabolic pathways	Kennedy pathway	Synthesis of PS	8	0	108.5	91.5	13.13	7.74	109.8	122.2	111.2	108.8	110	116.5	114.2	75	95.5	100	92.7	92.9	87.9
High	1.186	0.136287	IsMasterProtein	O95372	0.278965	0.0366719	0.521259	0.0963131	Acyl-protein thioesterase 2 OS=Homo sapiens OX=9606 GN=LYPLA2 PE=1 SV=1	0.001	39.982	32	7	10	7	231	24.7	7.23	7	cellular component movement;metabolic process	cytoplasm;cytosol	catalytic activity;protein binding	Pf00561, Pf02230, Pf03959, Pf07859, Pf12695, Pf12697	11313	ENSG00000011009.10	LYPLA2	1	Glycerophospholipid metabolism		L1CAM interactions	4	0	108.5	91.5	10.64	18.48	115.8	105.4	113.4	112.5	113.9	118.5	111.3	81.9	100.9	93.1	61.8	106.3	106.5
High	1.185	0.00773085	IsMasterProtein	Q9BQP7	0.216019	0.106018	0.32602	0.00582358	Mitochondrial genome maintenance exonuclease 1 OS=Homo sapiens OX=9606 GN=MGME1 PE=1 SV=1	0	52.16	39	11	13	11	344	39.4	7.68	11	cell organization and biogenesis;metabolic process;response to stimulus	mitochondrion	catalytic activity;DNA binding		92667	ENSG00000125871.13	C20orf72; MGME1	20				0	0	108.5	91.5	6.08	8.33	99.8	102.1	116.7	108.7	107.4	100.1	108.7	115.7	85.6	90	110	86.3	88.9
High	1.185	0.0786775	IsMasterProtein	H0YMT4	0.195425	0.0496501	0.341199	0.0521815	Phosphatidylinositol N-acetylglucosaminyltransferase subunit H OS=Homo sapiens OX=9606 GN=PIGH PE=1 SV=1	0.003	4.092	20	2	3	2	183	20.9	8.28	2			catalytic activity	Pf10181, Pf13900		ENSG00000100564.8		14				0	0	108.5	91.5	5.86	12.24	110.1	109.4	93.5	114.4	108.5	107.7	105.8	102.6	88.5	105.5	81	91.4	106.1
High	1.185	0.119632	IsMasterProtein	P07858	0.215558	0.0371846	0.393931	0.0805422	Cathepsin B OS=Homo sapiens OX=9606 GN=CTSB PE=1 SV=3	0.001	48.284	33	8	9	8	339	37.8	6.3	8	cell differentiation;metabolic process;regulation of biological process;response to stimulus;transport	extracellular;mitochondrion;organelle lumen;vacuole	catalytic activity;protein binding	Pf00112, Pf08127	1508	ENSG00000164733.20	CTSB	8	Apoptosis; Lysosome; Renin secretion; Antigen processing and presentation; NOD-like receptor signaling pathway		Collagen degradation; Assembly of collagen fibrils and other multimeric structures; Neutrophil degranulation; MHC class II antigen presentation; Trafficking and processing of endosomal TLR	17	0	108.5	91.5	7.33	16.52	96.2	106	105.9	117.2	102.8	103.8	104.2	120.2	75.6	88.5	123.7	87	82.7
High	1.185	0.132588	IsMasterProtein	P35914	0.206966	0.0250132	0.388919	0.100279	Hydroxymethylglutaryl-CoA lyase, mitochondrial OS=Homo sapiens OX=9606 GN=HMGCL PE=1 SV=2	0.001	92.011	33	11	20	11	325	34.3	8.54	11	cell organization and biogenesis;metabolic process;response to stimulus	membrane;mitochondrion;organelle lumen	catalytic activity;metal ion binding;protein binding	Pf00682	3155	ENSG00000117305.14	HMGCL	1	Synthesis and degradation of ketone bodies; Butanoate metabolism; Metabolic pathways; Peroxisome; Valine, leucine and isoleucine degradation	Synthesis and Degradation of Ketone Bodies; Amino Acid metabolism	Synthesis of Ketone Bodies	11	0	108.5	91.5	12.72	8.67	116	112.5	112.9	109.9	113.2	106.9	113.6	74.3	94.1	95.7	89.7	94.9	97.5
High	1.185	0.159602	IsMasterProtein	O75891	0.151989	0.0102149	0.293762	0.123315	Cytosolic 10-formyltetrahydrofolate dehydrogenase OS=Homo sapiens OX=9606 GN=ALDH1L1 PE=1 SV=2	0.001	9.724	3	3	6	3	902	98.8	5.94	3	metabolic process	cytoplasm;cytosol;mitochondrion	catalytic activity	Pf00171, Pf00550, Pf00551, Pf02911	10840	ENSG00000144908.13	ALDH1L1	3	One carbon pool by folate	Folate-Alcohol and Cancer Pathway; One Carbon Metabolism	Metabolism of folate and pterines	7	0	108.5	91.5	5.5	12.98	109.5	106.9	113.8	101.5	100.3	107	105.5	95.4	87.5	90.2	121.5	86.6	89
High	1.185	0.750605	IsMasterProtein	G3V1D0	0.117934	-0.268142	0.50401	0.722366	Echinoderm microtubule associated protein like 3, isoform CRA_f OS=Homo sapiens OX=9606 GN=EML3 PE=1 SV=1	0.001	21.473	8	5	7	5	889	95	9.09	5		cytoplasm;cytoskeleton	protein binding	Pf00400, Pf03451	256364	ENSG00000149499.11	EML3	11				0	0	108.5	91.5	13.41	34.48	97.6	105.3	98.2	100	76.5	102.4	108.7	125.8	74	140.3	78.5	127.1	52.2
High	1.184	0.000180666	IsMasterProtein	H3BQK9	0.224732	0.158654	0.29081	4.92993e-05	Microtubule-actin cross-linking factor 1, isoforms 1/2/3/5 OS=Homo sapiens OX=9606 GN=MACF1 PE=1 SV=1	0	1220.57	25	185	253	185	7592	860.5	5.38	185	regulation of biological process;response to stimulus	cytoplasm;cytoskeleton	catalytic activity;metal ion binding;motor activity;protein binding	Pf00036, Pf00307, Pf00435, Pf00681, Pf01576, Pf02187, Pf10498, Pf11971, Pf13499, Pf13514, Pf13833		ENSG00000127603.23		1		Mesodermal Commitment Pathway		1	0	108.4	91.6	4.27	1.64	109	110.2	109.4	108.4	110	109.9	109.1	96.5	91.6	91.1	94.8	93	89.6
High	1.184	0.00147116	IsMasterProtein	Q96A35	0.280519	0.191697	0.36934	0.000101697	39S ribosomal protein L24, mitochondrial OS=Homo sapiens OX=9606 GN=MRPL24 PE=1 SV=1	0.001	18.086	18	5	8	5	216	24.9	9.29	5	cell organization and biogenesis;metabolic process	membrane;mitochondrion;ribosome	structural molecule activity	Pf00467	79590	ENSG00000143314.12	MRPL24	1	Ribosome		Mitochondrial translation initiation; Mitochondrial translation elongation; Mitochondrial translation termination	7	0	108.4	91.6	1.56	7.23	112.6	107.7	110.8	108.5	107.9	110.9	109.5	108.8	90.9	94	78.8	93.5	96.3
High	1.184	0.000684397	IsMasterProtein	Q15758	0.238388	0.146058	0.330719	0.000678389	Neutral amino acid transporter B(0) OS=Homo sapiens OX=9606 GN=SLC1A5 PE=1 SV=2	0	79.195	19	8	15	8	541	56.6	5.48	8	transport	membrane	protein binding;receptor activity;transporter activity	Pf00375	6510	ENSG00000105281.12	SLC1A5	19	Central carbon metabolism in cancer; Protein digestion and absorption	TYROBP Causal Network	Amino acid transport across the plasma membrane	7	0	108.4	91.6	5.29	5.76	106.2	109	112.4	107.2	111.9	114.2	109.3	95.7	85.7	93	97.1	91.4	88.9
High	1.184	0.0678981	IsMasterProtein	B8ZZV5	0.259359	0.07233	0.446389	0.0445636	39S ribosomal protein L30, mitochondrial OS=Homo sapiens OX=9606 GN=MRPL30 PE=1 SV=1	0.001	22.181	27	3	3	3	101	11.9	9.86	3	metabolic process		structural molecule activity	Pf00327		ENSG00000185414.19		2				0	0	108.4	91.6	9.55	15.12	112.4	105.7	108.8	125.5	103	117.5	105.8	90.5	96.9	89.7	118	92.8	91.6
High	1.183	1.04514e-05	IsMasterProtein	J3KN01	0.22362	0.167107	0.280134	1.04039e-05	Afadin OS=Homo sapiens OX=9606 GN=AFDN PE=1 SV=1	0.008	409.747	32	55	89	55	1831	207.5	6.37	55	cell communication;cell organization and biogenesis;regulation of biological process;response to stimulus	cytosol;membrane	protein binding	Pf00498, Pf00595, Pf00788, Pf01843	4301	ENSG00000130396.20	MLLT4; AFDN	6		VEGFA-VEGFR2 Signaling Pathway		1	0	108.4	91.6	1.36	3.1	107.7	107.7	109.6	109	109	106.4	106.9	105.3	90.3	91.1	96.8	91.1	89.8
High	1.183	0.0155349	IsMasterProtein	P31930	0.244918	0.109846	0.379991	0.00995072	Cytochrome b-c1 complex subunit 1, mitochondrial OS=Homo sapiens OX=9606 GN=UQCRC1 PE=1 SV=3	0.001	100.397	35	11	21	11	480	52.6	6.37	11	metabolic process;response to stimulus;transport	cytosol;membrane;mitochondrion	catalytic activity;metal ion binding;protein binding;transporter activity	Pf00675, Pf05193, Pf08367	7384	ENSG00000010256.10	UQCRC1	3	Parkinson's disease; Oxidative phosphorylation; Cardiac muscle contraction; Non-alcoholic fatty liver disease (NAFLD); Alzheimer's disease; Huntington's disease; Metabolic pathways	Electron Transport Chain	Respiratory electron transport	12	0	108.4	91.6	7.94	10.46	104.1	108.5	109.7	108.3	105.5	99.8	103	128.1	84.3	91	78.7	89.8	96.9
High	1.183	0.108503	IsMasterProtein	Q9NX18	0.309803	0.0541022	0.565503	0.0797788	Succinate dehydrogenase assembly factor 2, mitochondrial OS=Homo sapiens OX=9606 GN=SDHAF2 PE=1 SV=1	0.001	106.371	50	8	23	8	166	19.6	6.8	8	cell organization and biogenesis;metabolic process;regulation of biological process	cytosol;mitochondrion;organelle lumen	protein binding	Pf03937	54949	ENSG00000167985.6	SDHAF2	11				0	0	108.4	91.6	15.87	16.6	110.3	113.6	107	108.6	132.7	109.5	129	74.5	95.7	92.9	62	91.5	93.4
High	1.183	0.211415	IsMasterProtein	Q8WXX5	0.209523	-0.00791249	0.426958	0.170736	DnaJ homolog subfamily C member 9 OS=Homo sapiens OX=9606 GN=DNAJC9 PE=1 SV=1	0.001	108.223	63	17	27	17	260	29.9	5.73	17	regulation of biological process;response to stimulus	cytoplasm;cytosol;membrane;nucleus	protein binding	Pf00226	23234	ENSG00000213551.4	DNAJC9	10				0	0	108.4	91.6	14.34	18.89	99.8	100.3	105.8	110.1	95.9	102.9	97.9	143.3	81	87.3	103.3	86.5	85.2
High	1.183	0.382489	IsMasterProtein	P50443	0.190742	-0.069787	0.451271	0.322654	Sulfate transporter OS=Homo sapiens OX=9606 GN=SLC26A2 PE=1 SV=2	0.001	9.51	5	3	3	3	739	81.6	8.38	3	cellular homeostasis;metabolic process;transport	membrane	transporter activity	Pf00916, Pf01740, Pf13792	1836	ENSG00000155850.7	SLC26A2	5			Defective SLC26A2 causes chondrodysplasias; Transport and synthesis of PAPS; Multifunctional anion exchangers	17	0	108.4	91.6	18.38	11.16	111	120.6	119.2	109.2	114	121	102.1	61.2	96	102.3	89.9	100	74.4
High	1.183	0.538079	IsMasterProtein	E9PIT3	0.152838	-0.136632	0.442307	0.49888	Prothrombin OS=Homo sapiens OX=9606 GN=F2 PE=1 SV=1	0.001	9.03	8	4	4	4	583	65.4	5.71	4	coagulation;metabolic process	extracellular	catalytic activity;metal ion binding	Pf00051, Pf00089, Pf00594, Pf09396		ENSG00000180210.14		11		Blood Clotting Cascade		1	0	108.4	91.6	19.58	24.34	102.9	103	91.1	97.5	90.6	112.7	89.3	151.7	75.1	82.9	142.2	109.7	74.8
High	1.182	0.0464804	IsMasterProtein	A0A1C7CYX9	0.198348	0.0724374	0.324258	0.0231742	Dihydropyrimidinase-related protein 2 OS=Homo sapiens OX=9606 GN=DPYSL2 PE=1 SV=1	0.001	130.285	29	18	28	18	677	73.5	6.35	18	cell organization and biogenesis;cellular component movement;metabolic process;regulation of biological process;response to stimulus;transport	cytoplasm;cytosol;membrane;mitochondrion	catalytic activity;protein binding	Pf01979, Pf07969, Pf13147, Pf13594	1808	ENSG00000092964.17	DPYSL2	8		Regulation of Microtubule Cytoskeleton; Brain-Derived Neurotrophic Factor (BDNF) signaling pathway		2	0	108.3	91.7	3.77	11.84	107.4	100.9	106.2	105.1	106	109.3	103.5	114.4	84.1	86.6	117.9	94.6	89
High	1.182	0.0540554	IsMasterProtein	C9JLW8	0.279759	0.0967421	0.462777	0.027245	Mapk-regulated corepressor-interacting protein 1 OS=Homo sapiens OX=9606 GN=MCRIP1 PE=1 SV=1	0.001	19.83	54	6	7	6	97	10.9	9.41	6	regulation of biological process	cytoplasm;nucleus	protein binding	Pf14799	348262	ENSG00000225663.7	FAM195B; MCRIP1	17				0	0	108.3	91.7	6.98	15.19	115.7	112.1	103.9	101.8	118.8	115.4	109	97.2	109.3	93	68.5	92.2	99.5
High	1.182	0.0928243	IsMasterProtein	O00479	0.339551	0.072008	0.607095	0.0659756	High mobility group nucleosome-binding domain-containing protein 4 OS=Homo sapiens OX=9606 GN=HMGN4 PE=1 SV=3	0	54.465	60	8	24	8	90	9.5	10.48	8		chromosome;nucleus	DNA binding;protein binding		10473	ENSG00000182952.4	HMGN4	6				0	0	108.3	91.7	21.29	21.29	103.3	102.7	101.8	102	108.5	101.9	102.7	170.2	69.5	87	71.4	84.5	86.8
High	1.182	0.348374	IsMasterProtein	Q8IV03	0.180462	-0.0489318	0.409856	0.280782	Leucine rich adaptor protein 1-like OS=Homo sapiens OX=9606 GN=LURAP1L PE=1 SV=2	0.003	4.736	3	1	1	1	231	24.6	5.14	1				Pf14854	286343		LURAP1L	9				0	0	108.3	91.7	7.03	25.23	101.5	101.2	106.9	102.1	108.3	97.7	102.7	121.6	87.8	89.7	151.7	85.4	75
High	1.182	0.969654	IsMasterProtein	Q8N3Z3	-0.0225825	-0.568852	0.523686	0.965249	GTP-binding protein 8 OS=Homo sapiens OX=9606 GN=GTPBP8 PE=2 SV=1	0.001	23.704	34	8	9	8	284	32.1	9.42	8		membrane;mitochondrion	catalytic activity;metal ion binding;nucleotide binding	Pf00009, Pf00735, Pf01926, Pf02421, Pf03193, Pf05049, Pf09439	29083	ENSG00000163607.15	GTPBP8	3				0	0	108.3	91.7	24.55	58.86	84.2	92.5	80	86.3	79.1	76.4	111	144.8	59.7	64.9	113.3	72.7	70.2
High	1.181	0.554501	IsMasterProtein	O15013-5	0.119021	-0.109823	0.347865	0.507103	Isoform 5 of Rho guanine nucleotide exchange factor 10 OS=Homo sapiens OX=9606 GN=ARHGEF10	0.001	13.334	5	7	7	7	1344	148.8	5.59	7	cell organization and biogenesis;regulation of biological process	cytosol	protein binding	Pf00621	9639	ENSG00000274726.4; ENSG00000104728.15	ARHGEF10	8; CHR_HSCHR8_8_CTG1				0	0	108.3	91.7	5.13	24.13	99.9	99.4	98.6	101.8	100.8	101.2	110.8	112.1	84.7	88	128.6	82.1	83.2
High	1.181	0.636592	IsMasterProtein	Q9Y6D0	0.116735	-0.154009	0.387478	0.593987	Selenoprotein K OS=Homo sapiens OX=9606 GN=SELENOK PE=1 SV=3	0.003	4.035	15	2	2	2	94	10.6	10.86	2	cell differentiation;cellular homeostasis;metabolic process;regulation of biological process;response to stimulus;transport	endoplasmic reticulum;Golgi;membrane	protein binding	Pf10961	58515	ENSG00000113811.10	SELK; SELENOK	3		Selenium Micronutrient Network; Selenium Metabolism and Selenoproteins		2	0	108.3	91.7	5.92	31.52	96.3	101.8	97.9	107.6	97.5	99.6	104.9	114	84.3	79.5	170.3	84.3	86.2
High	1.18	0.0431295	IsMasterProtein	Q5T3F8	0.205526	0.069883	0.34117	0.028625	CSC1-like protein 2 OS=Homo sapiens OX=9606 GN=TMEM63B PE=1 SV=1	0	29.865	10	9	11	9	832	94.9	7.4	9	transport	cytoskeleton;membrane	transporter activity	Pf02714, Pf13967, Pf14703	55362	ENSG00000137216.18	TMEM63B	6				0	0	108.3	91.7	6.17	10.79	104.3	110.9	108.8	110	108.3	113	108.4	91.8	88.5	95.8	109	102.5	88.2
High	1.18	0.186899	IsMasterProtein	Q9Y3A5	0.31764	0.00579234	0.629488	0.145271	Ribosome maturation protein SBDS OS=Homo sapiens OX=9606 GN=SBDS PE=1 SV=4	0	76.727	36	11	18	11	250	28.7	8.75	11	cell organization and biogenesis;cell proliferation;cellular component movement;metabolic process;response to stimulus	cytoplasm;cytoskeleton;cytosol;nucleus	protein binding;RNA binding	Pf01172, Pf09377	51119	ENSG00000126524.9	SBDS	7	Ribosome biogenesis in eukaryotes			1	0	108.3	91.7	19.79	18.58	106.6	109.9	111.9	109.8	135.8	113.2	136.5	65.2	98.3	95	65.5	89.9	99.9
High	1.18	0.357196	IsMasterProtein	B4DZS0	0.266303	-0.0849385	0.617545	0.301951	DNA fragmentation factor subunit beta OS=Homo sapiens OX=9606 GN=DFFB PE=1 SV=1	0.001	8.333	7	2	3	2	362	41.9	8.78	2	cell death;cell organization and biogenesis;metabolic process	cytoplasm;cytosol;nucleus	catalytic activity;DNA binding;protein binding	Pf02017, Pf09230	1677	ENSG00000169598.15	DFFB	1		Apoptosis; Fas Ligand (FasL) pathway and Stress induction of Heat Shock Proteins (HSP) regulation		2	0	108.3	91.7	16.99	22.79	106.4	127.7	103	116.7	101.1	122.9	120.1	69.7	101.8	115.9	45.3	104.2	96.2
High	1.18	0.370653	IsMasterProtein	A4D1E9	0.129056	-0.0433256	0.301437	0.309406	GTP-binding protein 10 OS=Homo sapiens OX=9606 GN=GTPBP10 PE=1 SV=1	0	80.193	39	13	15	13	387	42.9	9.03	13	metabolic process	chromosome;mitochondrion;nucleus	catalytic activity;metal ion binding;nucleotide binding;protein binding;RNA binding	Pf00009, Pf01018, Pf01926, Pf02421, Pf03029, Pf10662	85865	ENSG00000105793.15	GTPBP10	7				0	0	108.3	91.7	4.2	17.24	104.1	104.1	103.8	103.2	100.8	100.1	101.3	114	84.2	87.4	117	94.6	85.4
High	1.179	0.00030048	IsMasterProtein	P22695	0.203068	0.134436	0.2717	0.000193798	Cytochrome b-c1 complex subunit 2, mitochondrial OS=Homo sapiens OX=9606 GN=UQCRC2 PE=1 SV=3	0.001	103.815	37	15	33	15	453	48.4	8.63	15	metabolic process;transport	membrane;mitochondrion	catalytic activity;metal ion binding;protein binding	Pf00675, Pf05193	7385	ENSG00000140740.10; ENSG00000284493.1	UQCRC2	16; CHR_HG926_PATCH	Oxidative phosphorylation; Cardiac muscle contraction; Parkinson's disease; Non-alcoholic fatty liver disease (NAFLD); Alzheimer's disease; Huntington's disease; Metabolic pathways	Electron Transport Chain	Respiratory electron transport	12	0	108.2	91.8	2.17	4.72	108.1	103.9	107.1	108.4	106.2	108.5	103.6	110.3	89.2	91.3	100.2	91.2	92.4
High	1.179	0.0099042	IsMasterProtein	Q8N954	0.296067	0.145743	0.44639	0.0056974	G patch domain-containing protein 11 OS=Homo sapiens OX=9606 GN=GPATCH11 PE=1 SV=4	0.001	24.238	18	6	6	6	285	33.3	5.86	6												0	0	108.2	91.8	9.05	10.84	101.1	114.3	105.9	100.7	107.2	104.7	116.8	130.3	84.7	89.6	105.2	91.2	71.2
High	1.179	0.366663	IsMasterProtein	O60547	0.171076	-0.0622784	0.404431	0.321961	GDP-mannose 4,6 dehydratase OS=Homo sapiens OX=9606 GN=GMDS PE=1 SV=1	0.001	137.104	49	19	31	19	372	41.9	7.31	19	metabolic process;regulation of biological process;response to stimulus	cytoplasm;cytosol	catalytic activity;nucleotide binding;protein binding	Pf01370, Pf04321, Pf13460	2762	ENSG00000112699.10	GMDS	6	Amino sugar and nucleotide sugar metabolism; Metabolic pathways; Fructose and mannose metabolism		GDP-fucose biosynthesis	9	0	108.2	91.8	13.73	16.38	111.9	109.5	112.8	110.9	109.9	109	113	70.1	96.4	87	126.5	95.7	94.1
High	1.178	0.00557161	IsMasterProtein	Q9H9J2	0.198274	0.0984632	0.298085	0.00537491	39S ribosomal protein L44, mitochondrial OS=Homo sapiens OX=9606 GN=MRPL44 PE=1 SV=1	0	87.297	35	11	15	11	332	37.5	8.4	11	cell organization and biogenesis;metabolic process	membrane;mitochondrion;nucleus;ribosome	catalytic activity;protein binding;RNA binding	Pf00636	65080	ENSG00000135900.3	MRPL44	2			Mitochondrial translation initiation; Mitochondrial translation elongation; Mitochondrial translation termination	6	0	108.2	91.8	6.25	6.01	111.8	112.8	108.4	98.9	106.9	110.2	111.5	94.5	101.9	93.6	83.8	89.1	91.8
High	1.178	0.0213995	IsMasterProtein	Q9Y224	0.214766	0.0859856	0.343547	0.0167933	RNA transcription, translation and transport factor protein OS=Homo sapiens OX=9606 GN=RTRAF PE=1 SV=1	0.001	133.247	67	16	34	16	244	28.1	6.65	16	metabolic process;regulation of biological process;transport	cytoplasm;cytoskeleton;cytosol;nucleus	protein binding;RNA binding	Pf10036	51637	ENSG00000087302.8	C14orf166; RTRAF	14			tRNA processing in the nucleus	3	0	108.2	91.8	7.83	8.21	110.6	107.9	114.6	110.3	109.6	106.9	112.1	87.5	101	92.5	83	93.2	98.6
High	1.178	0.027816	IsMasterProtein	Q9UHG0	0.227367	0.0857723	0.368962	0.0207455	Doublecortin domain-containing protein 2 OS=Homo sapiens OX=9606 GN=DCDC2 PE=1 SV=2	0.001	153.618	32	17	41	17	476	52.8	6.13	17	cell organization and biogenesis;cellular component movement;defense response;regulation of biological process;response to stimulus	cytoplasm;cytoskeleton;cytosol;nucleus	protein binding	Pf03607	51473	ENSG00000146038.11	DCDC2	6				0	0	108.2	91.8	9.06	8.82	107.5	114.7	107.8	115.5	108	116.3	107.6	85.7	91.2	101.3	83.9	100.3	92.1
High	1.178	0.062055	IsMasterProtein	Q6JQN1	0.195556	0.0566233	0.334488	0.0415455	Acyl-CoA dehydrogenase family member 10 OS=Homo sapiens OX=9606 GN=ACAD10 PE=1 SV=1	0	34.602	9	7	7	7	1059	118.8	8.06	7	metabolic process	mitochondrion;organelle lumen	catalytic activity;nucleotide binding	Pf00441, Pf00702, Pf01163, Pf01636, Pf02770, Pf02771, Pf08028, Pf13242, Pf13419	80724	ENSG00000111271.14	ACAD10	12			Mitochondrial Fatty Acid Beta-Oxidation	4	0	108.2	91.8	6.22	11.88	109.4	108.6	118.9	106.8	107.6	100.2	104.3	96.8	90.7	91.6	115.2	90.6	103.2
High	1.178	0.228837	IsMasterProtein	A0A0A0MRM2	0.146486	-0.0133975	0.30637	0.195831	Nebulin-related-anchoring protein OS=Homo sapiens OX=9606 GN=NRAP PE=1 SV=1	0.001	11.146	7	10	10	10	1731	197.1	9.2	10			metal ion binding;protein binding	Pf00412, Pf00880	4892	ENSG00000197893.13	NRAP	10				0	0	108.2	91.8	8.56	12.58	110.3	102.7	109.3	102.1	114.6	107.6	107.7	85.1	84.3	90.8	115.1	96.4	110.8
High	1.178	0.719496	IsMasterProtein	H0Y322	0.1296	-0.254352	0.513551	0.692092	Protein lin-9 homolog (Fragment) OS=Homo sapiens OX=9606 GN=LIN9 PE=1 SV=1	0	26.836	12	5	5	5	613	69.7	9.7	5	metabolic process			Pf06584		ENSG00000183814.15		1				0	0	108.2	91.8	27.14	35.04	93.7	95.5	94.8	104.5	84.4	91.9	91.3	171.6	78.3	74.6	146.1	83.9	75
High	1.177	0.0255037	IsMasterProtein	B4DLP0	0.276138	0.117374	0.434902	0.0130439	Sulfotransferase OS=Homo sapiens OX=9606 GN=SULT1C2 PE=1 SV=1	0.001	7.707	18	4	5	4	310	36.6	8.21	4	metabolic process	cytoplasm;cytosol	catalytic activity;protein binding	Pf00685	6819	ENSG00000198203.9	SULT1C2	2		Sulfation Biotransformation Reaction; Metapathway biotransformation		2	0	108.1	91.9	7.12	12.57	112.5	107.7	100.5	108.6	118.5	115.4	115.2	96	89.5	99.5	74.4	98.4	89.6
High	1.177	0.0737339	IsMasterProtein	Q9UNF0	0.159026	0.0440916	0.27396	0.0449574	Protein kinase C and casein kinase substrate in neurons protein 2 OS=Homo sapiens OX=9606 GN=PACSIN2 PE=1 SV=2	0.001	122.124	38	17	30	17	486	55.7	5.2	17	cell organization and biogenesis;regulation of biological process;transport	cytoplasm;cytoskeleton;cytosol;endosome;membrane	protein binding;transporter activity	Pf00018, Pf00611, Pf07653, Pf14604	11252	ENSG00000100266.18	PACSIN2	22			Clathrin-mediated endocytosis	3	0	108.1	91.9	2.92	10.8	104.6	102.3	107.5	102.5	107.9	101	107.5	109	90.9	88.8	117.2	88.2	89.5
High	1.177	0.0828177	IsMasterProtein	A0A087X2D5	0.179053	0.0434533	0.314653	0.0558739	39S ribosomal protein L45, mitochondrial OS=Homo sapiens OX=9606 GN=MRPL45 PE=1 SV=1	0.001	105.956	45	15	24	15	306	35.3	9.03	15	cell organization and biogenesis;metabolic process	membrane;mitochondrion	protein binding;RNA binding	Pf04280	84311	ENSG00000278845.4	MRPL45	17				0	0	108.1	91.9	10.24	5.25	111.9	110.7	109.3	107.1	108.5	111.3	112.6	79.8	90.4	100.5	92.3	93	95.3
High	1.177	0.876505	IsMasterProtein	J3KPQ0	0.148033	-0.771879	1.06794	0.863547	Fibroblast growth factor receptor OS=Homo sapiens OX=9606 GN=FGFR4 PE=1 SV=1	0.003	4.53	2	1	1	1	734	80.4	6.28	1	cellular component movement;metabolic process;regulation of biological process;response to stimulus	endoplasmic reticulum;endosome;extracellular;Golgi;membrane	catalytic activity;nucleotide binding;protein binding;receptor activity;signal transducer activity	Pf00047, Pf00069, Pf07679, Pf07714, Pf13895, Pf13927	2264	ENSG00000160867.14	FGFR4	5		Pathways Affected in Adenoid Cystic Carcinoma; ESC Pluripotency Pathways; Focal Adhesion-PI3K-Akt-mTOR-signaling pathway; Regulation of Actin Cytoskeleton		4	0	108.1	91.9	36.73	31.82	112.9	122.5	124.8	141.2	107.8	133.5	120	13.5	90.7	108.2	68.8	112.8	99.4
High	1.176	0.000235774	IsMasterProtein	Q9UKD2	0.256698	0.169801	0.343595	0.000196408	mRNA turnover protein 4 homolog OS=Homo sapiens OX=9606 GN=MRTO4 PE=1 SV=2	0	85.293	51	13	22	13	239	27.5	8.29	13	cell organization and biogenesis;metabolic process	cytoplasm;nucleus	protein binding;RNA binding	Pf00466	51154	ENSG00000053372.4	MRTO4	1				0	0	108.1	91.9	4.57	5.67	108.8	107.7	108.1	108.4	118.7	103.1	112.4	103.4	80.7	89.3	95.1	92.7	89.1
High	1.176	0.0506834	IsMasterProtein	Q9UMY1	0.32113	0.102291	0.539968	0.0337588	Nucleolar protein 7 OS=Homo sapiens OX=9606 GN=NOL7 PE=1 SV=2	0	29.531	24	7	7	7	257	29.4	9.67	7		mitochondrion;nucleus	RNA binding	Pf08157	51406	ENSG00000225921.6	NOL7	6				0	0	108.1	91.9	14.2	14.7	113	112.4	113.6	99.9	114.5	105.1	142.3	87	97.3	101.4	63.7	84.8	95.5
High	1.176	0.204977	IsMasterProtein	Q96MX3	0.235525	-0.00616447	0.477215	0.165336	Zinc finger protein 48 OS=Homo sapiens OX=9606 GN=ZNF48 PE=1 SV=2	0.001	36.024	15	7	8	7	618	67.8	9.36	7	metabolic process;regulation of biological process	nucleus	DNA binding;metal ion binding	Pf00096, Pf13465	197407	ENSG00000180035.12	ZNF48	16				0	0	108.1	91.9	20.04	18.51	102.1	99.7	99.5	104.7	97.1	107.4	94.4	160.9	81.2	82.9	97.7	85.1	81.3
High	1.176	0.313113	IsMasterProtein	X6RK58	0.165091	-0.0336233	0.363806	0.249433	Leucine-rich repeat-containing protein 20 (Fragment) OS=Homo sapiens OX=9606 GN=LRRC20 PE=1 SV=7	0.004	2.583	5	1	1	1	174	19.5	6.55	1			protein binding	Pf12799, Pf13855		ENSG00000172731.13		10				0	0	108.1	91.9	6.39	20.98	104.4	97.7	106	95.4	110.1	107.6	116.4	102.6	91.1	84.1	86	90.5	98.2
High	1.176	0.46696	IsMasterProtein	H7BZK6	0.185146	-0.116089	0.486381	0.421187	Ubiquitin carboxyl-terminal hydrolase 46 OS=Homo sapiens OX=9606 GN=USP46 PE=1 SV=1	0.001	18.254	8	2	2	2	339	39.5	7.36	2	metabolic process		catalytic activity	Pf00443, Pf13423		ENSG00000109189.12		4				0	0	108.1	91.9	18.32	18.29	118.7	113	104.1	87.4	120.4	112.2	126.8	68.3	96.7	104	115.1	85.8	101.6
High	1.176	0.609341	IsMasterProtein	O60292	0.115002	-0.139918	0.369921	0.575523	Signal-induced proliferation-associated 1-like protein 3 OS=Homo sapiens OX=9606 GN=SIPA1L3 PE=1 SV=3	0	52.484	9	13	15	13	1781	194.5	8.32	13	cell differentiation;cell organization and biogenesis;regulation of biological process	membrane	enzyme regulator activity;protein binding	Pf00595, Pf02145, Pf11881	23094	ENSG00000105738.10	SIPA1L3	19	Rap1 signaling pathway			1	0	108.1	91.9	14.9	22.68	102.3	95	99.6	98.8	87.1	103.5	101.6	139.2	95.5	87.3	130.5	83.9	79.2
High	1.176	0.620609	IsMasterProtein	C9J494	0.252518	-0.317358	0.822393	0.582898	Probable E3 ubiquitin-protein ligase makorin-2 OS=Homo sapiens OX=9606 GN=MKRN2 PE=1 SV=1	0.001	23.94	12	5	10	5	414	46.7	7.5	5			metal ion binding;protein binding	Pf00097, Pf13639		ENSG00000075975.15		3				0	0	108.1	91.9	60.12	55.73	83.6	85.3	87	83.6	89.9	92	81.2	271.6	72.9	73.5	64.3	72.5	71.5
High	1.175	0.103939	IsMasterProtein	G3V511	0.178591	0.0291486	0.328034	0.0842315	Latent-transforming growth factor beta-binding protein 2 OS=Homo sapiens OX=9606 GN=LTBP2 PE=1 SV=1	0.001	6.362	2	4	6	4	1769	189.1	5.4	4		cell surface;membrane	metal ion binding	Pf00683, Pf06247, Pf07645, Pf12662		ENSG00000119681.11		14		Hypothesized Pathways in Pathogenesis of Cardiovascular Disease		1	0	108	92	10.32	9.08	120.2	102	111.9	108.7	112.5	108	103.9	83	85.9	94.1	84.4	109.9	88.1
High	1.175	0.338166	IsMasterProtein	Q9HAC7	0.34101	-0.0908456	0.772866	0.278547	Succinate--hydroxymethylglutarate CoA-transferase OS=Homo sapiens OX=9606 GN=SUGCT PE=1 SV=2	0.001	15.111	13	4	4	4	445	48.4	8.35	4	metabolic process	mitochondrion	catalytic activity	Pf02515	79783	ENSG00000175600.15	C7orf10; SUGCT	7				0	0	108	92	21.02	29.66	114	124.2	114.9	121.1	143.8	101.8	100.4	64	102.1	93.7	42.7	110.9	122.2
High	1.175	0.356568	IsMasterProtein	Q9H9P8	0.193649	-0.0643981	0.451696	0.308169	L-2-hydroxyglutarate dehydrogenase, mitochondrial OS=Homo sapiens OX=9606 GN=L2HGDH PE=1 SV=3	0.001	38.947	20	8	8	8	463	50.3	8.15	8	metabolic process	membrane;mitochondrion	catalytic activity	Pf01266	79944	ENSG00000087299.11	L2HGDH	14	Butanoate metabolism		Interconversion of 2-oxoglutarate and 2-hydroxyglutarate	5	0	108.1	91.9	18.92	22.79	94	109.1	95.6	102.9	103	97	95.4	154.7	84.4	81.9	96.2	82.4	88.3
High	1.174	0.0117584	IsMasterProtein	Q96I59	0.209164	0.105196	0.313132	0.00488826	Probable asparagine--tRNA ligase, mitochondrial OS=Homo sapiens OX=9606 GN=NARS2 PE=1 SV=3	0	65.989	20	9	10	9	477	54.1	7.24	9	metabolic process	cytoplasm;cytosol;mitochondrion;organelle lumen	catalytic activity;nucleotide binding	Pf00152, Pf01336	79731	ENSG00000137513.9	NARS2	11	Aminoacyl-tRNA biosynthesis	Ectoderm Differentiation	Mitochondrial tRNA aminoacylation	6	0	108	92	8.2	3.47	109.1	110.4	114.3	102.1	105.9	110.4	117.7	89.1	94.1	94.8	95.5	90.4	89.1
High	1.174	0.0874483	IsMasterProtein	P05556	0.216574	0.0449365	0.388212	0.0678154	Integrin beta-1 OS=Homo sapiens OX=9606 GN=ITGB1 PE=1 SV=2	0.002	203.287	28	24	62	24	798	88.4	5.39	24	cell differentiation;cell growth;cell organization and biogenesis;cellular component movement;defense response;metabolic process;regulation of biological process;response to stimulus;transport	cell surface;cytoplasm;endosome;membrane	enzyme regulator activity;metal ion binding;protein binding;receptor activity;signal transducer activity	Pf00362, Pf07965, Pf08725	3688	ENSG00000150093.18	ITGB1	10	Regulation of actin cytoskeleton; Toxoplasmosis; Leishmaniasis; Hypertrophic cardiomyopathy (HCM); Small cell lung cancer; Focal adhesion; Pathways in cancer; Pathogenic Escherichia coli infection; Axon guidance; Leukocyte transendothelial migration; Rap1 signaling pathway; Platelet activation; Proteoglycans in cancer; Dilated cardiomyopathy; PI3K-Akt signaling pathway; Phagosome; Arrhythmogenic …	Integrin-mediated Cell Adhesion; Prolactin Signaling Pathway; Neural Crest Differentiation; Arrhythmogenic Right Ventricular Cardiomyopathy; Pathogenic Escherichia coli infection; Primary Focal Segmental Glomerulosclerosis FSGS; Focal Adhesion; Signaling of Hepatocyte Growth Factor Receptor; Rac1/Pak1/p38/MMP-2 pathway; TGF-beta Signaling Pathway; Factors and pathways affecting insulin-like growt…	Integrin cell surface interactions; Signal transduction by L1; Basigin interactions; MET activates PTK2 signaling; Molecules associated with elastic fibres; Platelet Adhesion to exposed collagen; Syndecan interactions; CHL1 interactions; ECM proteoglycans; Laminin interactions; Localization of the PINCH-ILK-PARVIN complex to focal adhesions; Immunoregulatory interactions between a Lymphoid and a …	74	0	108	92	12.31	13.74	99.4	103.8	103.3	105.1	104.3	101.4	102.3	139.9	87.9	88.3	84.2	88.1	87.9
High	1.173	7.62517e-06	IsMasterProtein	P42765	0.213486	0.151529	0.275443	4.33033e-05	3-ketoacyl-CoA thiolase, mitochondrial OS=Homo sapiens OX=9606 GN=ACAA2 PE=1 SV=2	0.002	192.924	64	20	54	20	397	41.9	8.09	20	cell organization and biogenesis;metabolic process;regulation of biological process;response to stimulus	membrane;mitochondrion;organelle lumen	catalytic activity;protein binding;RNA binding	Pf00108, Pf02801, Pf02803	10449	ENSG00000167315.17	ACAA2	18	Fatty acid degradation; Metabolic pathways; Valine, leucine and isoleucine degradation; Fatty acid elongation; Fatty acid metabolism	Fatty Acid Biosynthesis	Mitochondrial Fatty Acid Beta-Oxidation	10	0	108	92	2.81	3.06	108.2	110.3	109.1	107.7	106.9	108.4	108.1	100.3	89.2	97.4	89.8	92.6	91.8
High	1.173	0.101439	IsMasterProtein	P36873-2	0.259355	0.0486249	0.470084	0.0747026	Isoform 2 of Serine/threonine-protein phosphatase PP1-gamma catalytic subunit OS=Homo sapiens OX=9606 GN=PPP1CC	0.001	19.639	13	5	6	5	337	38.5	6.13	5	cell differentiation;cell division;cell organization and biogenesis;metabolic process;regulation of biological process;response to stimulus	cytoplasm;cytosol;membrane;mitochondrion;nucleus	catalytic activity;metal ion binding;protein binding;RNA binding	Pf00149	5501	ENSG00000186298.11	PPP1CC	12		Common Pathways Underlying Drug Addiction		1	0	107.9	92.1	13.51	12.14	109.5	118.2	117.1	108.5	112.4	111.6	121.1	74.3	95.9	93.6	68.8	98.3	95.1
High	1.173	0.159602	IsMasterProtein	O60669	0.195664	0.0118442	0.379483	0.126515	Monocarboxylate transporter 2 OS=Homo sapiens OX=9606 GN=SLC16A7 PE=1 SV=2	0.001	11.873	6	3	3	3	478	52.2	9.31	3	transport	membrane	transporter activity	Pf00083, Pf07690	9194	ENSG00000118596.11	SLC16A7	12			Proton-coupled monocarboxylate transport	4	0	108	92	12.58	9.66	111.4	112.7	116.6	107.8	105	116.2	110.9	75.1	87.5	94.6	97.5	102.7	92.5
High	1.173	0.225519	IsMasterProtein	Q9H8W4	0.148956	-0.0122173	0.310128	0.191444	Pleckstrin homology domain-containing family F member 2 OS=Homo sapiens OX=9606 GN=PLEKHF2 PE=1 SV=1	0.001	47.23	30	6	8	6	249	27.8	8.21	6	transport	endoplasmic reticulum;endosome;membrane	metal ion binding;protein binding	Pf00169, Pf01363	79666	ENSG00000175895.3	PLEKHF2	8				0	0	107.9	92.1	8.34	13.49	104.8	110	106.3	110.9	108.7	107	108.3	83.9	91.6	87.7	124.3	100.2	84.1
High	1.173	0.49114	IsMasterProtein	A0A1B0GTB0	0.1747	-0.125155	0.474554	0.448594	Renin receptor (Fragment) OS=Homo sapiens OX=9606 GN=ATP6AP2 PE=1 SV=1	0.003	4.682	4	1	1	1	294	33	6.07	1		membrane	receptor activity	Pf07850		ENSG00000182220.14		X				0	0	107.9	92.1	18.49	16.94	106.1	119	115	120.3	117.4	96	114.6	61.9	89	85.7	102.8	100.1	102.7
High	1.172	0.00204533	IsMasterProtein	C9J5N1	0.203719	0.11904	0.288399	0.00121259	PTGES3L-AARSD1 readthrough OS=Homo sapiens OX=9606 GN=PTGES3L-AARSD1 PE=1 SV=1	0	52.241	19	8	10	8	495	55	6.55	8	metabolic process		catalytic activity;nucleotide binding	Pf01411, Pf07973		ENSG00000108825.17		17				0	0	107.9	92.1	3.34	6.53	102.2	108	104.7	108.7	106.7	110.3	102.9	112.4	87.1	94.6	90	91.5	88.6
High	1.172	0.0043133	IsMasterProtein	P61019	0.241991	0.136313	0.347669	0.00183222	Ras-related protein Rab-2A OS=Homo sapiens OX=9606 GN=RAB2A PE=1 SV=1	0.001	19.041	10	2	3	2	212	23.5	6.54	2	cell organization and biogenesis;metabolic process;regulation of biological process;response to stimulus;transport	cytosol;endoplasmic reticulum;Golgi;membrane;nucleus	catalytic activity;nucleotide binding;protein binding	Pf00009, Pf00025, Pf00071, Pf01926, Pf04670, Pf08477	5862	ENSG00000104388.14	RAB2A	8	AMPK signaling pathway	Focal Adhesion-PI3K-Akt-mTOR-signaling pathway	Golgi Cisternae Pericentriolar Stack Reorganization; RAB geranylgeranylation	10	0	107.9	92.1	4.4	8.09	111.8	111.6	114.3	108.3	99.5	107.9	109.1	103.5	78.9	92.1	99.1	99.1	91.9
High	1.172	0.00566818	IsMasterProtein	Q6P1X6	0.196649	0.100412	0.292885	0.00435974	UPF0598 protein C8orf82 OS=Homo sapiens OX=9606 GN=C8orf82 PE=1 SV=2	0.001	19.065	22	5	8	5	216	23.9	9.14	5				Pf14956	414919	ENSG00000213563.6	C8orf82	8				0	0	107.9	92.1	6.89	4.72	118.8	106.4	107.7	103.4	107.9	111.4	106.8	92.6	88.7	89.2	96.4	90.3	101.2
High	1.172	0.0307247	IsMasterProtein	O43464	0.210221	0.0775243	0.342917	0.0224382	Serine protease HTRA2, mitochondrial OS=Homo sapiens OX=9606 GN=HTRA2 PE=1 SV=2	0	68.45	26	9	10	9	458	48.8	10.07	9	cell death;cell organization and biogenesis;metabolic process;regulation of biological process;response to stimulus	chromosome;cytoskeleton;cytosol;endoplasmic reticulum;membrane;mitochondrion;nucleus	catalytic activity;protein binding	Pf00089, Pf00595, Pf04495, Pf10459, Pf13180, Pf13365	27429	ENSG00000115317.11	HTRA2	2	Apoptosis - multiple species; Apoptosis; Parkinson's disease	Parkinsons Disease Pathway; Nanomaterial induced apoptosis		5	0	107.9	92.1	9.31	7.16	111.5	106.9	109	105.4	110.6	109.9	120.3	85.2	100	94.2	85.2	92.3	81.1
High	1.172	0.218574	IsMasterProtein	P55198	0.161689	-0.00832208	0.331701	0.176879	Protein AF-17 OS=Homo sapiens OX=9606 GN=MLLT6 PE=1 SV=3	0.001	13.788	3	3	4	3	1093	112	8.62	3												0	0	107.9	92.1	7.75	15.22	107.6	115	108.2	99.9	110.7	103.6	108.9	88.4	95.3	90.9	126.7	81.3	99
High	1.172	0.342513	IsMasterProtein	P07305	0.290235	-0.0837544	0.664224	0.288716	Histone H1.0 OS=Homo sapiens OX=9606 GN=H1F0 PE=1 SV=3	0.001	103.198	46	13	34	13	194	20.9	10.84	13	cell organization and biogenesis;metabolic process	chromosome;cytoskeleton;Golgi;nucleus	DNA binding;protein binding;RNA binding	Pf00538	3005	ENSG00000189060.5	H1F0	22			Formation of Senescence-Associated Heterochromatin Foci (SAHF); Activation of DNA fragmentation factor	10	0	107.9	92.1	38.23	28.79	95.2	95.2	95.7	94.7	98.1	95.9	96.2	215.7	83.2	82	72.5	76.9	81.4
High	1.172	0.964146	IsMasterProtein	Q15555-4	0.0216898	-0.417756	0.461136	0.959909	Isoform 4 of Microtubule-associated protein RP/EB family member 2 OS=Homo sapiens OX=9606 GN=MAPRE2	0.001	43.811	21	6	6	6	274	30.7	5.81	6	cell division;cell proliferation;regulation of biological process;response to stimulus	cytoplasm;cytoskeleton	protein binding	Pf00307, Pf03271	10982	ENSG00000166974.12	MAPRE2	18				0	0	107.9	92.1	16.21	48.05	100.9	89.1	91.2	85.3	94.7	89.9	91.4	134.4	87.4	69.8	173	81.7	73.4
High	1.171	9.15614e-06	IsMasterProtein	P35869	0.214276	0.15124	0.277312	4.94308e-05	Aryl hydrocarbon receptor OS=Homo sapiens OX=9606 GN=AHR PE=1 SV=2	0	52.424	9	7	15	7	848	96.1	6.38	7	cell death;metabolic process;regulation of biological process;response to stimulus	cytoplasm;cytosol;nucleus	DNA binding;protein binding;receptor activity;signal transducer activity	Pf00989, Pf08447, Pf13426, Pf14598	196	ENSG00000106546.12	AHR	7		Integrated Breast Cancer Pathway; Adipogenesis; Aryl Hydrocarbon Receptor; Aryl Hydrocarbon Receptor Pathway; Development and heterogeneity of the ILC family	Aryl hydrocarbon receptor signalling; PPARA activates gene expression; Endogenous sterols; Xenobiotics	15	0	107.9	92.1	3.07	3.04	106	108.4	111	108.8	110.8	107.7	105.7	100.8	89.1	92.6	89.2	96.2	91.7
High	1.171	0.0119028	IsMasterProtein	P10586	0.187478	0.0909947	0.283962	0.00631648	Receptor-type tyrosine-protein phosphatase F OS=Homo sapiens OX=9606 GN=PTPRF PE=1 SV=2	0.003	256.857	24	40	55	40	1907	212.7	6.3	40	cell organization and biogenesis;cellular component movement;metabolic process;regulation of biological process;response to stimulus	membrane	catalytic activity;protein binding;receptor activity;signal transducer activity	Pf00041, Pf00047, Pf00102, Pf07679, Pf13895, Pf13927, Pf14566	5792	ENSG00000142949.16	PTPRF	1	Adherens junction; Insulin signaling pathway; Insulin resistance; Cell adhesion molecules (CAMs)	Brain-Derived Neurotrophic Factor (BDNF) signaling pathway; Insulin Signaling	Receptor-type tyrosine-protein phosphatases; Synaptic adhesion-like molecules	10	0	107.9	92.1	3.35	8.36	104.8	105.1	108.8	105.9	106.9	108.2	111.7	99.6	89	91.6	112.7	90.8	89.8
High	1.171	0.0064539	IsMasterProtein	Q6ZNB6	0.172261	0.0810727	0.263449	0.00753272	NF-X1-type zinc finger protein NFXL1 OS=Homo sapiens OX=9606 GN=NFXL1 PE=1 SV=2	0.001	97.597	17	19	27	19	911	101.3	8.41	19	metabolic process;regulation of biological process	membrane;nucleus	DNA binding;metal ion binding		152518	ENSG00000170448.11	NFXL1	4				0	0	107.9	92.1	5.29	5.79	104.2	110.5	108.7	110	106.5	109.3	105.2	93.3	91.6	90.9	105.9	91.1	92.1
High	1.171	0.122781	IsMasterProtein	B3KNS4	0.20261	0.0258772	0.379343	0.0977406	Endogenous retrovirus group K3 member 1 OS=Homo sapiens OX=9606 GN=ERVK3-1 PE=1 SV=1	0	27.084	40	4	5	4	109	11.6	7.78	4					105372481	ENSG00000142396.10	LOC105372481; ERVK3-1; LOC101059922	19				0	0	107.9	92.1	11.87	10.79	113.7	104.1	103.6	103.1	116.5	119	116.7	80.1	91.2	94.7	83.9	89.8	108.2
High	1.17	0.000230122	IsMasterProtein	Q5T4U5	0.217208	0.141485	0.292932	0.000260445	Acyl-Coenzyme A dehydrogenase, C-4 to C-12 straight chain, isoform CRA_a OS=Homo sapiens OX=9606 GN=ACADM PE=1 SV=1	0.001	95.946	28	12	16	12	454	50.2	7.8	12	cell differentiation;metabolic process;regulation of biological process;response to stimulus	membrane;mitochondrion;nucleus;organelle lumen	catalytic activity;nucleotide binding;protein binding	Pf00441, Pf02770, Pf02771, Pf08028, Pf11794	34	ENSG00000117054.13	ACADM	1		Fatty Acid Beta Oxidation; PPAR Alpha Pathway; Mitochondrial LC-Fatty Acid Beta-Oxidation; Amino Acid metabolism; PPAR signaling pathway; Sudden Infant Death Syndrome (SIDS) Susceptibility Pathways		6	0	107.8	92.2	4.79	3.35	112.9	109.1	104.4	108.5	108.6	109.4	111.1	96.3	93	90.5	85.9	93.1	94.3
High	1.17	0.00182346	IsMasterProtein	P27695	0.248011	0.156387	0.339634	0.000435968	DNA-(apurinic or apyrimidinic site) lyase OS=Homo sapiens OX=9606 GN=APEX1 PE=1 SV=2	0.002	202.57	60	20	59	20	318	35.5	8.12	20	cell organization and biogenesis;cellular homeostasis;metabolic process;regulation of biological process;response to stimulus	cytoplasm;endoplasmic reticulum;mitochondrion;nucleus;ribosome	catalytic activity;DNA binding;metal ion binding;protein binding;RNA binding	Pf03372, Pf14529	328	ENSG00000100823.11	APEX1	14	Base excision repair	Human Thyroid Stimulating Hormone (TSH) signaling pathway; Spinal Cord Injury	POLB-Dependent Long Patch Base Excision Repair; Displacement of DNA glycosylase by APEX1; PCNA-Dependent Long Patch Base Excision Repair; Abasic sugar-phosphate removal via the single-nucleotide replacement pathway	12	0	107.8	92.2	3	7	108.2	109	106.4	103.5	109.9	105.8	113.7	111.3	97	90	77.9	89.1	94.1
High	1.17	0.0145745	IsMasterProtein	Q07352	0.38305	0.180759	0.585341	0.00743328	mRNA decay activator protein ZFP36L1 OS=Homo sapiens OX=9606 GN=ZFP36L1 PE=1 SV=1	0	25.485	13	6	6	6	338	36.3	7.96	6	cell death;cell differentiation;cell proliferation;development;metabolic process;regulation of biological process;response to stimulus;transport	cytoplasm;cytosol;nucleus	DNA binding;metal ion binding;protein binding;RNA binding	Pf00642, Pf04553	677	ENSG00000185650.9	ZFP36L1	14			Butyrate Response Factor 1 (BRF1) binds and destabilizes mRNA	3	0	107.8	92.2	12.21	14.2	105.4	113.9	114.5	139.7	104.4	124.8	104.9	96.3	94.9	96	74.4	93.7	93.6
High	1.17	0.0231323	IsMasterProtein	Q96N67-2	0.241028	0.0976007	0.384455	0.0160646	Isoform 2 of Dedicator of cytokinesis protein 7 OS=Homo sapiens OX=9606 GN=DOCK7	0.002	211.212	19	37	43	37	2129	241.3	6.83	37	cell organization and biogenesis;regulation of biological process;response to stimulus		protein binding	Pf06920, Pf11878, Pf14429	85440	ENSG00000116641.17	DOCK7	1				0	0	107.8	92.2	7.87	10.1	110.3	113	111.7	105.4	114.8	109	113.3	88.4	102.5	97.3	79.2	90.7	93.8
High	1.17	0.0452909	IsMasterProtein	Q8N5M9	0.307374	0.1103	0.504449	0.0244801	Protein jagunal homolog 1 OS=Homo sapiens OX=9606 GN=JAGN1 PE=1 SV=1	0	30.929	13	2	3	2	183	21.1	9.73	2	cell differentiation;cell organization and biogenesis;cellular component movement;defense response;regulation of biological process;response to stimulus;transport	endoplasmic reticulum;membrane	protein binding	Pf07086	84522	ENSG00000171135.13	JAGN1	3				0	0	107.8	92.2	9.59	16.29	99.7	113.8	100.7	120.8	104.3	109.6	103.3	129.5	99.8	67.5	74.7	91.2	95.7
High	1.17	0.309875	IsMasterProtein	Q9P015	0.144938	-0.027032	0.316908	0.241422	39S ribosomal protein L15, mitochondrial OS=Homo sapiens OX=9606 GN=MRPL15 PE=1 SV=1	0.001	89.135	36	15	18	15	296	33.4	10.01	15	cell organization and biogenesis;metabolic process	membrane;mitochondrion;ribosome	protein binding;RNA binding;structural molecule activity	Pf00828	29088	ENSG00000137547.8	MRPL15	8	Ribosome		Mitochondrial translation initiation; Mitochondrial translation elongation; Mitochondrial translation termination	7	0	107.8	92.2	3.56	18.54	104.3	104.1	100.9	99.3	104.9	107.1	103.3	111.5	89.4	87.5	99.6	85	85.9
High	1.17	0.374015	IsMasterProtein	Q9ULC5-3	0.29398	-0.102964	0.690925	0.316005	Isoform 2 of Long-chain-fatty-acid--CoA ligase 5 OS=Homo sapiens OX=9606 GN=ACSL5	0.002	6.016	4	2	2	2	739	82.2	7.39	2	metabolic process	membrane;mitochondrion;nucleus	catalytic activity;nucleotide binding	Pf00501	51703	ENSG00000197142.10	ACSL5	10		Fatty Acid Beta Oxidation; Fatty Acid Biosynthesis; PPAR signaling pathway		3	0	107.8	92.2	26.42	36.22	94.1	97.2	101.8	103.7	99.5	100.3	94.6	179.5	79.5	87.4	50.1	88.3	83.3
High	1.169	0.0147802	IsMasterProtein	Q9NQ48-2	0.269016	0.135768	0.402265	0.0047891	Isoform 2 of Leucine zipper transcription factor-like protein 1 OS=Homo sapiens OX=9606 GN=LZTFL1	0.001	24.131	18	5	6	5	282	32.6	5.45	5		cytosol	protein binding	Pf09731, Pf15294	54585	ENSG00000163818.16	LZTFL1	3				0	0	107.8	92.2	4.61	11.34	108.9	102	112.9	114.1	116.6	105.6	107.2	105.2	75.5	86.2	102.2	95.7	79
High	1.169	0.0221889	IsMasterProtein	Q96IX5	0.23327	0.104247	0.362293	0.0101773	ATP synthase membrane subunit DAPIT, mitochondrial OS=Homo sapiens OX=9606 GN=ATP5MD PE=1 SV=1	0.001	21.077	57	4	6	4	58	6.5	9.76	4		membrane;mitochondrion		Pf14960	84833	ENSG00000173915.14	USMG5	10				0	0	107.8	92.2	4.92	10.13	100.9	108.7	111	105.1	111.2	101.2	116.6	108.2	96.4	93.4	71.5	92.2	98.7
High	1.169	0.146688	IsMasterProtein	Q6P1A2	0.144467	0.0109442	0.27799	0.119775	Lysophospholipid acyltransferase 5 OS=Homo sapiens OX=9606 GN=LPCAT3 PE=1 SV=1	0.001	23.412	9	4	6	4	487	56	8.69	4	metabolic process;regulation of biological process	endoplasmic reticulum;membrane	catalytic activity	Pf03062	10162	ENSG00000111684.10	LPCAT3	12	Glycerophospholipid metabolism		Acyl chain remodelling of PS; Acyl chain remodelling of PE; Acyl chain remodelling of PC	8	0	107.8	92.2	5.87	11.79	105.4	106	104.4	115.1	98.8	110.9	96.1	101.7	103.8	91	95.1	88.5	88
High	1.169	0.405571	IsMasterProtein	Q5QPA5	0.119447	-0.057336	0.29623	0.368019	39S ribosomal protein S18a, mitochondrial (Fragment) OS=Homo sapiens OX=9606 GN=MRPS18A PE=1 SV=9	0	82.16	36	11	14	11	263	29.6	10.7	11	metabolic process	ribosome	structural molecule activity	Pf01084		ENSG00000096080.11		6				0	0	107.8	92.2	9.3	15.34	108	109.1	106.3	105.9	106.7	109.1	106.1	80.2	88.1	90.6	132.2	92.7	88.9
High	1.169	0.457928	IsMasterProtein	Q8N0Y2	0.176443	-0.103306	0.456192	0.407221	Zinc finger protein 444 OS=Homo sapiens OX=9606 GN=ZNF444 PE=1 SV=1	0.001	8.371	8	2	2	2	327	35.2	8.56	2	metabolic process;regulation of biological process	nucleus	DNA binding;metal ion binding	Pf00096, Pf02023, Pf13465	55311	ENSG00000167685.14	ZNF444	19				0	0	107.8	92.2	15.64	27.48	94.8	104.9	101.9	97.4	98.3	96.5	102.8	145	81.7	74.4	153.6	89.2	77.7
High	1.169	0.845905	IsMasterProtein	D6RIY7	0.0752666	-0.303277	0.45381	0.827468	Tumor suppressor candidate 3 OS=Homo sapiens OX=9606 GN=TUSC3 PE=1 SV=1	0.001	10.173	10	4	4	4	314	35.7	10.15	4	metabolic process;transport	membrane;mitochondrion	catalytic activity;transporter activity	Pf04756	7991	ENSG00000104723.20	TUSC3	8				0	0	107.8	92.2	20.62	37.06	90	98.9	92.6	94.7	99.9	96.3	83.5	150.6	70.1	81.8	132.6	106	76
High	1.169	0.890905	IsMasterProtein	P26232-5	0.0623925	-0.366717	0.491502	0.878272	Isoform 5 of Catenin alpha-2 OS=Homo sapiens OX=9606 GN=CTNNA2	0.001	42.34	12	10	11	10	939	104.2	6.27	10	cell organization and biogenesis;cellular component movement;regulation of biological process	cytoplasm;cytoskeleton;cytosol;membrane;nucleus	protein binding;structural molecule activity	Pf01044	1496		CTNNA2	2		Arrhythmogenic Right Ventricular Cardiomyopathy; Ectoderm Differentiation		2	0	107.8	92.2	25.81	42.86	87.5	96.4	92.4	91.7	87.8	91.6	88.9	163.4	68.3	76	160.6	78.5	78.1
High	1.168	0.00452847	IsMasterProtein	Q15645	0.272708	0.166445	0.378972	0.000717236	Pachytene checkpoint protein 2 homolog OS=Homo sapiens OX=9606 GN=TRIP13 PE=1 SV=2	0	50.139	28	11	11	11	432	48.5	6.09	11	cell differentiation;cell organization and biogenesis;metabolic process;regulation of biological process;response to stimulus	nucleus	catalytic activity;nucleotide binding;protein binding;RNA binding	Pf00004, Pf00910, Pf02367, Pf05496, Pf06068, Pf07726, Pf07728, Pf13191, Pf13207, Pf13238, Pf13401, Pf13521, Pf13671	9319	ENSG00000071539.13	TRIP13	5				0	0	107.8	92.2	2.73	8.9	106.8	112.1	111.1	106.7	114.6	107.7	107.1	108	101.9	89.1	76.7	95.1	96.3
High	1.168	0.00774389	IsMasterProtein	E5RGS2	0.216678	0.104805	0.328551	0.00641879	Receptor expression-enhancing protein OS=Homo sapiens OX=9606 GN=REEP4 PE=1 SV=1	0.001	14.349	10	2	3	2	251	28.2	9.03	2	cell division;cell organization and biogenesis	endoplasmic reticulum;membrane	protein binding	Pf03134	80346	ENSG00000168476.11	REEP4	8				0	0	107.7	92.3	7.08	7.41	113.4	116.3	108.8	117.3	101.2	102.8	96.7	103.3	88.2	84.7	105	98.2	90.6
High	1.168	0.0206014	IsMasterProtein	B5MCF8	0.225524	0.0973382	0.35371	0.012136	Protein Mpv17 OS=Homo sapiens OX=9606 GN=MPV17 PE=1 SV=1	0.001	7.615	9	2	3	2	171	19	8.91	2		membrane		Pf04117		ENSG00000115204.14		2				0	0	107.7	92.3	6.35	10.54	102.1	102	109.3	108.9	103.8	103	109.4	122.5	96.2	92.9	111.5	89.3	81
High	1.168	0.0700202	IsMasterProtein	E9PF63	0.200424	0.0515126	0.349336	0.0512489	Rho-associated protein kinase 2 OS=Homo sapiens OX=9606 GN=ROCK2 PE=1 SV=1	0.001	124.426	20	26	28	26	1145	133.2	5.78	26	cell organization and biogenesis;metabolic process;regulation of biological process;response to stimulus	cytoskeleton;cytosol	catalytic activity;metal ion binding;motor activity;nucleotide binding;protein binding	Pf00069, Pf00130, Pf01576, Pf02463, Pf04111, Pf04156, Pf05557, Pf05622, Pf05667, Pf06160, Pf07888, Pf08912, Pf09731, Pf11559, Pf12128, Pf12718, Pf12795		ENSG00000134318.13		2		Spinal Cord Injury; Association Between Physico-Chemical Features and Toxicity Associated Pathways; Chemokine signaling pathway		3	0	107.7	92.3	10.51	7.49	109.6	107.3	110.8	107.3	115.2	112.9	113.4	80.1	101.1	94.4	86.3	91.7	98.5
High	1.168	0.0624173	IsMasterProtein	A0A087X1N8	0.1535	0.0373944	0.269605	0.0556251	Serpin B6 OS=Homo sapiens OX=9606 GN=SERPINB6 PE=1 SV=1	0.001	139.141	48	16	31	16	395	44.8	5.68	16	regulation of biological process;response to stimulus;transport	cytoplasm;cytosol;extracellular;membrane;nucleus	enzyme regulator activity;protein binding	Pf00079	5269	ENSG00000124570.17	SERPINB6	6		Ectoderm Differentiation		1	0	107.8	92.2	7.73	6.57	112.3	107.3	108.8	108.4	107	107.9	105.3	85.8	101.8	90.7	89.6	100.7	103
High	1.168	0.084168	IsMasterProtein	Q9NR12	0.142768	0.0321177	0.253419	0.0617583	PDZ and LIM domain protein 7 OS=Homo sapiens OX=9606 GN=PDLIM7 PE=1 SV=1	0	83.47	31	15	19	15	457	49.8	8.41	15	cell differentiation;cell organization and biogenesis;cellular component movement;development;regulation of biological process;transport	cytoplasm;cytoskeleton;cytosol;nucleus	metal ion binding;protein binding	Pf00412, Pf00595	9260	ENSG00000196923.13	PDLIM7	5		EBV LMP1 signaling	RET signaling	4	0	107.8	92.2	3.66	9.52	104.6	107.6	106	100.6	109.2	105	107.5	97.8	107.6	88.1	102	88.4	87.1
High	1.168	0.312307	IsMasterProtein	Q9P021	0.345443	-0.0755469	0.766432	0.255764	Cysteine-rich PDZ-binding protein OS=Homo sapiens OX=9606 GN=CRIPT PE=1 SV=1	0.001	13.257	20	3	3	3	101	11.2	9.47	3	cell organization and biogenesis;regulation of biological process	cytoplasm;nucleus	protein binding	Pf10235	9419	ENSG00000119878.5	CRIPT	2				0	0	107.7	92.3	22.95	30.22	104.9	111.4	119.1	97.8	126.9	113	152.2	62.9	131.3	94.7	60.2	71.8	100.8
High	1.168	0.338273	IsMasterProtein	Q09472	0.168712	-0.0493052	0.386729	0.290367	Histone acetyltransferase p300 OS=Homo sapiens OX=9606 GN=EP300 PE=1 SV=2	0.001	17.994	2	3	4	3	2414	264	8.5	3	cell death;cell differentiation;cell organization and biogenesis;metabolic process;regulation of biological process;response to stimulus	chromosome;cytoplasm;cytosol;nucleus	catalytic activity;DNA binding;metal ion binding;protein binding;RNA binding	Pf00439, Pf00569, Pf02135, Pf02172, Pf06001, Pf08214, Pf09030, Pf09770	2033	ENSG00000100393.12	EP300	22	TGF-beta signaling pathway; Wnt signaling pathway; Renal cell carcinoma; Pathways in cancer; Influenza A; HIF-1 signaling pathway; Adherens junction; HTLV-I infection; Long-term potentiation; Epstein-Barr virus infection; Cell cycle; Tuberculosis; FoxO signaling pathway; Notch signaling pathway; Thyroid hormone signaling pathway; Hepatitis B; Jak-STAT signaling pathway; Prostate cancer; Viral car…	Androgen receptor signaling pathway; Energy Metabolism; Cell Cycle; Integrated Breast Cancer Pathway; Signaling Pathways in Glioblastoma; Aryl Hydrocarbon Receptor; Aryl Hydrocarbon Receptor Pathway; Kit receptor signaling pathway; Initiation of transcription and translation elongation at the HIV-1 LTR; Pathways Affected in Adenoid Cystic Carcinoma; Hematopoietic Stem Cell Gene Regulation by GABP…	NOTCH1 Intracellular Domain Regulates Transcription; Transcriptional regulation of white adipocyte differentiation; TRAF6 mediated IRF7 activation; TP53 Regulates Transcription of Genes Involved in G2 Cell Cycle Arrest; Activation of anterior HOX genes in hindbrain development during early embryogenesis; Constitutive Signaling by NOTCH1 HD+PEST Domain Mutants; PPARA activates gene expression; Fac…	130	0	107.7	92.3	14.95	13.01	108.1	118.2	114.7	125.2	98.1	108.4	102.1	73.2	79.9	104.2	110.7	104.5	93.1
High	1.168	0.484943	IsMasterProtein	Q92572	0.156609	-0.109545	0.422763	0.445044	AP-3 complex subunit sigma-1 OS=Homo sapiens OX=9606 GN=AP3S1 PE=1 SV=1	0.001	17.27	15	3	3	3	193	21.7	5.39	3	cellular component movement;regulation of biological process;response to stimulus;transport	Golgi;membrane	protein binding;transporter activity	Pf01217	1176	ENSG00000177879.15	AP3S1	5	Lysosome		Golgi Associated Vesicle Biogenesis	6	0	107.8	92.2	16.9	15.73	110	117.7	118.7	95.1	119.1	106.1	112.1	66.1	113.2	92.5	82.8	95.9	94.2
High	1.168	0.615947	IsMasterProtein	Q96DV4	0.125051	-0.153202	0.403304	0.576662	39S ribosomal protein L38, mitochondrial OS=Homo sapiens OX=9606 GN=MRPL38 PE=1 SV=2	0	75.277	28	12	15	12	380	44.6	7.53	12	cell organization and biogenesis;metabolic process	membrane;mitochondrion;ribosome		Pf01161	64978	ENSG00000204316.12	MRPL38	17			Mitochondrial translation initiation; Mitochondrial translation elongation; Mitochondrial translation termination	6	0	107.7	92.3	10.07	31.33	96.1	106.6	117.5	99.2	100.7	99.8	116.7	86.8	81	170	103.4	85.7	79.6
High	1.167	0.0209632	IsMasterProtein	P61812	0.185786	0.0798485	0.291723	0.0123789	Transforming growth factor beta-2 proprotein OS=Homo sapiens OX=9606 GN=TGFB2 PE=1 SV=1	0	73.884	29	13	16	13	414	47.7	8.53	13	cell communication;cell death;cell differentiation;cell division;cell growth;cell organization and biogenesis;cell proliferation;cellular component movement;metabolic process;regulation of biological process;response to stimulus;transport	extracellular;organelle lumen	protein binding	Pf00019, Pf00688	7042	ENSG00000092969.11	TGFB2	1	MicroRNAs in cancer; Hypertrophic cardiomyopathy (HCM); Hepatitis B; Toxoplasmosis; Endocytosis; Pathways in cancer; Hippo signaling pathway; FoxO signaling pathway; Proteoglycans in cancer; Amoebiasis; Tuberculosis; MAPK signaling pathway; Chronic myeloid leukemia; Rheumatoid arthritis; TGF-beta signaling pathway; AGE-RAGE signaling pathway in diabetic complications; Dilated cardiomyopathy; Cell…	Extracellular vesicle-mediated signaling in recipient cells; NRF2 pathway; MAPK Signaling Pathway; p38 MAPK Signaling Pathway; Endochondral Ossification	Platelet degranulation ; ECM proteoglycans; Molecules associated with elastic fibres	41	0	107.7	92.3	4.15	8.91	107.7	105.9	105.3	105.9	100.5	102.8	106.7	115.6	100.8	96.2	90.6	85.6	87.4
High	1.167	0.509959	IsMasterProtein	Q9P0M9	0.143796	-0.112216	0.399808	0.46795	39S ribosomal protein L27, mitochondrial OS=Homo sapiens OX=9606 GN=MRPL27 PE=1 SV=1	0	32.419	34	5	7	5	148	16.1	10.42	5	cell organization and biogenesis;metabolic process	membrane;mitochondrion;ribosome	protein binding;RNA binding;structural molecule activity	Pf01016	51264	ENSG00000108826.15	MRPL27	17	Ribosome		Mitochondrial translation initiation; Mitochondrial translation elongation; Mitochondrial translation termination	7	0	107.7	92.3	17.07	15.32	112.2	105.3	113	99.4	119.7	102.4	124	65.9	119.7	91.2	86.6	84.7	100.9
High	1.166	0.0187175	IsMasterProtein	Q9BYD1	0.17719	0.0716891	0.282692	0.0161051	39S ribosomal protein L13, mitochondrial OS=Homo sapiens OX=9606 GN=MRPL13 PE=1 SV=1	0	31.294	35	7	10	7	178	20.7	9.16	7	cell organization and biogenesis;metabolic process	membrane;mitochondrion;ribosome	protein binding;RNA binding;structural molecule activity	Pf00572	28998	ENSG00000172172.7	MRPL13	8	Ribosome		Mitochondrial translation initiation; Mitochondrial translation elongation; Mitochondrial translation termination	7	0	107.6	92.4	5.57	7.88	107.3	109.5	109.8	104.2	105.9	102.9	114.5	94.6	89.9	88	109.6	93	95.2
High	1.166	0.0310705	IsMasterProtein	Q8NE86	0.244134	0.0899952	0.398274	0.0224558	Calcium uniporter protein, mitochondrial OS=Homo sapiens OX=9606 GN=MCU PE=1 SV=1	0.001	103.002	29	11	16	11	351	39.8	8.65	11	cell organization and biogenesis;cellular homeostasis;defense response;metabolic process;regulation of biological process;response to stimulus;transport	membrane;mitochondrion	catalytic activity;protein binding;transporter activity	Pf04678	90550	ENSG00000156026.14	MCU	10	NOD-like receptor signaling pathway; Calcium signaling pathway		Processing of SMDT1	5	0	107.7	92.3	9.47	9.63	110.3	113	110.4	112.5	111.3	115.3	111.5	83.4	97.5	99.4	80.4	97.2	91.4
High	1.166	0.0541366	IsMasterProtein	Q86WX3	0.223517	0.0650017	0.382033	0.0412543	Active regulator of SIRT1 OS=Homo sapiens OX=9606 GN=RPS19BP1 PE=1 SV=1	0.001	14.77	17	4	5	4	136	15.4	10.74	4		cytosol;nucleus;ribosome	protein binding;RNA binding		91582	ENSG00000187051.8	RPS19BP1	22			Regulation of HSF1-mediated heat shock response	4	0	107.7	92.3	9.47	10.39	111.5	110.7	110.6	106	112.2	112.4	114.9	83.2	93	102.4	79.4	97.6	100.4
High	1.166	0.118946	IsMasterProtein	Q9UER7-4	0.167185	0.0315436	0.302826	0.0743889	Isoform beta of Death domain-associated protein 6 OS=Homo sapiens OX=9606 GN=DAXX	0	30.693	8	7	11	7	688	76.3	4.89	7	cell death;cell organization and biogenesis;metabolic process;regulation of biological process;response to stimulus	cytoplasm;cytosol;nucleus	enzyme regulator activity;protein binding;signal transducer activity	Pf03344	1616	ENSG00000231617.8; ENSG00000204209.11; ENSG00000206279.10; ENSG00000206206.11; ENSG00000227046.8	DAXX	6; CHR_HSCHR6_MHC_MCF_CTG1; CHR_HSCHR6_MHC_QBL_CTG1; CHR_HSCHR6_MHC_DBB_CTG1; CHR_HSCHR6_MHC_COX_CTG1		Androgen receptor signaling pathway; Amyotrophic lateral sclerosis (ALS); Fas Ligand (FasL) pathway and Stress induction of Heat Shock Proteins (HSP) regulation; MAPK Signaling Pathway; p38 MAPK Signaling Pathway		5	0	107.7	92.3	2.92	13.78	106.8	103.4	108.7	101.5	105.7	101.2	108.9	107.4	91.4	92.1	83.6	88.3	90.4
High	1.166	0.109191	IsMasterProtein	B7ZLQ5	0.196714	0.0334655	0.359963	0.0812284	Probable global transcription activator SNF2L1 OS=Homo sapiens OX=9606 GN=SMARCA1 PE=1 SV=1	0.001	118.02	23	26	35	26	1070	124.2	8.4	26	cell differentiation;cell organization and biogenesis;metabolic process;regulation of biological process	nucleus	catalytic activity;DNA binding;nucleotide binding;protein binding	Pf00176, Pf00270, Pf00271, Pf04851, Pf09110, Pf09111, Pf11496, Pf13892	6594	ENSG00000102038.15	SMARCA1	X				0	0	107.7	92.3	11.57	7.77	111.1	111.4	110.8	107.1	112.9	108.8	116.7	77.2	96	96.2	91	93.8	94.5
High	1.165	0.00908313	IsMasterProtein	P49406	0.228715	0.116536	0.340894	0.0044311	39S ribosomal protein L19, mitochondrial OS=Homo sapiens OX=9606 GN=MRPL19 PE=1 SV=2	0.001	41.876	26	9	11	9	292	33.5	9.5	9	cell organization and biogenesis;metabolic process	membrane;mitochondrion;nucleus;ribosome	structural molecule activity	Pf01245	9801	ENSG00000115364.13	MRPL19	2	Ribosome	Cytoplasmic Ribosomal Proteins	Mitochondrial translation initiation; Mitochondrial translation elongation; Mitochondrial translation termination	8	0	107.6	92.4	8.49	4.67	111.7	109.1	106.5	105.1	118.6	109.4	115.5	88.2	94	95.7	87.6	91.4	94.9
High	1.165	0.0196332	IsMasterProtein	Q5T0Z8	0.222478	0.0922809	0.352675	0.0144897	Uncharacterized protein C6orf132 OS=Homo sapiens OX=9606 GN=C6orf132 PE=1 SV=4	0	28.569	5	7	10	7	1188	124	9.45	7					647024	ENSG00000188112.8	C6orf132	6				0	0	107.6	92.4	8.13	9.24	109	104.3	109.4	105.8	110.6	97	99.5	125.7	85.5	89.7	79.3	91.7	92.6
High	1.165	0.0863054	IsMasterProtein	Q92485	0.252537	0.0563629	0.448711	0.0623588	Acid sphingomyelinase-like phosphodiesterase 3b OS=Homo sapiens OX=9606 GN=SMPDL3B PE=1 SV=2	0	70.964	29	11	18	11	455	50.8	5.64	11	defense response;metabolic process;regulation of biological process;response to stimulus	extracellular;membrane	catalytic activity;metal ion binding	Pf00149	27293	ENSG00000130768.14	SMPDL3B	1				0	0	107.6	92.4	10.44	13.85	110.1	112.1	109.3	115.6	117.7	108.9	113.1	81.5	94.8	94.4	73.4	96	100.3
High	1.165	0.232541	IsMasterProtein	Q9HAN9	0.188614	-0.0166581	0.393887	0.194377	Nicotinamide/nicotinic acid mononucleotide adenylyltransferase 1 OS=Homo sapiens OX=9606 GN=NMNAT1 PE=1 SV=1	0.001	8.44	13	3	3	3	279	31.9	8.87	3	metabolic process;response to stimulus	nucleus	catalytic activity;nucleotide binding;protein binding	Pf01467	64802	ENSG00000173614.13	NMNAT1	1	Nicotinate and nicotinamide metabolism; Metabolic pathways	NAD Biosynthesis II (from tryptophan); NAD+ metabolism; NAD+ biosynthetic pathways	Nicotinate metabolism	9	0	107.6	92.4	13.48	12.58	127.4	104.8	111.4	89.4	113.9	111.4	111.8	82.3	100.6	95.1	107.4	94.8	96.2
High	1.164	5.98115e-05	IsMasterProtein	K7EKE6	0.205636	0.140448	0.270824	0.000102521	Lon protease homolog, mitochondrial OS=Homo sapiens OX=9606 GN=LONP1 PE=1 SV=1	0.009	411.914	49	42	93	42	845	95.1	6.27	42	cell organization and biogenesis;metabolic process;regulation of biological process;response to stimulus	cytosol;mitochondrion;nucleus;organelle lumen	catalytic activity;DNA binding;nucleotide binding;RNA binding	Pf00004, Pf00910, Pf01695, Pf02190, Pf05362, Pf05496, Pf07724, Pf07728, Pf08298, Pf13173, Pf13191, Pf13207, Pf13401, Pf13541		ENSG00000196365.11		19				0	0	107.6	92.4	3.78	2.47	109.2	109.8	108.4	108.4	107.9	106.8	109.2	97.4	89.7	93.5	96.3	92.7	93.7
High	1.164	0.00301984	IsMasterProtein	Q9H6R4	0.195424	0.110097	0.280752	0.00183205	Nucleolar protein 6 OS=Homo sapiens OX=9606 GN=NOL6 PE=1 SV=2	0.001	154.993	23	26	37	26	1146	127.5	7.64	26	metabolic process;transport	chromosome;mitochondrion;nucleus	protein binding;RNA binding	Pf03813	65083	ENSG00000165271.16	NOL6	9	Ribosome biogenesis in eukaryotes		Major pathway of rRNA processing in the nucleolus and cytosol; rRNA modification in the nucleus and cytosol	6	0	107.6	92.4	3.37	6.68	106.9	107.2	106.4	106.8	102.7	106.3	102.8	114.4	88.4	91.8	96.1	91.3	89.1
High	1.164	0.0030879	IsMasterProtein	Q9BSC4	0.258187	0.143179	0.373196	0.00214089	Nucleolar protein 10 OS=Homo sapiens OX=9606 GN=NOL10 PE=1 SV=1	0	68.208	17	12	13	12	688	80.3	8.46	12		nucleus	protein binding;RNA binding	Pf08159	79954	ENSG00000115761.15	NOL10	2				0	0	107.6	92.4	7.84	6.7	107.2	124.8	108.2	111.6	108.5	110	108.2	93.2	88.2	94	86.1	92.2	94.6
High	1.164	0.0691554	IsMasterProtein	Q70UQ0-4	0.203414	0.0585475	0.348281	0.0420602	Isoform 4 of Inhibitor of nuclear factor kappa-B kinase-interacting protein OS=Homo sapiens OX=9606 GN=IKBIP	0	58.727	25	10	10	10	377	43.1	4.92	10	response to stimulus	endoplasmic reticulum;membrane	protein binding	Pf10146, Pf12128, Pf13166	121457	ENSG00000166130.14	IKBIP	12				0	0	107.6	92.4	11.15	5.31	109.7	112.8	115.3	111.7	109.5	104.4	115.7	79.1	95.8	95.5	94.6	96.6	90.8
High	1.164	0.0588759	IsMasterProtein	Q86WA6-2	0.216473	0.0599256	0.37302	0.0450906	Isoform 2 of Valacyclovir hydrolase OS=Homo sapiens OX=9606 GN=BPHL	0	59.115	51	13	18	13	274	31.1	8.5	13	metabolic process;response to stimulus	membrane;mitochondrion	catalytic activity	Pf00561, Pf01738, Pf12695, Pf12697	670	ENSG00000137274.12	BPHL	6				0	0	107.6	92.4	9.59	9.89	112.8	112.6	114.9	110.3	112.1	107.3	107.2	82.9	95.4	102.6	75.4	93.8	98.6
High	1.164	0.249931	IsMasterProtein	O00716	0.138871	-0.0189631	0.296704	0.216831	Transcription factor E2F3 OS=Homo sapiens OX=9606 GN=E2F3 PE=1 SV=1	0.001	8.181	6	3	3	3	465	49.1	5.44	3	metabolic process;regulation of biological process	cytosol;nucleus	DNA binding;protein binding	Pf02319	1871	ENSG00000112242.14	E2F3	6	Bladder cancer; Glioma; Chronic myeloid leukemia; HTLV-I infection; Pathways in cancer; Pancreatic cancer; Cell cycle; Non-small cell lung cancer; Small cell lung cancer; MicroRNAs in cancer; Melanoma; Hepatitis B; Prostate cancer; Endocrine resistance; Breast cancer	Cell Cycle; Metastatic brain tumor; B Cell Receptor Signaling Pathway; Retinoblastoma (RB) in Cancer; G1 to S cell cycle control	M/G1 Transition; Regulation of DNA replication; G2 Phase; Cyclin D associated events in G1; Oncogene Induced Senescence; CDC6 association with the ORC:origin complex; Association of licensing factors with the pre-replicative complex; Pre-NOTCH Transcription and Translation; Oxidative Stress Induced Senescence	43	0	107.6	92.4	9.09	12.17	111.1	109.2	112.6	107	107.5	109.4	96.2	84.6	88.2	84.3	120.3	95.8	85.7
High	1.164	0.705438	IsMasterProtein	Q9BRX5	0.28044	-0.508621	1.0695	0.674651	DNA replication complex GINS protein PSF3 OS=Homo sapiens OX=9606 GN=GINS3 PE=1 SV=1	0.001	19.255	21	5	5	5	216	24.5	5.34	5	metabolic process	nucleus		Pf05916	64785	ENSG00000181938.13	GINS3	16			Unwinding of DNA	7	0	107.6	92.4	99.1	80.7	70.6	80.2	74.3	74.4	73.6	70.2	70.2	389.7	68.5	62.4	56.3	59.1	66
High	1.164	0.761946	IsMasterProtein	Q96PM5	0.152296	-0.367878	0.67247	0.736234	RING finger and CHY zinc finger domain-containing protein 1 OS=Homo sapiens OX=9606 GN=RCHY1 PE=1 SV=1	0.001	7.961	10	3	3	3	261	30.1	6.71	3	metabolic process;regulation of biological process;response to stimulus	cytoplasm;cytosol;nucleus	catalytic activity;metal ion binding;protein binding	Pf05495, Pf13639, Pf13923, Pf14599	25898	ENSG00000163743.13	RCHY1	4	Ubiquitin mediated proteolysis; p53 signaling pathway; Measles		Antigen processing: Ubiquitination & Proteasome degradation; Translesion Synthesis by POLH	11	0	107.6	92.4	47.7	45.28	68.2	78.3	100.2	116.1	69.6	95.8	94	224	69.1	73.7	99.7	82.2	84.8
High	1.164	0.897575	IsMasterProtein	Q9UNZ5	-0.0868117	-0.710132	0.536509	0.884987	Leydig cell tumor 10 kDa protein homolog OS=Homo sapiens OX=9606 GN=C19orf53 PE=1 SV=1	0	26.15	43	6	13	6	99	10.6	11.55	6		nucleus		Pf09495	28974	ENSG00000104979.8	C19orf53	19				0	0	107.6	92.4	5.91	104.2	91.4	81.5	89	82.8	89.9	81.7	86.9	76.9	73.3	69.9	411.4	68.6	74.2
High	1.163	0.36279	IsMasterProtein	Q6P5Z2	0.203581	-0.0695891	0.476752	0.312152	Serine/threonine-protein kinase N3 OS=Homo sapiens OX=9606 GN=PKN3 PE=1 SV=1	0.001	14.912	8	7	7	7	889	99.4	8.46	7	cellular component movement;metabolic process;regulation of biological process;response to stimulus	cytoplasm;Golgi;nucleus	catalytic activity;nucleotide binding;protein binding	Pf00069, Pf02185, Pf07714, Pf14531	29941	ENSG00000160447.6	PKN3	9	Salmonella infection; PI3K-Akt signaling pathway		RHO GTPases activate PKNs	6	0	107.6	92.4	17.33	14.74	119.5	110.8	111	101.7	119.2	109.3	122.7	64.5	105.9	92.3	100	87.7	102.8
High	1.162	0.00117426	IsMasterProtein	A2IDC6	0.207554	0.126141	0.288967	0.000758492	39S ribosomal protein L28, mitochondrial (Fragment) OS=Homo sapiens OX=9606 GN=MRPL28 PE=1 SV=1	0	33.854	32	8	11	8	240	28.5	7.94	8	cell organization and biogenesis;metabolic process	cytosol;membrane;mitochondrion;ribosome	protein binding;RNA binding;structural molecule activity	Pf00830	10573	ENSG00000086504.15	MRPL28	16				0	0	107.5	92.5	3.23	5.91	109.1	106.5	109.3	104.3	106.9	101.6	106.1	113.1	88.6	93.6	97.8	87.4	86.6
High	1.162	0.000676512	IsMasterProtein	Q9C075	0.210862	0.126637	0.295086	0.000879087	Keratin, type I cytoskeletal 23 OS=Homo sapiens OX=9606 GN=KRT23 PE=1 SV=2	0.002	245.628	54	25	84	25	422	48.1	6.54	25	cell death	cytosol	structural molecule activity	Pf00038	25984	ENSG00000108244.16; ENSG00000263309.6	KRT23	17; CHR_HSCHR17_4_CTG4			Formation of the cornified envelope	3	0	107.5	92.5	4.87	5.24	104.9	112.9	106.7	107.2	103.4	116.9	105.6	100.7	87.5	89.5	100.5	91.6	94
High	1.162	0.0431295	IsMasterProtein	B4E3T4	0.185809	0.0667145	0.304904	0.0244462	HCG2043421, isoform CRA_c OS=Homo sapiens OX=9606 GN=RBPMS PE=1 SV=1	0	53.059	38	8	13	8	224	25	9.23	8	metabolic process;regulation of biological process;response to stimulus	cytosol	protein binding;RNA binding	Pf00076, Pf13893, Pf14259	11030	ENSG00000157110.15	RBPMS	8		Exercise-induced Circadian Regulation		1	0	107.5	92.5	4.24	10.88	104.5	104.9	102.6	104.2	105.2	103.8	107.7	116.8	84.8	90.8	100.1	90.2	88.8
High	1.162	0.0553096	IsMasterProtein	P43121	0.216254	0.0626007	0.369907	0.0415455	Cell surface glycoprotein MUC18 OS=Homo sapiens OX=9606 GN=MCAM PE=1 SV=2	0.001	169.042	35	21	44	21	646	71.6	5.76	21	regulation of biological process	extracellular;membrane;nucleus	protein binding	Pf00047, Pf07679, Pf07686, Pf08205, Pf13895, Pf13927	4162	ENSG00000076706.16	MCAM	11				0	0	107.5	92.5	9.95	12.14	99	104.5	106.3	98.7	104.7	105.7	107.6	132.6	90.1	92.6	79.8	86.6	89.6
High	1.162	0.128159	IsMasterProtein	Q9NRG0	0.194963	0.0222233	0.367704	0.103308	Chromatin accessibility complex protein 1 OS=Homo sapiens OX=9606 GN=CHRAC1 PE=1 SV=1	0.001	10.125	18	2	2	2	131	14.7	5.1	2	cell organization and biogenesis;metabolic process	nucleus	catalytic activity;DNA binding;protein binding	Pf00808	54108	ENSG00000104472.9	CHRAC1	8				0	0	107.5	92.5	9.95	12.16	113	113.9	117.9	111.6	104.5	102.6	105.9	83.8	93.2	89.9	85	98.4	93.9
High	1.162	0.70182	IsMasterProtein	E9PQ42	0.108954	-0.195641	0.413549	0.672713	Cysteine and histidine-rich protein 1 (Fragment) OS=Homo sapiens OX=9606 GN=CYHR1 PE=1 SV=1	0.001	16.826	7	2	2	2	246	28	7.87	2			metal ion binding;protein binding			ENSG00000187954.12		8				0	0	107.5	92.5	20.2	15.11	109.6	104.8	110.5	103.7	117.3	112.7	122.9	54.6	113.5	96.9	77.1	92.5	90.9
High	1.161	8.02223e-05	IsMasterProtein	Q9BY32	0.219143	0.149327	0.288959	0.000107531	Inosine triphosphate pyrophosphatase OS=Homo sapiens OX=9606 GN=ITPA PE=1 SV=2	0.001	47.917	57	8	13	8	194	21.4	5.66	8	cell organization and biogenesis;metabolic process	cytoplasm;cytosol	catalytic activity;metal ion binding;nucleotide binding;protein binding	Pf01725	3704	ENSG00000125877.12	ITPA	20	Drug metabolism - other enzymes; Metabolic pathways; Purine metabolism		Purine catabolism	7	0	107.5	92.5	4.34	2.92	106.6	104.4	109.7	108.4	114.1	112.1	106.3	99.1	91.1	87.5	92.2	91.1	96.3
High	1.161	0.0116199	IsMasterProtein	Q9UBE0	0.26174	0.13979	0.383691	0.00299443	SUMO-activating enzyme subunit 1 OS=Homo sapiens OX=9606 GN=SAE1 PE=1 SV=1	0.001	160.218	64	19	35	19	346	38.4	5.3	19	metabolic process;regulation of biological process	cytoplasm;nucleus	catalytic activity;enzyme regulator activity;protein binding	Pf00899	10055	ENSG00000142230.11	SAE1	19	Ubiquitin mediated proteolysis		SUMO is conjugated to E1 (UBA2:SAE1); SUMO is transferred from E1 to E2 (UBE2I, UBC9)	7	0	107.4	92.6	3.57	9.72	110.1	108.7	105.1	103.4	110.9	106.1	110.8	115.5	93.4	91.9	70.6	88.2	98.6
High	1.161	0.0113716	IsMasterProtein	Q8IXI1	0.215034	0.101885	0.328182	0.00724079	Mitochondrial Rho GTPase 2 OS=Homo sapiens OX=9606 GN=RHOT2 PE=1 SV=2	0.001	96.811	34	14	17	14	618	68.1	5.86	14	cell organization and biogenesis;cellular component movement;cellular homeostasis;regulation of biological process;response to stimulus;transport	cytosol;membrane;mitochondrion	catalytic activity;metal ion binding;nucleotide binding;protein binding	Pf00071, Pf01926, Pf08355, Pf08356, Pf08477, Pf13479	89941	ENSG00000140983.13	RHOT2	16			Rho GTPase cycle	3	0	107.4	92.6	5.67	9.19	104.5	110.4	111.4	102.3	101.6	108.1	101.5	118.9	84.5	91.3	92	94	91.8
High	1.161	0.0136204	IsMasterProtein	B7Z2R2	0.20485	0.0902003	0.3195	0.0109733	Cytochrome b-c1 complex subunit 7 OS=Homo sapiens OX=9606 GN=UQCRB PE=1 SV=1	0	35.156	28	5	14	5	161	18.7	8.95	5	cell organization and biogenesis;metabolic process;transport	membrane	catalytic activity;protein binding;transporter activity	Pf02271	7381	ENSG00000156467.9	UQCRB	8		Electron Transport Chain		1	0	107.5	92.5	7.48	6.5	107.6	109.2	109.6	112.6	106.6	109.6	113.7	88.2	88	97	100.1	97.6	90.5
High	1.161	0.0409847	IsMasterProtein	Q14894	0.17375	0.0570659	0.290434	0.0312889	Ketimine reductase mu-crystallin OS=Homo sapiens OX=9606 GN=CRYM PE=1 SV=1	0.001	17.86	13	4	5	4	314	33.8	5.14	4	metabolic process;regulation of biological process;transport	cytoplasm;cytosol;mitochondrion;nucleus;organelle lumen	catalytic activity;nucleotide binding;protein binding	Pf01488, Pf02423, Pf03446, Pf03807	1428	ENSG00000103316.10; ENSG00000283922.1	CRYM	16; CHR_HG926_PATCH			Lysine catabolism	4	0	107.4	92.6	8.72	6.03	106.5	104.7	108	89.8	114.9	110.5	117.9	96.4	89.3	92.5	106.9	94.4	92.1
High	1.161	0.0397205	IsMasterProtein	Q9H7B2	0.183636	0.0602917	0.30698	0.0313001	Ribosome production factor 2 homolog OS=Homo sapiens OX=9606 GN=RPF2 PE=1 SV=2	0	28.108	27	8	11	8	306	35.6	9.99	8	cell organization and biogenesis;metabolic process;regulation of biological process	nucleus	RNA binding	Pf04427	84154	ENSG00000197498.12	RPF2	6				0	0	107.5	92.5	8.42	6.66	111.2	109.8	110.9	114.1	108.1	108.4	103.3	85.6	91.8	95.4	89.6	96.9	92.5
High	1.161	0.146291	IsMasterProtein	Q969X6	0.175939	0.0193461	0.332532	0.105109	U3 small nucleolar RNA-associated protein 4 homolog OS=Homo sapiens OX=9606 GN=UTP4 PE=1 SV=1	0.001	105.798	22	13	18	13	686	76.8	8.85	13	metabolic process;regulation of biological process	chromosome;nucleus	protein binding;RNA binding	Pf00400, Pf07433	84916	ENSG00000141076.17	CIRH1A; UTP4	16	Ribosome biogenesis in eukaryotes		Major pathway of rRNA processing in the nucleolus and cytosol; rRNA modification in the nucleus and cytosol	6	0	107.5	92.5	12.04	5.4	113.6	113.5	113.9	109.6	104.1	111.2	109.6	75.7	95	92	95.4	95.1	97.6
High	1.161	0.253389	IsMasterProtein	Q9H1B7	0.148432	-0.0145937	0.311458	0.198941	Probable E3 ubiquitin-protein ligase IRF2BPL OS=Homo sapiens OX=9606 GN=IRF2BPL PE=1 SV=1	0	72.174	16	11	16	11	796	82.6	8.24	11	regulation of biological process	nucleus	metal ion binding;protein binding	Pf11261	64207	ENSG00000119669.4	IRF2BPL	14				0	0	107.4	92.6	5.78	15.79	103.7	102.7	103.9	104.1	101.2	101.3	101.5	119.4	87.4	89.1	125.9	89	88.8
High	1.161	0.497378	IsMasterProtein	Q92990	0.121047	-0.0846184	0.326713	0.445044	Glomulin OS=Homo sapiens OX=9606 GN=GLMN PE=1 SV=2	0.001	13.74	6	4	5	4	594	68.2	5.33	4	cell differentiation;regulation of biological process	cytoplasm	enzyme regulator activity;protein binding	Pf08568	11146	ENSG00000174842.16	GLMN	1			Antigen processing: Ubiquitination & Proteasome degradation	4	0	107.4	92.6	4.17	21.21	101.1	102.3	102.8	106.8	104.6	111.7	98.5	99.1	81.1	83.8	126.4	88.4	81.8
High	1.16	0.00414249	IsMasterProtein	Q96HS1	0.184806	0.0993798	0.270233	0.00281413	Serine/threonine-protein phosphatase PGAM5, mitochondrial OS=Homo sapiens OX=9606 GN=PGAM5 PE=1 SV=2	0.001	110.361	61	19	33	19	289	32	8.68	19	cell communication;cell death;metabolic process;regulation of biological process;response to stimulus	membrane;mitochondrion	catalytic activity;enzyme regulator activity;protein binding;signal transducer activity	Pf00300	192111	ENSG00000247077.6	PGAM5	12	TNF signaling pathway			1	0	107.4	92.6	6	3.36	106.6	110.1	111.8	107.3	109.7	105.5	109.1	91.5	92.8	93.7	95.7	97.7	91.6
High	1.16	0.108537	IsMasterProtein	Q5JTH9	0.180422	0.0294526	0.331391	0.0842315	RRP12-like protein OS=Homo sapiens OX=9606 GN=RRP12 PE=1 SV=2	0.001	188.98	23	30	45	30	1297	143.6	8.75	30		membrane;nucleus	RNA binding	Pf08161	23223	ENSG00000052749.13	RRP12	10				0	0	107.4	92.6	10.61	7.29	111.5	113.7	111.3	110.6	105.1	110	109.9	79.1	94.1	98.2	98.8	95.4	94.7
High	1.16	0.515446	IsMasterProtein	A0A087WW77	0.101252	-0.0778662	0.280371	0.463719	Lethal(2) giant larvae protein homolog 1 OS=Homo sapiens OX=9606 GN=LLGL1 PE=1 SV=1	0.001	41.626	13	13	15	13	1056	114.4	6.15	13			protein binding	Pf08366		ENSG00000131899.10; ENSG00000284137.1		17; CHR_HSCHR17_3_CTG1				0	0	107.4	92.6	3.04	18.91	103.1	103.7	104.3	102.4	98.8	104.5	98.2	107.8	89.9	88.1	137.6	87.5	83.3
High	1.159	0.263417	IsMasterProtein	O95865	0.179374	-0.0220554	0.380803	0.210428	N(G),N(G)-dimethylarginine dimethylaminohydrolase 2 OS=Homo sapiens OX=9606 GN=DDAH2 PE=1 SV=1	0.001	124.13	47	12	31	12	285	29.6	6.01	12	metabolic process;regulation of biological process;response to stimulus	cytoplasm;cytosol;mitochondrion	catalytic activity;protein binding	Pf02274	23564	ENSG00000233076.6; ENSG00000227317.6; ENSG00000213722.8; ENSG00000228128.6; ENSG00000225635.7; ENSG00000206395.8; ENSG00000226634.6	DDAH2	6; CHR_HSCHR6_MHC_MANN_CTG1; CHR_HSCHR6_MHC_DBB_CTG1; CHR_HSCHR6_MHC_SSTO_CTG1; CHR_HSCHR6_MHC_MCF_CTG1; CHR_HSCHR6_MHC_QBL_CTG1; CHR_HSCHR6_MHC_COX_CTG1			eNOS activation	4	0	107.4	92.6	10.19	19.62	104.1	102	99.6	102.8	102.5	104.3	98.5	131.9	81.6	89.4	98.1	92.6	87.7
High	1.159	0.519571	IsMasterProtein	Q9Y314	0.107721	-0.0861232	0.301566	0.472856	Nitric oxide synthase-interacting protein OS=Homo sapiens OX=9606 GN=NOSIP PE=1 SV=1	0	83.975	35	11	16	11	301	33.2	8.82	11	development;metabolic process;regulation of biological process	cytoplasm;cytosol;membrane;nucleus	catalytic activity;metal ion binding;protein binding;RNA binding	Pf04564, Pf04641, Pf11789	51070	ENSG00000142546.13	NOSIP	19			NOSIP mediated eNOS trafficking	4	0	107.4	92.6	5.29	21.32	103.1	100.6	110.2	104.5	106.6	104.6	102.9	91.5	89.5	86.5	147.7	87.5	95.7
High	1.159	0.603255	IsMasterProtein	Q9NVX2	0.133782	-0.15698	0.424544	0.566932	Notchless protein homolog 1 OS=Homo sapiens OX=9606 GN=NLE1 PE=1 SV=4	0.001	24.881	16	8	12	8	485	53.3	7.34	8	cell differentiation;cell organization and biogenesis;regulation of biological process;response to stimulus	nucleus;ribosome	protein binding	Pf00400, Pf08154, Pf11715	54475	ENSG00000073536.17	NLE1	17				0	0	107.4	92.6	18.11	28.25	95	98.5	98.1	97.6	94.7	101.9	94.8	150	80.7	85.1	112.6	83.8	80.7
High	1.159	0.741173	IsMasterProtein	Q58FF8	0.155042	-0.33808	0.648164	0.711866	Putative heat shock protein HSP 90-beta 2 OS=Homo sapiens OX=9606 GN=HSP90AB2P PE=1 SV=2	0.001	8.665	20	8	9	8	381	44.3	4.84	8	metabolic process;response to stimulus	cytoplasm	nucleotide binding;protein binding	Pf00183, Pf02518	391634		HSP90AB2P	4				0	0	107.4	92.6	26.93	21.52	116.3	116.3	118.6	99.5	123.1	115.8	125.2	38.2	100.7	102.2	86.7	101.8	110.6
High	1.158	0.00774389	IsMasterProtein	Q14191	0.291214	0.161316	0.421113	0.00215633	Werner syndrome ATP-dependent helicase OS=Homo sapiens OX=9606 GN=WRN PE=1 SV=2	0.001	20.259	4	7	10	7	1432	162.4	6.34	7	cell communication;cell organization and biogenesis;metabolic process;regulation of biological process;response to stimulus;transport	cytoplasm;nucleus	catalytic activity;DNA binding;metal ion binding;nucleotide binding;protein binding	Pf00270, Pf00271, Pf00570, Pf01612, Pf09382, Pf14493	7486	ENSG00000165392.9	WRN	8			G2/M DNA damage checkpoint; Presynaptic phase of homologous DNA pairing and strand exchange; Resolution of D-loop Structures through Synthesis-Dependent Strand Annealing (SDSA); Processing of DNA double-strand break ends; HDR through Single Strand Annealing (SSA); Regulation of TP53 Activity through Phosphorylation; SUMOylation of DNA damage response and repair proteins; Resolution of D-loop Stru…	27	0	107.3	92.7	4.85	10.02	108.5	114.5	104.5	119.3	109.2	112.5	107.1	103.3	86.8	93.7	68.9	95.5	94.6
High	1.158	0.0563347	IsMasterProtein	Q9BZF1	0.239211	0.073962	0.404459	0.0362422	Oxysterol-binding protein-related protein 8 OS=Homo sapiens OX=9606 GN=OSBPL8 PE=1 SV=3	0.001	114.827	20	17	24	17	889	101.1	6.96	17	cell differentiation;cell organization and biogenesis;metabolic process;regulation of biological process;transport	cytosol;endoplasmic reticulum;membrane;nucleus	transporter activity	Pf00169, Pf01237	114882	ENSG00000091039.16	OSBPL8	12			Acyl chain remodelling of PS	5	0	107.3	92.7	7.59	12.44	113.1	111.5	111.8	112.9	111.1	105.2	110.1	88.7	102.4	100	69.4	97.3	96.1
High	1.158	0.185947	IsMasterProtein	Q9UBT2	0.215166	0.00166026	0.428672	0.14936	SUMO-activating enzyme subunit 2 OS=Homo sapiens OX=9606 GN=UBA2 PE=1 SV=2	0.005	343.615	61	34	85	34	640	71.2	5.29	34	metabolic process;regulation of biological process	cytoplasm;nucleus	catalytic activity;enzyme regulator activity;metal ion binding;nucleotide binding;protein binding	Pf00899, Pf02134, Pf10585, Pf14732	10054	ENSG00000126261.12	UBA2	19	Ubiquitin mediated proteolysis		SUMO is conjugated to E1 (UBA2:SAE1); SUMO is transferred from E1 to E2 (UBE2I, UBC9)	7	0	107.3	92.7	12.96	12.87	112.8	111.9	114.6	114.5	112.6	106.8	113.1	73.5	94	101.1	81.1	97.3	100.4
High	1.157	0.000265082	IsMasterProtein	Q9Y6X8	0.22172	0.140967	0.302472	0.000381254	Zinc fingers and homeoboxes protein 2 OS=Homo sapiens OX=9606 GN=ZHX2 PE=1 SV=1	0	69.045	14	11	11	11	837	92.3	6.86	11	metabolic process;regulation of biological process	nucleus	DNA binding;metal ion binding;protein binding	Pf00046, Pf05920	22882	ENSG00000178764.7	ZHX2	8				0	0	107.3	92.7	4.87	4.5	109.2	107.2	105.7	106.2	109.1	107.3	117.9	98.9	91.3	85.3	94.3	92.3	88.2
High	1.157	0.01996	IsMasterProtein	Q9BYD2	0.243094	0.11822	0.367968	0.00623834	39S ribosomal protein L9, mitochondrial OS=Homo sapiens OX=9606 GN=MRPL9 PE=1 SV=2	0	70.467	31	9	13	9	267	30.2	10.08	9	cell organization and biogenesis;metabolic process	membrane;mitochondrion;ribosome	protein binding;RNA binding;structural molecule activity	Pf01281	65005	ENSG00000143436.10	MRPL9	1	Ribosome		Mitochondrial translation initiation; Mitochondrial translation elongation; Mitochondrial translation termination	7	0	107.3	92.7	3.36	9.96	112.8	108.9	109.1	105.7	112.3	105.8	109	101.9	100	94.2	70.1	90.9	96.3
High	1.157	0.0147132	IsMasterProtein	Q53EP0	0.187743	0.0908337	0.284653	0.00641278	Fibronectin type III domain-containing protein 3B OS=Homo sapiens OX=9606 GN=FNDC3B PE=1 SV=2	0.001	149.016	23	24	34	24	1204	132.8	5.95	24		membrane	protein binding;RNA binding	Pf00041	64778	ENSG00000075420.12	FNDC3B	3				0	0	107.3	92.7	2.81	8.25	102.5	106.5	103.3	105.8	106.9	105.9	107.7	112.3	84	93.7	100.9	89.1	89.3
High	1.157	0.188693	IsMasterProtein	Q9NRF9	0.196094	-0.000151047	0.392338	0.153401	DNA polymerase epsilon subunit 3 OS=Homo sapiens OX=9606 GN=POLE3 PE=1 SV=1	0	33.327	35	7	12	7	147	16.8	4.74	7	cell organization and biogenesis;cellular homeostasis;metabolic process	nucleus	catalytic activity;DNA binding;protein binding	Pf00808	54107	ENSG00000148229.12	POLE3	9	DNA replication; Metabolic pathways; Base excision repair; Nucleotide excision repair; Purine metabolism; Pyrimidine metabolism; HTLV-I infection		Gap-filling DNA repair synthesis and ligation in TC-NER; HDR through Homologous Recombination (HRR); Activation of the pre-replicative complex; Gap-filling DNA repair synthesis and ligation in GG-NER; Dual Incision in GG-NER; M/G1 Transition; Termination of translesion DNA synthesis; Recognition of DNA damage by PCNA-containing replication complex; DNA replication initiation; Dual incision in TC-…	43	0	107.3	92.7	12.51	11.51	110.9	112.8	111.2	105.4	114	112	114.2	74.5	98.7	95.2	82.3	93.1	100.2
High	1.156	8.25029e-06	IsMasterProtein	E9PGT3	0.198361	0.140381	0.256341	4.68265e-05	Ribosomal protein S6 kinase OS=Homo sapiens OX=9606 GN=RPS6KA1 PE=1 SV=1	0.001	48.307	13	9	12	9	724	81.4	7.97	9	metabolic process;regulation of biological process;response to stimulus	cytosol;membrane;nucleus	catalytic activity;metal ion binding;nucleotide binding	Pf00069, Pf00433, Pf06293, Pf07714, Pf14531		ENSG00000281877.2; ENSG00000117676.13		CHR_HG2058_PATCH; 1		BDNF-TrkB Signaling; TYROBP Causal Network		2	0	107.3	92.7	2.01	3	103.7	106.9	106.9	104.2	107.2	109.9	109.3	106.8	91.1	94.5	98.7	90.8	94.8
High	1.156	0.000997869	IsMasterProtein	Q8N983-4	0.227013	0.136823	0.317202	0.000850013	Isoform 4 of 39S ribosomal protein L43, mitochondrial OS=Homo sapiens OX=9606 GN=MRPL43	0.001	44.637	46	8	13	8	159	17.8	9.88	8	cell organization and biogenesis;metabolic process	membrane;ribosome	protein binding;RNA binding;structural molecule activity	Pf05047	84545	ENSG00000055950.16	MRPL43	10				0	0	107.2	92.8	4.51	5.94	111.5	112.2	108	104.8	112.7	107.1	108.4	97.9	92.8	97.4	93.6	89.2	96.5
High	1.156	0.00522011	IsMasterProtein	Q9Y375	0.187026	0.0964179	0.277634	0.00406174	Complex I intermediate-associated protein 30, mitochondrial OS=Homo sapiens OX=9606 GN=NDUFAF1 PE=1 SV=2	0.001	24.662	16	6	8	6	327	37.7	7.64	6	cell organization and biogenesis;metabolic process	cytosol;membrane;mitochondrion	protein binding	Pf08547	51103	ENSG00000137806.8	NDUFAF1	15			Complex I biogenesis	5	0	107.2	92.8	4.03	6.67	103.9	106.2	109.5	106.3	107.2	98.1	107.3	112.9	86.5	88.4	99.1	90.8	87.5
High	1.156	0.0459398	IsMasterProtein	O60930	0.264144	0.0865907	0.441697	0.0314323	Ribonuclease H1 OS=Homo sapiens OX=9606 GN=RNASEH1 PE=1 SV=2	0.001	7.372	5	2	2	2	286	32	9.16	2	metabolic process	cytoplasm;nucleus	catalytic activity;metal ion binding;RNA binding	Pf00075, Pf01693	246243	ENSG00000171865.9	RNASEH1	2	DNA replication			1	0	107.2	92.8	9.79	12.78	107.1	110.4	107.8	117	114.2	115.5	115.7	84.3	98.6	99.7	75	95.8	78
High	1.156	0.10125	IsMasterProtein	Q96E11	0.15274	0.0231132	0.282366	0.0889947	Ribosome-recycling factor, mitochondrial OS=Homo sapiens OX=9606 GN=MRRF PE=1 SV=1	0.001	40.009	36	9	15	9	262	29.3	9.79	9	cell organization and biogenesis;metabolic process	mitochondrion;organelle lumen		Pf01765	92399	ENSG00000148187.17	MRRF	9			Mitochondrial translation termination	4	0	107.2	92.8	7.57	9.45	110.6	108.6	106.4	107.8	107.8	102.4	111.6	86.7	91.9	96	115.1	95.2	87.6
High	1.156	0.121808	IsMasterProtein	Q7Z7K6-3	0.147139	0.0213968	0.272881	0.0914392	Isoform 3 of Centromere protein V OS=Homo sapiens OX=9606 GN=CENPV	0	62.913	35	8	10	8	272	29.7	9.73	8	cell division;cell organization and biogenesis;cellular component movement;metabolic process;regulation of biological process	chromosome;cytoskeleton;cytosol;nucleus	catalytic activity	Pf04828	201161	ENSG00000166582.9	CENPV	17				0	0	107.2	92.8	10.25	4.48	117.3	109.7	112.9	93.7	106	105.8	112	85	92.8	91.8	91.2	96.5	93.8
High	1.156	0.299947	IsMasterProtein	J3KNN7	0.249451	-0.0505813	0.549482	0.248982	BRCA1-associated protein OS=Homo sapiens OX=9606 GN=BRAP PE=1 SV=1	0	28.075	9	5	9	5	562	64.2	6.01	5		cytosol	catalytic activity;metal ion binding;nucleotide binding;protein binding	Pf00097, Pf02148, Pf02841, Pf07576, Pf12128, Pf12678, Pf12718, Pf12861, Pf13639, Pf13923, Pf14634		ENSG00000089234.15		12				0	0	107.2	92.8	15.81	19.29	118.1	117.5	111	113	116.8	111.3	112.6	66.5	97.6	106	72	97.5	103.6
High	1.156	0.432592	IsMasterProtein	E7EMN6	0.223786	-0.116481	0.564053	0.383098	Protein phosphatase inhibitor 2 (Fragment) OS=Homo sapiens OX=9606 GN=PPP1R2 PE=1 SV=1	0.001	20.84	26	4	5	4	170	19.2	4.89	4	regulation of biological process	cytosol	enzyme regulator activity	Pf04979		ENSG00000184203.7		3				0	0	107.2	92.8	27.44	30.5	91.1	91.5	100.3	112.6	100.5	90.7	95.1	178.2	87.7	83.5	74.8	92.6	80.1
High	1.156	0.492475	IsMasterProtein	P48436	0.159303	-0.110223	0.428828	0.443021	Transcription factor SOX-9 OS=Homo sapiens OX=9606 GN=SOX9 PE=1 SV=1	0.001	13.185	10	7	7	7	509	56.1	6.81	7	cell communication;cell differentiation;cell growth;cell organization and biogenesis;cell proliferation;metabolic process;regulation of biological process;response to stimulus	nucleus	catalytic activity;DNA binding;protein binding;RNA binding	Pf00505, Pf09011, Pf12444	6662	ENSG00000125398.5	SOX9	17	cAMP signaling pathway	Neural Crest Differentiation; Spinal Cord Injury; Endochondral Ossification	Deactivation of the beta-catenin transactivating complex; Transcriptional regulation by RUNX2	12	0	107.2	92.8	18.81	9.73	112.2	114.3	109.6	118.6	112	108.7	117.7	57.6	100.9	91.6	94.3	96.8	97.4
High	1.156	0.867802	IsMasterProtein	A0A3B3IRK5	0.0604996	-0.29535	0.41635	0.855001	Uncharacterized protein OS=Homo sapiens OX=9606 PE=3 SV=1	0.001	14.087	13	2	2	2	264	30	9.35	2												0	0	107.3	92.7	11.81	40.01	94.8	94.4	93.5	98.3	90.7	100.2	97.5	127.8	79.9	72.2	190	98.5	83.3
High	1.156	0.969654	IsMasterProtein	Q96ER9	-0.0282402	-0.705412	0.648932	0.96508	Coiled-coil domain-containing protein 51 OS=Homo sapiens OX=9606 GN=CCDC51 PE=1 SV=2	0	26.641	15	6	7	6	411	45.8	8.19	6		membrane;mitochondrion			79714	ENSG00000164051.13	CCDC51	3				0	0	107.3	92.7	48.23	68.53	77.1	86.7	86.3	76.4	80.3	80	62.4	205.3	53.5	66.2	222.3	70.1	74.5
High	1.155	0.000190124	IsMasterProtein	P49257	0.222835	0.151376	0.294294	0.000115297	Protein ERGIC-53 OS=Homo sapiens OX=9606 GN=LMAN1 PE=1 SV=2	0.001	180.138	41	19	58	19	510	57.5	6.77	19	cell organization and biogenesis;coagulation;metabolic process;regulation of biological process;transport	endoplasmic reticulum;Golgi;membrane	metal ion binding;protein binding	Pf03388	3998	ENSG00000074695.5	LMAN1	18	Protein processing in endoplasmic reticulum	Complement and Coagulation Cascades	Cargo concentration in the ER; COPII (Coat Protein 2) Mediated Vesicle Transport	11	0	107.2	92.8	2.52	4.78	109	110.8	107.6	109.5	107.6	107.4	107.8	101.6	98.1	93.9	86.4	92.6	94.3
High	1.155	0.076912	IsMasterProtein	Q5VV42	0.160864	0.0437018	0.278027	0.0468201	Threonylcarbamoyladenosine tRNA methylthiotransferase OS=Homo sapiens OX=9606 GN=CDKAL1 PE=1 SV=1	0	84.722	31	15	20	15	579	65.1	7.46	15	metabolic process	endoplasmic reticulum;membrane	catalytic activity;metal ion binding;protein binding	Pf00919, Pf04055	54901	ENSG00000145996.11	CDKAL1	6			tRNA modification in the nucleus and cytosol	3	0	107.2	92.8	2.99	10.98	109.1	101.1	105.9	103.6	104.2	110.7	103.2	105	89.3	90.2	116.6	91.6	88
High	1.155	0.0872474	IsMasterProtein	Q86V87	0.227984	0.0529824	0.402986	0.0593151	Protein FAM160B2 OS=Homo sapiens OX=9606 GN=FAM160B2 PE=2 SV=2	0.001	7.49	4	2	2	2	743	82.3	5.47	2				Pf10257	64760	ENSG00000158863.21	FAM160B2	8				0	0	107.2	92.8	13.51	8.15	108.1	115.8	105.7	118.3	107.8	102.2	128.8	78.7	76.6	101.1	90.1	97.6	95.3
High	1.155	0.314423	IsMasterProtein	Q6P3X3	0.115483	-0.024916	0.255882	0.254339	Tetratricopeptide repeat protein 27 OS=Homo sapiens OX=9606 GN=TTC27 PE=1 SV=1	0	65.609	17	12	14	12	843	96.6	5.59	12			protein binding	Pf00515, Pf07719, Pf13281, Pf13371, Pf13414, Pf13424, Pf13432	55622	ENSG00000018699.11	TTC27	2				0	0	107.2	92.8	2.12	14.13	105.3	104.6	103.2	103.9	104.6	106.3	101.7	99.4	88.7	85.6	126.4	97.6	90.1
High	1.154	9.56079e-05	IsMasterProtein	P36915	0.221911	0.147856	0.295967	0.000172181	Guanine nucleotide-binding protein-like 1 OS=Homo sapiens OX=9606 GN=GNL1 PE=1 SV=2	0	64.71	24	16	21	16	607	68.6	5.8	16	regulation of biological process;response to stimulus	nucleus	catalytic activity;nucleotide binding;structural molecule activity	Pf01926, Pf02421	2794	ENSG00000235986.9; ENSG00000229470.9; ENSG00000204590.12; ENSG00000206492.11; ENSG00000232143.9; ENSG00000228581.9; ENSG00000226882.9	GNL1	6; CHR_HSCHR6_MHC_COX_CTG1; CHR_HSCHR6_MHC_DBB_CTG1; CHR_HSCHR6_MHC_QBL_CTG1; CHR_HSCHR6_MHC_MANN_CTG1; CHR_HSCHR6_MHC_MCF_CTG1; CHR_HSCHR6_MHC_SSTO_CTG1				0	0	107.1	92.9	4.51	3.8	108.1	105.7	103.3	102.4	106.3	112.4	106.4	117	87.4	89.8	90.5	99.1	92.7
High	1.154	0.0125938	IsMasterProtein	A0A3B3IUD7	0.173894	0.0771305	0.270657	0.0105834	Programmed cell death 11, isoform CRA_a OS=Homo sapiens OX=9606 GN=PDCD11 PE=1 SV=1	0.007	380.615	36	64	81	64	1872	208.7	8.87	64												0	0	107.1	92.9	6.64	4.51	107.7	109.1	109.3	107.8	110.1	107.2	108.6	88.8	93.3	93.7	100.5	94.3	93.1
High	1.154	0.0165789	IsMasterProtein	Q6ZRP7	0.180769	0.0780658	0.283472	0.0121152	Sulfhydryl oxidase 2 OS=Homo sapiens OX=9606 GN=QSOX2 PE=1 SV=3	0.001	108.064	24	17	24	17	698	77.5	7.72	17	cellular homeostasis;metabolic process;regulation of biological process	extracellular;Golgi;membrane;nucleus	catalytic activity	Pf00085, Pf04777	169714	ENSG00000165661.16	QSOX2	9				0	0	107.2	92.8	4.56	8.09	107.9	110.8	106.3	108.7	102.7	110.3	106.6	96	89.6	95.1	109.2	98.6	85
High	1.154	0.0444958	IsMasterProtein	O95235	0.138807	0.038242	0.239373	0.0454688	Kinesin-like protein KIF20A OS=Homo sapiens OX=9606 GN=KIF20A PE=1 SV=1	0	32.28	9	7	9	7	890	100.2	6.92	7	cell organization and biogenesis;cellular component movement;transport	cytoplasm;cytoskeleton;Golgi	catalytic activity;motor activity;nucleotide binding;protein binding;transporter activity	Pf00225	10112	ENSG00000112984.11	KIF20A	5			COPI-dependent Golgi-to-ER retrograde traffic; Kinesins; MHC class II antigen presentation; Mitotic Telophase/Cytokinesis	15	0	107.2	92.8	6.48	5.94	107.3	107.8	102	107.3	108.9	110.7	105.5	89.3	91	97.8	108	92	92.3
High	1.154	0.183624	IsMasterProtein	Q96T23	0.130892	-0.00215633	0.263941	0.161066	Remodeling and spacing factor 1 OS=Homo sapiens OX=9606 GN=RSF1 PE=1 SV=2	0.001	124.389	14	23	33	23	1441	163.7	5.01	23	cell organization and biogenesis;metabolic process;regulation of biological process	nucleus	catalytic activity;metal ion binding;protein binding	Pf00628, Pf15612, Pf15613	51773	ENSG00000048649.13	RSF1	11			Deposition of new CENPA-containing nucleosomes at the centromere	4	0	107.1	92.9	6.61	11.09	107.7	110.2	108.3	105.6	106.6	103.8	105	88.1	86.4	90.2	120.4	96.9	90.5
High	1.154	0.504771	IsMasterProtein	O95563	0.164396	-0.125283	0.454074	0.461042	Mitochondrial pyruvate carrier 2 OS=Homo sapiens OX=9606 GN=MPC2 PE=1 SV=1	0	28.788	40	6	9	6	127	14.3	10.43	6	regulation of biological process;transport	membrane;mitochondrion;nucleus	transporter activity	Pf03650	25874	ENSG00000143158.10	MPC2	1		Glycolysis and Gluconeogenesis	Pyruvate metabolism	5	0	107.1	92.9	17.58	16.58	108.1	120	113.8	107.5	109.5	113.7	113.7	60.9	115.7	101.4	81.6	93	103.8
High	1.153	0.000181572	IsMasterProtein	A0A2R8YE63	0.180531	0.112863	0.248199	0.00050089	Epidermal growth factor receptor kinase substrate 8 OS=Homo sapiens OX=9606 GN=EPS8 PE=1 SV=1	0.001	94.579	19	16	31	16	839	93.7	8.15	16												0	0	107.1	92.9	2.99	4.03	104.9	107.8	107.9	109.6	103.8	109.5	106.1	100.3	91.9	92.5	101.6	93.1	88.7
High	1.153	0.0233475	IsMasterProtein	A8MUA9	0.222088	0.0890441	0.355131	0.0166889	SMT3 suppressor of mif two 3 homolog 3 (Yeast), isoform CRA_d OS=Homo sapiens OX=9606 GN=SUMO3 PE=1 SV=1	0.002	4.783	7	1	2	1	135	15.3	10.45	1	metabolic process;response to stimulus	chromosome;cytoplasm;nucleus	protein binding	Pf00240, Pf11976	6612	ENSG00000184900.15	SUMO3	21		Exercise-induced Circadian Regulation		1	0	107.1	92.9	7.48	9.73	106	109.6	121	108.6	107.7	112.7	102.2	93	98	80	99.2	100.7	89.7
High	1.153	0.0248622	IsMasterProtein	Q5C9Z4	0.187666	0.0712047	0.304128	0.0203691	Nucleolar MIF4G domain-containing protein 1 OS=Homo sapiens OX=9606 GN=NOM1 PE=1 SV=1	0	61.259	12	10	11	10	860	96.2	8.1	10	cell differentiation	nucleus	protein binding;RNA binding	Pf02847, Pf02854	64434	ENSG00000146909.7	NOM1	7				0	0	107.1	92.9	6.46	8.16	109.4	111.1	113.2	109.2	112.7	98.5	102	95.3	85.3	99.9	94	101.5	80.6
High	1.153	0.0292456	IsMasterProtein	A0A087WT20	0.167967	0.0630252	0.27291	0.0211052	DDB1- and CUL4-associated factor 13 OS=Homo sapiens OX=9606 GN=DCAF13 PE=1 SV=1	0	80.303	20	13	15	13	597	67.5	9.29	13	metabolic process	cytosol;nucleus	protein binding;RNA binding	Pf00400, Pf04158	25879	ENSG00000164934.13	DCAF13	8				0	0	107.1	92.9	4.35	8.78	105.1	112.5	106.5	109.2	105.3	100.4	108.3	98.4	92.8	86.4	89.5	94.7	90.9
High	1.153	0.111627	IsMasterProtein	Q9H4G4	0.181627	0.0386559	0.324598	0.0657056	Golgi-associated plant pathogenesis-related protein 1 OS=Homo sapiens OX=9606 GN=GLIPR2 PE=1 SV=3	0	87.593	59	8	22	8	154	17.2	9.41	8	regulation of biological process	extracellular;Golgi;membrane	protein binding	Pf00188	152007	ENSG00000122694.15	GLIPR2	9				0	0	107.1	92.9	3.09	14.61	101.7	108	105.2	110.3	103.6	104.7	103.4	110.4	82.5	91	126.7	95.1	86.4
High	1.152	7.86458e-06	IsMasterProtein	F8W8R6	0.192959	0.133801	0.252118	7.23379e-05	Lysine-specific demethylase 6A OS=Homo sapiens OX=9606 GN=KDM6A PE=1 SV=2	0.001	7.265	2	4	5	4	1384	152.5	7.64	4	cell organization and biogenesis;metabolic process;regulation of biological process		catalytic activity;metal ion binding;protein binding	Pf00515, Pf02373, Pf09606, Pf13414, Pf13424, Pf13429, Pf13431, Pf13432		ENSG00000147050.14		X		Mesodermal Commitment Pathway; Pathways Affected in Adenoid Cystic Carcinoma		2	0	107.1	92.9	2.51	2.85	106.2	106.9	106	107	106.4	105.3	103	112.5	90.4	92.1	95.9	95.6	92.5
High	1.152	0.144392	IsMasterProtein	Q9NVT9	0.268929	0.0281999	0.509658	0.106952	Armadillo repeat-containing protein 1 OS=Homo sapiens OX=9606 GN=ARMC1 PE=1 SV=1	0.001	22.418	15	5	7	5	282	31.3	5.74	5	transport	cytoplasm;mitochondrion;nucleus	metal ion binding;protein binding	Pf00514	55156	ENSG00000104442.9	ARMC1	8				0	0	107.1	92.9	11.61	18.06	112.8	115.5	112	109	117.7	105.1	118.9	79.6	109.6	98.4	65.2	86.9	96.8
High	1.152	0.249532	IsMasterProtein	Q16740	0.18206	-0.0219641	0.386084	0.209009	ATP-dependent Clp protease proteolytic subunit, mitochondrial OS=Homo sapiens OX=9606 GN=CLPP PE=1 SV=1	0.001	39.256	26	6	18	6	277	30.2	8.09	6	cell organization and biogenesis;metabolic process	mitochondrion;organelle lumen	catalytic activity;protein binding	Pf00574	8192	ENSG00000125656.8	CLPP	19				0	0	107.1	92.9	15.31	16.49	100.5	102	104.5	102.3	98.9	98.4	97.2	146	84.1	88.7	95.1	87.1	84.7
High	1.152	0.796541	IsMasterProtein	Q8NAF0	0.0898083	-0.266148	0.445765	0.77324	Zinc finger protein 579 OS=Homo sapiens OX=9606 GN=ZNF579 PE=1 SV=2	0	50.44	14	7	8	7	562	60.5	8.69	7	metabolic process;regulation of biological process	nucleus	DNA binding;metal ion binding;RNA binding		163033	ENSG00000218891.4	ZNF579	19				0	0	107.1	92.9	22.52	33.91	90.3	94.3	90	94.1	98.4	96	93.7	158.2	75.9	79.9	144.6	81.6	78
High	1.151	0.000169093	IsMasterProtein	Q96HN2-3	0.209635	0.141789	0.277481	0.000126042	Isoform 3 of Adenosylhomocysteinase 3 OS=Homo sapiens OX=9606 GN=AHCYL2	0	34.454	11	6	7	6	508	56.7	8.09	6	metabolic process;transport	cytosol;endoplasmic reticulum	catalytic activity;nucleotide binding;protein binding	Pf00670, Pf01262, Pf02254, Pf02826, Pf05221	23382	ENSG00000158467.16	AHCYL2	7		One Carbon Metabolism; Trans-sulfuration and one carbon metabolism		2	0	107	93	2.28	4.35	106.8	108.7	102.9	109.5	107	109.3	109.1	104.4	95.2	92.8	97.6	92.2	94.7
High	1.151	0.00113077	IsMasterProtein	A0A0A0MRL6	0.188892	0.116976	0.260808	0.000581293	Actin-binding LIM protein 1 OS=Homo sapiens OX=9606 GN=ABLIM1 PE=1 SV=1	0	55.685	19	15	17	15	746	84.3	8.37	15	cell organization and biogenesis		metal ion binding;protein binding	Pf00412, Pf02209		ENSG00000099204.18		10				0	0	107	93	2.07	5.15	105.4	107.5	107.8	108.7	104.5	102.6	106.6	108.9	93.5	89.7	100.8	96.4	86.7
High	1.151	0.0318227	IsMasterProtein	A0A3B3IRR1	0.191845	0.068116	0.315574	0.0252723	Porphobilinogen deaminase OS=Homo sapiens OX=9606 GN=HMBS PE=1 SV=1	0	56.065	36	11	14	11	338	37.2	7.65	11												0	0	107	93	7.32	9.39	109.4	102.9	107	98.8	101.4	103.9	104.9	124.1	91	85.7	108.4	90.8	90.6
High	1.151	0.0858147	IsMasterProtein	I3L3E4	0.225934	0.0470892	0.404779	0.0680867	Charged multivesicular body protein 6 (Fragment) OS=Homo sapiens OX=9606 GN=CHMP6 PE=1 SV=1	0.005	1.234	5	1	2	1	113	12.9	4.15	1	transport			Pf03357		ENSG00000176108.9		17				0	0	107	93	11.62	11.03	126.6	97	111.5	125.1	110.5	94.3	126.8	124.1	81	102.4		113.6	91
High	1.151	0.330693	IsMasterProtein	H0YAY3	0.251504	-0.0624175	0.565426	0.270131	DENN domain-containing protein 3 (Fragment) OS=Homo sapiens OX=9606 GN=DENND3 PE=1 SV=1	0.002	4.818	4	4	29	4	1203	135.9	6.98	4			protein binding	Pf02141, Pf03455, Pf03456		ENSG00000105339.10		8				0	0	107	93	14.16	23.86	110	117.5	110.5	115.2	97	124.5	112.2	75.3	93.4	121.9	62.2	104.3	100.1
High	1.15	0.000415871	IsMasterProtein	Q16795	0.183263	0.109951	0.256575	0.000888198	NADH dehydrogenase [ubiquinone] 1 alpha subcomplex subunit 9, mitochondrial OS=Homo sapiens OX=9606 GN=NDUFA9 PE=1 SV=2	0	74.46	30	10	14	10	377	42.5	9.8	10	cell organization and biogenesis;metabolic process;transport	membrane;mitochondrion;nucleus;organelle lumen	catalytic activity;protein binding	Pf01073, Pf01370, Pf05368	4704	ENSG00000139180.10	NDUFA9	12	Huntington's disease; Alzheimer's disease; Metabolic pathways; Oxidative phosphorylation; Parkinson's disease; Non-alcoholic fatty liver disease (NAFLD)	Electron Transport Chain; Oxidative phosphorylation	Complex I biogenesis	13	0	107	93	4.29	3.71	107.1	107.7	108.4	102.2	111.9	106.4	109.7	97.4	91.3	95.1	100.2	93.1	88.7
High	1.15	0.0202953	IsMasterProtein	Q9BRU9	0.264212	0.113746	0.414678	0.0122807	rRNA-processing protein UTP23 homolog OS=Homo sapiens OX=9606 GN=UTP23 PE=1 SV=2	0.004	3.37	9	2	2	2	249	28.4	10.07	2	metabolic process	nucleus	protein binding;RNA binding	Pf04900	84294	ENSG00000147679.11	UTP23	8				0	0	107	93	8.34	11.56	107.6	123.3	98.7	114.9	103	100	119.2	105.3	90.3	82.6	107	97.3	76.4
High	1.15	0.485864	IsMasterProtein	Q6ZS30	0.141431	-0.0984152	0.381278	0.444244	Neurobeachin-like protein 1 OS=Homo sapiens OX=9606 GN=NBEAL1 PE=2 SV=3	0	34.288	6	15	15	15	2694	307	6.44	15			protein binding	Pf00400, Pf02138, Pf13385, Pf14844	65065	ENSG00000144426.18	NBEAL1	2				0	0	107	93	13.95	21.6	96.8	104.9	101.7	98.5	95.8	100.9	96.5	139.6	84.7	80.6	125.9	88.8	81.5
High	1.15	0.572392	IsMasterProtein	Q96FX7	0.0986034	-0.101769	0.298976	0.534925	tRNA (adenine(58)-N(1))-methyltransferase catalytic subunit TRMT61A OS=Homo sapiens OX=9606 GN=TRMT61A PE=1 SV=1	0.001	39.178	14	4	5	4	289	31.4	7.36	4	metabolic process	nucleus	catalytic activity	Pf08704, Pf12847, Pf13847	115708	ENSG00000166166.12	TRMT61A	14			tRNA modification in the nucleus and cytosol	3	0	107	93	7.78	19.27	102.5	105.6	107.8	93.4	101.3	92	102.7	117.2	81.1	86.9	130.9	88.4	86.4
High	1.15	0.626033	IsMasterProtein	Q3B7T1	0.186674	-0.240701	0.614049	0.588975	Erythroid differentiation-related factor 1 OS=Homo sapiens OX=9606 GN=EDRF1 PE=1 SV=1	0.001	7.97	5	5	5	5	1238	138.4	6.33	5	metabolic process;regulation of biological process	nucleus	protein binding		26098	ENSG00000107938.17	C10orf137; EDRF1	10				0	0	107	93	23.65	21.22	113.4	113.4	109.7	114.2	121.1	111.4	127.1	46	109.5	99.3	81.1	95.9	98
High	1.149	0.000772191	IsMasterProtein	P61289	0.238853	0.164909	0.312797	8.00725e-05	Proteasome activator complex subunit 3 OS=Homo sapiens OX=9606 GN=PSME3 PE=1 SV=1	0.001	155.536	68	14	41	14	254	29.5	5.95	14	cell death;metabolic process;regulation of biological process;response to stimulus;transport	cytoplasm;cytosol;membrane;nucleus;proteasome	enzyme regulator activity;protein binding	Pf02251, Pf02252	10197	ENSG00000131467.10	PSME3	17	Hepatitis C; Proteasome; Antigen processing and presentation	Proteasome Degradation	Regulation of RAS by GAPs; CDT1 association with the CDC6:ORC:origin complex; Downstream TCR signaling; UCH proteinases; NIK-->noncanonical NF-kB signaling; Hh mutants that don't undergo autocatalytic processing are degraded by ERAD; SCF-beta-TrCP mediated degradation of Emi1; Cross-presentation of soluble exogenous antigens (endosomes); Separation of Sister Chromatids; Vpu mediated degradation o…	152	0	106.9	93.1	1.28	5.5	109.8	107.9	110.8	107.6	106.6	108	107.3	107.7	93.6	94	83.4	95.9	92.9
High	1.149	0.000564156	IsMasterProtein	Q6NVY1	0.209609	0.132971	0.286247	0.000396351	3-hydroxyisobutyryl-CoA hydrolase, mitochondrial OS=Homo sapiens OX=9606 GN=HIBCH PE=1 SV=2	0	62.908	33	15	27	15	386	43.5	8.19	15	metabolic process	mitochondrion;organelle lumen	catalytic activity	Pf00378, Pf13766	26275	ENSG00000198130.15	HIBCH	2	beta-Alanine metabolism; Metabolic pathways; Propanoate metabolism; Valine, leucine and isoleucine degradation; Carbon metabolism	Amino Acid metabolism	Branched-chain amino acid catabolism	9	0	106.9	93.1	3.01	5.47	110	105.2	106.3	110.7	102.6	104.9	106.3	111.8	87.2	93.9	103.2	91.8	88.7
High	1.149	0.000330949	IsMasterProtein	Q15046	0.181438	0.109207	0.253669	0.000860282	Lysine--tRNA ligase OS=Homo sapiens OX=9606 GN=KARS1 PE=1 SV=3	0.001	182.616	41	21	43	21	597	68	6.35	21	metabolic process;regulation of biological process;response to stimulus	cytoplasm;cytosol;extracellular;membrane;mitochondrion;nucleus;organelle lumen	catalytic activity;nucleotide binding;protein binding;RNA binding	Pf00152, Pf00587, Pf01336	3735	ENSG00000065427.14	KARS	16	Aminoacyl-tRNA biosynthesis		Mitochondrial tRNA aminoacylation; Cytosolic tRNA aminoacylation; SeMet incorporation into proteins	10	0	106.9	93.1	3.8	3.98	110.3	108.3	107.2	107.4	105.3	107.6	107.2	96.9	95.2	91.2	100.6	93.4	95.9
High	1.149	0.000524383	IsMasterProtein	Q16822	0.173569	0.103711	0.243428	0.000929148	Phosphoenolpyruvate carboxykinase [GTP], mitochondrial OS=Homo sapiens OX=9606 GN=PCK2 PE=1 SV=4	0.002	198.438	41	25	37	25	640	70.7	7.62	25												0	0	107	93	4.22	2.98	107	108.6	109	107	108.2	106.5	106.7	95.2	92	94	100.6	93	92.5
High	1.149	0.00350394	IsMasterProtein	Q4KMQ1	0.205509	0.108509	0.302509	0.00331153	Taperin OS=Homo sapiens OX=9606 GN=TPRN PE=1 SV=2	0.001	117.088	29	20	30	20	711	75.5	7.25	20			protein binding	Pf13914, Pf13916	286262	ENSG00000176058.11	TPRN	9				0	0	107	93	5.99	5.43	108.4	111.4	110.9	108.5	107	108.6	110.5	91.7	91.7	98.5	94.3	95.2	91.2
High	1.149	0.00640616	IsMasterProtein	P35269	0.176394	0.0923004	0.260487	0.00359407	General transcription factor IIF subunit 1 OS=Homo sapiens OX=9606 GN=GTF2F1 PE=1 SV=2	0	83.017	22	12	17	12	517	58.2	7.49	12	metabolic process;regulation of biological process;response to stimulus	nucleus	catalytic activity;DNA binding;enzyme regulator activity;protein binding;RNA binding	Pf05793	2962	ENSG00000125651.13	GTF2F1	19	Basal transcription factors		Signaling by FGFR2 IIIa TM; RNA polymerase II transcribes snRNA genes; Abortive elongation of HIV-1 transcript in the absence of Tat; Tat-mediated HIV elongation arrest and recovery; Formation of HIV-1 elongation complex containing HIV-1 Tat; Formation of the HIV-1 Early Elongation Complex; mRNA Splicing - Major Pathway; FGFR2 alternative splicing; mRNA Splicing - Minor Pathway; TP53 Regulates Tr…	55	0	106.9	93.1	2.72	6.5	110	108	107	107.7	107.1	101.4	103.6	103.5	84.2	92	104.8	96.4	90.4
High	1.149	0.00640616	IsMasterProtein	Q15102	0.192888	0.0949142	0.290862	0.0057096	Platelet-activating factor acetylhydrolase IB subunit gamma OS=Homo sapiens OX=9606 GN=PAFAH1B3 PE=1 SV=1	0.001	47.588	45	10	15	10	231	25.7	6.84	10	metabolic process	cytoplasm;cytosol;membrane	catalytic activity;protein binding	Pf00657, Pf13472	5050	ENSG00000079462.7	PAFAH1B3	19	Ether lipid metabolism; Metabolic pathways		COPI-independent Golgi-to-ER retrograde traffic	7	0	106.9	93.1	5.04	6.66	111.2	104.7	110	110.1	105.6	109.6	107.2	94.6	96.3	88.9	100.5	94.7	99.7
High	1.149	0.00899051	IsMasterProtein	A0A0A0MQS2	0.174677	0.0840485	0.265305	0.00663917	CLK4-associating serine/arginine-rich protein OS=Homo sapiens OX=9606 GN=CLASRP PE=1 SV=1	0.001	18.209	7	6	11	6	674	77.1	10.4	6	metabolic process	nucleus	protein binding	Pf09750	11129	ENSG00000104859.14	CLASRP	19		mRNA Processing		1	0	107	93	6.67	3.71	109.9	106.1	111.8	97.6	112.6	104.9	112.3	93.8	96.8	92.3	99	89.7	89.1
High	1.149	0.172694	IsMasterProtein	Q643R3	0.173318	0.00443628	0.3422	0.142115	Lysophospholipid acyltransferase LPCAT4 OS=Homo sapiens OX=9606 GN=LPCAT4 PE=1 SV=1	0.001	11.252	6	3	3	3	524	57.2	8.97	3	metabolic process	endoplasmic reticulum;membrane	catalytic activity	Pf01553	254531	ENSG00000176454.13	LPCAT4	15	Glycerophospholipid metabolism; Metabolic pathways; Ether lipid metabolism		Synthesis of PA; Acyl chain remodelling of PG; Acyl chain remodelling of PS; Acyl chain remodelling of PE; Acyl chain remodelling of PC	12	0	106.9	93.1	11.85	9.39	113.6	114.4	119	105.8	100.2	104.4	112.7	79	93.4	100.6	79.9	100.6	92.5
High	1.149	0.310224	IsMasterProtein	H7BYN4	0.185123	-0.0386016	0.408847	0.250893	Kinesin-like protein OS=Homo sapiens OX=9606 GN=KIF23 PE=1 SV=1	0	51.104	11	8	11	8	952	109.1	8.57	8	cell organization and biogenesis;cellular component movement;transport		catalytic activity;motor activity;nucleotide binding;protein binding	Pf00225, Pf02463, Pf03938, Pf05852, Pf11559, Pf12329, Pf15294		ENSG00000137807.13		15				0	0	106.9	93.1	10.76	22.1	101.3	103.2	101.5	107.5	97	107.3	96.1	132	76.1	88.7	98.1	93.3	79.2
High	1.149	0.766218	IsMasterProtein	Q7Z7K0	0.092136	-0.226862	0.411134	0.739489	COX assembly mitochondrial protein homolog OS=Homo sapiens OX=9606 GN=CMC1 PE=1 SV=1	0.001	6.589	15	2	2	2	106	12.5	8.63	2		mitochondrion	metal ion binding	Pf08583	152100	ENSG00000187118.12	CMC1	3				0	0	106.9	93.1	11.68	32.54	96.1	103	93.9	98.2	96.2	102.3	92.3	129.3	97.3	75.2	158.4	82.6	68.3
High	1.149	0.777129	IsMasterProtein	Q9NR56-5	0.074963	-0.199256	0.349182	0.754323	Isoform 5 of Muscleblind-like protein 1 OS=Homo sapiens OX=9606 GN=MBNL1	0.002	5.027	9	1	1	1	382	41	8.75	1	cell differentiation;metabolic process;regulation of biological process	cytoplasm;cytosol;nucleus	metal ion binding;protein binding;RNA binding		4154	ENSG00000152601.17	MBNL1	3		Adipogenesis		1	0	106.9	93.1	13.17	25.51	86.4	109.2	92.5	105.5	85.1	119.1	97.7	118.2	94.2	87.2	136.5	80.2	78.6
High	1.149	0.901825	IsMasterProtein	H3BLU0	0.144919	-0.947536	1.23737	0.89117	Protein PRRC2B (Fragment) OS=Homo sapiens OX=9606 GN=PRRC2B PE=1 SV=1	0.004	2.883	3	1	1	1	178	19.2	9.41	1						ENSG00000130723.18		9				0	0	106.9	93.1	112.54	133.23	40.9	55.9	61.6	51.8	42.8	64.9	110.1	374.5	46.8	34.1	426	64	38.6
High	1.148	0.0110589	IsMasterProtein	Q14573	0.196597	0.0969823	0.296211	0.00563691	Inositol 1,4,5-trisphosphate receptor type 3 OS=Homo sapiens OX=9606 GN=ITPR3 PE=1 SV=2	0.01	435.095	28	69	105	69	2671	303.9	6.48	69	cell organization and biogenesis;cellular homeostasis;regulation of biological process;response to stimulus;transport	cytoplasm;endoplasmic reticulum;membrane;nucleus	metal ion binding;protein binding;receptor activity;signal transducer activity;transporter activity	Pf00520, Pf01027, Pf01365, Pf02815, Pf03772, Pf08454, Pf08709	3710	ENSG00000096433.10	ITPR3	6	Circadian entrainment; Gastric acid secretion; Glutamatergic synapse; Long-term depression; Thyroid hormone synthesis; Platelet activation; Gap junction; GnRH signaling pathway; Renin secretion; Retrograde endocannabinoid signaling; NOD-like receptor signaling pathway; Proteoglycans in cancer; Taste transduction; Cholinergic synapse; Long-term potentiation; Salivary secretion; Dopaminergic synaps…	Alzheimers Disease; Myometrial Relaxation and Contraction Pathways; MFAP5-mediated ovarian cancer cell motility and invasiveness; GPR40 PATHWAY; Calcium Regulation in the Cardiac Cell	Ion homeostasis; FCERI mediated Ca+2 mobilization; PLC beta mediated events; Ca2+ pathway; DAG and IP3 signaling; Glucagon-like Peptide-1 (GLP1) regulates insulin secretion; Elevation of cytosolic Ca2+ levels; Effects of PIP2 hydrolysis; Gastrin-CREB signalling pathway via PKC and MAPK; VEGFR2 mediated cell proliferation; CLEC7A (Dectin-1) induces NFAT activation; Antigen activates B Cell Recepto…	79	0	106.9	93.1	7.44	3.62	111.7	112.8	107.6	107.7	111.9	107.2	108.2	88	93.1	95.7	88.7	92.3	95.7
High	1.148	0.0400666	IsMasterProtein	Q8IV38	0.231805	0.0983383	0.365271	0.0131443	Ankyrin repeat and MYND domain-containing protein 2 OS=Homo sapiens OX=9606 GN=ANKMY2 PE=1 SV=1	0.001	41.579	25	9	12	9	441	49.3	6.25	9	regulation of biological process		metal ion binding;protein binding	Pf00023, Pf01753, Pf12796, Pf13606, Pf13637, Pf13857	57037	ENSG00000106524.8	ANKMY2	7				0	0	106.9	93.1	1.83	12.01	110.7	105.6	105.8	110	106.2	108.8	107.9	106.5	93.7	93.6	71.6	91.4	87.8
High	1.148	0.054308	IsMasterProtein	Q9H974	0.159965	0.0486752	0.271255	0.0375803	Queuine tRNA-ribosyltransferase accessory subunit 2 OS=Homo sapiens OX=9606 GN=QTRT2 PE=1 SV=1	0	69.811	25	9	10	9	415	46.7	6.81	9	metabolic process	cytoplasm;membrane;mitochondrion	catalytic activity;metal ion binding;protein binding	Pf01702	79691	ENSG00000151576.10	QTRTD1; QTRT2	3			tRNA modification in the nucleus and cytosol	3	0	106.9	93.1	4.09	9.42	110.7	100.4	108.3	104.1	101.7	110.5	100.4	107	86.2	85.8	108	98.2	93.8
High	1.148	0.457928	IsMasterProtein	Q6ZWJ1	0.132105	-0.0815517	0.345762	0.417528	Syntaxin-binding protein 4 OS=Homo sapiens OX=9606 GN=STXBP4 PE=1 SV=2	0.001	11.164	7	3	3	3	553	61.6	5.2	3	cell organization and biogenesis;metabolic process;regulation of biological process;response to stimulus;transport	cytoplasm	catalytic activity;protein binding	Pf00397, Pf00595, Pf04111, Pf05088, Pf05483, Pf09726, Pf10174, Pf12128, Pf14643	252983	ENSG00000166263.13	STXBP4	17		Insulin Signaling		1	0	106.9	93.1	14.48	14.45	106.3	104	110.2	92.8	124.4	99.6	121.8	77.8	117.7	87.3	94.9	88.2	88.4
High	1.148	0.54125	IsMasterProtein	Q96BD8	0.269578	-0.24118	0.780335	0.499047	Spindle and kinetochore-associated protein 1 OS=Homo sapiens OX=9606 GN=SKA1 PE=1 SV=1	0.001	12.658	8	2	3	2	255	29.5	7.12	2	cell division;cell organization and biogenesis;regulation of biological process	chromosome;cytoplasm;cytoskeleton;cytosol	protein binding	Pf07160	220134	ENSG00000154839.9; ENSG00000262634.5	SKA1	18; CHR_HSCHR18_1_CTG1_1			Amplification of signal from unattached kinetochores via a MAD2 inhibitory signal; Separation of Sister Chromatids; Resolution of Sister Chromatid Cohesion; RHO GTPases Activate Formins	16	0	106.9	93.1	26.96	26.91	123.9	114.2	137.3	109.9	117.8	128.8	105.4	41.1	113.1	102.6	57	102	100
High	1.147	8.16114e-05	IsMasterProtein	Q9HDC9	0.184626	0.119917	0.249335	0.000272812	Adipocyte plasma membrane-associated protein OS=Homo sapiens OX=9606 GN=APMAP PE=1 SV=2	0.001	101.008	39	16	38	16	416	46.5	6.16	16	metabolic process	cell surface;endoplasmic reticulum;membrane	catalytic activity	Pf03088, Pf08450	57136	ENSG00000101474.11	APMAP	20				0	0	106.8	93.2	2.72	3.8	103.9	104.6	107.2	108	102.4	105.9	107.1	111.8	93.5	90.7	101.8	91.4	91.2
High	1.147	0.00132543	IsMasterProtein	Q15814	0.227946	0.137069	0.318823	0.00087006	Tubulin-specific chaperone C OS=Homo sapiens OX=9606 GN=TBCC PE=1 SV=2	0.001	47.886	44	13	13	13	346	39.2	5.71	13	cell organization and biogenesis;metabolic process	cytoplasm;cytoskeleton;cytosol	catalytic activity;protein binding	Pf07986	6903	ENSG00000124659.6	TBCC	6			Post-chaperonin tubulin folding pathway	3	0	106.9	93.1	4.1	6.48	109.4	111	105.9	107.2	112.2	108.2	110.6	98.2	83.4	85	96.6	98.8	94.8
High	1.147	0.0306597	IsMasterProtein	B8ZZX6	0.220703	0.0856022	0.355803	0.0188326	Metalloreductase STEAP3 OS=Homo sapiens OX=9606 GN=STEAP3 PE=1 SV=1	0.001	19.196	9	3	3	3	457	50.6	7.69	3	cell death;metabolic process;regulation of biological process;transport	cytoplasm;endosome;membrane	catalytic activity;metal ion binding;nucleotide binding;protein binding	Pf01210, Pf01794, Pf03446, Pf03807	55240	ENSG00000115107.19	STEAP3	2		Iron metabolism in placenta; Copper homeostasis		2	0	106.9	93.1	6.58	10.95	102.4	104	107.8	110	122.8	107.9	105.7	99.2	79.4	87.2	91.7	95	80.9
High	1.147	0.0480046	IsMasterProtein	Q9H488	0.154663	0.0499303	0.259395	0.0327241	GDP-fucose protein O-fucosyltransferase 1 OS=Homo sapiens OX=9606 GN=POFUT1 PE=1 SV=1	0.001	118.04	39	11	21	11	388	43.9	8.53	11	metabolic process;regulation of biological process;response to stimulus	endoplasmic reticulum;membrane	catalytic activity	Pf10250	23509	ENSG00000101346.13	POFUT1	20	Other types of O-glycan biosynthesis		Pre-NOTCH Processing in the Endoplasmic Reticulum	5	0	106.8	93.2	3.68	9.25	105.8	103.6	100.7	106.2	101.7	105.6	104.6	113.4	88.9	90.3	98.3	89.5	93.9
High	1.147	0.134331	IsMasterProtein	Q99547	0.338138	0.066933	0.609343	0.0709909	M-phase phosphoprotein 6 OS=Homo sapiens OX=9606 GN=MPHOSPH6 PE=1 SV=2	0.001	37.632	30	5	8	5	160	19	5.2	5	metabolic process	cytoplasm;nucleus	protein binding;RNA binding	Pf10175	10200	ENSG00000135698.9	MPHOSPH6	16	RNA degradation		Major pathway of rRNA processing in the nucleolus and cytosol	5	0	106.8	93.2	4.27	20.8	108.8	110.8	109.4	110.4	109.3	107.5	121.4	105.8	100.1	95	47	95.7	104.1
High	1.147	0.179695	IsMasterProtein	Q6YN16	0.157643	0.00352996	0.311756	0.14346	Hydroxysteroid dehydrogenase-like protein 2 OS=Homo sapiens OX=9606 GN=HSDL2 PE=1 SV=1	0.001	115.387	60	21	40	21	418	45.4	7.99	21	metabolic process	membrane;mitochondrion	catalytic activity	Pf00106, Pf02036, Pf13561, Pf14864	84263	ENSG00000119471.14	HSDL2	9				0	0	106.8	93.2	11.22	6.6	111.2	110.3	111.1	110.2	107.5	107.8	110.9	76.5	92.8	97	100	96.8	94.8
High	1.147	0.267628	IsMasterProtein	P17096	0.204429	-0.029926	0.438784	0.221192	High mobility group protein HMG-I/HMG-Y OS=Homo sapiens OX=9606 GN=HMGA1 PE=1 SV=3	0.001	93.125	38	7	45	7	107	11.7	10.32	7	cell organization and biogenesis;metabolic process;regulation of biological process;response to stimulus;transport	chromosome;cytosol;nucleus	catalytic activity;DNA binding;protein binding		3159	ENSG00000137309.19	HMGA1	6		Adipogenesis; Preimplantation Embryo; Senescence and Autophagy in Cancer	2-LTR circle formation; APOBEC3G mediated resistance to HIV-1 infection; Integration of viral DNA into host genomic DNA; Vpr-mediated nuclear import of PICs; Autointegration results in viral DNA circles; Formation of Senescence-Associated Heterochromatin Foci (SAHF)	21	0	106.9	93.1	19.47	17.87	99.7	95.6	96.8	98.1	104	100	105	158.1	81.3	87.9	95.9	82.7	85.2
High	1.147	0.376564	IsMasterProtein	Q7LBR1	0.16843	-0.0643466	0.401207	0.328561	Charged multivesicular body protein 1b OS=Homo sapiens OX=9606 GN=CHMP1B PE=1 SV=1	0	27.382	25	7	8	7	199	22.1	8.1	7	cell division;cell organization and biogenesis;regulation of biological process;transport	cytoplasm;cytosol;endosome;membrane;nucleus	protein binding	Pf03357	57132	ENSG00000255112.2	CHMP1B	18	Endocytosis			1	0	106.9	93.1	14.81	12.74	114	113.1	110.2	107.6	108.7	111.1	115.9	67.8	104.8	97.6	87	96.6	105.4
High	1.147	0.445674	IsMasterProtein	Q9H8M7	0.318373	-0.169972	0.806718	0.388202	Ubiquitin carboxyl-terminal hydrolase MINDY-3 OS=Homo sapiens OX=9606 GN=MINDY3 PE=1 SV=1	0.002	5.08	7	3	5	3	445	49.7	4.77	3	cell death;metabolic process	membrane;nucleus	catalytic activity;protein binding	Pf13898	80013	ENSG00000148481.13	FAM188A; MINDY3	10				0	0	106.9	93.1	20.32	32.46	114.6	109.3	123.1	122.2	106.5	120.9	120.2	56.4	115.7	117.4	41.1	104.8	89.6
High	1.147	0.470086	IsMasterProtein	Q8N8N7	0.153107	-0.0961187	0.402333	0.421471	Prostaglandin reductase 2 OS=Homo sapiens OX=9606 GN=PTGR2 PE=1 SV=1	0.001	19.641	9	3	5	3	351	38.5	5.41	3	metabolic process	cytoplasm	catalytic activity;metal ion binding	Pf00107	145482	ENSG00000140043.11	PTGR2	14			Synthesis of Prostaglandins (PG) and Thromboxanes (TX)	5	0	106.9	93.1	12.77	23.2	99.5	99.7	94.1	100.3	102.7	100.7	102.6	136.9	76.5	83	126	89.8	76.9
High	1.147	0.545414	IsMasterProtein	P00519	0.181057	-0.166095	0.528208	0.505272	Tyrosine-protein kinase ABL1 OS=Homo sapiens OX=9606 GN=ABL1 PE=1 SV=4	0.001	16.109	6	6	7	6	1130	122.8	8.66	6	cell death;cell differentiation;cell growth;cell organization and biogenesis;cell proliferation;cellular component movement;cellular homeostasis;defense response;metabolic process;regulation of biological process;response to stimulus;transport	cytoplasm;cytoskeleton;cytosol;membrane;mitochondrion;nucleus	catalytic activity;DNA binding;metal ion binding;nucleotide binding;protein binding	Pf00017, Pf00018, Pf00069, Pf07653, Pf07714, Pf08919, Pf14604	25	ENSG00000097007.17	ABL1	9	Pathways in cancer; Chronic myeloid leukemia; Shigellosis; Ras signaling pathway; ErbB signaling pathway; MicroRNAs in cancer; Cell cycle; Axon guidance; Viral myocarditis; Neurotrophin signaling pathway; Pathogenic Escherichia coli infection	miRNA Regulation of DNA Damage Response; miRNAs involved in DNA damage response; TP53 Network; Cell Cycle; Integrated Breast Cancer Pathway; Regulation of Microtubule Cytoskeleton; Pathogenic Escherichia coli infection; Retinoblastoma (RB) in Cancer; ATM Signaling Pathway; Apoptosis-related network due to altered Notch3 in ovarian cancer; Imatinib and Chronic Myeloid Leukemia; EGF/EGFR Signaling …	RUNX1 regulates transcription of genes involved in differentiation of HSCs; Cyclin D associated events in G1; Factors involved in megakaryocyte development and platelet production; RUNX2 regulates osteoblast differentiation; CDO in myogenesis; RHO GTPases Activate WASPs and WAVEs; Recruitment and ATM-mediated phosphorylation of repair and signaling proteins at DNA double strand breaks; Regulation…	62	0	106.9	93.1	29.9	28.86	91.8	95	95.5	106.5	94.9	94.3	88.3	183.9	72.5	78	104.2	91.9	81.4
High	1.146	0.00115005	IsMasterProtein	E9PHY5	0.2081	0.125059	0.291141	0.000873648	Band 4.1-like protein 2 OS=Homo sapiens OX=9606 GN=EPB41L2 PE=1 SV=1	0.005	325.531	43	39	81	39	935	104.3	5.39	39	cell division;cell organization and biogenesis;transport	cytoskeleton;cytosol;membrane;nucleus	protein binding;structural molecule activity	Pf00373, Pf05902, Pf08736, Pf09379, Pf09380	2037	ENSG00000079819.18	EPB41L2	6				0	0	106.8	93.2	3.53	5.74	104.2	110	108.5	106.2	109.8	110.1	109	99.3	95.4	98.6	83.4	94.5	92.2
High	1.146	0.0010299	IsMasterProtein	Q16643	0.1977	0.118693	0.276706	0.000880291	Drebrin OS=Homo sapiens OX=9606 GN=DBN1 PE=1 SV=4	0.004	290.522	50	24	67	24	649	71.4	4.45	24	cell communication;cell differentiation;cell organization and biogenesis;cell proliferation;development;regulation of biological process	cytoplasm;cytoskeleton;membrane	protein binding	Pf00241	1627	ENSG00000113758.13	DBN1	5				0	0	106.8	93.2	5.8	3.39	105.8	106.2	103.5	103.3	102.9	105.6	106	121.9	90.4	92.5	92.9	91.6	94.2
[truncated: 6,091 more rows]
[truncated: 41 more columns]

## Sheet: Significant-LIMMA
Protein FDR Confidence: Combined	Abundance Ratio: (Mutant) / (Wildtype)	Abundance Ratio Adj. P-Value: (Mutant) / (Wildtype)	Master	Accession	log2 mut/WT	95% CI LB	95% CI UB	BH adj p-value	Description	Exp. q-value: Combined	Sum PEP Score	Coverage [%]	# Peptides	# PSMs	# Unique Peptides	# AAs	MW [kDa]	calc. pI	# Peptides (by Search Engine): A5 PMI-Byonic	Biological Process	Cellular Component	Molecular Function	Pfam IDs	Entrez Gene ID	Ensembl Gene ID	Gene Symbol	Chromosome	KEGG Pathways	WikiPathways	Reactome Pathways	# Protein Pathway Groups	# Razor Peptides	Abundances (Grouped): Mutant	Abundances (Grouped): Wildtype	Abundances (Grouped) CV [%]: Mutant	Abundances (Grouped) CV [%]: Wildtype	Abundances (Scaled): F1: 130C, Sample, 9, Mutant	Abundances (Scaled): F1: 131N, Sample, 10, Mutant	Abundances (Scaled): F1: 131C, Sample, 11, Mutant	Abundances (Scaled): F1: 132N, Sample, 12, Mutant	Abundances (Scaled): F1: 132C, Sample, 13, Mutant	Abundances (Scaled): F1: 133N, Sample, 14, Mutant	Abundances (Scaled): F1: 133C, Sample, 15, Mutant	Abundances (Scaled): F1: 134N, Sample, 16, Mutant	Abundances (Scaled): F1: 126, Control, 1, Wildtype	Abundances (Scaled): F1: 127N, Control, 2, Wildtype	Abundances (Scaled): F1: 127C, Control, 3, Wildtype	Abundances (Scaled): F1: 128N, Control, 4, Wildtype	Abundances (Scaled): F1: 128C, Control, 5, Wildtype
[truncated: 1,463 more rows]
[truncated: 41 more columns]
