# Supplementary material for: The fatty liver disease–causing protein PNPLA3-I148M alters lipid droplet–Golgi dynamics
Source: Proc Natl Acad Sci U S A. 2024 Apr 24;121(18):e2318619121. doi: 10.1073/pnas.2318619121 (PMC11067037; doi:10.1073/pnas.2318619121)
Supplement: Supplementary file 4 — Dataset S03 (XLSX) [file pnas.2318619121.sd03.xlsx]

## Sheet: Dataset S3
Master Protein Accessions	Positions in Master Proteins	Modifications in Master Proteins	Mut / WT with OA	Mut / WT no OA	Adj p-value (with OA)	Adj p-value (no OA)	Annotated Sequence	Modifications	Qvality PEP	Qvality q-value	# Protein Groups	# Proteins	# PSMs	Confidence	# Missed Cleavages	Theo. MH+ [Da]	Abundances (Grouped): with OA, Mutant	Abundances (Grouped): with OA, Wildtype	Abundances (Grouped): without OA, Mutant	Abundances (Grouped): without OA, Wildtype	Abundances (Grouped) CV [%]: with OA, Mutant	Abundances (Grouped) CV [%]: with OA, Wildtype	Abundances (Grouped) CV [%]: without OA, Mutant	Abundances (Grouped) CV [%]: without OA, Wildtype	Abundances (Scaled): F1: 130C, Sample, with OA, Mutant, 25	Abundances (Scaled): F1: 131N, Sample, with OA, Mutant, 26	Abundances (Scaled): F1: 131C, Sample, with OA, Mutant, 27	Abundances (Scaled): F1: 132N, Sample, with OA, Mutant, 28	Abundances (Scaled): F1: 132C, Sample, with OA, Mutant, 29	Abundances (Scaled): F1: 133N, Sample, with OA, Mutant, 30	Abundances (Scaled): F1: 133C, Sample, with OA, Mutant, 31	Abundances (Scaled): F1: 134N, Sample, with OA, Mutant, 32	Abundances (Scaled): F1: 126, Control, with OA, Wildtype, 17	Abundances (Scaled): F1: 127N, Sample, with OA, Wildtype, 18	Abundances (Scaled): F1: 127C, Sample, with OA, Wildtype, 19	Abundances (Scaled): F1: 128N, Sample, with OA, Wildtype, 20	Abundances (Scaled): F1: 128C, Sample, with OA, Wildtype, 21	Abundances (Scaled): F1: 129N, Sample, with OA, Wildtype, 22	Abundances (Scaled): F1: 129C, Sample, with OA, Wildtype, 23	Abundances (Scaled): F1: 130N, Sample, with OA, Wildtype, 24	Abundances (Scaled): F2: 130C, Sample, without OA, Mutant, 9	Abundances (Scaled): F2: 131N, Sample, without OA, Mutant, 10	Abundances (Scaled): F2: 131C, Sample, without OA, Mutant, 11	Abundances (Scaled): F2: 132N, Sample, without OA, Mutant, 12	Abundances (Scaled): F2: 132C, Sample, without OA, Mutant, 13	Abundances (Scaled): F2: 133N, Sample, without OA, Mutant, 14	Abundances (Scaled): F2: 133C, Sample, without OA, Mutant, 15	Abundances (Scaled): F2: 134N, Sample, without OA, Mutant, 16	Abundances (Scaled): F2: 126, Control, without OA, Wildtype, 1
Q9Y6R1	Q9Y6R1 [230-236]	Q9Y6R1 1xPhospho [S]	4.473	5.819	8.80052e-12	9.75819e-12	[K].TVSSASR.[M]	1xPhospho [S]; 1xTMTpro [N-Term]	0.000962947	0.000716537	1	3	6	High	0	1091.54	167.6	37.5	166.3	28.6	10.08	21.49	11.73	10.98	182.9	173.7	186.6	164.5	171.8	157.1	173.5	133	45.3	38.6		39.2	27	45.8	34.8	26.3	167.8	196.2	152.9	158.8	185.2	175	192.6	139.2	29.4
Q9Y6R1	Q9Y6R1 [1025-1041]	Q9Y6R1 1xPhospho [S1034]	4.121	4.35	2.73896e-08	1.67457e-08	[K].GSLDSDNDDSDCPYSEK.[V]	1xCarbamidomethyl [C12]; 1xPhospho [S10]; 1xTMTpro [K17]; 1xTMTpro [N-Term]	7.06079e-14	1.23483e-05	1	3	3	High	0	2592.09	170.1	41.3	153.4	35.3	9	18.05	8.91	53.95	179.8	184.7	170.9	166.1	180.2	168	135.8	176	29	46.3		46.1	41.6	42.5	32.9		162.9	156.7	145.1	163.9	156.2	138.6	145.1	182.6	37.4
A2A3R5	A2A3R5 [213-218]	A2A3R5 2xPhospho [S216; S]	3.796	2.632	0.00691262	0.0282741	[K].SESSQK.[-]	2xPhospho [S4; S]; 1xTMTpro [K6]; 1xTMTpro [N-Term]	0.000962947	0.000716537	1	2	2	High	0	1433.66	168.3	44.3	135.8	51.6	37.23	20.79	13.58	32.58	181	147.7	193.7	157.7	170.2	194.7	202.7	20.3	61.3	38.3		46.2	58.6	35.2	50	42.3	149.7	127	164.2	140.4	149.5	131.4	142.9	101.6	53.6
C9JAB2	C9JAB2 [228-233]	C9JAB2 2xPhospho [S228; S230]	3.131		0.732601		[R].SASPER.[M]	2xPhospho [S1; S3]; 1xTMTpro [N-Term]	0.000962947	0.000716537	1	1	1	High	0	1110.46	303.2	96.8			63.8	113.32			41.4	30.8	117.7	63.6	249.3	101.4	182.4	156.3	20.6	34.5		34.9	25	45.2	266.2	230.7
Q9Y6R1	Q9Y6R1 [1025-1041]	Q9Y6R1 2xPhospho [S1029; S1034]	2.832	5.578	0.00385951	5.22146e-08	[K].GSLDSDNDDSDCPYSEK.[V]	1xCarbamidomethyl [C12]; 2xPhospho [S5; S10]; 1xTMTpro [K17]; 1xTMTpro [N-Term]	5.84496e-12	1.23483e-05	1	3	5	High	0	2672.06	141.7	50	176.6	31.7	16.49	84.54	12.92	24.62	133	161.7	166.3	159.1	116	124.9	104.5	136.8	44.5	37.4		47.6	44	58	59.9	206.2	166	157.9	170.3	199.9	154.3	177.1	155.6	216.7	25
A0A3B3ITU5	A0A3B3ITU5 [402-410]	A0A3B3ITU5 1xPhospho [S]	2.753	2.363	0.0159009	0.00735852	[R].SSDQDSTNK.[E]	1xPhospho [S]; 1xTMTpro [K9]; 1xTMTpro [N-Term]	0.000271128	1.23483e-05	1	3	3	High	0	1669.79	148.4	53.9	138.9	58.8	34.42	25.87	16.99	13.08	192.9	161	159.5	146.8	157.9	186.9	148.7	28.9	51.2	75.4		54.7	57.6	78.7	66.3	33.6	150.9	123.2	158	146.1	145.5	179.6	167	100.5	71.1
Q9Y6R1	Q9Y6R1 [230-236]	Q9Y6R1 2xPhospho [S]	2.641	2.233	2.51555e-07	2.52903e-07	[K].TVSSASR.[M]	2xPhospho [S]; 1xTMTpro [N-Term]	0.000962947	0.000716537	1	3	5	High	0	1171.51	150.4	56.9	133.1	59.6	11.72	23.55	12.53	22.01	165.3	153.3	158.8	152.7	159.4	145.2	151.7	108.7	39.9	57.9		81.1	43.8	63.6	62.1	56.5	133.6	163.2	117.7	159.6	163.5	137.3	132.6	127.3	67
B7ZM99	B7ZM99 [59-66]	B7ZM99 1xPhospho [S62]	2.563	2.074	8.12272e-10	5.62535e-08	[R].SSCSPGGR.[T]	1xCarbamidomethyl [C3]; 1xPhospho [S4]; 1xTMTpro [N-Term]	0.000741115	1.23483e-05	1	4	4	High	0	1191.51	143.8	56.1	135	65.1	6.09	19.72	12.58	9.65	149.9	140.3	154.9	166.2	144.5	139.7	141.9	145.6	56.6	72.4		74.3	55.4	55.7	62.9	39.7	142.2	134.4	120.6	150	137.9	132.3	153.4	101	67.6
A2A3R5	A2A3R5 [202-207]	A2A3R5 2xPhospho [S204; S205]	2.55		6.73294e-05		[R].RLSSLR.[A]	2xPhospho [S3; S4]; 1xTMTpro [N-Term]	0.000962947	0.000716537	1	2	2	High	1	1195.59	287.3	112.7			26.13	24.45			135.6	130.6	128.7	168.3	124.6	128.8	140.4	240.3	45.3	49.1		70.4	52.7	52.2	49.4	83.6
P52926	P52926 [35-46]	P52926 1xPhospho [S44]	2.482		0.0948272		[K].QQQEPTGEPSPK.[R]	1xPhospho [S10]; 1xTMTpro [K12]; 1xTMTpro [N-Term]	6.30512e-16	1.23483e-05	1	1	4	High	0	2014.01	285.1	114.9			30.03	59.93			133.1	142.6	158.5	149.9	134.8	136.5	153.9	36.3	41.7	51.4	170.6	63.7	51.7	62.7	53.1	59.5
P49321	P49321 [473-489]	P49321 2xPhospho [T477; S480]	2.429	2.319	0.0133677	0.00304982	[K].EGEETEGSEEDDKENDK.[T]	2xPhospho [T5; S8]; 2xTMTpro [K13; K17]; 1xTMTpro [N-Term]	2.628e-10	1.23483e-05	1	3	4	High	1	3012.31	140.5	57.9	140.9	60.7	29.91	10.38	23.38	25.77	144.3	157.3	155.8	142.5	134.8	155	167.5	38.8	74.1	61.2	59.7	69.5	59.8	61.9	65	52.8	146.6	168.1	172	122.1	174.1	145.9	153.4	72.5	67.4
Q7RTP6	Q7RTP6 [683-694]	Q7RTP6 2xPhospho [S685; S687]	2.377	2.048	0.000683856	0.00879966	[R].KTSQSEEEEAPR.[G]	2xPhospho [S3; S5]; 1xTMTpro [K1]; 1xTMTpro [N-Term]	0.000962947	0.000716537	1	1	2	High	1	2158.99	147.4	62	128.1	62.5	13.15	25.95	19.89	53.22	143.4	149.2	155.8	144.4	176	137.3	120.1	118	51.1	43.8		88.5	79.6	54.2	60.5	78	106.1	131.7	155.7	91.5	102	152.8	118.8	149.5	49.9
Q7Z4V5	Q7Z4V5 [454-461]	Q7Z4V5 1xPhospho [S454]	2.366		0.000224511		[R].SEGFSMDR.[K]	1xPhospho [S1]; 1xTMTpro [N-Term]	8.51123e-05	1.23483e-05	1	2	1	High	0	1312.56	281.2	118.8			14.85	21.28			143.5	130.6	176.1	180.5	179.8	145.1	195.9		100.9	71.2		60.5	81	56.9	77.8
P15151	P15151 [404-417]	P15151 1xPhospho [S]	2.327		0.00141301		[R].ENSSSQDPQTEGTR.[-]	1xPhospho [S]; 1xTMTpro [N-Term]	7.97804e-10	1.23483e-05	1	4	3	High	0	1919.83	279.8	120.2			26.64	15.99			138.9	202.5	152.5	184.1	153.3	189.2	121.4	78	68.5	66.3		73.1	65.1	63.2	43.9
P05787	P05787 [24-32]	P05787 1xPhospho [S/T]	2.299	2.525	3.6727e-08	1.39305e-08	[R].SYTSGPGSR.[I]	1xPhospho [S/T]; 1xTMTpro [N-Term]	7.14894e-05	1.23483e-05	1	2	11	High	0	1295.6	140	60.9	142.6	56.5	16.81	12.64	14.55	16.86	154.1	140.4	132.4	137.4	111.7	190.5	137.3	172.4	50.1	60.4		71.8	56.3	67.4	63.5	54.2	157.4	177.4	133	149.6	124	147.5	135.8	110.9	74.4
Q9H6H4	Q9H6H4 [250-257]	Q9H6H4 1xPhospho [S]	2.294		0.0873093		[K].TVPSDVDS.[-]	1xPhospho [S]; 1xTMTpro [N-Term]	1.72711e-14	1.23483e-05	1	1	6	High	0	1203.55	278.6	121.4			12.21	91.04			117.5	115.7	123.4	136.5	107.6	146.5	122.9	100.5	51.8	53	252.3	38.9	40.4	56.4	50.8	85.8
P42696	P42696 [14-26]	P42696 1xPhospho [S14]	2.29	1.632	0.000116248	0.00171615	[R].SVQEGENPDDGVR.[G]	1xPhospho [S1]; 1xTMTpro [N-Term]	3.90448e-11	1.23483e-05	1	2	2	High	0	1785.8	146.1	63.8	117.9	72.2	24.09	12.04	10.43	17.48	165.9	174.5	163.1	154	176.3	103.4	151.8	80.1	69	65.7		65.5	69.4	72.7	88.6		130.5	139.6	123.2	142.1	125.3	154.6	117.1	114.8	68.8
A0A1W2PR06	A0A1W2PR06 [475-482]	A0A1W2PR06 1xPhospho [S]	2.25		0.000204285		[K].DGLGSSPR.[V]	1xPhospho [S]; 1xTMTpro [N-Term]	0.000962947	0.000240242	1	4	3	High	0	1172.56	276.9	123.1			22.79	10.24			149.4	186.2	155.7	163	124.2	163	132.8	78	71.2	68.4		69.1	58.1	67.8	56.6	56.5
Q9UQ35	Q9UQ35 [1557-1566]	Q9UQ35 2xPhospho [S]	2.232		0.0594284		[R].SESDSSPDSK.[A]	2xPhospho [S]; 1xTMTpro [K10]; 1xTMTpro [N-Term]	0.000314885	1.23483e-05	1	1	4	High	0	1806.77	276.3	123.7			34.65	15.72			95.8	160.2	142.3	205.8	173.1	187.8	156.7	50.4	68.8	53.1		80.1	67.5	73.3	85.3
Q7RTP6	Q7RTP6 [683-694]	Q7RTP6 1xPhospho [S685]	2.201	2.232	0.0133582	0.0010372	[R].KTSQSEEEEAPR.[G]	1xPhospho [S3]; 1xTMTpro [K1]; 1xTMTpro [N-Term]	0.000962947	0.000716537	1	1	2	High	1	2079.03	130.7	59.4	145	65	18.96	76.66	14.17	26.81	115.4	146.1	125.5	124.8	104.9	99.6	117.4	173.5	58	47.9	213.9	53.9	51.7	64.8	56.1	46.3	123.2	120.4	143	116.4	155.7	141	127.9	172.8	39.7
Q9UQ35	Q9UQ35 [759-766]	Q9UQ35 2xPhospho [S761; S]	2.197		2.79457e-05		[R].SRSLSSPR.[S]	2xPhospho [S3; S]; 1xTMTpro [N-Term]	0.000962947	0.000647852	1	1	2	High	1	1353.62	274.9	125.1			14.85	15.49			153.2	158.5	142.9	111.8	158.7	146.1	155.2	105.7	82.5	62.5		50.9	73.1	68.1	71.7	59
Q9UQ35	Q9UQ35 [1069-1077]	Q9UQ35 2xPhospho [S1072; S1073]	2.181	1.576	0.00160602	0.0815215	[R].SDTSSPEVR.[Q]	2xPhospho [S4; S5]; 1xTMTpro [N-Term]	0.000110685	1.23483e-05	1	1	3	High	0	1441.59	143.9	66	116.3	73.8	27.08	23.82	20.26	31.07	97	148.3	123.7	137.9	156.6	191.1	186.3	85.6	56.2	65.6		77.1	59.1	74.8	94.8	45.9	144.1	97.4	110.1	109.4	129.5	160.8	121.4	87.2	56.7
Q9UQ35	Q9UQ35 [743-750]	Q9UQ35 2xPhospho [S745; S746]	2.169	2.108	0.0330218	0.00949258	[R].SNSSPEMK.[K]	2xPhospho [S3; S4]; 1xTMTpro [K8]; 1xTMTpro [N-Term]	6.66083e-05	1.23483e-05	1	1	2	High	0	1647.73	140.2	64.6	132.4	62.8	30.3	22.73	30.51	28.6	98.2	159.9	112.2	131	154.8	196.6	170.4	71	65.6	64.4		53.7	57.9	81.8	82.5	100	213.5	70.6	122.2	153.3	114.2	169	148	122	87.4
E9PEY4	E9PEY4 [489-505]	E9PEY4 2xPhospho [S494; S498]	2.152	2.131	0.000715124	0.00481679	[K].AQATGSPHTSPTHGGGR.[P]	2xPhospho [S6; S10]; 1xTMTpro [N-Term]	6.30512e-16	1.23483e-05	1	2	2	High	0	2082.91	137	63.7	135.7	63.7	38.99	26.51	13.31	46.53	131.6	191.4	114.4	132.4	124.4	142.4	105.3	287.4	43.8	69.5		80.3	78.2	44.8	54.2		130.1	147.5	133.2	108.1	131.4	121.8	109.3	158.2	47.8
P52926	P52926 [91-109]	P52926 3xPhospho [T100; S101; S102]	2.142		0.0105972		[K].KPAQEETEETSSQESAEED.[-]	3xPhospho [T10; S11; S12]; 1xTMTpro [K1]; 1xTMTpro [N-Term]	0.00135647	0.000716537	1	1	2	High	0	2972.19	272.7	127.3			25.25	28.21			137.2	152	132.8	157	97.1	173.2	74.3	165	67.9	62.5		70.1	61.4	67.4	62.9	119.2
Q9Y5K6	Q9Y5K6 [231-239]	Q9Y5K6 2xPhospho [S233; S234]	2.135	1.435	0.00231981	0.0932999	[R].TSSSETEEK.[K]	2xPhospho [S3; S4]; 1xTMTpro [K9]; 1xTMTpro [N-Term]	0.000962947	1.23483e-05	1	1	2	High	0	1765.78	147	68.9	108.5	75.6	25.36	19.49	17.31	20.98	170.2	92.1	159	127.2	170.1	178.1	220		66.5	62.7		90.2	98.3	70.5	95.1		135.9	109	130.5	125.9	116.5	164	125.4	89.6	82.9
Q9UQ35	Q9UQ35 [344-356]	Q9UQ35 3xPhospho [T348; S351; S353]	2.106		0.350821		[K].EKSATRPSPSPER.[S]	3xPhospho [T5; S8; S10]; 1xTMTpro [K2]; 1xTMTpro [N-Term]	0.00105263	0.000716537	1	1	1	High	1	2290.05	271.2	128.8			120.49	78.7			103.4	59.4	104.5	77.8	124.3	66.9	51.3	573.5	24.7	54.2		32.1	29.5	42.6	94.9	160.8
J3KQ69	J3KQ69 [679-686]	J3KQ69 1xPhospho [S682]	2.097		0.000316964		[K].TADSQETK.[E]	1xPhospho [S4]; 1xTMTpro [K8]; 1xTMTpro [N-Term]	0.000435641	1.23483e-05	1	2	3	High	0	1567.79	270.8	129.2			13.85	25.21			155.6	140	168.6	196.4	146.9	150	131.1		69.3	78.7		71.5	47.1	75.2	62	107.5
A2A3R5	A2A3R5 [208-218]	A2A3R5 3xPhospho [T210; S211; S216]	2.095		0.27023		[R].ASTSKSESSQK.[-]	3xPhospho [T3; S4; S9]; 2xTMTpro [K5; K11]; 1xTMTpro [N-Term]	0.00118177	0.000716537	1	2	1	High	1	2292.07	270.8	129.2			21.92	101.98			117.1	125.7	109.2	90.5	162	124.7	156.2	90	57.2	57.7	290.6	69.4	33.9	28.9	86.9
Q9UQ35	Q9UQ35 [1709-1717]	Q9UQ35 2xPhospho [S1712; S1713]	2.086	1.627	0.0612095	0.30435	[R].SASSSPETR.[S]	2xPhospho [S4; S5]; 1xTMTpro [N-Term]	6.87468e-05	1.23483e-05	1	1	2	High	0	1385.57	141.6	67.9	118	72.5	20.17	30.55	30.69	53.68	116	149.5	144.2	147.4	131.8	179.7	177.8	94.8	45.1	69.2		70.6	67.1	95.7	111.1		134.7	63.1	113.5	130	83.3	180.8	102.1	136	74
P27216	P27216 [8-18]	P27216 1xPhospho [S10]	2.08	1.952	0.0228274	0.0161673	[K].ASSPQGFDVDR.[D]	1xPhospho [S3]; 1xTMTpro [N-Term]	0.00076244	1.23483e-05	1	2	2	High	0	1562.72	134.2	64.5	133.1	68.2	8.36	52.7	26.58	41.67	148.2	142.8	122.3	130.6	127.3	117.9	137.2	145.6	68.2	49.8		64.4	72.5	62.3	47.8	163.2	112.5	108.6	140.6	132.9	101.2	139.7	132.7	216.8	93.7
Q7RTP6	Q7RTP6 [684-694]	Q7RTP6 1xPhospho [S]	2.066	2.381	0.0172577	0.0426196	[K].TSQSEEEEAPR.[G]	1xPhospho [S]; 1xTMTpro [N-Term]	0.000251132	1.23483e-05	1	1	3	High	0	1646.72	146.3	70.8	128.8	54.1	26.18	19.18	27.15	57.91	148.6	150.4	143.1	137	129.3	216.6	240.7		87.8	80.4		56.6	59.4	64.4	85.7		134.5	105.6	183.6	139.3	127.9	132.2	129.7	60.8	58.6
P49321	P49321 [244-255]	P49321 1xPhospho [S246]	2.03		9.67257e-05		[K].SVSGTDVQEECR.[E]	1xCarbamidomethyl [C11]; 1xPhospho [S3]; 1xTMTpro [N-Term]	5.85018e-06	1.23483e-05	1	3	2	High	0	1750.76	268	132			12.08	18.71			131.9	167.6	140.5	137.2	134.3	148.7	117.7	116.5	51.9	65.8		66.9	82.7	82.4	65.1	90.9
P11388	P11388 [1097-1110]	P11388 1xPhospho [S1106]	2.005	1.865	0.00174139	0.000167562	[K].VPDEEENEESDNEK.[E]	1xPhospho [S10]; 1xTMTpro [K14]; 1xTMTpro [N-Term]	6.30512e-16	1.23483e-05	1	4	7	High	0	2351.04	136.7	68.2	127.1	68.1	21.41	20.34	8.65	22.75	158.4	142.4	140.6	159.1	133.4	137.2	141.4	67.3	62.8	80.2		99.9	60	86.2	70.3	60.8	148.5	145.5	131.2	117.2	132.1	117.4	127.3	130.9	58.2
C9JAB2	C9JAB2 [227-233]	C9JAB2 2xPhospho [S228; S230]	2.004	1.288	1	1	[R].RSASPER.[M]	2xPhospho [S2; S4]; 1xTMTpro [N-Term]	0.000962947	0.000716537	1	1	2	High	1	1266.56	134.3	67	111.8	86.8	104.1	161.95	157.88	138.62	42.7	28.5	118.7	53.6	420.7	64.7	318.7		27.5	26		38	30.4	34.2	396.4		61.2	42.1	54.2	25.5	560.8	65.9	53.5	52.8	85.9
A2A3R5	A2A3R5 [213-218]	A2A3R5 1xPhospho [S216]	2.001	2.327	0.000301371	1.26207e-06	[K].SESSQK.[-]	1xPhospho [S4]; 1xTMTpro [K6]; 1xTMTpro [N-Term]	0.000962947	0.000716537	1	2	3	High	0	1353.69	135.7	67.8	137.4	59.1	18.12	20.45	9.92	24.5	154.9	146.2	139.9	138	152	153.1	143.8	78.1	91.5	70.6		55.1	79.6	72.4	75.8	49.1	149.5	141.1	177.3	142	144.2	152.4	126.6	157.9	66.9
E5RHA3	E5RHA3 [153-173]	E5RHA3 1xPhospho [S160]	1.984	2.254	5.46947e-06	2.52903e-07	[R].QEEGADASEEDPTPAGEEDVK.[D]	1xPhospho [S8]; 1xTMTpro [K21]; 1xTMTpro [N-Term]	8.08923e-14	1.23483e-05	1	2	2	High	0	2891.3	137	69	134.4	59.6	11.11	15.04	14.49	16.76	143.7	171.2	143.9	123.2	152.4	170.8	149.1		75.1	62.6		100	73.8	82.8	71.1	80.4	146.1	167.4	146.5	142.7	157.1	149	98.7	130.1	56.5
Q8N163	Q8N163 [668-674]	Q8N163 1xPhospho [S671]	1.978		2.04064e-05		[K].LEDSEVR.[S]	1xPhospho [S4]; 1xTMTpro [N-Term]	0.000962947	0.000240242	1	2	2	High	0	1231.59	265.7	134.3			20.13	12.63			130.8	141.1	129.2	145.5	115.1	152	123.6	208	69.3	68.7		55.3	68.8	52.6	64.5	75.4
A0A3B3IT92	A0A3B3IT92 [99-104]	A0A3B3IT92 1xPhospho [T102]	1.972	2.22	1.27673e-06	7.93116e-07	[R].VEGTPR.[S]	1xPhospho [T4]; 1xTMTpro [N-Term]	0.000962947	0.000716537	1	5	3	High	0	1042.53	135.5	68.7	135	60.8	16.1	12.7	10.12	20.68	153	156.3	147.4	132.8	134.6	120.8	101.3	173.5	81.4	59.8		58.2	71.4	61.8	73.6	74.1	149	138	135.7	116.2	163.4	142.6	127.4	143.8	74.7
F8VPD4	F8VPD4 [1795-1806]	F8VPD4 1xPhospho [S1796]	1.925		0.019143		[R].ASDPGLPAEEPK.[E]	1xPhospho [S2]; 1xTMTpro [K12]; 1xTMTpro [N-Term]	4.86018e-09	1.23483e-05	1	1	2	High	0	1898.98	263.3	136.7			34.93	36.36			116.9	117.3	133	114.7	263.3	152.4	180.3		67.5	52.7		40.4	69.1	83	124.6	85.1
F8VWZ8	F8VWZ8 [910-917]	F8VWZ8 1xPhospho [S913]	1.923	1.604	0.0010903	0.0849661	[K].PLLSPEER.[D]	1xPhospho [S4]; 1xTMTpro [N-Term]	0.000324222	1.23483e-05	1	2	2	High	0	1324.68	133.7	69.5	121.2	75.6	12.6	21	21.9	27.78	134.8	145.4	157.5	122.8	148.7	177.5	169		77.3	53.2		101.2	89.4	87.8	68.7	66.5	135.4	89.5	160.9	134.5	136.8	137.7	124.6	78.4	84.1
A0A0A0MRL6	A0A0A0MRL6 [397-411]	A0A0A0MRL6 2xPhospho [T401; S403]	1.912	1.89	5.38558e-07	2.52903e-07	[R].TLSPTPSAEGYQDVR.[D]	2xPhospho [T5; S7]; 1xTMTpro [N-Term]	2.02341e-09	1.23483e-05	1	1	2	High	0	2084.93	129.2	67.6	132.9	70.3	10.88	15.8	8.6	15.67	129.3	137.1	152.6	142.2	124.1	120.5	127	163.2	66.4	88.3		69.6	54.2	74.9	67.2	83.2	117.1	140	133.9	153.9	137.5	136.5	151.3	128.5	55
Q96PD2	Q96PD2 [722-736]	Q96PD2 2xPhospho [S727; S]	1.911	1.73	0.00920436	0.00608383	[R].TDSCSSAQAQYDTPK.[A]	1xCarbamidomethyl [C4]; 2xPhospho [S6; S]; 1xTMTpro [K15]; 1xTMTpro [N-Term]	5.55128e-09	1.23483e-05	1	2	2	High	0	2427.04	135.4	70.9	122.7	71	24.51	24.87	13.31	17.57	144.4	115.8	127.6	104.3	168.8	150.3	160.6	73	71	95.6		66.6	64.4	77.4	116.4	63.8	119.8	108	127.5	142.9	103.6	109	148.4	126.4	92.1
Q06546	Q06546 [302-307]	Q06546 1xPhospho [S303]	1.911	1.434	1.66662e-05	0.0318864	[R].ISGEDR.[S]	1xPhospho [S2]; 1xTMTpro [N-Term]	0.00120089	0.000716537	1	1	3	High	0	1060.5	139.7	73.1	110.3	76.9	9.5	18.83	19.64	16.91	171.7	161.7	137.7	131.9	164.1	152.2	147.3		68.3	79.6		94.8	50.7	82.4	86.3	71.2	131	133.1	116.9	122.5	171.9	118	90.6	102.1	77.5
A0A1W2PRL9	A0A1W2PRL9 [71-83]	A0A1W2PRL9 1xPhospho [S/T]	1.879	1.515	3.60449e-05	0.00745024	[K].EPAITSQNSPEAR.[E]	1xPhospho [S/T]; 1xTMTpro [N-Term]	6.30512e-16	1.23483e-05	1	4	3	High	0	1783.85	142.1	75.7	109.8	72.4	18.21	19.95	18.76	21.09	201.1	175	146	133.5	117.4	163.9	142.2		94.3	88.4		68.4	78.2	77.7	62.5	51.4	107.2	127.2	114.2	103.5	106	111.3	125.5	172.8	63
E9PDI4	E9PDI4 [50-61]	E9PDI4 1xPhospho [S]	1.877	1.252	0.179599	0.668002	[R].NLSSTTDDEAPR.[L]	1xPhospho [S]; 1xTMTpro [N-Term]	9.16773e-10	1.23483e-05	1	1	3	High	0	1689.77	119.2	63.5	120.8	96.5	7.69	68.1	14.9	21.72	105.3	101.8	118.3	115	108.1	124.8	117.4	125.7	61.3	56.2	225.4	62.5	48.7	77.8	58.9	92.7	131.4	141.6	141.1	116.7	118.7	99.4	110.5	94.5	119.7
P29375	P29375 [223-232]	P29375 1xPhospho [S225]	1.864		0.000699501		[K].TQSESGDVSR.[N]	1xPhospho [S3]; 1xTMTpro [N-Term]	7.19209e-05	1.23483e-05	1	2	3	High	0	1449.65	260.3	139.7			16.82	15.89			154	140.9	124.2	148.8	99.7	154.5	145.8	101.7	69.8	81.6		57.1	67.8	83.1	76.9	94
Q9UQ35	Q9UQ35 [562-570]	Q9UQ35 3xPhospho [S562; S564; T569]	1.861	0.967	1	1	[R].SHSRSPATR.[G]	3xPhospho [S1; S3; T8]; 1xTMTpro [N-Term]	0.00093119	1.23483e-05	1	1	2	High	1	1542.62	129.2	69.4	99	102.4	44.04	33.13	51.33	40.97	142.8	11.5	192.8	137.6	174.4	136.3	191.3		129.7	125.7		67.8	61.1	76.7	89.5	62.7	155.3	20.8	98.9	121.3	67.6	150.6	181.1	60.6	54.8
Q8NC56	Q8NC56 [137-146]	Q8NC56 1xPhospho [S]	1.854	1.223	0.0330218	1	[R].GSSEEDEDAR.[T]	1xPhospho [S]; 1xTMTpro [N-Term]	3.24292e-14	1.23483e-05	1	1	3	High	0	1478.6	125.8	67.8	113.6	92.8	40.8	57.26	23.51	20.95	86.9	109	105.5	116.5	233.6	130.4	207.8	90.3	57.6	60.8		41.6	65	59.4	168.9	66.7	99.5	90.5	106.1	89.3	167.6	104.1	97	124.6	77.1
Q13541	Q13541 [100-105]	Q13541 1xPhospho [S101]	1.851	1.504	0.243897	0.666647	[R].NSPEDK.[R]	1xPhospho [S2]; 1xTMTpro [K6]; 1xTMTpro [N-Term]	0.000294373	1.23483e-05	1	1	4	High	0	1377.69	123.4	66.7	126.1	83.8	52.16	36.92	30.73	29.88	130.3	111.9	122.4	83.7	238.5	131.1	231.2	28.9	101	51.2	69	50.1	72	67.5	88.1	23.2	138.6	103.9	144.7	87.9	184.3	120.2	172.3	72.6	92.5
Q01105-2	Q01105-2 [12-26]	Q01105-2 2xPhospho [S15; S24]	1.847	1.721	0.0330218	0.000961785	[K].ELNSNHDGADETSEK.[E]	2xPhospho [S4; S13]; 1xTMTpro [K15]; 1xTMTpro [N-Term]	1.88268e-05	1.23483e-05	1	1	2	High	0	2414.04	127.3	68.9	128.9	74.9	15.46	43.49	5.96	15.75	133.7	132	130.7	111.6	99.1	125.7	127.3	83.6	94.3	58.6	165.9	63.5	75.4	61.5	67.2	69.8	128.1	135	135.5	127.9	129	121.2	128.2	112	58
P05787	P05787 [265-275]	P05787 1xPhospho [S274]	1.838	1.787	0.0707411	0.0179964	[K].AQYEDIANRSR.[A]	1xPhospho [S10]; 1xTMTpro [N-Term]	1.88162e-07	1.23483e-05	1	2	3	High	1	1706.82	117.7	64	139.9	78.3	45.51	66.92	13.61	28.56	105.4	116.7	108.6	119.5	104.9	123.7	98.8	279.5	61.2	48.3		62.7	63	53.8	59.3	194.7	131.1	122.6	176	114.9	148.3	141.3	136.6	129.3	80.6
Q14676	Q14676 [994-1000]	Q14676 2xPhospho [S995; S998]	1.826	1.336	0.019143	0.76644	[R].GSPVSPR.[R]	2xPhospho [S2; S5]; 1xTMTpro [N-Term]	0.000962947	0.000240242	1	1	2	High	0	1163.52	133.8	73.3	110.3	82.6	10.37	24.65	24.53	42.12	126.6	122.6	121.8	135.7	162.3	123.1	127	139.7	65.5	64.3		85.1	73.6	66	117.4	69.4	120.2	106.4	91.8	102.7	144.5	86	72.2	145.9	67.4
A0A4W8VX11	A0A4W8VX11 [526-549]	A0A4W8VX11 3xPhospho [T530; S533; S537]	1.819		0.414122		[R].KDEETEESEYDSEHENSEPVTNIR.[N]	3xPhospho [T5; S8; S12]; 1xTMTpro [K1]; 1xTMTpro [N-Term]	6.53558e-10	1.23483e-05	1	1	2	High	1	3714.53	258.1	141.9			27.31	65.9			108.5	139.8	116.6	171	114.1	132.9	128.8	55	61	52.7	222.9	75.5	63.3	90.6	67.4
Q9UQ35	Q9UQ35 [761-766]	Q9UQ35 2xPhospho [S764; S]	1.818	1.463	0.000156816	0.0235721	[R].SLSSPR.[S]	2xPhospho [S4; S]; 1xTMTpro [N-Term]	0.000962947	0.000716537	1	1	4	High	0	1110.49	125.8	69.2	121.8	83.2	17.11	21.36	18	9.76	108.1	127.9	110.9	119.4	138.1	138.6	146.9	178.7	66.3	69.7		83	73.1	90.3	98.8	50.3	135.4	97.5	105.6	133.3	124.5	163.9	100.3	133	91.9
K7EQ91	K7EQ91 [40-50]	K7EQ91 1xPhospho [S45]	1.811		0.000448915		[K].YESQLSTNEEK.[V]	1xPhospho [S6]; 1xTMTpro [K11]; 1xTMTpro [N-Term]	5.27332e-09	1.23483e-05	1	1	1	High	0	2015.98	257.7	142.3			5.85	19.47			157.6	145.8	160.1	166.3	143.3	144.3	156.8		65.2	75.8		95.9	102.1	78.2	108.7
Q8IYB3	Q8IYB3 [528-534]	Q8IYB3 2xPhospho [S530; S532]	1.81	1.134	0.184331	1	[R].SASPSPR.[K]	2xPhospho [S3; S5]; 1xTMTpro [N-Term]	0.000962947	0.000716537	1	1	2	High	0	1165.5	111.3	61.5	120.7	106.4	88.09	57.06	32.96	20.12	64.8	78.8	75.7	92	134.6	111.2	136.1	445.6	26.7	61.5		36.9	48	55.9	98.8	133.6	111	81.2	108.4	92.8	188.4	125.1	71.6	149	96.7
Q02952	Q02952 [343-349]	Q02952 1xPhospho [S347]	1.773		0.000156816		[K].AEVASEK.[L]	1xPhospho [S5]; 1xTMTpro [K7]; 1xTMTpro [N-Term]	0.000962947	0.000716537	1	3	1	High	0	1421.75	255.8	144.2			8.32	15.67			151.4	155.8	134.3	149.4	122.6	149.3	136.5		86.5	84.2		80.7	74	110.2	94.8	70.3
C9JBX5	C9JBX5 [212-218]		1.758		2.79457e-05		[K].RSVGSDE.[-]	1xPhospho [S2]; 1xTMTpro [N-Term]	0.00604102	0.00091815	1	2	1	High	1	1133.52	255	145			6.95	17.11			128	129.1	124.6	140.4	124.5	151.1	140	135.9	97.2	66.5		70.3	75.6	84.3	75.4	57.2
A0A0A0MRL6	A0A0A0MRL6 [418-431]	A0A0A0MRL6 2xPhospho [S423; S]	1.756		0.0464645		[R].STSQGSINSPVYSR.[H]	2xPhospho [S6; S]; 1xTMTpro [N-Term]	1.06462e-08	1.23483e-05	1	1	3	High	0	1946.86	254.9	145.1			13.4	42.52			104.1	125.9	128.5	132.4	117.3	113.7	138.7	90.4	54.7	80	163.9	62.8	69.4	81.2	69	68.1
Q9UQ35	Q9UQ35 [200-206]	Q9UQ35 1xPhospho [S204]	1.755		0.0313186		[R].SESSSPR.[R]	1xPhospho [S5]; 1xTMTpro [N-Term]	0.000962947	0.000716537	1	1	1	High	0	1133.52	254.8	145.2			27.4	19.33			70.1	150.8	100.1	151	134.5	145.4	187.2	114.1	79.7	72.8		55.1	65.9	81.3	93.9	98.1
Q8NC56	Q8NC56 [137-146]	Q8NC56 2xPhospho [S138; S139]	1.751	0.937	1	1	[R].GSSEEDEDAR.[T]	2xPhospho [S2; S3]; 1xTMTpro [N-Term]	1.29167e-07	1.23483e-05	1	1	2	High	0	1558.56	97.4	55.6	119.5	127.5	131.16	169.25	156.21	102.01	22.4	27.7	55.3	44.9	496.1	35.3	398.1			25.6		38.1	19.2	18.5	418.7		69.8	59	71.7	49.4	601.2	51.5	44.4	42.8	47.5
Q86UU0	Q86UU0 [116-125]	Q86UU0 1xPhospho [S118]	1.748	1.645	0.000286602	0.000381419	[R].SVSVDSGEQR.[E]	1xPhospho [S3]; 1xTMTpro [N-Term]	5.69535e-08	1.23483e-05	1	4	3	High	0	1447.67	123.5	70.6	128.1	77.8	23.55	29.61	4.77	14.77	143.8	132.3	122.8	114.3	119	108.6	118.2	205.8	62	69.1		83.3	72.1	62.2	61.8	124.7	122.9	135.8	124.4	126.3	128.1	127.5	118	117.2	55.8
P11388	P11388 [1097-1114]	P11388 1xPhospho [S1106]	1.738	1.642	0.00391272	0.00374538	[K].VPDEEENEESDNEKETEK.[S]	1xPhospho [S10]; 2xTMTpro [K14; K18]; 1xTMTpro [N-Term]	9.30899e-13	1.23483e-05	1	4	5	High	1	3142.48	144.2	83	107.4	65.4	8.89	15.1	15.91	39.4	146.1	176.9	161.8	148.4	162.9	134.3	154.5		65.8	76.5		103.1	89.6	88.3	91.8		156.2	107.8	107.6	107.5	146.5	122.8	131.9	107	72.5
P29966	P29966 [88-105]	P29966 1xPhospho [S101]	1.724		0.00419373		[K].GEPAAAAAPEAGASPVEK.[E]	1xPhospho [S14]; 1xTMTpro [K18]; 1xTMTpro [N-Term]	6.30512e-16	1.23483e-05	1	1	3	High	0	2311.18	253.1	146.9			23.86	30.21			154.4	117	146.2	103.7	111.4	130.3	150.9	208.7	82.4	85.1		36.6	80.1	49.6	55.2	88.4
A6NNK5	A6NNK5 [1055-1064]	A6NNK5 1xPhospho [T]	1.72	1.588	0.000994881	0.00221028	[R].SEDPPTTPIR.[G]	1xPhospho [T]; 1xTMTpro [N-Term]	3.30603e-08	1.23483e-05	1	1	5	High	0	1496.73	125.7	73.1	123.5	77.8	15.78	18.7	13.12	16.07	134.4	151.6	150	116.3	124.5	93.9	115.9	147.8	75.2	70.7		95.7	65	65.2	96.7	97	130.4	125.2	127.8	122.6	126.5	157	132.9	95.7	80
C9JWC4	C9JWC4 [359-365]	C9JWC4 1xPhospho [S363]	1.713	1.617	4.57226e-05	0.000255295	[R].EYCLSPR.[N]	1xCarbamidomethyl [C3]; 1xPhospho [S5]; 1xTMTpro [N-Term]	0.000962947	0.000647852	1	4	3	High	0	1308.6	122.2	71.3	127.5	78.9	16.15	12.13	15.7	21.69	132.8	138.9	124.4	115.7	111.8	121.6	106.6	171.8	70.2	81.5	54.9	70.8	72.8	74.6	68.3	83.3	128.6	116.6	117.4	111.4	134.5	128	130.7	177.3	103.8
A0A3B3IT47	A0A3B3IT47 [28-35]	A0A3B3IT47 1xPhospho [S]	1.703	1.384	0.0816013	0.150879	[R].TNSSEQER.[T]	1xPhospho [S]; 1xTMTpro [N-Term]	0.000141915	1.23483e-05	1	1	3	High	0	1334.59	128.2	75.3	114.1	82.4	16.81	18.32	20.87	27.54	155.8	149.4	129.6	151.1	142	142.8	135.8	83.6	110.4	79.8		64.5	91.3	76.3	87.7		139.5	115	163.9	127.4	126	96.9	141.1	82.4	91.6
G5EA03	G5EA03 [4-12]	G5EA03 1xPhospho [S10]	1.701	1.272	0.281197	1	[K].DTDDIESPK.[R]	1xPhospho [S7]; 1xTMTpro [K9]; 1xTMTpro [N-Term]	3.24607e-05	1.23483e-05	1	1	3	High	0	1707.83	132.7	78	105.9	83.3	18.29	22.75	27.28	35.79	148.8	145.3	128	105.9	143.1	189.6	168.2		129.9	78.1		82.6	114	88.3	78.1		128.6	135.4	93.8	117.6	93.6	114.3	117.9	44.4	103.4
Q9UQN3	Q9UQN3 [196-205]	Q9UQN3 1xPhospho [S/T]	1.701		0.0355803		[K].ATISDEEIER.[Q]	1xPhospho [S/T]; 1xTMTpro [N-Term]	9.19827e-15	1.23483e-05	1	3	5	High	0	1546.73	251.9	148.1			43.91	25.64			114.7	104.8	109.5	114.4	96.4	110.6	96.5	262	63.5	61.8	104.3	72.2	65.9	62.8	57.3	103.4
Q9ULW0	Q9ULW0 [183-189]	Q9ULW0 1xPhospho [S]	1.693	2.136	0.00719455	0.000687775	[K].NASSPEK.[A]	1xPhospho [S]; 1xTMTpro [K7]; 1xTMTpro [N-Term]	0.000968718	0.000716537	1	2	5	High	0	1420.73	128.2	75.7	133.6	62.5	17.68	16.95	26.09	25.17	132.5	160.5	124.9	96.2	163.9	153.1	128.1	113.3	86.2	76.9		53.4	69.1	69.2	81	91.8	157.1	132.5	139.1	120.5	177.7	125.1	188.3	72.8	77.4
Q99523	Q99523 [819-831]	Q99523 1xPhospho [S825]	1.681	2.112	0.126691	0.00641011	[K].SGYHDDSDEDLLE.[-]	1xPhospho [S7]; 1xTMTpro [N-Term]	8.90367e-05	1.23483e-05	1	2	4	High	0	1878.76	133.6	79.5	126.8	60.1	24.86	21.38	17.02	49.61	119	125.5	125.1	176.1	170.4	134.5	82.7	98.1	74.5	80.4		71.3	71.1	99.6	61.6	110.1	104.5	148.9	119.3	129.9	111	118.5	115.4	168.9	57.2
Q8WVC0	Q8WVC0 [227-242]	Q8WVC0 1xPhospho [S]	1.675	1.374	0.282334	0.879873	[K].QNSDDEEQPQLSDEEK.[M]	1xPhospho [S]; 1xTMTpro [K16]; 1xTMTpro [N-Term]	4.6238e-09	1.23483e-05	1	2	3	High	0	2579.16	131.4	78.5	110	80.1	19.31	19.52	20.92	40.45	105.8	141.2	133.6	109.2	154.5	80.8	137.5	136.8	80.6	67.2		85.1	80.7	94.2	118.6	74.2	78.5	82	124.6	112.5	85.4	134.5	113.8	129.3	47.7
P49006	P49006 [11-25]	P49006 1xPhospho [S22]	1.672	1.649	0.139809	0.0969641	[R].GDVTAEEAAGASPAK.[A]	1xPhospho [S12]; 1xTMTpro [K15]; 1xTMTpro [N-Term]	6.30512e-16	1.23483e-05	1	1	8	High	0	2062.03	129.3	77.4	120.3	73	28.65	28.76	5.61	15.38	130	150.2	139.4	128.1	132.8	142.9	130.1	38.1	73.9	69.7	108.5	86.7	77.7	79.6	82.1	30.4	131.5	120.4	130.8	113.5	129.5	116.7	118.5	124.2	63.5
Q86WB0	Q86WB0 [329-343]	Q86WB0 2xPhospho [S335; S338]	1.668		0.00748054		[R].SQDATFSPGSEQAEK.[S]	2xPhospho [S7; S10]; 1xTMTpro [K15]; 1xTMTpro [N-Term]	2.46183e-06	1.23483e-05	1	2	1	High	0	2350.05	250	150			20.9	14.31			91.7	153.6	117.9	186.2	130.4	140.5	156.6	122.2	79.9	94.7		100.3	68.8	74.8	82.5
Q86WB0	Q86WB0 [405-416]	Q86WB0 3xPhospho [S407; S408; T413]	1.668		0.140735		[R].LCSSSSSDTSSR.[S]	1xCarbamidomethyl [C2]; 3xPhospho [S3; S4; T9]; 1xTMTpro [N-Term]	0.000962947	0.000716537	1	2	1	High	0	1817.64	250.1	149.9			25.79	49.83			121.6	112	113.5	108	83.3	137.6	93.7	183.4	46.7	76.2	165.1	76.5	55	60	52.7	114.8
Q5T5U3	Q5T5U3 [1860-1867]	Q5T5U3 1xPhospho [S/T]	1.668		0.324488		[R].TSTSDLSR.[G]	1xPhospho [S/T]; 1xTMTpro [N-Term]	0.00204349	0.000716537	1	1	2	High	0	1250.59	250.1	149.9			32.87	52.65			91.5	114.5	144.8	85	188.8	71.5	131.6	162.6	73.6	73.2		45.6	54.6	85.8	92.7	184.2
Q5T0W9	Q5T0W9 [824-829]	Q5T0W9 1xPhospho [S]	1.662	1.5	0.00621824	0.0111592	[K].VDSSPR.[R]	1xPhospho [S]; 1xTMTpro [N-Term]	0.000962947	0.000716537	1	1	4	High	0	1044.5	128.6	77.4	116.4	77.6	20.64	12.45	11.98	17.62	133.9	144.9	142.2	122.5	152.8	130.1	144	67.8	94	85.7		69.2	83	77.9	86.3	65.8	137.1	122.4	110.2	124.4	139.6	125.4	149	103.5	98.8
Q5VTR2	Q5VTR2 [126-142]	Q5VTR2 1xPhospho [S]	1.66	1.546	0.233028	0.531111	[K].ALVVPEPEPDSDSNQER.[K]	1xPhospho [S]; 1xTMTpro [N-Term]	6.30512e-16	1.23483e-05	1	1	4	High	0	2266.06	121.7	73.3	124.5	80.5	25.87	53.08	9.66	30.69	113.1	114.1	106.4	120	111.7	116.9	99.4	199.6	67.8	68.4		89.2	66.8	82.6	52.5	191.3	116.4	120	98.9	116	100	100.1	119.2	126.7	66.7
Q08357	Q08357 [255-262]	Q08357 2xPhospho [S256; S259]	1.654	1.032	1	1	[R].VSDESLSK.[V]	2xPhospho [S2; S5]; 1xTMTpro [K8]; 1xTMTpro [N-Term]	0.000962947	0.000240242	1	1	2	High	0	1632.78	111.7	67.5	112.1	108.6	91.02	79.85	105.78	74.68	83.1	56.6	83.3	47.1	349.7	73	298.7	64	39.1	46.4		41.6	60	47.1	210.5	99.8	77.3	101.1	78.9	57.6	421.1	87.6	74.2	40.6	78.1
P05783	P05783 [100-106]		1.65	1.821	2.97164e-06	2.50904e-07	[R].SLETENR.[R]	1xTMTpro [N-Term]	0.000236029	1.23483e-05	1	2	2	High	0	1152.62	129.3	78.4	124.2	68.2	6.87	12.87	8.09	17.23	131.6	134.2	129.3	134.2	121.3	150	138.1	122.5	74	80.5		63.3	83.7	90.6	65.5	81.1	134.9	142.1	119.3	142.6	117.9	121.9	133.7	120	80.9
Q9BXW9	Q9BXW9 [1401-1422]	Q9BXW9 1xPhospho [S]	1.649	1.553	0.00140146	0.0324971	[K].SQNSQESTADESEDDMSSQASK.[S]	1xPhospho [S]; 1xTMTpro [K22]; 1xTMTpro [N-Term]	3.6873e-14	1.23483e-05	1	1	3	High	0	3049.31	121.5	73.7	124.6	80.2	28.53	19.55	18.39	22.32	138.1	150.2	112.3	175.3	84.5	117.4	117	208	56.4	77.2		79.7	80.7	57.8	56.1	89.4	126.2	135.3	147.4	113.5	113.5	150.1	153.4	84.5	73.5
J3KQ69	J3KQ69 [620-634]	J3KQ69 3xPhospho [S622; S626; T628]	1.635		5.57671e-05		[K].KRSEDESETEDEEEK.[S]	3xPhospho [S3; S7; T9]; 2xTMTpro [K1; K15]; 1xTMTpro [N-Term]	0.000962947	0.000716537	1	2	1	High	2	2992.29	248.2	151.8			9.27	7.89			153.1	125.3	137	149.6	165	152.8	161.3		94.8	99.3		79.7	92.1	99.5	90.7
Q7Z2E3	Q7Z2E3 [132-140]	Q7Z2E3 1xPhospho [S]	1.63	1.565	9.67257e-05	0.000542281	[R].SGNSDSIER.[D]	1xPhospho [S]; 1xTMTpro [N-Term]	0.000111351	1.23483e-05	1	12	3	High	0	1348.61	121.1	74.3	124.9	79.8	12.03	16.49	12.91	15.88	124	139.2	128.8	120.7	132.7	122.7	110.6	162.8	93.9	70		73.1	77.5	60.4	87.6	95.9	129.8	150	142	133.5	105.6	120.7	131	103.3	96
Q9H307	Q9H307 [94-108]	Q9H307 2xPhospho [S96; S100]	1.624	1.269	4.71369e-06	0.0350666	[R].RESRQESDPEDDDVK.[K]	2xPhospho [S3; S7]; 1xTMTpro [K15]; 1xTMTpro [N-Term]	0.000962947	0.000240242	1	1	3	High	2	2573.14	129.1	79.5	107	84.4	5.73	20.04	11.97	7.87	151.1	149.6	142.4	154.4	130.8	137.3	143.5		89.9	67.5		90.8	71	88.4	114.6	68.6	148.9	119.2	106.2	101.3	113	120.9	119.7	118.7	100
Q8NDI1	Q8NDI1 [747-754]	Q8NDI1 1xPhospho [S751]	1.621		0.102872		[R].SDPESPIK.[K]	1xPhospho [S5]; 1xTMTpro [K8]; 1xTMTpro [N-Term]	2.6156e-07	1.23483e-05	1	3	3	High	0	1560.82	247.4	152.6			25.25	26.29			120.4	139.8	135.6	148.9	166	136.8	140.9	55.4	83.6	93.6		85.3	88	100.2	67.4	38
A0A4W8VX11	A0A4W8VX11 [376-381]	A0A4W8VX11 1xPhospho [S]	1.617	1.669	0.481307	0.422148	[R].EVSQSR.[K]	1xPhospho [S]; 1xTMTpro [N-Term]	0.000962947	0.000716537	1	1	2	High	0	1089.53	116.6	72.1	132.2	79.2	29.56	72.68	15.25	44.59	90.5	103.1	99.6	128	92.7	109.4	94.7	191.3	49.6	55.4	235.8	67.6	47.7	76.4	58	100	105.8	112.5	89.6	114.3	125.4	117.9	115.5	152.2	65.3
A0A0G2JHC2	A0A0G2JHC2 [141-147]	A0A0G2JHC2 1xPhospho [S145]	1.609	1.628	1	0.772138	[R].EERLSPR.[E]	1xPhospho [S5]; 1xTMTpro [N-Term]	0.000962947	0.000716537	1	1	3	High	1	1270.65	132.6	82.4	114.6	70.4	48.31	32.81	27.63	18.54	152.4	202.3	159.6	143.1	27	167.8	58.4	88.3	77.8	120.7		91.8	105.2	76	32.5	97	122.1	129.1	160.4	139.1	45.7	127.1	128.4	113	97.5
Q9UQ35	Q9UQ35 [295-302]	Q9UQ35 1xPhospho [S]	1.609	1.561	0.0269528	0.0136717	[R].SPSPASGR.[R]	1xPhospho [S]; 1xTMTpro [N-Term]	0.000642845	1.23483e-05	1	1	4	High	0	1142.55	120	74.6	125.2	80.2	22.42	21.18	17.86	19.83	88.4	131.8	90.6	124.5	110.3	131.6	114.3	173.2	61.8	75.1	115.3	70.1	73.2	80.4	68.8	90.6	135.3	75.9	115.6	127.5	114.8	151	122.5	126.5	103.9
G5EA03	G5EA03 [4-13]	G5EA03 1xPhospho [S10]	1.604	1.189	0.254726	0.784645	[K].DTDDIESPKR.[S]	1xPhospho [S7]; 1xTMTpro [K9]; 1xTMTpro [N-Term]	4.0296e-08	1.23483e-05	1	1	2	High	1	1863.93	128.4	80	104.1	87.5	27.87	19.24	16.62	19.21	145.1	142.3	126.3	147.6	153.8	133.7	126.2	43	86	75.7		90.4	100.6	93.8	51.5	83.8	134	100.2	112.2	158.2	102.4	119.5	104.8	111.4	76.3
Q01105-2	Q01105-2 [12-26]	Q01105-2 1xPhospho [S24]	1.602	1.702	0.0984692	0.155713	[K].ELNSNHDGADETSEK.[E]	1xPhospho [S13]; 1xTMTpro [K15]; 1xTMTpro [N-Term]	6.30512e-16	1.23483e-05	1	1	4	High	0	2334.07	129.2	80.6	119.8	70.4	5.83	34.67	14.5	37.72	124.7	136.5	136.1	132.6	126.3	131.1	115.3		105.6	69.9	130.8	72.1	118.6	92.9	67.4	40.1	119.5	161.4	125.3	109.6	121.5	100.2	121.7	131.7	69.4
Q9Y4W2	Q9Y4W2 [541-551]	Q9Y4W2 2xPhospho [S543; S548]	1.599		0.16685		[K].PASSSFGSEAK.[A]	2xPhospho [S3; S8]; 1xTMTpro [K11]; 1xTMTpro [N-Term]	0.00332943	0.000752351	1	3	1	High	0	1835.85	246.1	153.9			21.8	38.81			141.7	104.2	127.2	142.6	171.3	95.4	171.1		77	55.9		99.6	121.7	88.6	152.1	51.7
Q9Y5K6	Q9Y5K6 [229-239]	Q9Y5K6 3xPhospho [T229; S/T]	1.599		0.605125		[R].TRTSSSETEEK.[K]	3xPhospho [T1; S/T]; 1xTMTpro [K11]; 1xTMTpro [N-Term]	0.000962947	0.000716537	1	1	3	High	1	2102.89	246.1	153.9			11.4	88.25			133.3	104.3	126.2	127	101	136.5	119		85.6	48.2	320.9	71.9	78.9	81.3	65.9
E7EQT4	E7EQT4 [857-864]	E7EQT4 1xPhospho [S858]	1.598	0.857	1	1	[R].ISEDETER.[N]	1xPhospho [S2]; 1xTMTpro [N-Term]	0.000114568	1.23483e-05	1	1	3	High	0	1362.61	114.3	71.5	98.9	115.3	94.95	125.31	140.61	106.98	43.3	38.5	96	50.2	347.3	52.8	241.8	86	36.1	50.9		42.2	36	37.4	349.5	91.8	69.1	45.1	47.4	56.6	491.1	63.2	60.1	45.5	81.4
Q06945	Q06945 [343-359]	Q06945 2xPhospho [S348; S354]	1.594		0.0168429		[R].SSAASSPAAGRSPADHR.[G]	2xPhospho [S6; S12]; 1xTMTpro [N-Term]	7.35996e-06	1.23483e-05	1	1	2	High	1	2088.92	245.8	154.2			15.36	28.38			113.4	101.2	139.2	157	114.3	144.1	110.6	131.1	71.8	76.8		82.7	73.8	65.2	82.4	136.5
A0A0G2JNZ2	A0A0G2JNZ2 [682-694]	A0A0G2JNZ2 2xPhospho [S688; T689]	1.592		0.714775		[R].AEEEEASTEEEDK.[E]	2xPhospho [S7; T8]; 1xTMTpro [K13]; 1xTMTpro [N-Term]	1.28592e-08	1.23483e-05	1	1	2	High	0	2263.94	245.7	154.3			64.83	73.6			62.4	56.7	143.5	58	260	94.4	232	87.2	34.7	50.6		57	60.2	56.5	210.7	136.1
Q8IYB3	Q8IYB3 [746-751]	Q8IYB3 2xPhospho [S750; S]	1.591	1.75	0.242968	0.217012	[R].RVSSSR.[S]	2xPhospho [S5; S]; 1xTMTpro [N-Term]	0.000962947	0.000716537	1	1	2	High	1	1155.52	119.7	75.3	130.4	74.6	43.48	28.99	23.93	47.95	68.6	94.6	81.2	92.1	139.7	116.8	175	228	64.5	67.7	96.4	60	48.2	60.9	103.4	103.1	115.1	82.7	88.1	113.8	154.5	145.5	104.7	154.9	63.3
Q96T58	Q96T58 [2124-2138]		1.586		0.4203		[K].SESPQKEDGLSSQLK.[S]	2xPhospho [S11; S12]; 2xTMTpro [K6; K15]; 1xTMTpro [N-Term]	0.0933426	0.00224173	1	1	1	Medium	1	2705.36	245.3	154.7			14.51	59.83			103.9	112	91.2	117.9	96.4	122.8	98.3	139.2	67.7	68.3	202.3	77.9	62.6	59.1	41.3	139
X6RAB3	X6RAB3 [595-601]	X6RAB3 1xPhospho [S599]	1.578	1.401	0.00920436	0.0389414	[R].AYSQSPR.[H]	1xPhospho [S5]; 1xTMTpro [N-Term]	0.000262874	1.23483e-05	1	1	3	High	0	1192.57	118	74.8	120.9	86.3	31.02	30.39	13.14	10.25	109.6	129.4	116.4	109.6	96.8	101.6	101.7	212.6	65	64.1	130.2	81.2	74.2	63.6	55.8	88.2	102.1	130.6	109.6	109.1	118.9	115.3	109.3	150.2	79.9
A0A1B0GTW1	A0A1B0GTW1 [227-236]	A0A1B0GTW1 1xPhospho [S229]	1.578		0.21913		[R].SRSWEDSPER.[G]	1xPhospho [S3]; 1xTMTpro [N-Term]	0.000280866	1.23483e-05	1	1	4	High	1	1632.73	244.8	155.2			22.48	52.06			103.4	97.3	107.5	153.4	79.3	113.2	117	153.2	63.3	70.7	186.4	54.4	89.5	69.1	93.6	48.8
C9JAB2	C9JAB2 [220-226]	C9JAB2 2xPhospho [S222; S224]	1.574	1.382	0.0213193	0.887175	[R].SPSGSPR.[R]	2xPhospho [S3; S5]; 1xTMTpro [N-Term]	0.000962947	0.000240242	1	1	2	High	0	1151.48	127	80.7	111.6	80.7	26.67	20.61	20.44	35.65	91.6	159.7	121	109.6	126.4	119.9	124.3	205.9	77.9	72.7		69.7	54.1	80.9	107.2	79	121.3	109.1	85.5	79.2	142.7	127.2	106.4	90.6	69.2
A0A087WZV0	A0A087WZV0 [491-499]	A0A087WZV0 2xPhospho [S492; S493]	1.572		0.991474		[K].TSSEEEDSR.[R]	2xPhospho [S2; S3]; 1xTMTpro [N-Term]	0.00070766	1.23483e-05	1	1	1	High	0	1503.56	244.5	155.5			59.11	88.25			52.9	48.2	76.5	71.1	206.8	60.7	174.2	147.9	32.7	53.9	264.2	40.8	34	40.4	149.4	146.4
Q8NEN9	Q8NEN9 [970-992]	Q8NEN9 3xPhospho [T/S]	1.571		0.0330218		[K].HTPNTSDNEGSDTEVCGPNSPSK.[R]	1xCarbamidomethyl [C16]; 3xPhospho [T/S]; 1xTMTpro [K23]; 1xTMTpro [N-Term]	9.55489e-05	1.23483e-05	1	1	3	High	0	3278.32	244.4	155.6			20.72	22.74			138	96.6	152.5	161.5	112	178.6	127.5		75.3	72		87.9	75.1	106.3	88.1	128.8
Q86V48	Q86V48 [943-955]		1.568		0.634436		[K].NVESTNSNAYTQR.[S]	3xPhospho [S4; T5; S7]; 1xTMTpro [N-Term]	0.00616576	0.00091815	1	3	1	High	0	2027.78	244.2	155.8			68.61	68.87			83.8	112.9	80.6	101.3	105.5	70.5	97.3	327.4	63.3	62.8		66.7	57.3	59	86	225.5
Q9Y5K6	Q9Y5K6 [229-239]	Q9Y5K6 2xPhospho [T229; S233]	1.563		0.065595		[R].TRTSSSETEEK.[K]	2xPhospho [T1; S5]; 1xTMTpro [K11]; 1xTMTpro [N-Term]	0.000962947	0.000716537	1	1	1	High	1	2022.93	244	156			22.92	17.73			138.5	157.5	143.4	156.1	135.5	167.1	97.8	78.5	104	89		88.8	91.4	94.3	58
A2AAT0	A2AAT0 [182-191]	A2AAT0 2xPhospho [S185; S186]	1.561	1.431	0.635956	0.876861	[K].EKQSSEEEEK.[E]	2xPhospho [S4; S5]; 2xTMTpro [K2; K10]; 1xTMTpro [N-Term]	0.000962947	0.000716537	1	2	7	High	1	2295.1	126.1	80.8	113.7	79.4	33.05	28.53	12.55	4.83	127.4	146.4	130.9	137.8	125.5	142.3	136.5	23.7	82.7	79	81.1	92.8	91.8	88.7	89	24.6	123.7	120.5	115.7	125.5	110.8	120.6	120.7	81	80.6
Q9UQ35	Q9UQ35 [1589-1594]		1.561		0.0168429		[K].SRLSPR.[R]	2xPhospho [S1; S4]; 1xTMTpro [N-Term]	0.0198662	0.00120992	1	1	1	Medium	1	1179.56	243.8	156.2			15.04	16.78			106	159.1	152.8	166.2	137.5	129.9	163.2		122.5	93.5		84	106	76.9	102.4
O95832	O95832 [202-211]	O95832 2xPhospho [S205; S206]	1.56	1.447	0.0247728	0.0100696	[K].PAPSSGKDYV.[-]	2xPhospho [S4; S5]; 1xTMTpro [K7]; 1xTMTpro [N-Term]	0.000962947	0.000716537	1	1	2	High	1	1788.85	125.8	80.6	114.4	79.1	16.49	27.24	15.79	12.79	122.6	119.5	151.9	107.1	157	137	156.8	104	81.7	84.4		72.2	135.1	102.3	68.6		111.6	113.8	122	159.1	141.3	145.7	113.8	102.6	81.4
A0A0C4DGV9	A0A0C4DGV9 [736-747]	A0A0C4DGV9 2xPhospho [S737; S744]	1.559		1		[R].YSWDCSPLSMFR.[R]	1xCarbamidomethyl [C5]; 2xPhospho [S2; S9]; 1xTMTpro [N-Term]	0.000962947	0.000240242	1	2	1	High	0	2012.8	243.7	156.3			61.81	67.26			130.5	60.4	129	70.1	276.7	62.1	215.4		83.6	68.5		87.1	81.9	76.1	258.8
Q9UHG0	Q9UHG0 [64-69]	Q9UHG0 1xPhospho [T67]	1.557	1.569	0.111078	0.00543019	[R].NIYTPR.[T]	1xPhospho [T4]; 1xTMTpro [N-Term]	0.000962947	0.000716537	1	1	4	High	0	1147.58	118.3	76	125.7	80.1	17.55	15.65	15.94	26.17	130	125.1	126.9	111.1	128.1	132.4	116.8	69.5	78.6	63.7	101.9	89.3	83.3	96.8	73.3	73.2	130.1	149.5	142.7	150.7	111.5	129.6	137.8	89.5	85.3
P49585	P49585 [318-326]	P49585 2xPhospho [S319; S323]	1.556	1.23	0.261395	0.642183	[K].QSPSSSPTR.[E]	2xPhospho [S2; S6]; 1xTMTpro [N-Term]	4.29698e-05	1.23483e-05	1	1	2	High	0	1410.6	126.7	81.4	105.9	86.1	29.72	22.05	13.73	13.62	162.4	124.5	135.9	111.1	148	127.7	157.6	43.9	109.7	85.8		80.6	84.6	74.7	101.2	52.2	130.8	99	115.6	104.9	129.8	98.2	126.3	93	105.2
Q9NWH9	Q9NWH9 [907-914]	Q9NWH9 1xPhospho [S909]	1.556	1.1	0.236483	1	[R].EVSGHSVR.[G]	1xPhospho [S3]; 1xTMTpro [N-Term]	6.28108e-05	1.23483e-05	1	1	3	High	0	1254.62	120.9	77.7	105.5	95.9	26.45	23.7	11.79	37.6	148.4	102	130.1	86.6	115.9	120.5	97.5	188.9	62.7	74.3		97.4	75.5	102.2	75.9	121.8	118.6	81.2	106.6	103.8	86.8	101.1	102.5	108.1	78
Q96T23	Q96T23 [1275-1294]	Q96T23 3xPhospho [S1277; T1278; Y1281]	1.555		0.176406		[R].GRSTDEYSEADEEEEEEEGK.[P]	3xPhospho [S3; T4; Y7]; 1xTMTpro [K20]; 1xTMTpro [N-Term]	1.45085e-06	1.23483e-05	1	3	2	High	1	3166.22	243.5	156.5			28.43	13.43			125.7	127.1	137.2	132.5	142.4	198.6	143.4	59.3	107.8	79.4		82.7	90.9	96.9	76.2
P48681	P48681 [1614-1621]	P48681 2xPhospho [S1617; S1618]	1.554		0.179165		[R].ESWSSGED.[-]	2xPhospho [S4; S5]; 1xTMTpro [N-Term]	0.000948239	1.23483e-05	1	1	3	High	0	1360.47	243.4	156.6			20.69	39.64			101.3	97.2	147.7	116.8	168.4	144	152.2	108.2	68.6	72.1		84.4	82.6	88	168.6
P15924	P15924 [28-39]	P15924 1xPhospho [S32]	1.552	1.801	0.0199932	7.62212e-06	[R].YEVTSGGGGTSR.[M]	1xPhospho [S5]; 1xTMTpro [N-Term]	3.84337e-05	1.23483e-05	1	3	3	High	0	1554.71	120.3	77.5	130	72.2	12.02	24.52	10.76	8.73	127.4	139.2	133.2	134.7	103.4	108.5	121.1	103.3	80	93.4		111.6	69.5	75.8	71.8	127.2	115.3	147.4	117.2	128.6	139.9	152.5	149	128.3	71.6
A0A0G2JNZ2	A0A0G2JNZ2 [1473-1483]	A0A0G2JNZ2 1xPhospho [S1475]	1.551	1.488	2.31038e-05	0.000208606	[R].VQSPEPPAPER.[A]	1xPhospho [S3]; 1xTMTpro [N-Term]	1.63806e-13	1.23483e-05	1	1	5	High	0	1590.78	126.7	81.7	114.6	77	9.49	9.6	7.63	18.68	132.6	121.5	124.3	139.9	120.9	129.4	107.8	146.8	79.2	87.6		81.8	75	88.7	93.3	71.2	108.7	126.8	132.8	119.7	109.4	112.8	116.8	109.2	70
A1L390	A1L390 [1026-1032]	A1L390 1xPhospho [S1028]	1.55	1.499	0.558761	0.720057	[R].TTSPGGR.[P]	1xPhospho [S3]; 1xTMTpro [N-Term]	0.000962947	0.000240242	1	2	4	High	0	1059.52	126.1	81.3	115.5	77.1	31.94	25.94	17.26	21.92	155.3	156.8	150.8	129.5	124.5	138.9	130.2	31.4	113.2	86.8		78.6	94.7	93.6	70.7	44.9	130.2	131	121.1	125.4	79.9	105.2	130.2	91.7	85
O95832	O95832 [202-208]	O95832 2xPhospho [S205; S206]	1.539	1.272	0.00509787	0.304856	[K].PAPSSGK.[D]	2xPhospho [S4; S5]; 1xTMTpro [K7]; 1xTMTpro [N-Term]	0.000245271	1.23483e-05	1	1	2	High	0	1411.69	127.4	82.8	106.3	83.6	12.81	20.12	20.07	14.79	118.6	152.9	171.6	121.5	141.1	142.4	141.2		105.7	53.6		79.8	82.2	99.1	98.7	91.7	147.9	104.7	133.3	113.6	121.5	114.3	144.2	73.5	93.5
Q9H4M7-2	Q9H4M7-2 [540-546]	Q9H4M7-2 1xPhospho [S542]	1.536	1.416	0.0148868	0.0372941	[R].ASSPEGR.[H]	1xPhospho [S3]; 1xTMTpro [N-Term]	0.000228135	1.23483e-05	1	1	3	High	0	1087.51	121.5	79.1	116.8	82.5	32.08	24.34	10.14	12.18	125.4	121.4	111.5	132.5	86.1	117.8	105.7	223.4	68.2	83.4		76.1	77.8	82.2	63.8	124.8	111.4	111	114.9	116.3	104.8	119.3	114.9	144.5	82.4
O75113	O75113 [287-293]	O75113 1xPhospho [S]	1.534		0.137647		[R].FSDSEER.[H]	1xPhospho [S]; 1xTMTpro [N-Term]	0.000962947	0.000716537	1	1	2	High	0	1253.54	242.1	157.9			24.44	26.69			102.1	140.2	161.8	95.7	191	152.7	173.6		77.6	99.6		108.1	61.3	99.5	136.7
Q9UEG4	Q9UEG4 [25-36]	Q9UEG4 1xPhospho [S28]	1.529	1.328	1	0.890939	[R].GAESENEEESPR.[Q]	1xPhospho [S4]; 1xTMTpro [N-Term]	4.5273e-10	1.23483e-05	1	1	4	High	0	1717.72	113.6	74.3	121.1	91.1	21.56	66.94	15.61	20.22	117.3	69.5	105.6	106.2	122.6	67.5	92	117.7	62.4	59.6	247.2	72.8	59.5	65.8	80.8	153.5	121.7	91.6	111.4	114.4	138.2	93.1	93.1	126	69.9
Q9Y5J1	Q9Y5J1 [115-131]	Q9Y5J1 2xPhospho [S121; S124]	1.527	1.273	0.514585	0.418002	[R].VQEHEDSGDSEVENEAK.[G]	2xPhospho [S7; S10]; 1xTMTpro [K17]; 1xTMTpro [N-Term]	1.2253e-09	1.23483e-05	1	1	6	High	0	2670.15	117.6	77	115.1	90.4	15.92	37.91	11.38	19.13	112.4	132.2	126.9	118.1	101.8	117.5	83	143.2	62.5	75.9		164.7	69.9	96.2	77.2	118.5	127.4	122	117.3	90.7	100.9	113.4	120.4	101.3	95.6
Q8WUQ7	Q8WUQ7 [56-63]	Q8WUQ7 2xPhospho [S57; S59]	1.527		0.215649		[R].RSDSEEER.[W]	2xPhospho [S2; S4]; 1xTMTpro [N-Term]	7.33412e-05	1.23483e-05	1	2	2	High	1	1471.58	241.7	158.3			30.73	43.98			108.4	95.9	112.2	122.2	199.2	120.1	191.1		58.8	78.6		77.1	91.6	94.1	181.5	69.2
E9PR71	E9PR71 [406-412]	E9PR71 1xPhospho [S]	1.524		0.322388		[R].ASSENER.[L]	1xPhospho [S]; 1xTMTpro [N-Term]	0.000962947	0.000647852	1	1	2	High	0	1176.52	241.5	158.5			62.47	48.23			94.7	84.8	86.1	93.7	110	88	105.4	307.4	62.3	53.1	146.7	61.4	51.5	56.7	65.9	132.3
Q8IYB3	Q8IYB3 [388-396]	Q8IYB3 2xPhospho [S391; S393]	1.523	1.398	0.638488	0.971859	[R].LSPSASPPR.[R]	2xPhospho [S4; S6]; 1xTMTpro [N-Term]	0.000167742	1.23483e-05	1	1	2	High	0	1375.63	127.4	83.7	110.1	78.8	16.36	67.6	20.71	66	85.8	115.6	139	114.8	110.2	110.7	133.3	147.3	57.4	86.7		46	51.6	100.3	75.7	225.6	105.2	81.5	91.6	117.8	91.5	147.2	94.2	127.4	78.2
A0A0A6YYJ5	A0A0A6YYJ5 [211-220]	A0A0A6YYJ5 1xPhospho [S213]	1.522	1.502	0.0610075	0.00745024	[K].NLSGDCQDFR.[F]	1xCarbamidomethyl [C6]; 1xPhospho [S3]; 1xTMTpro [N-Term]	0.00056639	1.23483e-05	1	2	3	High	0	1595.68	112.1	73.7	128.6	85.6	5.87	34.86	12.79	14.95	110.5	109.6	111.2	117.8	108.9	117.6	112.2	128.9	73	73.8	144	57.9	72.8	68.6	73.9	119.3	151.8	123.6	124.6	122.3	131.8	139.4	132.3	95.2	86
Q8TAD8	Q8TAD8 [126-133]	Q8TAD8 1xPhospho [S128]	1.518	1.165	0.601257	1	[R].EPSEQEHR.[R]	1xPhospho [S3]; 1xTMTpro [N-Term]	4.09462e-05	1.23483e-05	1	1	2	High	0	1395.62	119.4	78.7	108.6	93.2	21.27	18.19	23.49	15.5	117.6	131.2	142.5	115.8	142	86.8	133	75	79.4	115.9		102.8	115.4	81.8	80.8	80	115.8	124.2	96.3	80.5	126.1	110.2	74.4	153.2	89.7
E7ENN3	E7ENN3 [7897-7909]	E7ENN3 1xPhospho [S7900]	1.515		0.0517868		[R].ALPSEDEEGQDDK.[D]	1xPhospho [S4]; 1xTMTpro [K13]; 1xTMTpro [N-Term]	1.25331e-08	1.23483e-05	1	1	1	High	0	2120.99	241	159			7.52	39.69			127.9	120.8	138.8	134	124.9	118.9	108.8	130.6	83.4	84		102.9	50.3	70.3	54.9	149.7
Q13523	Q13523 [257-262]	Q13523 1xPhospho [S257]	1.514	1.143	1	1	[R].SPTDDK.[V]	1xPhospho [S1]; 1xTMTpro [K6]; 1xTMTpro [N-Term]	0.000962947	0.000716537	1	1	3	High	0	1350.68	115	76	111.5	97.6	64.48	72.37	41.08	26.75	109.8	93.8	107.8	82.9	255.4	86.1	236.3	21.5	73.4	73.7		62.1	64	66.4	226.6	40.3	113.9	83.3	99.2	95.9	224.4	88.1	85.5	116.2	91.7
Q8TAQ2	Q8TAQ2 [276-288]	Q8TAQ2 1xPhospho [S]	1.513	1.274	0.628496	0.872572	[K].TLTDEVNSPDSDR.[R]	1xPhospho [S]; 1xTMTpro [N-Term]	6.30512e-16	1.23483e-05	1	4	5	High	0	1832.82	126.5	83.7	106.3	83.5	40.64	36.11	23.3	24.3	111.6	73	142.1	99.3	239.7	135.6	197.6		88	91.4		84.3	67	99.8	170.7		119.1	113	115.7	102.8	181.6	106.2	114.9	89.3	89.5
A0A384DVL6	A0A384DVL6 [465-491]	A0A384DVL6 1xPhospho [S]	1.513		0.202004		[K].SSGAPQDSDSSATCSADEVDEAEGGDK.[N]	1xCarbamidomethyl [C14]; 1xPhospho [S]; 1xTMTpro [K27]; 1xTMTpro [N-Term]	0.000353323	1.23483e-05	1	1	3	High	0	3360.42	240.9	159.1			14.33	28.57			133.8	90.9	127.7	140	111.1	123.5	122	98.9	66.5	81.1		126	74.6	131.1	101.2	71.5
Q9UHB7	Q9UHB7 [215-225]	Q9UHB7 1xPhospho [S222]	1.511		0.122359		[R].DPDANWDSPSR.[V]	1xPhospho [S8]; 1xTMTpro [N-Term]	0.000635777	1.23483e-05	1	2	1	High	0	1643.7	240.7	159.3			17.52	23.55			140.1	92.2	145.7	142.3	114.8	160.8	122		92.8	88.7		97.4	74.9	139.1	114.7	74.6
H3BQG1	H3BQG1 [99-105]	H3BQG1 1xPhospho [S101]	1.509	1.217	0.0264518	0.169711	[R].RDSDTYR.[C]	1xPhospho [S3]; 1xTMTpro [N-Term]	0.000291366	1.23483e-05	1	3	3	High	1	1296.59	123.6	81.9	106.7	87.7	23.4	12.28	12.08	11.43	137.5	122.1	140.2	117.3	143.4	115	128	55.6	79	85.8	78.3	88.2	85.8	80.1	86.3	57.6	104.6	130.8	107.4	95.8	119.4	104.7	108.6	134.7	73.2
Q7Z4V5	Q7Z4V5 [662-671]	Q7Z4V5 1xPhospho [S]	1.502	1.069	0.297912	1	[R].GDSEALDEES.[-]	1xPhospho [S]; 1xTMTpro [N-Term]	5.58527e-10	1.23483e-05	1	2	5	High	0	1435.58	108.3	72.1	113.4	106.1	55.9	53.3	18.67	31.79	80.3	81.3	91.7	97.4	251	109.3	248.4	92.5	40.2	63.2		65.4	57.8	59.3	164.6	97.6	91.3	105.8	97.9	112.8	100.8	86.2	74.9	137.3	80
E9PNR2	E9PNR2 [227-237]	E9PNR2 2xPhospho [S228; S232]	1.499		0.158794		[R].GSPATSPHLGR.[R]	2xPhospho [S2; S6]; 1xTMTpro [N-Term]	8.09467e-06	1.23483e-05	1	1	2	High	0	1543.7	239.9	160.1			16.41	34.41			96.5	93.3	124.1	128.6	121	126.6	114.7	155.9	92.5	81.8		77.9	83.8	81.5	62.3	159.5
P53985	P53985 [480-487]	P53985 1xPhospho [S483]	1.497	1.665	0.00158127	1.85773e-05	[K].AAESPDQK.[D]	1xPhospho [S4]; 1xTMTpro [K8]; 1xTMTpro [N-Term]	0.000685768	1.23483e-05	1	1	3	High	0	1533.78	124.1	82.9	120.6	72.4	11.4	16.57	18.93	12.35	141.3	142.6	109.1	106	140.8	124.7	127.9	119.9	60.5	89.7		92.5	73.5	83.2	84.4	103.8	110.9	120.6	149.5	103.6	101	134.5	124.9	171.3	66.7
Q92804	Q92804 [423-431]; [442-450]; [451-459]; [554-562]		1.497	1.526	0.0916592	0.00896604	[R].SGGGYGGDR.[SG]	1xTMTpro [N-Term]	5.17206e-05	1.23483e-05	1	2	2	High	0	1129.56	119.6	79.9	121.2	79.4	9.04	10.46	17.23	24.74	119.1	137.4	105.8	124.9	113.4	124.1	126.9	138.9	94.8	81.1		83.2	76.8	91.3	80.5	102	125.8	126.6	132.5	126.6	115.6	125.1	142.8	73	98.2
Q9NS91	Q9NS91 [463-473]	Q9NS91 1xPhospho [S471]	1.497	1.517	0.0264518	0.00207406	[K].NDLQDTEISPR.[Q]	1xPhospho [S9]; 1xTMTpro [N-Term]	3.48683e-14	1.23483e-05	1	1	2	High	0	1671.79	120.9	80.8	119.5	78.8	17.67	20.64	16.97	20.43	120.9	129.5	125.3	106.6	117.5	119	154.3	79.7	85.8	61.4	110.8	81	77	93.2	79.2	58.9	142.3	107.8	149	118.5	108.4	118.5	150.9	94.9	97.7
Q02952	Q02952 [1328-1335]	Q02952 1xPhospho [S1331]	1.497		0.202575		[K].SPPSPVER.[E]	1xPhospho [S4]; 1xTMTpro [N-Term]	0.000962947	0.000716537	1	3	4	High	0	1252.63	239.8	160.2			34.42	35.27			92.1	115.9	121.6	112.8	114	132	81.3	221.7	84.8	72.5		73.2	76.8	78.4	67.4	155.4
Q96JM3	Q96JM3 [432-440]	Q96JM3 1xPhospho [S436]	1.495		0.457054		[R].SPAGSPELR.[K]	1xPhospho [S5]; 1xTMTpro [N-Term]	0.000692368	1.23483e-05	1	1	3	High	0	1297.65	239.7	160.3			26.22	39.67			118.9	123.2	97.9	136	76.6	95.4	114.9	178.7	78.2	67.3		107	72.4	74.3	86	173.3
Q8N556	Q8N556 [704-714]	Q8N556 1xPhospho [S]	1.493	1.738	1	0.228719	[K].SQAAPGSSPCR.[G]	1xCarbamidomethyl [C10]; 1xPhospho [S]; 1xTMTpro [N-Term]	3.13614e-10	1.23483e-05	1	2	4	High	0	1501.68	105.8	70.9	141.7	81.5	14.46	90.12	17.12	19.47	109.3	104.3	107.5	91.4	81.9	119.6	77.7	101.7	61.3	55.6	321.3	90	63	42.6	75.5	97.4	123.4	148.4	116.8	148.6	136.4	139.5	142.6	82.4	104.3
Q9UQ35	Q9UQ35 [713-720]	Q9UQ35 3xPhospho [S713; S715; T717]	1.492		1		[R].SHSRTPQR.[R]	3xPhospho [S1; S3; T5]; 1xTMTpro [N-Term]	0.000962947	0.000716537	1	1	2	High	1	1512.61	239.5	160.5			44.85	23.75			140.9	16.1	166.8	137.9	157.5	136	144.1	56	128.1	93.4		75	70.6	93.5	112.2	71.7
Q9UQ35	Q9UQ35 [952-962]	Q9UQ35 1xPhospho [S]	1.491	1.327	0.00583911	0.194227	[R].SVSPCSNVESR.[L]	1xCarbamidomethyl [C5]; 1xPhospho [S]; 1xTMTpro [N-Term]	4.79673e-05	1.23483e-05	1	1	3	High	0	1605.73	117.4	78.7	116.3	87.6	28.75	21.26	15.65	16.51	91	126.2	110.3	170.2	109.4	127.2	113.8	206.5	63.4	76.3		90.9	50	86.1	98.2	80.4	119.8	122.2	102.6	117.7	116.3	164.5	120.4	105.3	111.4
P17096	P17096 [93-107]	P17096 2xPhospho [S102; S103]	1.489	1.417	0.0257283	0.00041855	[K].EEEEGISQESSEEEQ.[-]	2xPhospho [S10; S11]; 1xTMTpro [N-Term]	9.3383e-15	1.23483e-05	1	2	14	High	0	2202.82	130.8	87.9	106.3	75	11.11	10.52	7.76	17.51	144.9	148.9	124.6	160.6	137.5	115.2	147.9		98.4	95.6		95.7	119.8	96.2	114.6		128.5	128	115.2	120.2	113.9	105.9	108.8	129.2	75.1
P02545	P02545 [389-397]	P02545 2xPhospho [S/T]	1.488	1.01	0.256884	1	[R].LSPSPTSQR.[S]	2xPhospho [S/T]; 1xTMTpro [N-Term]	3.2762e-08	1.23483e-05	1	5	9	High	0	1436.65	108.2	72.7	110	109	36.67	49.49	17.71	9.49	92.1	99.4	124.8	93.2	215.4	83.5	168.3	118.5	72.9	51.4		87.3	67.5	73	180.4	72.3	79.6	109.4	80.1	99.2	122.4	122.9	111.3	128.2	110.5
Q96IF1	Q96IF1 [78-84]	Q96IF1 1xPhospho [S79]	1.487	1.283	0.0848542	0.921343	[R].GSFEAPR.[Y]	1xPhospho [S2]; 1xTMTpro [N-Term]	0.000962947	0.000716537	1	1	2	High	0	1147.55	124.5	83.8	107.7	84	13.9	18.32	20.26	37.9	128.9	115.9	123.7	111.8	117.3	128.4	133.3	81.4	73.3	83	117.4	80.6	81.5	81.6	73.7	68.1	83.2	101.4	100.6	107.1	115	110.8	80.4	149.5	77.2
Q9ULJ3	Q9ULJ3 [409-418]	Q9ULJ3 1xPhospho [S411]	1.487	1.02	0.000414073	1	[R].SFSASQSTDR.[E]	1xPhospho [S3]; 1xTMTpro [N-Term]	4.32297e-05	1.23483e-05	1	1	2	High	0	1469.66	121.8	81.9	99.2	97.2	9.72	11.6	9.64	16.66	122.6	117.5	111.7	124	109.8	133.2	130.9	146.3	81	82.8		101.6	82.9	88.1	96	71.6	108.3	101.2	95	111	99.7	105.5	81.9	91.6	95.3
Q9UQ35	Q9UQ35 [2098-2113]	Q9UQ35 3xPhospho [S2100; S2102; T2104]	1.487		0.13484		[R].NHSGSRTPPVALNSSR.[M]	3xPhospho [S3; S5; T7]; 1xTMTpro [N-Term]	1.30451e-05	1.23483e-05	1	1	2	High	1	2223.96	239.2	160.8			22.1	19.08			132.1	82.2	121.1	126.5	126.4	91.9	116.5	170.3	82.5	81.1		101.4	83.2	93.4	69.4	122.2
I3L4X2	I3L4X2 [822-835]	I3L4X2 2xPhospho [S]	1.486	1.781	0.593532	0.369278	[R].QLSSSSSYSGDISR.[H]	2xPhospho [S]; 1xTMTpro [N-Term]	5.42722e-10	1.23483e-05	1	10	5	High	0	1937.82	122.7	82.6	124.7	70	34.01	37.54	10.89	58.52	105.4	119.8	105.3	116.7	88.1	112.4	110.5	223.1	64	68.1		93.7	75	72.2	85.8	160	94.3	117.2	121	132.5	106.8	122.1	102.1	109.6	62.1
Q9UQ35	Q9UQ35 [1557-1566]	Q9UQ35 1xPhospho [S]	1.484	1.367	0.426339	0.123024	[R].SESDSSPDSK.[A]	1xPhospho [S]; 1xTMTpro [K10]; 1xTMTpro [N-Term]	1.98466e-14	1.23483e-05	1	1	13	High	0	1726.8	123.8	83.4	111.4	81.4	20.76	23.07	14.86	33.12	107.4	147.6	120.9	129.3	130.1	153.8	154.5	76.3	77.4	95.7		79.2	87.4	92.6	103.1	44.7	142.8	107.2	115.7	127.9	113.9	152.7	117.6	98.6	94.3
Q8NFC6	Q8NFC6 [2973-2981]	Q8NFC6 1xPhospho [S]	1.484		0.119418		[K].SVSDPVEDK.[K]	1xPhospho [S]; 1xTMTpro [K9]; 1xTMTpro [N-Term]	9.39837e-05	1.23483e-05	1	1	3	High	0	1663.84	238.9	161.1			21.24	15.16			117.2	131.6	130.2	138.1	99.1	148.5	141.1	70.3	98.3	88.2		102.4	103.4	86.7	78.4	66.5
P49736	P49736 [134-149]	P49736 1xPhospho [S139]	1.481	1.293	0.488571	0.382978	[R].GLLYDSDEEDEERPAR.[K]	1xPhospho [S6]; 1xTMTpro [N-Term]	6.30512e-16	1.23483e-05	1	1	5	High	0	2278.02	111.2	75.1	120.5	93.2	35.54	40.93	14.92	23.31	104.2	103.6	97.8	111.1	92	99.3	91.4	213.1	62.7	69.9	144.5	67.5	66.3	66	69.6	141.1	102.8	109.7	100.8	119.7	100.2	121.8	110.2	151.8	86.9
A0A2R8Y653	A0A2R8Y653 [231-240]	A0A2R8Y653 1xPhospho [S233]	1.481	1.244	1	1	[R].QASESSSRPH.[-]	1xPhospho [S3]; 1xTMTpro [N-Term]	7.15482e-08	1.23483e-05	1	3	4	High	0	1469.67	99.2	67	129.6	104.2	62.91	87.26	41.28	26.22	79.4	86.6	79.6	109.4	61.4	78.8	62.6	255.7	52.6	47.7	262.6	56.2	54.9	52.3	52.5	207.7	101.5	110.7	133.1	106.5	76.6	89.6	60.9	211.1	71.3
Q9H2Y7	Q9H2Y7 [859-869]	Q9H2Y7 2xPhospho [S861; S863]	1.479		0.0493968		[R].SLSESSVIMDR.[A]	2xPhospho [S3; S5]; 1xTMTpro [N-Term]	0.000962947	0.000716537	1	2	1	High	0	1687.73	238.7	161.3			11.11	25.88			138.8	101	123.6	143	131.5	120.4	141.1	140.8	63.7	111.5		86.8	128.5	73	96.2
E7ETM8	E7ETM8 [12-25]	E7ETM8 1xPhospho [S16]	1.479		0.144174		[K].EMLASDDEEDVSSK.[V]	1xPhospho [S5]; 1xTMTpro [K14]; 1xTMTpro [N-Term]	1.12413e-08	1.23483e-05	1	6	1	High	0	2243.03	238.7	161.3			15.22	32.63			153.6	120.2	124	105.2	97.5	128.8	130.1	102.8	63.1	87.7		111.1	82.5	76.9	67.9	148.5
Q8NDI1	Q8NDI1 [1035-1041]	Q8NDI1 1xPhospho [S1035]	1.474	1.515	0.108395	0.0701554	[R].SIQEDTK.[K]	1xPhospho [S1]; 1xTMTpro [K7]; 1xTMTpro [N-Term]	0.000962947	0.000240242	1	3	3	High	0	1508.79	121.7	82.6	117.9	77.8	20.19	24.71	25.06	23.89	158.8	105.1	129.3	110.4	145.3	149.8	133.1	83.1	100.6	77.9		93.6	102.5	79.5	89	42	89.9	125.6	128.5	88.3	148	118.6	138.5	187.9	54.8
Q96I34	Q96I34 [415-421]	Q96I34 1xPhospho [S418]	1.473	1.498	0.0892118	0.00185341	[R].VGGSPVR.[H]	1xPhospho [S4]; 1xTMTpro [N-Term]	0.000962947	0.000716537	1	1	3	High	0	1055.56	120.4	81.7	118.7	79.2	22.05	20.1	12.69	14.44	101.7	117.8	136.9	163.2	126.5	122.5	140	72.7	84.5	81.8		126.7	89.4	85.1	79.7	71.6	140.7	144	126.1	129.3	109.4	116.1	119.4	97.5	84.2
A2AAT0	A2AAT0 [184-191]	A2AAT0 1xPhospho [S186]	1.472	1.331	0.00571924	0.0720855	[K].QSSEEEEK.[E]	1xPhospho [S3]; 1xTMTpro [K8]; 1xTMTpro [N-Term]	0.000962947	0.000240242	1	2	2	High	0	1653.79	129.3	87.8	104.4	78.5	7.9	13.18	18.84	8.57	161	137.2	148.2	152.4	127.5	148.8	136.1		102.9	99.1		77.1	115.8	102.2	91.7		125.1	134.8	97.3	113.3	119.6	125.3	119.8	67.7	90.1
Q96T23	Q96T23 [469-476]	Q96T23 1xPhospho [S]	1.471	1.564	0.0192421	0.00207923	[K].EESYSPSK.[D]	1xPhospho [S]; 1xTMTpro [K8]; 1xTMTpro [N-Term]	1.01988e-05	1.23483e-05	1	3	4	High	0	1614.79	123.7	84.1	117.2	74.9	11.74	11.08	8.64	24.79	127	126.1	118.7	147.6	128.4	122	136.1	96.5	72	76.8		86	96.3	88	97.2	81.3	120.7	133.9	132.7	110.4	119	113.3	106	128.6	98.9
F8WD88	F8WD88 [17-28]	F8WD88 2xPhospho [S17; S19]	1.471		0.764663		[R].SPSPTPTPGPSR.[R]	2xPhospho [S1; S3]; 1xTMTpro [N-Term]	1.84331e-05	1.23483e-05	1	3	4	High	0	1644.74	238.1	161.9			37.11	64.45			77.6	152.6	90.4	135.6	132.7	66.4	82.6	188.2	47.2	70.1		91.6	74.5	57.2	103.3	230.2
Q6ICG6	Q6ICG6 [351-357]	Q6ICG6 2xPhospho [S351; S353]	1.464	0.953	0.474489	1	[R].SLSGTGR.[S]	2xPhospho [S1; S3]; 1xTMTpro [N-Term]	0.000962947	0.000716537	1	1	2	High	0	1141.5	103.8	70.9	109.9	115.4	44.21	44.09	25.47	31.11	96.7	94.5	113.4	96.4	215.3	96.9	188.2	59.3	59.9	61.6	124.6	62.5	69.9	74.6	144	42.2	89.1	73.4	132.8	82.5	152	91.2	117.5	115.3	107.6
E9PEI0	E9PEI0 [691-706]	E9PEI0 1xPhospho [S]	1.463	2.224	0.065595	0.00221028	[K].AGTDSPVSCASVTEER.[V]	1xCarbamidomethyl [C9]; 1xPhospho [S]; 1xTMTpro [N-Term]	6.61505e-10	1.23483e-05	1	2	2	High	0	2049.91	116.3	79.5	140.9	63.3	30.91	19.51	20.23	30.99	103.3	147.5	108.5	135.1	108.9	91.5	120.4	217.3	55.2	87		106.7	73.6	77.7	78.3	89	113.3	137.2	98.4	167	109.1	140.2	147.7	175	60.6
Q9UQ35	Q9UQ35 [950-962]	Q9UQ35 2xPhospho [S954; S]	1.462		0.137088		[R].SRSVSPCSNVESR.[L]	1xCarbamidomethyl [C7]; 2xPhospho [S5; S]; 1xTMTpro [N-Term]	8.75774e-05	1.23483e-05	1	1	2	High	1	1928.83	237.6	162.4			24.57	17.16			128.6	121.1	166.8	133.3	99.1	136.3	80.2	177.7	120.9	95.7		79.6	97.9	83.7	79.2
Q07352	Q07352 [90-97]	Q07352 1xPhospho [S92]	1.461	1.112	0.246833	0.628205	[R].SFSEGGER.[L]	1xPhospho [S3]; 1xTMTpro [N-Term]	4.42183e-05	1.23483e-05	1	1	6	High	0	1252.55	114.1	78.1	109.4	98.4	19.5	19.06	16.08	28.99	111.1	92.8	119.2	120.9	110.7	108.9	113	171.7	72.3	64.8	99.2	73.1	80.4	88	66.4	107.4	89.8	111.2	123	111.8	95	103.9	100	145.3	99.5
Q5VZK9	Q5VZK9 [1357-1366]	Q5VZK9 1xPhospho [S1360]	1.46	1.219	0.00913902	0.220498	[K].SNDSGEEAEK.[E]	1xPhospho [S4]; 1xTMTpro [K10]; 1xTMTpro [N-Term]	3.48529e-07	1.23483e-05	1	2	3	High	0	1753.81	128.7	88.1	100.6	82.5	12.24	10.08	17.18	13.23	166.8	127.8	166.6	127.4	148.9	128	141		109.3	89.8		91.9	111.7	101.4	89.4		120.1	102	108.7	106.7	127.5	111.7	132.8	71.3	85.5
A0A4W8VX11	A0A4W8VX11 [60-74]	A0A4W8VX11 2xPhospho [S65; S]	1.459	1.407	0.28176	0.928481	[R].VTNDISPESSPGVGR.[R]	2xPhospho [S6; S]; 1xTMTpro [N-Term]	1.9549e-14	1.23483e-05	1	1	4	High	0	1978.88	103.8	71.2	131.6	93.5	62.68	48.28	15.29	16.68	87.3	99.7	99.2	101.5	142.3	73.8	109.7	325.3	47.8	74.8		63.1	67.2	69	73.8	165.5	129	135.3	131.7	130.8	100.9	103.5	87.3	126.1	90.2
A0A0A0MRL6	A0A0A0MRL6 [319-327]	A0A0A0MRL6 1xPhospho [S]	1.458		0.749658		[R].TSSESIYSR.[P]	1xPhospho [S]; 1xTMTpro [N-Term]	1.98183e-05	1.23483e-05	1	1	4	High	0	1413.66	237.3	162.7			34.74	31.71			113.4	133.6	135.7	117.4	152.8	113.9	147.3	23.4	115.9	96.6	73.5	73.1	82.6	89.3	102.7	28.8
Q8NC56	Q8NC56 [78-84]	Q8NC56 1xPhospho [S82]	1.456		0.4203		[R].PAAASPR.[A]	1xPhospho [S5]; 1xTMTpro [N-Term]	0.000962947	0.000716537	1	1	3	High	0	1053.54	237.2	162.8			40.41	67.19			104.8	81.5	112.6	76.4	167.9	93.4	203.6	79.4	71.3	48.6	223.6	55.3	57	64.8	79.2	80.7
O43598	O43598 [10-15]	O43598 1xPhospho [S12]	1.454	1.085	0.00787094	0.716573	[R].SESWER.[G]	1xPhospho [S3]; 1xTMTpro [N-Term]	0.000962947	0.000647852	1	2	3	High	0	1177.52	117.3	80.7	105.1	96.9	6.64	21.48	13.48	14.43	130	117.3	119.6	129	122.1	125.9	106.1	129.3	80.1	86.1		85.3	130	70.4	85.9	82.8	99.7	100.2	134.4	115.4	113.3	108.9	135.2	95.6	112.6
Q53EL6	Q53EL6 [455-463]	Q53EL6 1xPhospho [S457]	1.454	0.883	0.601257	1	[R].FVSEGDGGR.[L]	1xPhospho [S3]; 1xTMTpro [N-Term]	7.2355e-05	1.23483e-05	1	2	2	High	0	1307.6	105.2	72.3	104.4	118.1	72.1	63.47	20.19	14.01	89.3	88.3	90	68.9	135.6	80.1	113.9	346.5	61.7	65.5		42.2	55.3	59.9	107.1	195.8	104.7	93.9	76.2	80.7	126.9	84.2	81.9	121.4	89.8
Q6ICG6	Q6ICG6 [349-357]	Q6ICG6 2xPhospho [S351; S353]	1.448	1.143	0.975844	1	[R].SRSLSGTGR.[S]	2xPhospho [S3; S5]; 1xTMTpro [N-Term]	0.000962947	0.000716537	1	1	2	High	1	1384.63	127.5	88.1	98.4	86.1	26.62	32.28	21.99	45.67	131.4	126.4	133.1	113.6	61.9	130	86.2	164.3	97.1	88.5		87.4	79.7	102.5	48.9	149.2	92	121.8	77	88.9	84.9	106.3	135.8	135	72.4
Q8N7X1	Q8N7X1 [113-120]	Q8N7X1 1xPhospho [S]	1.446	1.305	0.838583	1	[R].GGGSSPQR.[P]	1xPhospho [S]; 1xTMTpro [N-Term]	0.000962947	1.23483e-05	1	1	3	High	0	1129.53	112.4	77.7	118.8	91.1	64.07	46.82	16.68	72.5	96	96.1	92.7	86.8	83.9	105	80	304.3	62.7	57.8	136	57.9	67.9	70.7	52.3	150	97.2	102	103.2	91.1	90.7	109.6	97.7	144.8	78.9
P46100	P46100 [972-982]	P46100 1xPhospho [S978]	1.443	2.018	1	0.0158867	[K].DQSDETSEDDK.[K]	1xPhospho [S7]; 1xTMTpro [K11]; 1xTMTpro [N-Term]	0.000962947	0.000716537	1	2	5	High	0	1956.86	122	84.6	129.3	64.1	35.91	10.08	24.02	34.26	111.2	143.1	153.6	107.5	108.5	173.1	155.4	32.5	91.1	91.4		73.6	85.8	83.2	102.7	87.4	128.2	137.1	145.4	124.5	133.6	192.9	133.8	74.9	63.6
Q8N556	Q8N556 [661-672]	Q8N556 3xPhospho [T663; S665; S668]	1.442	1.384	0.424278	0.210359	[K].SGTSSPQSPVFR.[H]	3xPhospho [T3; S5; S8]; 1xTMTpro [N-Term]	2.14364e-05	1.23483e-05	1	2	2	High	0	1793.72	114.3	79.3	119.9	86.6	12.74	41.93	11.71	11.17	108.7	101.2	126.6	114.7	116	117.4	99.1	145.3	70.9	101.8		102.3	73.6	80	62.2	180.2	118.6	123.4	126.8	137.1	103.7	115	139.1	100.4	77.3
Q5XUX1	Q5XUX1 [13-31]	Q5XUX1 1xPhospho [S18]	1.442	1.262	0.0168429	0.088707	[R].TWDDDSDPESETDPDAQAK.[A]	1xPhospho [S6]; 1xTMTpro [K19]; 1xTMTpro [N-Term]	7.13456e-11	1.23483e-05	1	4	3	High	0	2810.22	124.5	86.4	105.5	83.6	18.05	16.52	10.16	19.23	132.7	129.7	142.8	173.6	126.5	150.2	109.2	96.3	63.6	91.4		109.6	90.6	94.6	89.2		103.4	104.6	138.4	112.4	117.6	111.4	110.9	103.8	74.7
P08238	P08238 [222-234]	P08238 1xPhospho [S226]	1.441	0.934	0.0404797	1	[R].EKEISDDEAEEEK.[G]	1xPhospho [S5]; 2xTMTpro [K2; K13]; 1xTMTpro [N-Term]	0.000817465	1.23483e-05	1	1	2	High	1	2543.26	114.7	79.6	99.4	106.4	15.55	19.39	11.46	15.81	132.6	123.9	122.8	154.5	110.6	130.6	105.7	92.6	91.7	75.9		108.3	85.6	116.8	78.8	69.7	113.3	110.9	100.1	90.2	85.2	119.3	103	112.4	96.9
A0A3B3ISZ4	A0A3B3ISZ4 [113-121]	A0A3B3ISZ4 1xPhospho [S115]	1.44	0.99	1	1	[R].QDSEDEEER.[L]	1xPhospho [S3]; 1xTMTpro [N-Term]	2.57657e-08	1.23483e-05	1	1	2	High	0	1520.61	112.5	78.2	104.1	105.2	63.55	82.49	23.18	20.81	85.4	78.2	101.6	65.4	274.3	107.3	256		74.8	67.7		66.6	73.6	66.5	282.4		97	87.7	91.1	88.7	143.3	65.5	111.3	113.8	90.7
J3KQ69	J3KQ69 [622-634]	J3KQ69 2xPhospho [S626; T628]	1.437	1.079	0.0320975	0.842772	[R].SEDESETEDEEEK.[S]	2xPhospho [S5; T7]; 1xTMTpro [K13]; 1xTMTpro [N-Term]	3.30515e-06	1.23483e-05	1	2	5	High	0	2323.92	124.6	86.7	97.9	90.8	15.52	19.78	14.17	10.78	153.9	141.2	146.7	120.3	94.9	131.5	150.3		106.3	95.2		113.6	98.3	101.4	90.8	55.6	103.1	94.8	110.2	101.1	129.8	111.9	113.8	143.9	77.2
Q8WU17	Q8WU17 [620-643]	Q8WU17 3xPhospho [S625; S634; T635]	1.437		0.00667258		[R].EAAAESDRELNEDDSTDCDDDVQR.[E]	1xCarbamidomethyl [C18]; 3xPhospho [S6; S15; T16]; 1xTMTpro [N-Term]	1.33147e-09	1.23483e-05	1	1	1	High	1	3299.19	235.9	164.1			13.9	16.93			123.6	155.8	139.2	143.6	113.5	113	119.4	159.2	87.3	108.8		80	65.2	95.9	95.5
Q9NR30-2	Q9NR30-2 [13-23]	Q9NR30-2 1xPhospho [S21]	1.433	1.827	0.514585	0.00946867	[K].EEPSQNDISPK.[T]	1xPhospho [S9]; 1xTMTpro [K11]; 1xTMTpro [N-Term]	3.51794e-11	1.23483e-05	1	1	3	High	0	1931.96	112.9	78.7	134.7	73.7	31.42	45.05	11.65	30.07	124.8	122.5	93.3	96.5	88.1	154.3	91.5	196.2	101.6	60.9		73.7	90	75.9	55.3	175.4	150.8	126.1	144.6	112.8	107.8	119.4	134.1	133.5	63.8
Q8WWA1	Q8WWA1 [136-150]	Q8WWA1 1xPhospho [S137]	1.433		0.0581391		[R].GSDPASGEVEASQLR.[R]	1xPhospho [S2]; 1xTMTpro [N-Term]	4.54156e-12	1.23483e-05	1	3	2	High	0	1886.88	235.6	164.4			28.6	24.88			108.2	96.5	123.9	111	204.9	103.2	157.9	114.2	76.8	78.6		52	82.6	73.5	117.2	99.5
Q9UQ35	Q9UQ35 [1478-1487]	Q9UQ35 1xPhospho [S]	1.432	1.18	0.194544	0.523845	[R].SECDSSPEPK.[A]	1xCarbamidomethyl [C3]; 1xPhospho [S]; 1xTMTpro [K10]; 1xTMTpro [N-Term]	2.07578e-07	1.23483e-05	1	1	5	High	0	1823.84	124.1	86.6	102.5	86.8	20.49	14.59	14.46	16.93	118.4	102.7	133.6	142.1	144.8	129.2	126.3	69.3	89.2	87.7		92.1	105.3	89.1	104.6	65.7	101.8	87.6	102.8	108.2	130.1	125.5	124.3	93.4	101.3
Q9NYZ3	Q9NYZ3 [571-578]	Q9NYZ3 1xPhospho [S575]	1.43		0.340741		[R].LVDVSPDR.[G]	1xPhospho [S5]; 1xTMTpro [N-Term]	0.000216612	1.23483e-05	1	1	2	High	0	1284.65	235.4	164.6			30.25	34.48			107.9	120.4	120.7	117	196.4	98.6	139.2	69.1	76.2	54.3		77.1	83	94.1	153.9	92.1
Q9H5I1	Q9H5I1 [376-391]	Q9H5I1 2xPhospho [S381; S384]	1.427		0.374354		[K].GSGDISSDSIDHSPAK.[K]	2xPhospho [S6; S9]; 1xTMTpro [K16]; 1xTMTpro [N-Term]	0.000962947	1.23483e-05	1	2	1	High	0	2341.06	235.2	164.8			41.32	52.09			114	128.5	96.2	113.4	93.4	94	95.7	243.5	49.4	86.9		95.3	73.2	66.5	62.1	187.7
H3BS42	H3BS42 [48-58]	H3BS42 1xPhospho [S52]	1.426	1.207	0.6762	0.653834	[R].FEPESPGFESR.[S]	1xPhospho [S5]; 1xTMTpro [N-Term]	0.000188959	1.23483e-05	1	1	2	High	0	1665.75	122.2	85.7	105	87	19.63	31.53	26.55	25.78	124.7	129.6	111.2	82.3	133.4	89.1	152.2	119.6	75.4	85.7		60.6	71.8	97	139.8	127.7	118.1	113.2	103.9	90.8	179.3	90.7	106	88.5	61.5
Q8WVC0	Q8WVC0 [605-618]	Q8WVC0 1xPhospho [S614]	1.424	1.232	0.510818	0.895837	[R].IYSSDSDEGSEEDK.[A]	1xPhospho [S10]; 1xTMTpro [K14]; 1xTMTpro [N-Term]	6.6959e-11	1.23483e-05	1	2	2	High	0	2249	109.6	76.9	117.9	95.7	19.09	28.2	24.38	17.2	116.8	111.9	120.9	126.4	117	160.8	127.4	77.4	70.4	123.3		63.6	83.5	107.2	123.3	70.2	133.1	108.5	128.6	128.1	106.6	149.4	127.8	55	79.1
O43765	O43765 [303-313]	O43765 1xPhospho [S/T]	1.423	1.359	0.891493	0.868676	[R].TPSASNDDQQE.[-]	1xPhospho [S/T]; 1xTMTpro [N-Term]	0.00010346	1.23483e-05	1	1	10	High	0	1575.65	111.1	78.1	121.5	89.4	47.47	65.43	19.26	31.34	90.9	88.5	115.8	108.8	99.9	131.7	67.5	251	68.6	49.2		81.4	78	68.1	73.3	227.1	114.1	135.8	135.6	89.3	132.4	114.1	85.6	89.7	71.9
E7EQT4	E7EQT4 [593-598]	E7EQT4 1xPhospho [T594]	1.423		0.194544		[R].STSESR.[S]	1xPhospho [T2]; 1xTMTpro [N-Term]	0.000963225	0.000716537	1	1	1	High	0	1050.48	234.9	165.1			22.28	25.43			137.8	77.8	123.2	133	105	103.2	168.3	133	105.7	111.9		42.5	96.4	86.6	89.9	85.9
Q86YZ3	Q86YZ3 [652-662]; [1705-1715]; [1822-1832]; [2292-2302]; [2645-2655]	Q86YZ3 1xPhospho [S]; 1xPhospho [S]; 1xPhospho [S]; 1xPhospho [S]; 1xPhospho [S]	1.42	0.798	1	1	[QR].QGSGSGQSPSR.[G]	1xPhospho [S]; 1xTMTpro [N-Term]	0.000228473	1.23483e-05	1	1	3	High	0	1431.65	112.6	79.3	92.4	115.7	64.42	92.55	70.71	59.09	112.6	53.1	122.8	284.5	77.3	58.9	151.7	77.2	274.1	132.8		23.1	87.1	65.7	49.7	29.3	231.5	40.8	38.2	44.9	66	98.3	88.7	109.8	116.4
G5EA03	G5EA03 [29-36]	G5EA03 1xPhospho [S]	1.418	1.581	0.0209658	0.000389463	[R].SDSLSPPR.[H]	1xPhospho [S]; 1xTMTpro [N-Term]	8.90367e-05	1.23483e-05	1	1	6	High	0	1242.61	119.1	84	120.6	76.3	16.59	7.93	15.32	17.45	144.4	139.9	112.8	129.4	125.9	139.3	115.6	81.5	90	94.4		81.2	92.1	93.7	76.7	83.2	124.2	138.6	134.3	166.5	136.4	122.2	112.9	99.9	85.8
P49736	P49736 [20-30]	P49736 1xPhospho [S/T]	1.417	1.384	0.534271	0.556596	[R].GNDPLTSSPGR.[S]	1xPhospho [S/T]; 1xTMTpro [N-Term]	2.92611e-13	1.23483e-05	1	1	9	High	0	1484.71	113.6	80.2	119.7	86.5	37.21	37.22	14.18	25.12	105.4	106.5	100.3	113.5	89.5	89.6	86.6	214.9	65.6	69	116.2	70.4	74.8	78.6	64.1	155.1	111.6	110.7	106.4	104.4	99.6	101.8	110.1	149.5	78.2
A0A3B3ISU0	A0A3B3ISU0 [720-732]	A0A3B3ISU0 2xPhospho [S721; S725]	1.417		0.00146282		[R].GSVAGSVGCCSER.[Q]	2xCarbamidomethyl [C9; C10]; 2xPhospho [S2; S6]; 1xTMTpro [N-Term]	2.43593e-06	1.23483e-05	1	1	2	High	0	1789.7	234.5	165.5			9.09	13.88			129.9	128.9	132.5	139.1	146.1	154	116.6		113	93.5		81.8	86.1	99	76.1	103.5
Q92614	Q92614 [1996-2004]	Q92614 1xPhospho [S1998]	1.415	1.463	0.354105	0.196773	[K].AASDDGSLK.[S]	1xPhospho [S3]; 1xTMTpro [K9]; 1xTMTpro [N-Term]	0.000104867	1.23483e-05	1	2	2	High	0	1551.79	107.7	76.1	128.4	87.8	28.37	58.69	22.29	17.52	95.4	104.3	89.8	120.4	100.4	120.8	91.6	188.2	56.1	79.8	78.9	78.8	56	66.4	64.3	208.9	98.6	122.3	132.5	115.6	124	121.7	104.6	190.4	86.9
Q9P2G1	Q9P2G1 [731-742]	Q9P2G1 1xPhospho [S737]	1.415		0.433556		[R].GVAPADSPEAPR.[R]	1xPhospho [S7]; 1xTMTpro [N-Term]	6.30512e-16	1.23483e-05	1	1	6	High	0	1550.75	234.4	165.6			29.98	40.45			104.2	95.8	104.2	115.6	83.2	101.7	96.8	191.2	66.5	85.5	155.5	70.2	53.4	75.3	69.3	131.6
B7Z7F3	B7Z7F3 [165-178]	B7Z7F3 1xPhospho [S]	1.414		0.21913		[K].NESSNASEEEACEK.[K]	1xCarbamidomethyl [C12]; 1xPhospho [S]; 1xTMTpro [K14]; 1xTMTpro [N-Term]	1.48e-09	1.23483e-05	1	2	3	High	0	2271.99	234.3	165.7			22.68	18.33			136.1	131.7	145.7	124.8	82.6	101	152	83.9	93.3	67.9		101	90.7	121.2	89.4	78.8
P49736	P49736 [20-33]	P49736 2xPhospho [S27; S31]	1.412		0.193859		[R].GNDPLTSSPGRSSR.[R]	2xPhospho [S8; S12]; 1xTMTpro [N-Term]	2.00893e-05	1.23483e-05	1	1	2	High	1	1894.84	234.1	165.9			18.34	23.97			128.4	123.5	155.8	90.4	108.3	119.2	91.3	131.2	86	89.7		79.7	75.9	108.7	75.2	136.5
Q96S94	Q96S94 [496-503]	Q96S94 2xPhospho [S498; S500]	1.411	1.127	1	1	[R].ERSRSYER.[T]	2xPhospho [S3; S5]; 1xTMTpro [N-Term]	0.000962947	1.23483e-05	1	2	2	High	2	1546.67	99.4	70.4	122	108.2	89.35	97.78	36.56	64.68	76.3	78.9	67.1	76.9	62.9	64.9	66.5	330.1	45.5	49.6	169.9	50.1	51.4	58	44.5	307.4	88.4	86.1	91.4	87.3	82.6	69.3	91.2	184	61.9
Q02952	Q02952 [694-705]	Q02952 1xPhospho [S696]	1.41	1.08	0.0344178	1	[R].RGSSSDEEGGPK.[A]	1xPhospho [S3]; 1xTMTpro [K12]; 1xTMTpro [N-Term]	0.000352297	1.23483e-05	1	3	3	High	1	1893.92	120.9	85.8	100.4	92.9	6.35	10.9	15.24	27.35	129.2	136.5	121.8	123.7	114	115.9	116.1	117.7	93.5	84.9		82	80.2	80.6	101.9	102	87.3	115.2	122.7	99.1	77.4	106.6	87.8	99.6	83
P08670	P08670 [208-217]	P08670 1xPhospho [S214]	1.409		0.00160602		[R].QDVDNASLAR.[L]	1xPhospho [S7]; 1xTMTpro [N-Term]	4.09462e-05	1.23483e-05	1	1	3	High	0	1472.71	234	166			9.91	11.08			100.5	144.6	121.9	123.4	124.2	122	120.2	116.3	100.5	82.1		103.1	81.9	86.6	94.9	77.9
Q8NCA9	Q8NCA9 [12-19]	Q8NCA9 1xPhospho [S]	1.408	1.353	0.00104362	0.00369824	[R].SSPTPESR.[S]	1xPhospho [S]; 1xTMTpro [N-Term]	0.000962947	1.23483e-05	1	1	3	High	0	1244.58	118.6	84.2	113.4	83.8	12.01	14.07	11.25	12.62	104.8	117.9	140.1	137.7	110.9	127.9	115.4	145.7	79.7	96		88.2	81.5	87.2	102.1	64.9	117.8	125.2	116.1	126.9	116.9	112.4	124.8	86.2	96.8
Q9UHY1	Q9UHY1 [431-442]	Q9UHY1 1xPhospho [T]	1.403	1.137	0.065595	1	[K].TPTPEPAEVETR.[K]	1xPhospho [T]; 1xTMTpro [N-Term]	6.06885e-09	1.23483e-05	1	2	4	High	0	1710.83	117.7	83.9	105.6	92.9	19.4	10.48	13.64	5.3	94.9	132.8	108.7	156.3	83.7	131.7	123.8	130.7	102	72.7		95.1	99.1	89	88.8	90.7	106	114.5	117.1	118.9	104.7	77	113.8	126.6	106.9
A0A3B3IRT3	A0A3B3IRT3 [36-47]	A0A3B3IRT3 2xPhospho [S38; S39]	1.402		1		[K].APSSLIDDCMEK.[F]	1xCarbamidomethyl [C9]; 2xPhospho [S3; S4]; 1xTMTpro [K12]; 1xTMTpro [N-Term]	0.00306315	0.000752351	1	1	1	High	0	2133.95	233.5	166.5			245.07	189.8			13	15.4	10.9	13.2	9.5	10.6	5.4	589	8.5		213.9	6.4	8.3	10.9	5.1	680
Q8N163	Q8N163 [917-923]	Q8N163 1xPhospho [S922]	1.399	1.382	0.322388	0.565009	[K].EEPAPSN.[-]	1xPhospho [S6]; 1xTMTpro [N-Term]	4.97086e-07	1.23483e-05	1	2	2	High	0	1127.49	124.7	89.1	108	78.1	16.08	12.84	14.52	50.47	116.2	136.6	121.4	123.8	119	156.4	120.7	86.3	80.1	86.5		92.7	71.6	103.9	100.5	84.4	86	113.2	98.1	108.2	101.6	136	123.6	100.2	70
J3KQ69	J3KQ69 [621-634]	J3KQ69 2xPhospho [S626; T628]	1.398	1.291	0.679548	0.179333	[K].RSEDESETEDEEEK.[S]	2xPhospho [S6; T8]; 1xTMTpro [K14]; 1xTMTpro [N-Term]	2.2451e-06	1.23483e-05	1	2	6	High	1	2480.02	115.4	82.6	113.8	88.2	25.89	10.78	8.81	17.04	141.3	122.4	129.9	124.1	137.7	138.2	119.5	45.7	75.2	106.4		96	85.3	90.8	97.5	90.1	130.9	129.8	121.4	101.1	121.3	131.6	129	112.5	72.9
Q8NC56	Q8NC56 [495-503]	Q8NC56 2xPhospho [S499; S501]	1.398		0.285348		[K].PSSFSDSER.[-]	2xPhospho [S5; S7]; 1xTMTpro [N-Term]	0.000243108	1.23483e-05	1	1	1	High	0	1475.58	233.2	166.8			16.96	34.22			105	115.7	106.7	109.1	106.5	114.8	113.6	165.2	99.2	100.4		73.2	72.6	79.6	75.1	163.2
E9PFN4	E9PFN4 [84-102]	E9PFN4 1xPhospho [S93]	1.396		0.951931		[K].ESDKEDGRESPSYDTPSQR.[V]	1xPhospho [S10]; 1xTMTpro [K4]; 1xTMTpro [N-Term]	0.000962947	0.000716537	1	3	2	High	2	2871.33	233	167			12.76	61.73			114.2	102.5	105.3	115.2	83.1	113.6	93.5	85.2	83.2	76.9	241.6	71.8	52.6	72.1	71.1	118.2
Q14152-2	Q14152-2 [844-851]	Q14152-2 1xPhospho [S848]	1.393		0.270901		[R].LGDSSLSR.[K]	1xPhospho [S5]; 1xTMTpro [N-Term]	0.000962947	0.000716537	1	1	2	High	0	1218.61	232.9	167.1			15.15	30.98			111.5	109.5	129.4	117.9	126.7	117.9	119.6	74.3	99.5	87.9	129	103.3	77.6	81.4	79.5	35.1
Q13576	Q13576 [14-22]	Q13576 1xPhospho [S16]	1.392	1.609	0.00872313	2.64133e-05	[R].YGSIVDDER.[L]	1xPhospho [S3]; 1xTMTpro [N-Term]	3.4272e-05	1.23483e-05	1	1	2	High	0	1437.66	117.1	84.1	122.6	76.2	9.14	14.7	13.23	15.19	110.7	109.4	135.4	128.5	128.8	110.7	134.5	116.7	111	88		90.2	83.6	99.5	69.5	83.6	122.1	132.9	151.3	126	154.5	130.4	123.3	100.2	97.3
Q9P2D1	Q9P2D1 [2949-2964]	Q9P2D1 2xPhospho [S2956; S2961]	1.392	1.463	8.73961e-06	2.68552e-06	[K].DGETLEGSDAEESLDK.[T]	2xPhospho [S8; S13]; 1xTMTpro [K16]; 1xTMTpro [N-Term]	1.62779e-09	1.23483e-05	1	1	3	High	0	2463.07	119	85.5	116.1	79.4	10.34	14.07	6.76	6.32	111.9	137	120.4	140.2	121.2	121.9	143.5	109.1	73	80.6		91.9	67.4	101	93.5	87.4	133.7	128.7	121.4	122.8	116	112.9	112.7	111.7	75.9
Q9UQ35	Q9UQ35 [2397-2404]	Q9UQ35 1xPhospho [T/S]	1.392	1.142	0.815507	0.819481	[R].TSPPLLDR.[A]	1xPhospho [T/S]; 1xTMTpro [N-Term]	0.000567184	1.23483e-05	1	1	7	High	0	1282.67	118.8	85.4	104.4	91.4	15.31	30.95	21.28	35.11	128.3	133.7	132.8	93.8	146.2	121.4	156.8		126.1	95.4		87	113	90.4	132.9	42.2	127.1	115.9	117.3	114.7	123.1	108.8	128.1	54.9	115.9
Q9H7L9	Q9H7L9 [42-59]	Q9H7L9 2xPhospho [T49; S]	1.392		0.0105972		[R].GRESDEDTEDASETDLAK.[H]	2xPhospho [T8; S]; 1xTMTpro [K18]; 1xTMTpro [N-Term]	0.000962947	0.000716537	1	1	2	High	1	2736.18	232.7	167.3			8.02	20.16			126.5	125.8	140.6	110.8	129.1	121.7	121.7	110.2	66.8	88.9		98.7	86.6	97	112.6	63.1
C9JQ48	C9JQ48 [148-163]	C9JQ48 3xPhospho [T151; S155; S160]	1.392		0.0550251		[R].SCGTDSQSENEASPVK.[R]	1xCarbamidomethyl [C2]; 3xPhospho [T4; S8; S13]; 1xTMTpro [K16]; 1xTMTpro [N-Term]	4.24548e-05	1.23483e-05	1	2	2	High	0	2544.03	232.8	167.2			13.49	21.51			154.4	124.3	128	116.6	164.5	160.8	138.9		96.8	88.9		137.3	102.8	73.1	113.7
P48651-3	P48651-3 [235-242]	P48651-3 1xPhospho [S239]	1.391	1.562	0.588873	0.0201406	[K].GSEDSPPK.[H]	1xPhospho [S5]; 1xTMTpro [K8]; 1xTMTpro [N-Term]	0.000962947	1.23483e-05	1	1	4	High	0	1504.75	124.4	89.5	113.5	72.7	21.55	12.84	22.07	25.42	129.8	144.9	136.3	143.1	110.4	133.7	151.2	66.5	83	95.5		98.7	118.8	87.4	100.7		95.4	116.4	131.9	145.7	105	116.5	130.1	186.6	87.6
Q12929	Q12929 [657-670]	Q12929 2xPhospho [S659; S662]	1.388	1.292	0.0762347	0.216554	[R].QNSSSSDSGGSIVR.[D]	2xPhospho [S3; S6]; 1xTMTpro [N-Term]	1.61554e-09	1.23483e-05	1	4	2	High	0	1844.77	118.5	85.4	110.5	85.5	18.37	26.4	15.03	7.11	78	148.7	110	124.5	115	142	137.4	118.5	136.2	87.5		96.5	91.6	72.6	78.2	63.2	82.2	107.9	110.2	119.3	126.8	116.4	137.2	99.2	93.1
O00294	O00294 [208-217]	O00294 1xPhospho [S215]	1.387	1.166	0.50796	1	[K].DPSGSPASAR.[K]	1xPhospho [S8]; 1xTMTpro [N-Term]	0.000962947	1.23483e-05	1	3	4	High	0	1328.62	125.6	90.5	99	84.9	26.7	19.4	17.56	42.25	151.4	154.3	125.5	141.9	128.6	122	121.8	48.6	81.3	106.7		101.2	74.3	93	91.6	57.8	118.5	88.6	101.5	122.5	92.9	98.9	124.6	73.8	72.6
A0A3B3IT92	A0A3B3IT92 [31-36]	A0A3B3IT92 1xPhospho [S32]	1.386	1.502	0.488571	0.0609413	[R].SSPSQR.[R]	1xPhospho [S2]; 1xTMTpro [N-Term]	0.000962947	0.000240242	1	5	3	High	0	1045.5	120	86.6	116.1	77.3	23.09	27.44	12.07	30.37	150.8	137.5	138.4	112.6	128	122.4	137.4	58.9	107.4	95.7		78.2	99.1	101.8	94.7	37.1	128.6	132.4	128.8	126	127.9	130.4	127.7	87	101.2
O43491	O43491 [29-45]	O43491 1xPhospho [S]	1.385	1.104	1	0.906136	[K].EVAENQQNQSSDPEEEK.[G]	1xPhospho [S]; 1xTMTpro [K17]; 1xTMTpro [N-Term]	6.30512e-16	1.23483e-05	1	1	7	High	0	2649.22	111.2	80.3	109.4	99.1	13.02	65.87	19.25	20.95	96.8	95.7	128.5	113	115.2	110.3	88.3		80.3	72.2	278.3	74.8	78	83.6	79	106	95.3	122.9	111.9	105.1	149.3	104.2	151	94.6	76.7
Q9UQ35	Q9UQ35 [1316-1323]	Q9UQ35 2xPhospho [S1318; S1320]	1.385		0.0467924		[K].ELSNSPLR.[E]	2xPhospho [S3; S5]; 1xTMTpro [N-Term]	0.000962947	0.000240242	1	1	4	High	0	1379.63	232.3	167.7			18.26	21.97			113.5	91.7	126.8	130.4	113	123.7	112.7	169.5	89.9	76.6		94.1	78.8	66.5	85.5	127.3
J3KQ69	J3KQ69 [621-634]	J3KQ69 3xPhospho [S622; S626; T628]	1.385		0.189218		[K].RSEDESETEDEEEK.[S]	3xPhospho [S2; S6; T8]; 1xTMTpro [K14]; 1xTMTpro [N-Term]	0.00124241	0.000716537	1	2	2	High	1	2559.99	232.3	167.7			20.59	12.09			150.1	153.7	119.5	143.8	144.4	98.1	88.5		110.3	112		90.2	112.6	87.6	103.8	85.5
J3KTQ7	J3KTQ7 [106-114]	J3KTQ7 1xPhospho [S111]	1.384	1.428	0.0120106	0.0148121	[K].ETITESAGR.[QL]	1xPhospho [S6]; 1xTMTpro [N-Term]	0.000448305	1.23483e-05	1	5	3	High	0	1347.65	119.8	86.6	113.8	79.7	13.49	6.82	12.59	20.36	125.8	146.6	124.8	135.3	119.7	121.5	117.2	89.1	83.3	92.8		98.8	83.1	89	82.6	90.5	95	114.9	128.8	100.1	119.1	129.5	97.9	125.7	75.6
Q9UQ35	Q9UQ35 [2690-2698]	Q9UQ35 2xPhospho [S2692; S]	1.384	1.358	0.23616	0.0272207	[R].SLSYSPVER.[R]	2xPhospho [S3; S]; 1xTMTpro [N-Term]	0.000121827	1.23483e-05	1	1	9	High	0	1501.67	111.7	80.7	119.6	88.1	10.19	31.05	4.54	16.69	110.2	99.7	112.5	107.6	96.5	115.3	113.1	133.8	60.3	67.6	135.8	83.5	74.7	77.4	84.5	127.4	119.7	121.7	118.8	121.4	112.5	120.3	107.5	112.2	92.7
Q92804	Q92804 [432-441]	Q92804 1xPhospho [S438]	1.384		0.194448		[R].SSGGGYSGDR.[S]	1xPhospho [S7]; 1xTMTpro [N-Term]	8.03872e-05	1.23483e-05	1	2	3	High	0	1326.56	232.2	167.8			18.04	26.19			112.2	136.1	125.6	132.9	126.1	144.3	133.3	73.2	93	103.8		101.7	89	98.2	93.6	37.1
Q9UQ35	Q9UQ35 [1974-1979]	Q9UQ35 1xPhospho [S/T]	1.383	1.086	0.23616	0.928967	[R].TSPITR.[R]	1xPhospho [S/T]; 1xTMTpro [N-Term]	0.000962947	0.000716537	1	1	4	High	0	1058.56	118.2	85.5	102.2	94.1	13.05	24.51	23.79	23.97	116.8	115.8	127.1	131.3	144.9	131.9	165.9		93	93.9		102.1	94.9	110.9	123.1	48.4	128.7	103.5	114.4	112.5	167.9	119.7	104.7	70.2	117.4
Q86WB0	Q86WB0 [354-374]	Q86WB0 3xPhospho [S358; S/T]	1.381	1.085	0.299322	1	[R].SWDSSSPVDRPEPEAASPTTR.[T]	3xPhospho [S5; S/T]; 1xTMTpro [N-Term]	0.000962947	0.000716537	1	2	2	High	0	2816.15	126	91.2	95.1	87.7	11.96	23.47	20.97	46.99	120	134.7	127.4	128.9	107.1	141.5	97.8	133.8	93	96.9		120.1	76.5	72.9	56.5	92.8	94.2	101.8	91.9	99.3	80.2	102.1	88.3	150.1	74.5
Q8TDI8	Q8TDI8 [513-526]		1.381		1		[R].GPCWETMVGQEFVR.[L]	1xCarbamidomethyl [C3]; 1xPhospho [T6]; 1xOxidation [M7]; 1xTMTpro [N-Term]	0.103764	0.00242012	1	2	1	Medium	0	2095.93	232	168			59.94	87.13			73.7	83.4	76.3	87.2	62.8	82.1	58.2	232.5	57.1	50.3	259.9	57.5	47.4	69.3	54.5	248.1
Q5VZK9	Q5VZK9 [1150-1156]	Q5VZK9 1xPhospho [S1151]	1.379	1.425	1	0.276407	[K].SSPQAGR.[R]	1xPhospho [S2]; 1xTMTpro [N-Term]	0.000962947	0.000240242	1	2	3	High	0	1086.53	123.3	89.4	110	77.2	32.53	12.33	11.87	28	133.7	129.7	142.1	138.1	139.8	148	144.1	25.4	117	106.7		93.2	102.5	99	80.7		114.5	115.8	133.4	122	126	127.7	139.5	92.4	97.2
J3KR72	J3KR72 [705-719]	J3KR72 2xPhospho [S710; T717]	1.378		0.0841073		[K].QEAGDSPPPAPGTPK.[A]	2xPhospho [S6; T13]; 1xTMTpro [K15]; 1xTMTpro [N-Term]	2.17232e-09	1.23483e-05	1	1	3	High	0	2217.05	231.8	168.2			16.99	15.71			86.3	137.3	131.1	142	95.8	133.7	112.1	117.3	76.2	95.7		90	91.4	80.7	89.3	121.2
Q9H0D6	Q9H0D6 [496-510]	Q9H0D6 1xPhospho [S499]	1.377		0.494278		[K].AEDSDSEPEPEDNVR.[L]	1xPhospho [S4]; 1xTMTpro [N-Term]	3.22806e-13	1.23483e-05	1	2	2	High	0	2072.86	231.7	168.3			24.99	33.83			107.4	92.1	123.1	104.5	149.7	98.3	142.1	64.9	76.4	72.1	156.5	97.6	77.5	70.2	104.2	63.3
Q9ULR0	Q9ULR0 [231-238]	Q9ULR0 1xPhospho [S235]	1.372	1.475	0.289163	0.0178148	[K].GGDDSQQK.[F]	1xPhospho [S5]; 1xTMTpro [K8]; 1xTMTpro [N-Term]	0.000962947	1.23483e-05	1	3	2	High	0	1522.74	122	88.9	112.6	76.4	19.47	15.58	25.48	18.21	132.2	120.9	124.1	158.9	127.5	119.8	84.9	91	78.8	102.8		89.3	94	88.1	72.7	115	109.5	104.9	122.9	99	116.8	129	87.9	187.9	73.1
H3BQK9	H3BQK9 [7395-7400]	H3BQK9 1xPhospho [T7399]	1.372	1.294	0.273009	0.511175	[R].AASPTR.[S]	1xPhospho [T5]; 1xTMTpro [N-Term]	0.000962947	0.000240242	1	1	4	High	0	986.499	107.6	78.4	120.7	93.3	52.59	26.62	13.28	12.41	102.9	102.5	94.5	92	93.8	104.1	84.9	271.3	64.7	81.3	109.3	71.1	70.9	72.4	62.9	121.6	110.5	114.3	102.7	95.3	105.1	110.4	115	145.6	91.8
Q9UQ35	Q9UQ35 [1476-1487]	Q9UQ35 2xPhospho [S]	1.372	1.148	0.126691	0.642183	[R].GRSECDSSPEPK.[A]	1xCarbamidomethyl [C5]; 2xPhospho [S]; 1xTMTpro [K12]; 1xTMTpro [N-Term]	0.000164032	1.23483e-05	1	1	6	High	1	2116.93	118	86.1	104.7	91.2	14.31	14	22.5	23.84	107.6	119.2	128.5	132.2	110.1	117.9	102.8	157.3	73.1	82.7		99.3	86.4	94.6	79.1	109.1	104.8	102.9	102.2	105.6	68.4	116.6	112.4	157.6	94.2
F8W0N3	F8W0N3 [214-221]	F8W0N3 1xPhospho [S219]	1.371	1.352	1	1	[K].TEDDSSPK.[K]	1xPhospho [S6]; 1xTMTpro [K8]; 1xTMTpro [N-Term]	0.000962947	1.23483e-05	1	2	3	High	0	1566.75	113.7	82.9	116.9	86.5	34.64	30.12	33.16	23.9	117	118.1	123.8	93.9	207.9	148.2	140.6	57.3	103.6	88.4		88	69.7	88	155.6		127.1	134.1	74.7	116.5	183	128.4	121.6	54.3	104.7
Q96EB6	Q96EB6 [47-58]	Q96EB6 1xPhospho [S47]	1.371		0.633549		[R].SPGEPGGAAPER.[E]	1xPhospho [S1]; 1xTMTpro [N-Term]	4.52293e-05	1.23483e-05	1	2	2	High	0	1508.71	231.3	168.7			38.54	41.93			71.5	122.4	146.5	72.2	147	82.2	108.1	204.6	91.2	76.3		83.9	49.9	59.8	162.2	122.4
Q5VWV2	Q5VWV2 [860-866]	Q5VWV2 1xPhospho [S864]	1.37	1.274	0.793132	0.829495	[R].GCNESFR.[A]	1xCarbamidomethyl [C2]; 1xPhospho [S5]; 1xTMTpro [N-Term]	0.000343191	1.23483e-05	1	6	3	High	0	1253.53	113.5	82.8	114.1	89.6	11.19	30.99	14.1	40.26	91.4	109	115.2	96	106.7	113	109	131.4	77.1	80.6	143.5	66.9	78.5	68	87.6	126.2	120.4	95.5	115.7	100.4	104.6	79.4	114.9	125.3	88.4
E9PI52	E9PI52 [25-34]	E9PI52 2xPhospho [S30; S32]	1.37		0.0422275		[K].EQSEVSVSPR.[A]	2xPhospho [S6; S8]; 1xTMTpro [N-Term]	1.31547e-09	1.23483e-05	1	1	2	High	0	1581.69	231.2	168.8			15.86	15.97			116.7	134.3	111.5	140.9	116.3	137.7	131.6	82.2	77.7	90.5		75.2	91.7	96.3	80.4	117
B8ZZ08	B8ZZ08 [133-140]	B8ZZ08 1xPhospho [S]	1.369	1.14	0.535197	1	[R].EESWESGR.[S]	1xPhospho [S]; 1xTMTpro [N-Term]	0.000962947	1.23483e-05	1	1	2	High	0	1363.59	121.7	88.9	100.9	88.5	25.71	18.97	7.33	19.36	138.9	128.4	143.8	149.6	116.8	92.2	130	57.8	94.3	102.7		107.1	94.3	101.2	87.9	55	102.9	113.7	105.7	109.9	108.5	111.8	105.6	88.7	95.7
Q9Y232	Q9Y232 [128-134]	Q9Y232 1xPhospho [T/S]	1.367	1.536	0.71611	0.256599	[R].TSPNNAR.[K]	1xPhospho [T/S]; 1xTMTpro [N-Term]	0.000962947	0.000240242	1	2	4	High	0	1143.55	120	87.8	116.4	75.8	31.71	38.34	23.13	29.62	145.2	125.1	122.8	94.4	154.1	124.7	174.4	46.9	124.8	84.8		58.8	91.3	112.2	111	29.6	133.5	105.9	120.8	121.6	158.1	115.3	159.6	71.5	84.5
Q9UQ35	Q9UQ35 [952-962]	Q9UQ35 2xPhospho [S954; S]	1.365	1.21	0.140673	0.455312	[R].SVSPCSNVESR.[L]	1xCarbamidomethyl [C5]; 2xPhospho [S3; S]; 1xTMTpro [N-Term]	6.27163e-05	1.23483e-05	1	1	3	High	0	1685.69	107.2	78.5	117.3	96.9	7.55	29.8	10.28	7.51	103.2	106.9	112.6	126.5	106.9	100.1	116.5	109.6	68.9	83.7	147.4	88.1	75.1	70.5	74.5	109.4	126.1	98.1	113	108.7	126.6	125	100.5	124.1	90.8
O60825	O60825 [481-487]	O60825 1xPhospho [S483]	1.365	1.013	0.54805	1	[R].NYSVGSR.[P]	1xPhospho [S3]; 1xTMTpro [N-Term]	0.001179	0.000716537	1	1	3	High	0	1166.55	117.6	86.1	98.8	97.5	16.09	19.7	24.17	30.23	141.8	127.2	115.8	113.3	126.4	133.6	125.6	77.9	123.3	82.3		82	95.2	92.3	98	65.2	107.1	94.5	141.5	112.9	104.6	93.7	157.6	75.1	114.1
P08183	P08183 [671-680]	P08183 2xPhospho [S671; S675]	1.364	1.109	1	1	[R].SVRGSQAQDR.[K]	2xPhospho [S1; S5]; 1xTMTpro [N-Term]	0.00056639	1.23483e-05	1	2	2	High	1	1567.7	118.4	86.8	102.5	92.4	15.26	38.67	11.31	38.95	113	99.6	116.9	117.4	97.1	115.2	92.5	147.2	71.8	83.7		99.7	72	81.3	111	181.7	99.8	96.9	87.3	97.7	101.7	109.6	76.8	109.6	95.5
Q8NDV7	Q8NDV7 [873-882]		1.363		0.0351408		[K].SSSGGSDSDR.[S]	1xPhospho [S1]; 1xTMTpro [N-Term]	0.0177071	0.00116145	1	4	1	Medium	0	1338.55	230.8	169.2			20.62	22.75			113.1	98.3	107.3	110.6	112	125.5	108.2	176.7	83.8	78.1	73.7	90.3	110.7	87.2	79.5	45
A8MXP9	A8MXP9 [186-192]	A8MXP9 1xPhospho [S188]	1.362	1.097	0.515644	1	[R].RDSFDDR.[G]	1xPhospho [S3]; 1xTMTpro [N-Term]	0.000270729	1.23483e-05	1	1	3	High	1	1294.57	114.8	84.3	105.1	95.8	18.15	25	16.38	24.44	105.6	89.2	114.7	106	143	109.8	154.8	117	76.6	82.4		77.7	87.4	79.2	129.2	127.6	118.2	95.3	103.8	85.5	136.2	85.3	101.6	111	90.3
Q1W6H9	Q1W6H9 [200-207]	Q1W6H9 1xPhospho [S202]	1.361	1.492	0.111168	0.0224794	[R].SQSDLSSR.[Y]	1xPhospho [S3]; 1xTMTpro [N-Term]	0.00074413	1.23483e-05	1	1	3	High	0	1263.59	110.8	81.4	124.4	83.3	22.59	27.49	14.24	15.69	100.1	123.5	111.8	105.6	102.1	116.1	87.7	173.5	65.7	73.4	135.6	78.6	81.1	85	62.1	98.2	97.8	127.8	118.4	96.1	125.5	106.7	135	141.3	81.4
Q9BXS9	Q9BXS9 [748-758]	Q9BXS9 2xPhospho [S752; S755]	1.361	1.398	1	0.427974	[R].PVPDSPVSVTR.[L]	2xPhospho [S5; S8]; 1xTMTpro [N-Term]	2.59722e-15	1.23483e-05	1	8	3	High	0	1617.76	121.5	89.3	110.3	78.9	39.43	18.09	39.32	33.61	95	109.7	132.9	79.3	200.1	120.5	172.4	55.7	83.1	108.2		69.7	77	98.5	113.4	84.5	120.8	106.2	99.4	102.7	228.4	109.5	95.8	78.9	73.6
P34897	P34897 [475-481]		1.36	1.64	0.530795	0.0426464	[K].DSETSQR.[L]	1xTMTpro [N-Term]	0.00112053	0.000716537	1	3	2	High	0	1126.57	108.6	79.9	131.4	80.1	8.6	59.95	10.85	15	104.9	107.8	104.9	97.5	108.9	110	102.5	129	73.1	78.9	224.5	77.6	86.1	85.6	52.1	56.7	112.4	151.7	133.3	137.4	137.7	120.3	124.2	111.4	79.7
Q7Z6Z7	Q7Z6Z7 [2359-2371]	Q7Z6Z7 2xPhospho [S2362; S2365]	1.357	1.179	0.065595	0.367688	[R].DGGSGNSTIIVSR.[S]	2xPhospho [S4; S7]; 1xTMTpro [N-Term]	3.35657e-09	1.23483e-05	1	3	2	High	0	1726.77	115.8	85.3	107.6	91.2	11.56	19.35	16.21	20.95	111.4	106.7	139.7	100.9	132.5	131.8	121.3	130.8	107.5	92.8		66.7	81.8	102.6	105.3	68.2	99.1	137	117.9	116.3	123.8	103.4	146.3	90.6	99.3
Q9UQ35	Q9UQ35 [330-338]	Q9UQ35 2xPhospho [S332; S333]	1.357		0.284655		[K].QPSSPYEDK.[D]	2xPhospho [S3; S4]; 1xTMTpro [K9]; 1xTMTpro [N-Term]	0.000426361	1.23483e-05	1	1	3	High	0	1818.82	230.3	169.7			21.69	25.12			113.1	136	103.2	146.5	147.5	127.5	165.2	79.7	100.5	76.9		125.1	93.8	63.3	121.6
O95218	O95218 [303-310]	O95218 3xPhospho [T303; S305; S307]	1.357		0.68843		[R].TRSRSPER.[R]	3xPhospho [T1; S3; S5]; 1xTMTpro [N-Term]	0.00027881	1.23483e-05	1	1	1	High	2	1532.63	230.3	169.7			27.05	15.36			128.8	108.7	122.7	116.8	133.9	122.1	158.2	47.7	90.2	106.9		87.4	107	81.4	113	75.3
C9JJX6	C9JJX6 [268-275]	C9JJX6 2xPhospho [S269; S272]	1.357		0.75295		[R].GSMGSLDR.[L]	2xPhospho [S2; S5]; 1xTMTpro [N-Term]	0.000482152	1.23483e-05	1	4	1	High	0	1286.52	230.3	169.7			51.99	42.6			66.8	106.1	114.8	94.5	217.5	101.7	220	52.7	60.5	97.6		104.5	76.5	67.8	164.9	54.1
A0A494C198	A0A494C198 [30-48]	A0A494C198 1xPhospho [S32]	1.357		0.913955		[R].EESEEEEDEDDEEEEEEEK.[E]	1xPhospho [S3]; 1xTMTpro [K19]; 1xTMTpro [N-Term]	8.09998e-11	1.23483e-05	1	1	2	High	0	3074.2	230.3	169.7			58.6	74.53			93.8	83.6	127.4	56.6	236.2	84	210.2	52.8	77.4	64		48	65.4	60.6	248.9	91.3
Q92614	Q92614 [1996-2004]	Q92614 2xPhospho [S1998; S2002]	1.356	1.404	1	1	[K].AASDDGSLK.[S]	2xPhospho [S3; S7]; 1xTMTpro [K9]; 1xTMTpro [N-Term]	0.000105974	1.23483e-05	1	2	9	High	0	1631.76	119.5	88.1	112.3	80	37.58	30.39	8.65	6.18	128.1	140.7	121.2	119.1	148.8	136.7	140.1	11.2	104.3	112.3		96.3	119.1	97.6	91.7	32.8	109.7	128.3	107	122.4	113	130.2	136	126.4	79.7
J3KNN7	J3KNN7 [63-72]	J3KNN7 1xPhospho [S/T]	1.356	1.294	1	0.819481	[K].SSEASPTAQR.[S]	1xPhospho [S/T]; 1xTMTpro [N-Term]	6.73247e-06	1.23483e-05	1	2	4	High	0	1417.66	123.7	91.2	104.4	80.7	21.39	9.27	24.97	37.77	135.7	132.5	137.9	152.3	103.6	109	153.2	75.9	98.5	99.3		93.6	87.3	110.7	110.5		81.3	106.2	125.7	130.1	120.7	144.9	104.8	61.3	68.3
Q03252	Q03252 [1-8]	Q03252 1xPhospho [S5]	1.356	1.009	0.508788	1	[-].MSPPSPGR.[R]	1xPhospho [S5]; 1xTMTpro [N-Term]; 1xMet-loss [M1]	0.000962947	1.23483e-05	1	1	3	High	0	1081.54	115.3	85	100.3	99.4	16.22	42.19	9.12	17.35	88.3	128.3	110.5	103	104.7	123.4	123.1	149.8	55	73.9		86	72.5	105.4	97.3	178.7	118.4	105.3	98.1	99.5	93.1	97	103.5	118.1	71.4
A0A0A0MRL6	A0A0A0MRL6 [389-396]	A0A0A0MRL6 2xPhospho [S390; S394]	1.356		0.485153		[R].QSLGESPR.[T]	2xPhospho [S2; S6]; 1xTMTpro [N-Term]	0.000962947	0.000240242	1	1	2	High	0	1337.58	230.2	169.8			24.73	18.53			125.5	138.3	118.7	102.4	119.7	106.6	131.4	49.9	90.9	90	117.2	84.4	73.8	85.8	101.9	63.4
Q9BZ68	Q9BZ68 [20-28]	Q9BZ68 2xPhospho [S24; S]	1.355	1.51	0.00920436	0.000744091	[R].SSVSSVGAR.[AEG]	2xPhospho [S5; S]; 1xTMTpro [N-Term]	8.69015e-06	1.23483e-05	1	8	4	High	0	1313.58	117.6	86.8	117.6	77.9	12.01	19.01	8.77	14.15	120.8	110.2	118	111.4	128.9	121.5	133.9	88.1	78.9	97.4	80	90.9	85.8	90.5	95.8	47.8	142.6	117.9	108.1	113.3	120.9	122.9	125.4	113.3	82.4
Q9BZI7	Q9BZI7 [307-313]	Q9BZI7 1xPhospho [S310]	1.355	0.932	0.847853	1	[K].ENLSDER.[A]	1xPhospho [S4]; 1xTMTpro [N-Term]	0.000962947	0.000240242	1	2	4	High	0	1246.56	109.8	81	100.9	108.3	20.7	29.94	11.69	14.85	124.5	109.4	115.3	110.9	112.6	125.7	115.5	54.9	78.1	84.9	158.5	83.3	80.9	85.5	85.1	74.8	83.1	97.5	91.3	111.9	113.3	100.3	109.4	117.7	112.4
O60832	O60832 [481-498]	O60832 1xPhospho [S]	1.353	1.175	0.175233	1	[K].AGLESGAEPGDGDSDTTK.[K]	1xPhospho [S]; 1xTMTpro [K18]; 1xTMTpro [N-Term]	6.30512e-16	1.23483e-05	1	1	5	High	0	2395.12	115.6	85.5	107.4	91.4	11.43	23.8	9.94	26.24	121.6	142	97.9	124	114	116.2	108.8	131.8	76.7	85.7		118.9	113.5	104.5	87.9	56.7	115.3	122.8	105	93.9	102.6	126.5	105.8	116	88
Q8TF01	Q8TF01 [308-330]	Q8TF01 3xPhospho [T309; S313; S321]	1.353	0.961	1	1	[K].VTRSPSPVPQEEHSDPEMTEEEK.[E]	3xPhospho [T2; S6; S14]; 1xTMTpro [K23]; 1xTMTpro [N-Term]	1.64272e-10	1.23483e-05	1	1	2	High	1	3486.51	91.6	67.7	117.9	122.7	69.32	107.39	10.93	10.84	85.7	96.2	79.3	81.1	74	92.5	66.9	293.6	61.6	71.1		50.8	84	58.7	47.3	357	113.8	106.7	105.5	85.4	98.5	116.4	123.8	107.8	81.6
Q9UQ35	Q9UQ35 [704-709]		1.351	1.187	1	1	[R].SRSLVR.[R]	2xPhospho [S1; S3]; 1xTMTpro [N-Term]	0.00962519	0.00100728	1	1	2	Medium	1	1181.58	112.5	83.3	110.9	93.4	11.38	57.62	19.85	34.16	111.7	86.6	106.9	107	110.5	91.1	105.3	83.2	92.9	77.7	240.9	78	71.9	85	72.1	79.2	136	115.4	93.4	106.3	82.6	108	102.9	70	99.6
B1AM27	B1AM27 [1258-1267]	B1AM27 1xPhospho [S/T]	1.348	1.167	0.0742396	0.599965	[R].GTGNASPDAR.[A]	1xPhospho [S/T]; 1xTMTpro [N-Term]	1.22991e-05	1.23483e-05	1	1	4	High	0	1329.61	114.7	85.1	107.8	92.3	30.64	25.06	17.07	13.16	107.1	113.2	106.3	111.9	111.5	116.1	106.2	217	72	83.9		76.2	82.9	90	71.4	134.4	102.1	107.9	109.2	96.7	95	100.2	110.2	153.3	76.5
Q96ST2	Q96ST2 [284-296]	Q96ST2 2xPhospho [S287; S289]	1.346	1.195	0.916465	1	[R].NQASDSENEELPK.[P]	2xPhospho [S4; S6]; 1xTMTpro [K13]; 1xTMTpro [N-Term]	3.85498e-05	1.23483e-05	1	1	3	High	0	2229	114.1	84.8	109.5	91.6	39.13	64.42	30.05	32.66	97.7	78.7	125	104	203.7	102.2	200.4	91.5	91.7	53.1		79	74.3	71	227.7		98.9	79.3	108.3	98.9	173.8	106.5	83.8	76.1	81.2
Q9UQ35	Q9UQ35 [1900-1908]	Q9UQ35 3xPhospho [S1900; S1902; T]	1.346		0.129285		[R].SRSRTSVTR.[R]	3xPhospho [S1; S3; T]; 1xTMTpro [N-Term]	0.000962947	0.000716537	1	1	2	High	2	1593.69	229.5	170.5			14.54	12.67			135.3	148.9	158.7	106.6	141.3	145.2	110.2		104.7	105.2		98.1	111.2	135.5	99.1
Q96L73	Q96L73 [1240-1249]	Q96L73 1xPhospho [S1243]	1.346		0.978578		[K].SSASIGDMEK.[E]	1xPhospho [S4]; 1xTMTpro [K10]; 1xTMTpro [N-Term]	0.00104789	0.000716537	1	3	1	High	0	1712.84	229.5	170.5			8.81	56.67			100.7	104.5	99.9	115.7	97.1	84.8	99	107.6	59	73.8	224.9	115.9	57.8	67.1	75.2	116.8
Q9UQ35	Q9UQ35 [1868-1874]	Q9UQ35 1xPhospho [S/T]	1.345	1.079	0.097962	0.842772	[R].ASPATHR.[R]	1xPhospho [S/T]; 1xTMTpro [N-Term]	0.000962947	1.23483e-05	1	1	4	High	0	1123.56	113.4	84.3	105	97.3	9.93	18.34	14.55	16.5	119.4	117.5	111.3	119.3	127.4	101.8	141.7	113.3	106.3	88		86.2	102.5	85.9	115.5	64.1	112.5	115.8	98.6	106.7	140.3	102.9	92.3	131.5	110.8
A0A4W8VX11	A0A4W8VX11 [116-124]	A0A4W8VX11 1xPhospho [S]	1.344	1.915	0.631414	0.00255388	[R].SIGSDSQGR.[A]	1xPhospho [S]; 1xTMTpro [N-Term]	0.000134478	1.23483e-05	1	1	5	High	0	1290.6	108.4	80.7	138.6	72.3	11.9	44.39	15.07	24.35	96.8	105.7	110.6	113.9	101.9	105.1	97.6	137.1	76.8	80.1	190.2	62.1	75.7	86.1	75.6	84.6	149.2	132.9	98.8	167.6	126.6	120.8	137.4	136.5	60.3
Q96N67	Q96N67 [180-188]	Q96N67 1xPhospho [S180]	1.344	1.323	0.0827558	0.0208902	[R].SMSIDDTPR.[G]	1xPhospho [S1]; 1xTMTpro [N-Term]	7.69573e-05	1.23483e-05	1	5	3	High	0	1405.64	111	82.6	117.6	88.9	23.49	21.2	10.37	16.44	104.3	136.9	97.7	122.2	105.7	108.7	112.7	185.7	74.2	96.1		121.8	76.8	82.3	70	105.1	145.2	137.1	118.6	109.3	132.8	115.4	115.9	115.6	112.1
Q4KMQ1	Q4KMQ1 [184-192]	Q4KMQ1 1xPhospho [S188]	1.343	1.237	0.495456	0.699203	[R].GGGASPGAR.[R]	1xPhospho [S5]; 1xTMTpro [N-Term]	0.000962947	0.000240242	1	1	2	High	0	1113.54	104.6	77.9	120.3	97.2	33.52	51.4	11.55	14.12	94.8	94.8	107.6	102.3	83.6	123.4	92.6	201.1	47.3	82.5	180.3	62.3	65.3	82.3	52.9	126.8	93.3	110.7	115.8	107.1	115.8	126.5	97.5	130.8	89
V9GYM8	V9GYM8 [688-695]	V9GYM8 1xPhospho [S]	1.342	1.017	0.0181137	1	[R].SESLESPR.[G]	1xPhospho [S]; 1xTMTpro [N-Term]	0.000162813	1.23483e-05	1	1	4	High	0	1288.61	115.4	86	100.2	98.5	9.19	19.44	13.03	11.61	130.8	121	132.1	129.4	121.5	122.2	97.3	116.5	110.7	105.5		90.8	84.5	99.1	79.3	59.4	102.3	85.9	100	112.2	87.4	112.8	126.5	109.3	134
Q8WWQ0	Q8WWQ0 [692-699]	Q8WWQ0 1xPhospho [S692]	1.342		0.934331		[R].SGQIEGVR.[Q]	1xPhospho [S1]; 1xTMTpro [N-Term]	0.000962947	0.000716537	1	1	2	High	0	1229.62	229.2	170.8			16.2	53.28			87.9	112.9	102.4	102.9	88.6	91.9	95.4	137.9	67.9	72.9	205.7	70.2	81.1	58.9	74.4	149.1
Q9UQ35	Q9UQ35 [1059-1068]	Q9UQ35 1xPhospho [S1064]	1.341	1.277	0.961951	0.784645	[K].GQSQTSPDHR.[S]	1xPhospho [S6]; 1xTMTpro [N-Term]	6.30512e-16	1.23483e-05	1	1	4	High	0	1496.68	103.6	77.3	122.9	96.3	55.76	51.34	25.26	33.29	85.1	75.7	93	127.7	77.2	78.1	105.9	263.2	53.2	61	163.6	62	71.1	59.5	71	152.7	98	103	119	93.4	108.2	122.5	87.1	178.1	86.4
A0A0A0MRL6	A0A0A0MRL6 [389-396]	A0A0A0MRL6 1xPhospho [S390]	1.34	1.316	0.000374561	0.0281968	[R].QSLGESPR.[T]	1xPhospho [S2]; 1xTMTpro [N-Term]	0.000962947	0.000240242	1	1	4	High	0	1257.62	114.2	85.2	114	86.6	17.43	13.12	9.08	5.17	122.5	132.8	149.3	96.3	120.3	114.2	107.8	163.2	97	92.8		68	92.9	90.6	78	74.6	121	126.6	116.9	124.2	117.5	121.3	129.4	94.4	89.1
Q9UQ35	Q9UQ35 [295-302]	Q9UQ35 2xPhospho [S295; S297]	1.34	1.035	0.530795	1	[R].SPSPASGR.[R]	2xPhospho [S1; S3]; 1xTMTpro [N-Term]	0.000422701	1.23483e-05	1	1	2	High	0	1222.52	117.9	88	98.7	95.4	15.21	17.11	19.49	33.39	107.5	97.8	122.7	107.7	138.6	115.5	121.2	82.6	73.7	89	116.4	84.5	78.7	76.4	105.7	81.9	106.1	110.3	90.2	89.6	86.8	80.7	96.6	142.1	78.6
P49792	P49792 [2824-2836]	P49792 1xPhospho [T2830]	1.338		0.0742396		[K].EIDTDSTSQGESK.[I]	1xPhospho [T7]; 1xTMTpro [K13]; 1xTMTpro [N-Term]	0.000962947	1.23483e-05	1	1	1	High	0	2084.99	228.9	171.1			19.5	16.42			109.6	155.5	144.3	129.9	134.4	114.1	88.2	94.9	77.1	102.7		70.5	91	106	103.9	77.9
A0A0A0MRI5	A0A0A0MRI5 [269-285]	A0A0A0MRI5 1xPhospho [S270]	1.338		0.833238		[R].TSVQTEDDQLIAGQSAR.[A]	1xPhospho [S2]; 1xTMTpro [N-Term]	6.30512e-16	1.23483e-05	1	1	3	High	0	2203.06	228.9	171.1			26.39	60.71			112.1	100.9	100.8	79	150.7	105.2	133.3	62.7	70.2	61.6	229.1	50.1	62.8	84.4	105.5	91.7
Q5M775	Q5M775 [311-321]	Q5M775 2xPhospho [S]	1.337		1		[R].TSGSSSSDVTK.[A]	2xPhospho [S]; 1xTMTpro [K11]; 1xTMTpro [N-Term]	1.89876e-07	1.23483e-05	1	2	3	High	0	1823.83	228.8	171.2			30.17	17.16			124.2	121.9	127.8	109.2	115.2	125.3	126.2	29.3	104.8	90.2	92.9	76.5	91.2	103.7	102.1	59.6
Q14677	Q14677 [223-230]	Q14677 1xPhospho [S227]	1.334	1.257	0.494664	1	[K].DREDSPER.[C]	1xPhospho [S5]; 1xTMTpro [N-Term]	2.75301e-06	1.23483e-05	1	3	3	High	1	1387.62	122.8	92.1	103.1	82.1	28.47	24.96	22.57	29.53	132.7	100.8	135.7	105.4	206.2	120.8	186.1		99	107.7		82.4	75.3	100	147.8		124.1	100.5	87.5	116.8	156.8	132.8	77.8	106.4	85.3
P49736	P49736 [35-44]	P49736 1xPhospho [S]	1.333		0.359003		[R].TDALTSSPGR.[D]	1xPhospho [S]; 1xTMTpro [N-Term]	1.46867e-07	1.23483e-05	1	1	2	High	0	1388.67	228.6	171.4			38.89	47.97			102.7	112.6	108.8	72.3	192.2	113	204.8	85.5	67.6	89.7		47.2	56	83	173.4	91.2
A0A0A0MSU9	A0A0A0MSU9 [138-158]	A0A0A0MSU9 2xPhospho [T149; S]	1.331	1.459	1	1	[K].NGSLDSPGKQDTEEDEEEDEK.[D]	2xPhospho [T12; S]; 2xTMTpro [K9; K21]; 1xTMTpro [N-Term]	4.47967e-10	1.23483e-05	1	3	5	High	1	3423.52	111.7	84	121.2	83.1	13.35	67.47	38.54	20.66	115.5	92	104.9	92.6	119.6	114.1	132.5		121.9	79.9	262	80.9	91	92.5	79.9	20.8	109	80.5	140.8	137.4	115.2	133.2	162.4	23.9	73.6
Q9Y5P6	Q9Y5P6 [348-357]		1.331		0.414122		[K].SIGESVPEPR.[I]	2xPhospho [S1; S5]; 1xTMTpro [N-Term]	0.10937	0.0025427	1	2	1	Medium	0	1534.69	228.4	171.6			19.76	13.91			108.6	95.8	132.1	145.7	125.3	123.2	121.4	72.6	91.2	85.3		109.2	91.9	112.9	107.2	77.5
Q9UKY1	Q9UKY1 [642-657]	Q9UKY1 1xPhospho [S648]	1.329		0.643612		[K].EEAGETSPADESGAPK.[S]	1xPhospho [S7]; 1xTMTpro [K16]; 1xTMTpro [N-Term]	1.46001e-09	1.23483e-05	1	1	2	High	0	2263.06	228.3	171.7			12.06	32.06			110.8	113.4	115.4	87.7	131.8	100.5	122.9	118.8	116.8	86.1		59.4	125.2	83.9	76.6	150.8
P08670	P08670 [5-12]	P08670 1xPhospho [S]	1.328	1.422	0.128385	0.0515576	[R].SVSSSSYR.[R]	1xPhospho [S]; 1xTMTpro [N-Term]	7.65818e-08	1.23483e-05	1	1	6	High	0	1256.58	116.7	87.8	114.8	80.7	15.88	27.39	12.51	17.65	131.5	122.5	118.8	103	113	125.4	130.4	76.2	85.2	105.1	48.5	96.8	64.6	99.3	114.8	64.9	128	134.4	116.2	120.9	129.3	116.6	108.1	87.8	95.4
Q6UWV2	Q6UWV2 [199-218]	Q6UWV2 2xPhospho [S204; T207]	1.326		1		[K].SSIEVSDDTDQEEEEACMAR.[L]	1xCarbamidomethyl [C17]; 2xPhospho [S6; T9]; 1xTMTpro [N-Term]	1.21608e-09	1.23483e-05	1	2	2	High	0	2765.05	228	172			24.12	59.74			114.1	99.3	109.3	122.8	78.7	116.5	101.3	50.3	102	76.2	248.2	69	80	78.7	81.2	72.3
P84103	P84103 [128-133]	P84103 2xPhospho [S128; S130]	1.325	1.113	1	1	[R].SLSRDR.[R]	2xPhospho [S1; S3]; 1xTMTpro [N-Term]	0.00207192	0.000716537	1	1	2	High	1	1197.53	112.7	85	106.5	95.7	21.11	19.16	16.25	25.65	114.2	76.6	118.7	80.6	135.1	115	135.5	139.1	83.3	116.4		84.9	94.4	88.2	131.8	86.4	137.1	85.2	112	99.1	114.3	109	87	123	130.1
Q9NQW6	Q9NQW6 [656-667]	Q9NQW6 1xPhospho [S661]	1.325		0.459099		[R].AESGDSLGSEDR.[D]	1xPhospho [S6]; 1xTMTpro [N-Term]	9.03817e-06	1.23483e-05	1	1	2	High	0	1606.69	228	172			35.02	30.81			68.7	91.9	132.7	83.5	164.3	95.2	145.1	186.7	61.8	77.3		88.9	72.2	84.8	100.2	146.9
Q13107	Q13107 [672-695]	Q13107 2xPhospho [T677; S680]	1.323	1.143	0.0762347	1	[K].EQLSETEGSGEDEPGNDPSETTQK.[K]	2xPhospho [T6; S9]; 1xTMTpro [K24]; 1xTMTpro [N-Term]	1.2054e-13	1.23483e-05	1	1	2	High	0	3332.42	119.4	90.2	101.6	88.8	14.16	30.11	13.3	18.49	142.6	145.1	129.8	135.2	100.5	161.2	124.7		125.4	70.3		102.2	129.7	105.5	66.9	61	121.2	109.2	137.1	93.8	99.8	98.1	122	121.2	73.9
E7EVX8	E7EVX8 [488-493]	E7EVX8 1xPhospho [S/T]	1.323	1.103	0.289847	1	[K].SGLMST.[-]	1xPhospho [S/T]; 1xTMTpro [N-Term]	0.000420277	1.23483e-05	1	1	4	High	0	979.449	109.4	82.7	109	98.8	14.29	27.73	18.8	15.94	131.8	106.7	146.1	118.3	92.8	112.4	134.8	114.4	110.8	121.7		88	117.3	81.4	57.3	66	122	136.6	111.1	130.3	108	120.9	107.5	67.2	101.4
Q12955-4	Q12955-4 [912-922]	Q12955-4 2xPhospho [S914; S917]	1.323		0.227946		[R].SASLRSFSSDR.[S]	2xPhospho [S3; S6]; 1xTMTpro [N-Term]	0.000202025	1.23483e-05	1	2	2	High	1	1676.74	227.8	172.2			14.71	37.01			105.2	107.5	121.4	144.9	105.8	102.5	119.2	145.5	57.5	100.6		102.4	68.4	85.6	72.9	160.6
Q08495	Q08495 [214-231]	Q08495 1xPhospho [S226]	1.322	1.146	0.19065	0.225237	[R].GAEEEEEEEDDDSGEEMK.[A]	1xPhospho [S13]; 1xTMTpro [K18]; 1xTMTpro [N-Term]	6.30512e-16	1.23483e-05	1	3	2	High	0	2745.11	114.6	86.7	106.1	92.6	10.06	24.5	12.54	9.97	127.5	123.4	112.2	135.8	98.6	109.3	110.9	116	68.6	101.1		114.6	81.2	79.3	86.3	135.4	92.9	125.1	98.2	110.9	100.6	126.8	100.4	124.5	80.5
Q9UQ35	Q9UQ35 [1690-1699]	Q9UQ35 2xPhospho [S]	1.321	1.281	0.478369	0.686051	[R].SSRSSPELTR.[K]	2xPhospho [S]; 1xTMTpro [N-Term]	0.0001447	1.23483e-05	1	1	6	High	1	1583.72	113.7	86.1	112.4	87.8	23.22	41.17	6.64	20.63	120.7	92.5	115.4	104.4	104.3	112.1	107.6	181.4	83.1	63.8		74.5	92.3	96.2	72.7	178.9	108.1	106.1	103.1	109	121.6	116.1	109	98.4	99.6
Q9NZ63	Q9NZ63 [13-28]	Q9NZ63 2xPhospho [S15; S17]	1.319	1.182	1	1	[R].GDSESEEDEQDSEEVR.[L]	2xPhospho [S3; S5]; 1xTMTpro [N-Term]	6.53558e-10	1.23483e-05	1	1	2	High	0	2303.84	107.9	81.8	114	96.4	72.64	93.8	87.25	58.88	54.7	57.2	93.3	91.4	270.1	66.7	242.3	74.7	49.2	56.2		57.5	67.9	66.6	289.7	62.6	97.6	78.3	57.2	68.7	390	75.2	97.3	143.2	62.2
A0A024QZ33	A0A024QZ33 [386-395]		1.319		0.910107		[K].REVGVQSSER.[N]	2xPhospho [S7; S8]; 1xTMTpro [N-Term]	0.0470579	0.00167649	1	1	1	Medium	1	1610.73	227.5	172.5			91.07	72.25			94.5	105	97.8	89.9	52.5	89.1	58.1	395.8	71.8	60.2		69.9	61.2	78	45.6	230.7
Q9Y5S9	Q9Y5S9 [39-47]	Q9Y5S9 1xPhospho [S]	1.317	1.2	0.925779	0.697594	[R].GFGSEEGSR.[A]	1xPhospho [S]; 1xTMTpro [N-Term]	0.000167742	1.23483e-05	1	1	3	High	0	1309.57	114.8	87.2	108	90	17.56	18.35	29.03	23.53	98.7	119.3	92.8	114.4	139.6	92	122	145.3	79.3	111.9		97.8	84.5	88.7	128.4	85.2	116.6	102.3	110.4	109.6	160.3	73.3	91.1	174.8	104
Q13242	Q13242 [197-209]	Q13242 3xPhospho [S197; Y206; S]	1.317	1.184	0.457788	0.791911	[R].SGSRGRDSPYQSR.[G]	3xPhospho [S1; Y10; S]; 1xTMTpro [N-Term]	0.000962947	0.000716537	1	1	2	High	2	1996.8	125.3	95.1	97.4	82.3	10.91	19.4	22.98	30.23	133.5	135.6	139.3	115.3	166.3	135.4	137.2		85.5	96.5		109.9	91.1	111.8	142.6		141.7	80	103.7	81.6	146.9	95	107.3	107.7	96.5
Q7Z4V5	Q7Z4V5 [660-671]	Q7Z4V5 1xPhospho [S]	1.316	1.153	1	1	[R].ARGDSEALDEES.[-]	1xPhospho [S]; 1xTMTpro [N-Term]	8.32173e-08	1.23483e-05	1	2	5	High	1	1662.72	106.2	80.6	114.2	99	89.16	71.66	33.21	24.95	113.1	99	87.6	121.8	10	104.5	19	332.2	84.5	78.2	83.4	67.9	76.4	67.9	16.7	237.6	109.8	104.1	91.3	108.9	40.4	134.9	138.1	164.7	99.1
Q5STZ8	Q5STZ8 [224-246]	Q5STZ8 1xPhospho [S229]	1.316	1.036	0.00385951	1	[K].KAEQGSEEEGEGEEEEEEGGESK.[A]	1xPhospho [S6]; 2xTMTpro [K1; K23]; 1xTMTpro [N-Term]	6.34105e-10	1.23483e-05	1	1	5	High	1	3474.57	122.7	93.3	93.6	90.4	11.44	11.64	5.51	12.35	123	143.3	146.4	139.6	135.4	122.9	104		85.6	88.4		107.6	102.9	103.4	84.8	112.7	103.5	104.5	103.8	94.4	98.7	92.7	103.1	109.4	78.2
Q9UQ35	Q9UQ35 [2709-2717]	Q9UQ35 1xPhospho [S]	1.316		0.00611742		[R].DQQSSSSER.[G]	1xPhospho [S]; 1xTMTpro [N-Term]	4.73212e-05	1.23483e-05	1	1	3	High	0	1407.61	227.3	172.7			10.4	9.53			128.8	131	121.1	123.6	130.3	117	95.3	107.9	106.8	79.8		89.4	96.8	93	94.5	84.6
P13807	P13807 [651-664]	P13807 2xPhospho [S653; S657]	1.315	0.979	1	1	[R].HSSPHQSEDEEDPR.[N]	2xPhospho [S3; S7]; 1xTMTpro [N-Term]	6.3984e-09	1.23483e-05	1	2	2	High	0	2113.82	118.6	90.2	94.6	96.7	12.72	47.62	22.81	53.06	114.3	115.4	104	103.8	129.1	99	139.1		90.5	84.9	214.6	66.7	88.9	92.5	83.4	73.9	92.1	90.2	105.7	110.7	105.3	74	82.2	49.4	91.7
C9JAB2	C9JAB2 [171-177]	C9JAB2 2xPhospho [S173; S175]	1.313	1.308	1	0.379316	[R].SRSASLR.[R]	2xPhospho [S3; S5]; 1xTMTpro [N-Term]	0.000962947	0.000716537	1	1	2	High	1	1240.58	114	86.8	112.9	86.3	29.36	20.96	11.86	19.94	136.6	144.2	128.8	123.8	111.6	107.8	126	36.7	108.6	110.4		94.5	88.7	95.2	125.9	61	129.5	114.2	117.6	126.1	121.4	132.5	145.2	95.8	104.7
Q02952	Q02952 [1751-1757]		1.311		1		[K].VHSESDK.[A]	2xPhospho [S3; S5]; 1xTMTpro [K7]; 1xTMTpro [N-Term]	0.00927422	0.000977612	1	3	1	High	0	1569.72	226.9	173.1			161.51	201.87			30.6	51.2	33.4	54.8	26.1	52.5	31.5	463.3	27.2	20.3		37.9	31.5	36.9	20.4	682.4
A0A3B3ITU5	A0A3B3ITU5 [357-363]	A0A3B3ITU5 1xPhospho [S357]	1.31	1.076	0.913955	1	[K].SQGDVEK.[A]	1xPhospho [S1]; 1xTMTpro [K7]; 1xTMTpro [N-Term]	0.000962947	0.000716537	1	3	3	High	0	1450.74	120.4	91.9	97.3	90.4	24.04	19.71	13.56	13.48	135.3	130	128.8	116	111.4	132.7	129.4	50.4	97.1	98.2		108.7	105.8	103.8	98.6	53.8	87.3	118.7	125.1	86.7	97.1	104.5	115.5	104.1	90.3
O15226-2	O15226-2 [436-446]	O15226-2 1xPhospho [S]	1.309	1.467	1	1	[K].SSQCHTGSSPR.[G]	1xCarbamidomethyl [C4]; 1xPhospho [S]; 1xTMTpro [N-Term]	6.30512e-16	1.23483e-05	1	1	3	High	0	1587.69	119.1	91	112.9	77	112	54.77	77.17	82.7	53.8	80.7	77.5	138.4	98.4	85.2	50.1	509.5	42.9	41.2		70	71.1	59.8	63.4	158	63.4	135.6	57.4	91.8	80	76.1	77.2	319.5	57.7
Q9UQ35	Q9UQ35 [2018-2027]	Q9UQ35 3xPhospho [S2018; S2020; T2022]	1.308	1.245	0.48025	0.205825	[R].SRSRTPPAIR.[R]	3xPhospho [S1; S3; T5]; 1xTMTpro [N-Term]	0.000678291	1.23483e-05	1	1	6	High	2	1684.77	120.3	92	104.1	83.6	20.27	15.89	9.88	11.04	138.6	132	111.8	161.3	133.5	124.3	115.2	74.7	93	128.1		103.1	110.4	90	84.1		114.2	131.5	109.4	116.6	97.9	101.3	112.4	100.8	109.4
Q6P4Q7-2	Q6P4Q7-2 [149-157]	Q6P4Q7-2 1xPhospho [S]	1.308	1.188	0.000138056	0.0393704	[R].SASLSYPDR.[T]	1xPhospho [S]; 1xTMTpro [N-Term]	0.00034721	1.23483e-05	1	1	3	High	0	1379.65	116.8	89.3	105.3	88.6	13.96	10.2	9.26	2.88	101.2	128.6	130.7	120.5	116.2	119.9	108	157.8	94.8	91.9		94.1	95.7	88.8	71.5	80.5	103.2	115.2	103.2	124.3	101.4	117.6	94.2	113.7	92.7
Q6P158	Q6P158 [117-129]	Q6P158 1xPhospho [S127]	1.308		1		[R].DLQEQDADAGSER.[G]	1xPhospho [S11]; 1xTMTpro [N-Term]	6.30512e-16	1.23483e-05	1	5	3	High	0	1817.79	226.7	173.3			21.48	49.61			83.4	114.7	129.5	87.8	106.7	122.9	104.7	64.4	88.2	88	218.2	75.6	83.1	78.6	76.9	77.3
Q9UQ35	Q9UQ35 [1214-1223]	Q9UQ35 2xPhospho [S1218; S1219]	1.306		0.384974		[R].SGAGSSPETK.[E]	2xPhospho [S5; S6]; 1xTMTpro [K10]; 1xTMTpro [N-Term]	0.000221152	1.23483e-05	1	1	2	High	0	1688.78	226.5	173.5			20.7	21.94			121.5	120.4	125.7	142.6	120.6	132.9	124.6	60.8	84.4	94.2		92	108.4	121	95.2	55.6
Q6PD62	Q6PD62 [1081-1092]	Q6PD62 1xPhospho [S]	1.305	1.295	1	0.764015	[R].SDQDSDSDQPSR.[K]	1xPhospho [S]; 1xTMTpro [N-Term]	6.30512e-16	1.23483e-05	1	1	3	High	0	1720.7	117.2	89.8	108.9	84.1	17.99	51.32	15.66	22.39	115.7	95.6	117.5	128.8	163.4	154.3	137.1		96.1	69.1		77.4	101.3	113.4	230		101.1	130.8	106.8	124.3	147	121.2	118.4	88	74.7
Q96IZ0	Q96IZ0 [228-240]	Q96IZ0 1xPhospho [S233]	1.305		1		[K].STTSVSEEDVSSR.[Y]	1xPhospho [S6]; 1xTMTpro [N-Term]	5.26503e-08	1.23483e-05	1	1	2	High	0	1767.8	226.5	173.5			7.73	70.55			105.7	98.5	84.7	103.8	90.8	102	106.6	101.1	68.9	54.2	274	83.7	72.2	83.8	71.7	98.4
Q6UN15-5	Q6UN15-5 [484-498]	Q6UN15-5 3xPhospho [T488; S490; S494]	1.304		0.128385		[R].DHSPTPSVFNSDEER.[Y]	3xPhospho [T5; S7; S11]; 1xTMTpro [N-Term]	3.66232e-05	1.23483e-05	1	1	2	High	0	2260.85	226.4	173.6			20.93	22.63			87.6	95.5	124.8	104.8	135	116.6	152.4	157.1	66.8	92.5		85.5	61.5	106.5	95.3	118
Q9NYZ3	Q9NYZ3 [239-246]	Q9NYZ3 1xPhospho [S]	1.302	1.379	1	0.906136	[K].EIPASPSR.[T]	1xPhospho [S]; 1xTMTpro [N-Term]	3.56589e-10	1.23483e-05	1	1	3	High	0	1240.63	121.8	93.5	107.1	77.6	18.36	18.12	7.81	57.94	139.9	130	110.8	120.3	118.2	108	117.2	68.9	79	81.2		102.9	90.4	123.7	90.1	119.1	106.2	122.7	99.7	105.6	95.5	101.9	100.1	105.2	85
Q9Y3R5	Q9Y3R5 [711-724]	Q9Y3R5 2xPhospho [S]	1.302		0.0359488		[K].SSESPSSSPSSPAR.[K]	2xPhospho [S]; 1xTMTpro [N-Term]	1.94019e-14	1.23483e-05	1	2	3	High	0	1826.75	226.2	173.8			12.08	11.95			111	115	138.5	106.2	126	126.9	125.4	93.4	91.3	99.7		98.2	113.4	81	92.2	81.7
Q86VR2	Q86VR2 [24-31]	Q86VR2 1xPhospho [S26]	1.301	1.184	1	1	[R].DVSGSWER.[D]	1xPhospho [S3]; 1xTMTpro [N-Term]	0.000460651	1.23483e-05	1	1	2	High	0	1319.6	108.9	83.7	112.4	94.9	26.61	49.14	13.18	32.33	88.3	79	96.6	106.9	108.1	93.4	104.1	171.4	62.1	79.8	200.5	87.4	70.6	74.5	62.6	114.7	101.3	88.5	105.8	132.1	89.9	109.8	98.3	107.7	104.3
Q9UQC2	Q9UQC2 [403-414]	Q9UQC2 1xPhospho [S405]	1.3	1.27	1	1	[R].ASSCETYEYPQR.[G]	1xCarbamidomethyl [C4]; 1xPhospho [S3]; 1xTMTpro [N-Term]	0.000962947	0.000240242	1	2	2	High	0	1874.8	106.3	81.8	118.6	93.4	42.16	43.24	21.45	44.39	97.4	102.7	94	105.5	80	90.3	91.6	224.7	58.2	67.1	173.5	88.5	71.1	76.2	63.5	115.6	79	91.3	114.8	114.2	77	114.8	99.8	144.6	58.1
E7EX17	E7EX17 [418-435]	E7EX17 3xPhospho [T420; S425; S]	1.3		0.0396313		[R].SRTGSESSQTGTSTTSSR.[S]	3xPhospho [T3; S8; S]; 1xTMTpro [N-Term]	9.61245e-05	1.23483e-05	1	1	2	High	1	2360.93	226.1	173.9			18.34	15.74			116.8	117.2	134.5	156.4	85.7	120.7	105.5	146.1	104.8	69		68.8	91.5	95.7	91.5	95.7
A0A2R8Y549	A0A2R8Y549 [639-650]	A0A2R8Y549 1xPhospho [S645]	1.299		0.354105		[R].LFDDEASVDEPR.[R]	1xPhospho [S7]; 1xTMTpro [N-Term]	2.29691e-07	1.23483e-05	1	1	2	High	0	1776.8	226	174			13.75	26.68			125.1	107.9	93.5	125.4	107.4	96.1	137.9	124.1	92.9	86.5		92.6	79.8	85.9	89.1	155.6
Q8IYB3	Q8IYB3 [690-701]	Q8IYB3 2xPhospho [S]	1.295	1.27	1	1	[R].APQTSSSPPPVR.[R]	2xPhospho [S]; 1xTMTpro [N-Term]	7.85382e-06	1.23483e-05	1	1	10	High	0	1687.78	103.9	80.2	120.8	95.1	34.88	57.51	10.59	27.48	78	97.5	90.7	97.3	92	78.7	83.1	184.7	69.8	65	187.8	66	74.4	71.3	66.6	197.1	101.1	123.9	94.9	111.5	94.9	100.1	111.7	121.2	83.6
P46100	P46100 [972-982]	P46100 2xPhospho [S974; T/S]	1.295		0.227035		[K].DQSDETSEDDK.[K]	2xPhospho [S3; T/S]; 1xTMTpro [K11]; 1xTMTpro [N-Term]	0.000962947	0.000716537	1	2	2	High	0	2036.82	225.7	174.3			22.71	17.93			122.5	159.3	139.3	190	101.7	151.4	105.7		91.2	123.7		124	108.5	106.7	75.8
P08238	P08238 [224-234]	P08238 1xPhospho [S226]	1.294	1.1	1	0.995343	[K].EISDDEAEEEK.[G]	1xPhospho [S3]; 1xTMTpro [K11]; 1xTMTpro [N-Term]	6.58594e-12	1.23483e-05	1	1	12	High	0	1981.91	116.2	89.7	101.7	92.4	30.09	24.91	13.59	27.89	123.9	123.9	135.3	126.2	90	144.3	120	38.3	107.8	88.1	101.2	97	98.8	94.5	69.3	41.6	95	109.8	107.1	106.6	83.7	111.5	124.7	129.6	85.5
Q9Y548	Q9Y548 [39-45]	Q9Y548 1xPhospho [S43]	1.293	1.05	0.452309	1	[K].HQPGSPR.[G]	1xPhospho [S5]; 1xTMTpro [N-Term]	0.000962947	0.000240242	1	1	4	High	0	1162.57	112.4	87	102.7	97.9	7.65	23.49	19.86	25.72	118	107.3	115.5	108.8	113.6	129.8	127	129.6	109.2	87		77.5	90.3	118.1	111.8	56.6	96.1	128.9	114.8	113.2	129.2	84	100.5	70.9	110.1
Q9UQ35	Q9UQ35 [2737-2742]	Q9UQ35 1xPhospho [S2740]	1.292	1.283	0.07269	0.589424	[R].ETPSPR.[P]	1xPhospho [S4]; 1xTMTpro [N-Term]	0.000962947	0.000240242	1	1	4	High	0	1070.52	117	90.5	108.2	84.3	19.25	17.82	17.87	19.3	105.6	133.5	125.4	165	104.7	145	96.7	107.8	82.6	78		114.7	91	95.7	89.9	64.3	130	103.8	123.6	103.5	87.4	79	111.2	132.9	78.7
Q14676	Q14676 [445-467]	Q14676 2xPhospho [S453; T455]	1.292		0.131644		[R].SQTTTERDSDTDVEEEELPVENR.[E]	2xPhospho [S9; T11]; 1xTMTpro [N-Term]	3.26158e-09	1.23483e-05	1	1	2	High	1	3143.33	225.5	174.5			9.41	22.63			128.9	122.2	101	113.2	109	124.1	106	130	86	97		138.2	91.1	86.1	99	68.2
O95613	O95613 [3087-3092]	O95613 1xPhospho [S3091]	1.291	1.233	1	1	[K].GCSPSR.[S]	1xCarbamidomethyl [C2]; 1xPhospho [S5]; 1xTMTpro [N-Term]	0.000962947	0.000716537	1	2	3	High	0	1047.46	106	82.1	117	94.9	37.65	82.93	17.22	41.44	69.2	86.3	99.9	93.6	81.5	98.3	77	187.9	59.8	57.5	304.3	74.6	78.8	65	62.4	104.1	95.8	96.3	99	117.8	76.2	105.3	99.5	136.9	76.7
Q03252	Q03252 [29-40]	Q03252 2xPhospho [T34; S/T]	1.29	1.294	0.6385	0.105995	[R].AGGPATPLSPTR.[L]	2xPhospho [T6; S/T]; 1xTMTpro [N-Term]	2.08543e-15	1.23483e-05	1	1	4	High	0	1588.75	111.3	86.3	114.1	88.2	11.92	32.85	7.56	24.78	111.8	109	112.2	116	107.7	110	113.7	150	88.2	97.6		86.9	79.8	71.2	81.4	164.5	113.9	121	115.8	108.6	102.8	120.6	108.9	130.4	91.9
Q7Z5P9	Q7Z5P9 [792-805]		1.29	1.277	1	0.718207	[R].EGPCGSQCTCQDAK.[W]	3xCarbamidomethyl [C4; C8; C10]; 2xPhospho [S6; T9]; 1xTMTpro [K14]; 1xTMTpro [N-Term]	0.00452499	0.000824028	1	1	2	High	0	2365.95	111.4	86.3	113.4	88.8	11.83	43.29	5.08	29.95	113.6	95.8	104	113.2	108.4	117.2	100.9	79.2	72.5	84.6	197.6	82.1	75.3	79.6	82.5	93.5	108	103.7	109.7	112.4	97.9	108.1	116.2	107.9	80.3
P49792	P49792 [2456-2466]	P49792 2xPhospho [T2458; S2462]	1.289	1.193	0.593573	0.302051	[R].SSTPRESPCGK.[I]	1xCarbamidomethyl [C9]; 2xPhospho [T3; S7]; 1xTMTpro [K11]; 1xTMTpro [N-Term]	2.45108e-07	1.23483e-05	1	1	2	High	1	1973.9	120.7	93.6	101	84.7	16.32	16.44	14.87	21.74	146.6	114.9	99.1	135.4	165.8	139.4	146.7		85.4	104.6		127.5	111.7	93.3	129.6		124.8	118.8	139.8	89.9	142.2	104.7	114.5	109.6	97.4
Q96EA4	Q96EA4 [549-557]	Q96EA4 1xPhospho [S555]	1.288	1.239	0.418009	0.406959	[R].SGNTPNSPR.[L]	1xPhospho [S7]; 1xTMTpro [N-Term]	2.97929e-11	1.23483e-05	1	3	4	High	0	1313.62	110.4	85.7	112.8	91.1	17.11	13.72	15.02	22.32	112.8	135.3	126.4	117	121	143.7	117.3	75.4	91.8	106.2		92.5	89.2	103	100.5	67.9	114.5	125.8	139.3	103.2	123.7	119.8	128.5	82.2	98.3
Q8NEJ9	Q8NEJ9 [141-161]	Q8NEJ9 2xPhospho [S142; S143]	1.287	1.169	1	1	[K].LSSEDEEEDEAEDDQSEASGK.[K]	2xPhospho [S2; S3]; 1xTMTpro [K21]; 1xTMTpro [N-Term]	5.27396e-11	1.23483e-05	1	2	3	High	0	3067.23	112.5	87.5	107.8	92.2	54.43	35.81	46.11	30.68	120.9	39.6	149.4	85.8	223.5	66.5	221.9	97.3	68.4	43.3		76.6	84.3	86.7	143.5	92.3	143.5	93.7	71.1	90.2	232.9	115.2	120	65.4	86.1
A0A494C198	A0A494C198 [167-177]	A0A494C198 2xPhospho [S171; S172]	1.287	1.094	1	1	[K].NKEESSDDEDK.[E]	2xPhospho [S5; S6]; 2xTMTpro [K2; K11]; 1xTMTpro [N-Term]	0.000962947	0.000716537	1	1	2	High	1	2368.08	100.6	78.2	115.6	105.7	24.76	73.19	15.72	40.17	87.1	65.6	106.8	73.7	68.6	103.3	91.4	132.2	77.4	57.8	232.5	69.3	57.1	69.4	65.1	242.6	108.2	100.5	86.5	96.8	104.8	124.6	114.8	73.9	103.6
Q9NTI5	Q9NTI5 [1356-1373]	Q9NTI5 2xPhospho [S1358; T1370]	1.285	1.43	1	0.550495	[R].AESPESSAIESTQSTPQK.[G]	2xPhospho [S3; T15]; 1xTMTpro [K18]; 1xTMTpro [N-Term]	6.30512e-16	1.23483e-05	1	2	3	High	0	2645.22	103.7	80.7	126.9	88.7	49.95	66.44	14.82	19.68	84.9	78.9	121.2	117.7	73.4	107.8	62.9	236.2	86.7	95.5		73.6	74.4	63.3	68.7	254.8	132.7	125.3	114.4	93.7	119.7	106.3	95.7	142.3	90.8
Q9UQ35	Q9UQ35 [1760-1766]	Q9UQ35 2xPhospho [S1762; S1764]	1.285	1.227	1	1	[R].GRSPSPK.[P]	2xPhospho [S3; S5]; 1xTMTpro [K7]; 1xTMTpro [N-Term]	0.000971134	0.000716537	1	1	2	High	1	1496.75	115.1	89.6	107.6	87.7	30.61	36.05	17.92	30.17	132	108.6	124.2	119.2	103.1	118.4	116.8	28.8	102.4	100.1	159.8	86.5	81.7	84.5	96.7	37.2	122.8	117.4	102.9	83.1	118.7	98.1	86.2	139.9	87.1
Q9NU22	Q9NU22 [1497-1502]	Q9NU22 1xPhospho [S1498]	1.284	1.043	0.52797	1	[K].GSPEDK.[D]	1xPhospho [S2]; 1xTMTpro [K6]; 1xTMTpro [N-Term]	0.000669045	1.23483e-05	1	1	4	High	0	1320.67	121.8	94.9	93.6	89.7	7.96	9.97	16.25	23.43	147.2	118.5	137.5	125.8	143.1	145.5	131.6		109.1	104.5		109.8	127.6	105.1	94.7		95.7	92.7	108.7	69.1	114.1	102.6	117.7	119.2	112.6
Q9C0C2	Q9C0C2 [174-181]	Q9C0C2 1xPhospho [S178]	1.283		0.0209658		[K].EVLASPDR.[L]	1xPhospho [S5]; 1xTMTpro [N-Term]	0.000256371	1.23483e-05	1	1	3	High	0	1270.64	224.8	175.2			7.91	18.63			144.4	130	136.7	144.6	121.8	128.3	118		122.3	101.3		106	92.8	104.7	82.7	66.5
O75410	O75410 [500-508]	O75410 1xPhospho [T504]	1.283		0.759503		[R].DGHATDEEK.[L]	1xPhospho [T5]; 1xTMTpro [K9]; 1xTMTpro [N-Term]	0.000107414	1.23483e-05	1	3	2	High	0	1689.8	224.8	175.2			8.62	55.26			103.2	108.7	95.9	113.3	95.3	96.3	100.3	119.6	47.7	78.2	222.2	93.1	73.3	78.8	79.9	94.1
Q9NR30-2	Q9NR30-2 [49-61]	Q9NR30-2 1xPhospho [S53]	1.282	1.451	1	0.906136	[K].NEEPSEEEIDAPK.[P]	1xPhospho [S5]; 1xTMTpro [K13]; 1xTMTpro [N-Term]	6.63424e-08	1.23483e-05	1	1	2	High	0	2175.03	107.9	84.2	123.1	84.9	13.63	69.15	25.25	17.49	94.9	105.9	110.7	94.8	104	109.1	138.5		131.4	76.2	271.6	77	85.3	91.5	80.1	28.8	121.2	118.1	113.8	135.8	138.4	120.6	127.1	46.4	77
Q9UQ35	Q9UQ35 [1982-1991]; [1994-2003]; [2006-2015]	Q9UQ35 3xPhospho [S1984; S/T]; 3xPhospho [S1996; S/T]; 3xPhospho [S2008; S/T]	1.282	1.246	0.249689	0.243012	[R].SRSRTSPVTR.[R]	3xPhospho [S3; S/T]; 1xTMTpro [N-Term]	5.70406e-05	1.23483e-05	1	1	5	High	2	1690.74	116.7	91	106.6	85.6	15.57	6.19	15.24	9.52	103.5	140	127.3	124.4	109.1	124.5	123.4	81.3	85	103.4		98.3	96.7	97	95.6	90.6	119.7	111.9	114.5	124.6	98.8	108.2	122.8	73.6	96.5
E9PK91	E9PK91 [119-124]	E9PK91 1xPhospho [S]	1.282	1.06	0.672605	1	[R].SVSSQR.[S]	1xPhospho [S]; 1xTMTpro [N-Term]	0.000962947	0.000716537	1	1	3	High	0	1047.52	113.4	88.4	102	96.2	20.61	16.76	9.03	28.56	91	105	95.5	167.7	116.8	125.1	107.7	120.8	87.5	114.9		79.1	84.5	118.2	102.9	83.3	97.4	106.8	103.9	114.1	88.1	89.7	98	108.2	97.3
A0A075B6E4	A0A075B6E4 [99-107]	A0A075B6E4 2xPhospho [S101; S103]	1.281	1.011	1	1	[R].ERSRSPIER.[A]	2xPhospho [S3; S5]; 1xTMTpro [N-Term]	0.000281692	1.23483e-05	1	7	2	High	2	1593.75	109.8	85.7	102.8	101.7	17.84	36.58	13.69	16.96	107.8	104.4	102.3	89.8	106.6	108.1	79.6	144.7	79.4	81.9	178.4	94.4	89.5	79.6	82.9	70.6	95.2	97.6	113.2	100.1	80.9	93.2	125.4	112.2	82.8
E7ERS3	E7ERS3 [114-121]	E7ERS3 1xPhospho [S]	1.281	0.921	1	1	[R].DEASSVTR.[E]	1xPhospho [S]; 1xTMTpro [N-Term]	0.000116298	1.23483e-05	1	1	3	High	0	1248.58	107.6	84	99.9	108.5	45.91	51.58	33.85	24.83	99.8	105.5	112.1	88.1	208.8	81.2	166.6	42.5	82.2	72.8		78.3	95.4	80.1	214.2	72.3	117.7	85.7	100	90.9	190.5	83.7	81.7	100.6	103.5
Q13242	Q13242 [197-209]	Q13242 2xPhospho [S199; S204]	1.28	1.429	1	0.887175	[R].SGSRGRDSPYQSR.[G]	2xPhospho [S3; S8]; 1xTMTpro [N-Term]	8.67914e-05	1.23483e-05	1	1	2	High	2	1916.83	115.1	89.9	114.7	80.3	52.04	33.46	26.53	29.29	124.8	119.7	110.4	137.8	24.4	132.9	33.6	202	66.2	102.3	129.9	84.7	91.8	108.9	31.1	99.4	124.5	119.2	106.7	165.6	75.5	133.7	138.5	74.7	107.7
Q96HP0	Q96HP0 [175-184]	Q96HP0 1xPhospho [S/T]	1.28	1.338	1	0.798323	[R].GSGSPEDTPR.[S]	1xPhospho [S/T]; 1xTMTpro [N-Term]	8.34656e-05	1.23483e-05	1	1	3	High	0	1386.62	108.4	84.7	118.4	88.5	64.87	29.13	8.93	44.62	76.7	99	89.9	99.2	81.7	103.4	104.3	313.6	85.4	101.9		75.7	71.8	77.5	74.5	145.2	102.8	100.3	102.5	114.8	99.7	118.1	114.1	126.1	71.1
Q8N1G2	Q8N1G2 [45-60]	Q8N1G2 2xPhospho [S53; S]	1.279	1.231	0.133998	0.97496	[K].ASTTSLSGSDSETEGK.[Q]	2xPhospho [S9; S]; 1xTMTpro [K16]; 1xTMTpro [N-Term]	6.94315e-11	1.23483e-05	1	1	5	High	0	2325.04	117.4	91.7	105.3	85.5	14.42	17	12.2	24.06	137.8	117.5	132.4	137.8	113.1	124	110.9	86.1	88.3	73.6		99	94.3	114	101.1	70.1	103.5	106.7	112.6	80.7	92.2	113.1	110	120.4	75.7
A0A024RAC6	A0A024RAC6 [222-228]	A0A024RAC6 1xPhospho [S225]	1.278	1.208	0.218218	1	[R].LGASQER.[H]	1xPhospho [S4]; 1xTMTpro [N-Term]	0.000962947	0.000716537	1	2	2	High	0	1144.57	118.9	93	102.9	85.2	13.68	24.01	7.33	40.31	104.7	109.8	108.3	131.1	123.8	128.9	111.8	154.7	92.1	106.7		86.5	100	109.1	87.4	45.2	100.4	103.3	106.6	100.2	96.9	107	90.6	115.8	76.5
E7EX17	E7EX17 [420-435]	E7EX17 2xPhospho [S425; S]	1.277		0.991474		[R].TGSESSQTGTSTTSSR.[S]	2xPhospho [S6; S]; 1xTMTpro [N-Term]	3.64762e-10	1.23483e-05	1	1	2	High	0	2037.83	224.3	175.7			29.09	52.1			97.6	95.8	97.3	88.3	132.5	93	162.7	63.8	96.8	71.9	216.9	73.8	64.9	94.4	77.4	72.8
Q5VZK9	Q5VZK9 [1311-1321]	Q5VZK9 1xPhospho [S]	1.276	1.193	1	0.886076	[R].DGQSSPQPSPR.[T]	1xPhospho [S]; 1xTMTpro [N-Term]	1.02142e-05	1.23483e-05	1	2	3	High	0	1539.71	119.3	93.5	101.8	85.3	18.99	22.93	24.79	25.84	137.1	101.5	135.2	94.4	127.4	89.9	140.5	149.7	87.5	116.5		110	73.2	96.2	141		96.1	122.4	104.9	83.9	173.3	91	119.6	130.4	79.1
J3KQ69	J3KQ69 [622-634]	J3KQ69 1xPhospho [S/T]	1.275	1.262	0.144174	0.0928347	[R].SEDESETEDEEEK.[S]	1xPhospho [S/T]; 1xTMTpro [K13]; 1xTMTpro [N-Term]	7.88219e-10	1.23483e-05	1	2	4	High	0	2243.96	121.8	95.5	101.9	80.7	8.21	22.21	16.66	15.12	133	133.1	131	146.3	117.7	122.9	116.1		109.4	93.1		110.2	81.3	67.2	102.8	135.8	99.4	99.4	124.6	109.5	109.8	128.1	146.2	87.9	112
Q9UQ35	Q9UQ35 [627-632]	Q9UQ35 2xPhospho [T627; S629]	1.275	0.965	1	1	[R].TRSPVR.[R]	2xPhospho [T1; S3]; 1xTMTpro [N-Term]	0.000962947	0.000716537	1	1	2	High	1	1179.56	107.6	84.4	102.2	105.9	12.35	49.38	15.63	10.94	103.6	105.4	96	99.2	79.7	94.7	106.5	123.6	104.7	79.4	213.7	67.8	74.7	65.2	79.6	106.2	128.2	97.3	95.3	89.8	88.4	89.6	99.3	124.8	82.2
Q5T200-2	Q5T200-2 [370-384]	Q5T200-2 3xPhospho [Y374; S381; S]	1.274	1.144	0.339017	0.813599	[R].SASPYPSHSLSSPQR.[K]	3xPhospho [Y5; S12; S]; 1xTMTpro [N-Term]	6.30512e-16	1.23483e-05	1	1	2	High	0	2144.88	116.7	91.6	102.3	89.4	17.71	19.19	16.81	9.22	122.1	112.3	131.4	133.9	112.2	122.5	72.2	138.8	94.6	96		95.5	98.7	99.3	114.7	55.9	116.9	94.3	128.8	105.3	109	94.9	79.5	132.4	94.1
Q8IYB3	Q8IYB3 [572-578]	Q8IYB3 2xPhospho [T572; T574]	1.274	0.738	1	0.876861	[R].TPTPPPR.[R]	2xPhospho [T1; T3]; 1xTMTpro [N-Term]	0.000962947	0.000716537	1	1	4	High	0	1229.57	107.4	84.3	88.4	119.9	30.68	39.82	40.66	15.46	84.1	118.5	98.1	97.8	99.9	66.8	95.2	174.9	71.1	76.7	132.7	69.1	77.2	74.3	88.8	174.7	81.2	92.6	79.4	78	83.6	80.1	57.1	180.4	91.8
Q8N556	Q8N556 [661-672]	Q8N556 2xPhospho [S668; T/S]	1.273		0.387443		[K].SGTSSPQSPVFR.[H]	2xPhospho [S8; T/S]; 1xTMTpro [N-Term]	2.84692e-09	1.23483e-05	1	2	5	High	0	1713.76	224.1	175.9			16.78	28.79			121	120.6	121.1	118.7	101	119.7	125.7	69.2	91.9	96.8	115.1	85.2	75.9	103.8	101.6	32.6
O60239	O60239 [369-383]	O60239 2xPhospho [S375; S376]	1.273		0.495456		[R].SECSGASSPECEVER.[G]	2xCarbamidomethyl [C3; C11]; 2xPhospho [S7; S8]; 1xTMTpro [N-Term]	6.78716e-10	1.23483e-05	1	2	2	High	0	2147.8	224	176			9.22	41.35			101.5	102.3	100.7	108.6	105.6	130.2	107.2	100.3	60.2	80.4	178.3	67.6	82.9	69.4	89.1	115.8
Q5SWX3	Q5SWX3 [285-292]	Q5SWX3 1xPhospho [T287]	1.273		0.530795		[R].QETVECLR.[K]	1xCarbamidomethyl [C6]; 1xPhospho [T3]; 1xTMTpro [N-Term]	4.8403e-05	1.23483e-05	1	1	2	High	0	1418.67	224	176			21.06	23.55			128	126.2	144.9	91	104.5	136.5	121.2	72.8	132.3	110.3		87.2	81.2	97.1	105.4	61.5
V9GYM8	V9GYM8 [973-981]	V9GYM8 1xPhospho [S977]	1.272	1.316	0.262707	0.144896	[R].QELGSPEER.[L]	1xPhospho [S5]; 1xTMTpro [N-Term]	0.000192075	1.23483e-05	1	1	3	High	0	1428.67	106.2	83.5	119.5	90.8	11.69	28.98	8.63	9.99	129.6	119.6	101.9	110.8	119.1	101.3	99.1	92	92.3	74.9	152.4	82.2	91.5	84.1	83.1	66	124.6	110	115.4	129.6	129.5	103.1	124	108.6	98.4
Q9H2G2	Q9H2G2 [561-575]	Q9H2G2 1xPhospho [S565]	1.272	1.002	1	1	[K].VDEDSAEDTQSNDGK.[E]	1xPhospho [S5]; 1xTMTpro [K15]; 1xTMTpro [N-Term]	4.67822e-06	1.23483e-05	1	2	2	High	0	2298.03	107.7	84.7	103.9	103.7	40.8	54.45	31.43	31.65	85.1	119	92.5	118.1	70.6	99.7	56.8	196.3	55.2	84.1	111.9	104	65.7	67.7	60.2	213.1	90.3	122.1	94.9	82.5	84.1	127.6	83.7	180.2	91.2
A0A499FJI4	A0A499FJI4 [3580-3589]		1.272		0.984904		[K].TSKENSEQEK.[D]	1xAcetyl [K3]; 2xPhospho [T1; S2]; 2xTMTpro [K3; K10]; 1xTMTpro [N-Term]	0.00996689	0.00103688	1	1	1	Medium	1	2294.11	224	176			26.92	32.19			101.8	123.4	140	130.4	120.1	90.7	143.7	52.2	70.9	113		131	53.7	89.4	95.7	143.9
Q9UQ35	Q9UQ35 [220-225]	Q9UQ35 1xPhospho [S]	1.271	1.244	0.873198	0.58997	[R].SESESK.[K]	1xPhospho [S]; 1xTMTpro [K6]; 1xTMTpro [N-Term]	0.000962947	0.000240242	1	1	5	High	0	1354.67	116.3	91.5	106.5	85.7	24.5	35.02	5.76	29.72	130	119.2	108.6	101	128.1	127.1	138.3	51.3	113.8	84.4	62.6	95.7	115.3	98	102.3	24.2	112.4	116.4	112.6	107.5	126.4	113	123.3	109.1	103.2
Q6R327	Q6R327 [1368-1374]	Q6R327 1xPhospho [S1370]	1.27	0.94	0.446054	1	[K].ANSFESR.[L]	1xPhospho [S3]; 1xTMTpro [N-Term]	0.0003559	1.23483e-05	1	2	3	High	0	1194.55	111.6	87.9	97.2	103.3	31.88	20.34	11.23	17.09	95.2	108.7	101.5	109.4	116.2	97.2	110	210.5	100.4	85.9		95.5	83.4	79.7	75.2	131.1	89.6	104.9	87.1	97.1	86.8	92.9	105	118.1	114.7
Q15287-2	Q15287-2 [1-7]	Q15287-2 1xPhospho [S/T]	1.269	0.895	0.919575	1	[-].MAPSPTK.[R]	1xPhospho [S/T]; 1xTMTpro [K7]; 1xTMTpro [N-Term]; 1xMet-loss [M1]	0.000962947	0.000716537	1	2	3	High	0	1288.72	118.5	93.4	88.9	99.2	19.64	9.5	13.45	20.53	135	147.7	140.6	128.7	78.8	129.2	102.5		103.3	100.6		96.6	126.9	101.8	107.2	101.1	124.5	109.9	90.2	86.7	97.3	96.4	91.7	116.4	114
Q92917	Q92917 [32-46]	Q92917 1xPhospho [S42]	1.267	1.171	0.593532	0.90045	[R].LADSGDGAGPSPEEK.[D]	1xPhospho [S11]; 1xTMTpro [K15]; 1xTMTpro [N-Term]	1.89339e-10	1.23483e-05	1	1	3	High	0	2118.02	112.9	89.1	106.8	91.2	21.61	17.07	14.63	10.11	120.9	128.5	119.2	139.7	115	145.4	100.8	64.9	70.2	120.8		94.7	92.3	99.6	82.3	105.5	97.1	104.4	137.9	126.2	107.5	119.8	127	89.6	94.6
Q14847	Q14847 [145-153]		1.267	1.109	0.445297	1	[R].DSQDGSSYR.[R]	1xTMTpro [N-Term]	0.000962947	0.000716537	1	4	2	High	0	1318.62	122.9	97	94.7	85.4	33.12	26.38	12.41	42.05	91.6	138.5	137.4	135.1	114	117.1	91.4	229.1	89.4	71.1		110.3	110.2	54.1	110.4		76.8	105.3	95.9	113.7	89.4	84.4	102	98	78.1
A0A2R8Y4Z8	A0A2R8Y4Z8 [372-392]	A0A2R8Y4Z8 2xPhospho [S386; S]	1.267		0.350821		[K].EGAASPAPETPQPTSPETSPK.[E]	2xPhospho [S15; S]; 1xTMTpro [K21]; 1xTMTpro [N-Term]	4.48645e-10	1.23483e-05	1	1	3	High	0	2847.33	223.5	176.5			18.04	20.44			93.2	150.1	134	124.2	100.8	120	89.3	112.9	75.9	89.3		92.7	111.1	81.1	91.9	133.6
Q9BRD0	Q9BRD0 [351-360]	Q9BRD0 3xPhospho [T352; S357; S358]	1.267		1		[K].ATDSDLSSPR.[H]	3xPhospho [T2; S7; S8]; 1xTMTpro [N-Term]	0.000401346	1.23483e-05	1	1	2	High	0	1592.6	223.6	176.4			9.54	61.46			99.8	92.5	89.9	99.7	118	98.7	88.3	103.5	68.6	80.1	251.3	100.3	58.8	76.3	97.8	76.5
Q9H2J4	Q9H2J4 [232-239]	Q9H2J4 1xPhospho [S236]	1.266	1.14	0.368202	1	[K].RDSDSEGD.[-]	1xPhospho [S5]; 1xTMTpro [N-Term]	0.00325378	0.000752351	1	1	2	High	1	1264.5	117.2	92.6	101.3	88.9	14.99	9.77	20.3	21.55	130	123.1	130.8	115.9	112.5	140.7	84.2	105.4	98.9	90.3		94.3	109.9	87.4	95.4	81	75.1	71.6	125	106.8	90.5	99.7	120.2	118.9	98.5
P84103	P84103 [120-125]; [150-155]	P84103 2xPhospho [S122; S124]; 2xPhospho [S152; S154]	1.266		0.459099		[R].SFSRSR.[S]	2xPhospho [S3; S5]; 1xTMTpro [N-Term]	0.000962947	0.000716537	1	1	1	High	1	1203.52	223.5	176.5			42.95	21.76			94.6	108.4	109.7	105.9	110.5	79.4	108.3	245.4	75.8	85.6		66	91.2	84	115.6	119.6
C9JQ48	C9JQ48 [148-163]	C9JQ48 1xPhospho [S160]	1.266		1		[R].SCGTDSQSENEASPVK.[R]	1xCarbamidomethyl [C2]; 1xPhospho [S13]; 1xTMTpro [K16]; 1xTMTpro [N-Term]	9.44955e-11	1.23483e-05	1	2	3	High	0	2384.09	223.5	176.5			16.17	61.72			109.6	112	100.3	96.1	84.7	67.9	98.2	116.4	94.7	79.2	256.3	77.3	68.8	77.6	84.3	76.6
Q9NWH9	Q9NWH9 [960-965]	Q9NWH9 1xPhospho [T/S]	1.264	1.105	0.436274	1	[R].DTSGPR.[K]	1xPhospho [T/S]; 1xTMTpro [N-Term]	0.000962947	0.000716537	1	1	3	High	0	1016.47	115.5	91.4	101.3	91.7	13.61	16.85	22.1	22.99	106.4	93.2	110.8	116.1	141.8	108.2	125.6	134	87.6	101.2		92.9	89.8	84.1	127.8	80.5	98.3	100.7	110.5	106.3	155.5	90.8	80.6	88.9	92.4
Q14151	Q14151 [595-601]	Q14151 2xPhospho [S595; S598]	1.263		0.604093		[R].SSKSQDR.[K]	2xPhospho [S1; S4]; 1xTMTpro [K3]; 1xTMTpro [N-Term]	0.00122212	0.000716537	1	1	1	High	1	1575.74	223.3	176.7			33.15	45.36			125.3	73.2	113.2	104.3	198.3	90.7	141.2	93.3	60.9	54		91	62.8	86	165.2	140.6
F5H433	F5H433 [681-686]	F5H433 1xPhospho [S682]	1.262	1.318	0.146498	0.293309	[K].ASPAAR.[A]	1xPhospho [S2]; 1xTMTpro [N-Term]	0.000962947	0.000240242	1	4	3	High	0	956.489	107.8	85.4	117.6	89.2	36.69	22.76	9.04	14.49	104.4	102.2	107.8	98.3	97.1	95.2	99.5	220	83.8	78.8	93	74.7	81	66.7	70.1	127.5	114.2	102.7	112.5	107.6	116.1	101.8	104.8	132.8	85.5
Q9UQ35	Q9UQ35 [1816-1827]	Q9UQ35 2xPhospho [S1822; S]	1.261	1.304	1	0.971859	[R].GGSGYHSRSPAR.[Q]	2xPhospho [S7; S]; 1xTMTpro [N-Term]	3.30603e-08	1.23483e-05	1	1	4	High	1	1695.73	102.7	81.4	122.2	93.7	58.9	51.75	17.14	35.28	87.4	88.5	90.5	92.3	88.8	84.3	74.6	268.1	68	63.6	114.7	61	83.5	72.6	63.6	198.4	104	123.3	119.8	106.9	83.5	94.2	100.8	143.4	87
Q9UQ35	Q9UQ35 [452-460]	Q9UQ35 3xPhospho [T458; S]	1.261	1.169	0.333022	0.360363	[R].EISSSPTSK.[N]	3xPhospho [T7; S]; 1xTMTpro [K9]; 1xTMTpro [N-Term]	0.0003018	1.23483e-05	1	1	11	High	0	1783.78	114.6	90.9	104.8	89.6	15.7	18.77	9.75	9.38	123.1	120.2	113.3	110.5	137.9	111.2	132.6	78.2	87	101.9		125	92.5	86.2	110.6	69.9	107.7	103.1	105.6	112.8	102.7	122.3	91.1	122.6	84.6
Q8IYB3	Q8IYB3 [428-434]	Q8IYB3 2xPhospho [S429; S431]	1.261		1		[R].VSVSPGR.[T]	2xPhospho [S2; S4]; 1xTMTpro [N-Term]	0.000962947	0.000716537	1	1	1	High	0	1165.53	223.1	176.9			79.5	101.28			46.5	61	64.4	41.8	272.4	47.3	178.5	221.2	53.4	45.4		39.2	36.9	49.7	296.2	146.3
A6QRG9	A6QRG9 [113-130]	A6QRG9 1xPhospho [S122]	1.26	1.183	0.626717	1	[K].VGVSQQPEDSQQDLPGER.[H]	1xPhospho [S10]; 1xTMTpro [N-Term]	8.30019e-15	1.23483e-05	1	2	2	High	0	2353.1	113.3	89.9	106.7	90.2	20.23	26.96	25.07	15.81	106.5	122	120	119	122.6	142.6	92.7	177.2	64.9	92.7		147.7	94.5	97.4	100.1		108	119.6	111.6	160.2	65.1	86.8	116.3	128.3	97.1
E7EP17	E7EP17 [3036-3042]		1.258		1		[R].YNYTTPK.[S]	3xPhospho [Y1; T4; T5]; 1xTMTpro [K7]; 1xTMTpro [N-Term]	0.0219519	0.00128396	1	1	2	Medium	0	1734.74	222.8	177.2			40.92	59.49			100.8	109.6	93.6	85.6	78.7	108	80.3	215.5	72.7	75.3		98.3	87.5	74.2	77.2	242.7
P08238	P08238 [250-263]		1.257	1.1	1	1	[K].IEDVGSDEEDDSGK.[D]	1xTMTpro [K14]; 1xTMTpro [N-Term]	1.37783e-15	1.23483e-05	1	1	2	High	0	2103.02	114.8	91.3	101.6	92.3	25.31	20.6	6.94	11.58	144.2	148.9	124.3	121.8	101.4	120.7	87.9	62.5	95.1	125.6		119.7	82.9	96.4	101.9	66.7	100.2	105.3	106.8	110	111.1	112.5	107.8	90	69.1
Q9BXP5	Q9BXP5 [21-29]	Q9BXP5 1xPhospho [S26]	1.257		0.101045		[R].SDYDRSRER.[D]	1xPhospho [S6]; 1xTMTpro [N-Term]	6.17793e-05	1.23483e-05	1	5	2	High	2	1567.72	222.8	177.2			12.8	16.21			111.4	107.2	119.3	127.1	135	121.4	129.5	88	83	90.8		102	95.7	97.3	120.5	71.8
Q9UHD8	Q9UHD8 [11-17]		1.257		0.535288		[R].TSSGRLR.[R]	2xPhospho [S2; S3]; 1xTMTpro [N-Term]	0.0187519	0.00118598	1	1	1	Medium	1	1240.58	222.8	177.2			16.8	34.46			100.7	110.1	117	135.9	107.2	148.8	97	95.4	86.3	95.9		67.4	78.7	102.6	86.4	170.7
G5E972	G5E972 [61-71]	G5E972 2xPhospho [S66; S67]	1.256	1.17	1	1	[K].GPPDFSSDEER.[E]	2xPhospho [S6; S7]; 1xTMTpro [N-Term]	6.4828e-05	1.23483e-05	1	4	2	High	0	1699.66	104.8	83.4	114.2	97.6	32.41	44.49	10.43	34.25	66.4	80.7	96.1	91.9	128.5	70.5	136.4	158.4	60.6	70.7	156.2	79.2	63.7	57.9	126.3	156.6	103.6	111	111.1	89.5	86.4	101.1	88.3	108.5	91.9
H7C1N2	H7C1N2 [101-110]	H7C1N2 1xPhospho [S102]	1.255	1.239	1	0.969073	[K].SSLGNDETDK.[E]	1xPhospho [S2]; 1xTMTpro [K10]; 1xTMTpro [N-Term]	4.60548e-05	1.23483e-05	1	1	2	High	0	1753.85	114.6	91.3	107.4	86.7	28.17	17.86	21.3	28.73	112.3	118.6	122.3	106.1	115.2	124.7	135.2	36.1	102.1	92.9	76.2	99.1	117.2	93.5	84.3	64.4	82.6	130	148.2	110.5	91.2	118.1	108.6	82.7	66.9
E7EVA0	E7EVA0 [1390-1395]	E7EVA0 1xPhospho [S1392]	1.251	1.619	1	0.119397	[K].NSSPEK.[H]	1xPhospho [S3]; 1xTMTpro [K6]; 1xTMTpro [N-Term]	0.000962947	0.000240242	1	1	2	High	0	1349.7	110.1	88	124.8	77.1	30.82	20.05	19.14	34.33	117.6	103.4	133.3	103.2	126.8	125.8	157.6	38.4	128.8	111.8		85.9	97.3	112	88.5	69.6	119.3	138.6	145	137.1	129.6	157.1	140.7	74.9	96.1
Q9UQ35	Q9UQ35 [573-580]; [584-591]; [604-611]; [615-622]; [647-654]; [658-665]; [669-676]; [681-688]	Q9UQ35 3xPhospho [S573; S575; T577]; 3xPhospho [S584; S586; T588]; 3xPhospho [S604; S606; T608]; 3xPhospho [S615; S617; T619]; 3xPhospho [S647; S649; T651]; 3xPhospho [S658; S660; T662]; 3xPhospho [S669; S671; T673]; 3xPhospho [S681; S683; T685]	1.25	1.072	0.459099	1	[R].SRSRTPAR.[R]	3xPhospho [S1; S3; T5]; 1xTMTpro [N-Term]	0.000962947	0.000716537	1	1	2	High	2	1474.63	115.2	92.2	99.6	93	20.17	29.28	11.2	13.63	116.7	112.6	138.9	117.4	134.6	124.1	144.2	66.9	104.5	96.6		107.6	117.7	95.9	87.2	35.1	102.3	106.5	119.6	111.5	96.4	101.4	127.3	91.2	103.7
Q8N4S9	Q8N4S9 [157-164]	Q8N4S9 1xPhospho [S161]	1.25	0.914	1	0.990045	[R].DPYGSLDR.[H]	1xPhospho [S5]; 1xTMTpro [N-Term]	0.000861982	1.23483e-05	1	7	2	High	0	1306.6	113.1	90.4	93.8	102.6	10.15	35.46	17.29	59.96	104.8	86.9	112.8	99.8	114	117.2	112.5	94.9	163.2	135.3		86.8	143.9	66.2	74.9	86.8	98.5	88.6	82.5	91.6	94.2	51.3	86.5	94.4	88.3
C9J5X1	C9J5X1 [1337-1342]	C9J5X1 1xPhospho [S1338]	1.249	1.323	0.779553	0.286786	[R].ASFDER.[Q]	1xPhospho [S2]; 1xTMTpro [N-Term]	0.000962947	0.000240242	1	1	3	High	0	1108.5	104	83.3	121.2	91.6	23.58	38.51	14.75	17.76	107.6	98.7	92.9	120	101.8	122.1	101.5	177.7	68.7	77.7		83.8	97.3	96.2	76	178	105.3	129.3	110	124.6	124.9	95.6	119.4	154.2	72.1
O43166	O43166 [1583-1594]	O43166 1xPhospho [S1585]	1.249	1.235	0.168762	0.237286	[R].TLSDESIYNSQR.[E]	1xPhospho [S3]; 1xTMTpro [N-Term]	6.58474e-09	1.23483e-05	1	3	2	High	0	1796.84	113.1	90.6	108.5	87.8	12.09	18.74	12.39	14.51	137.2	104.9	108.5	110.9	99.1	115.7	124.7	135.9	128.1	91.1		106.4	72.3	88.2	90.7	86.3	122.3	96.1	110.5	111	100.5	106.7	92.8	133.3	103.1
Q9NZI8	Q9NZI8 [179-190]	Q9NZI8 1xPhospho [S181]	1.249		0.953865		[R].QGSPVAAGAPAK.[Q]	1xPhospho [S3]; 1xTMTpro [K12]; 1xTMTpro [N-Term]	2.89008e-08	1.23483e-05	1	1	2	High	0	1741.95	222.1	177.9			21.95	26.62			144	136.4	88.7	144.4	111.5	113.9	76.4	139.3	79.3	139.7		144.1	91	109.5	81.9
H7C118	H7C118 [31-42]	H7C118 2xPhospho [S33; S36]	1.249		1		[R].VESEESGDEEGK.[K]	2xPhospho [S3; S6]; 1xTMTpro [K12]; 1xTMTpro [N-Term]	6.23333e-06	1.23483e-05	1	6	2	High	0	2062.88	222.2	177.8			23.92	74.09			133.8	116.2	109.6	62.9	93.5	78.3	108.4		73.7	68.4	314.7	98.7	99.5	100.3	65.6	76.3
M0R2K3	M0R2K3 [29-37]	M0R2K3 1xPhospho [S29]	1.248	1.237	0.313779	0.990422	[R].SNPEGAEDR.[A]	1xPhospho [S1]; 1xTMTpro [N-Term]	0.000259794	1.23483e-05	1	10	3	High	0	1358.59	117.7	94.3	104	84.1	19.67	32.5	18.2	21.07	117.5	115.1	98.7	132.8	159.9	122.7	171.1		71.2	115		98.3	78.7	54.1	145.4	119.6	117.1	77.1	89.9	103.7	132.3	113.4	95.2	130.6	67.6
O75475	O75475 [502-509]	O75475 1xPhospho [S507]	1.248		0.158794		[K].DNHEASTK.[K]	1xPhospho [S6]; 1xTMTpro [K8]; 1xTMTpro [N-Term]	0.000962947	0.000716537	1	1	1	High	0	1589.78	222.1	177.9			15.34	15.62			124.3	90.5	109	139	101.8	128.4	104.3	137.8	105.8	85		107.3	88.1	113.9	93.3	71.6
Q8IYB3	Q8IYB3 [448-456]	Q8IYB3 2xPhospho [S450; S452]	1.247	1.005	0.978012	1	[K].RESPSPAPK.[P]	2xPhospho [S3; S5]; 1xTMTpro [K9]; 1xTMTpro [N-Term]	5.6188e-05	1.23483e-05	1	1	4	High	1	1736.86	122.3	98.1	90	89.6	14.3	23.36	12.87	10.9	147.4	105.3	144.2	112.9	140.4	145	112.1		99.4	79.7		137.7	127.5	149.7	98.6		101.8	102.5	107.7	102	93.6	122.4	137.1	104.3	119.8
Q9UQ35	Q9UQ35 [2066-2076]	Q9UQ35 3xPhospho [S2067; T2069; S2071]	1.247		0.133063		[K].RSLTRSPPAIR.[R]	3xPhospho [S2; T4; S6]; 1xTMTpro [N-Term]	0.000962947	0.000716537	1	1	2	High	2	1797.85	222	178			16.54	14.17			100.7	119.8	150.1	139	94.3	118.2	101.6	112.9	100.1	120		90	95.6	89.4	92.6	75.7
A0A0A0MTS7	A0A0A0MTS7 [31905-31917]	A0A0A0MTS7 1xPhospho [T31909]	1.247		0.211308		[R].EPSYTPGPPSAPR.[V]	1xPhospho [T5]; 1xTMTpro [N-Term]	0.000962947	0.000716537	1	1	1	High	0	1739.83	222	178			13.58	15.86			100.1	130.1	139.3	124.4	108.5	120.2	104	95.1	80	89.6		116.8	109.5	111.1	91.6	79.8
Q96CJ1	Q96CJ1 [247-260]	Q96CJ1 1xPhospho [S258]	1.246		0.645617		[R].NDLQLSESGSDSDD.[-]	1xPhospho [S12]; 1xTMTpro [N-Term]	3.73191e-13	1.23483e-05	1	2	3	High	0	1865.76	221.9	178.1			29.89	42.05			77.6	121.3	92.5	89.9	111.9	116	125.4	190.3	91.4	61.8		72.3	77.3	93.8	94.3	184.1
E9PQT1	E9PQT1 [133-157]	E9PQT1 1xPhospho [S141]	1.246		0.961951		[R].DETATAPASPTTDSCDGNASDSSYR.[T]	1xCarbamidomethyl [C15]; 1xPhospho [S9]; 1xTMTpro [N-Term]	6.30512e-16	1.23483e-05	1	8	1	High	0	2960.21	221.9	178.1			19.53	32.26			97.1	84.1	97.1	122	129.4	89.5	120.2	144.9	68	81.2		143.5	85.4	97.1	153.8	86.7
Q29RF7	Q29RF7 [1184-1203]	Q29RF7 1xPhospho [S1195]	1.246		1		[R].EQSSEAAETGVSENEENPVR.[I]	1xPhospho [S12]; 1xTMTpro [N-Term]	6.30512e-16	1.23483e-05	1	1	3	High	0	2546.12	221.9	178.1			28.21	105.17			91.7	87.9	79.6	64.9	116.2	57.4	88.9	135.2	48.4	53.8	392.1	85.1	69.7	55.1	101.8	72.1
P48681	P48681 [1307-1312]	P48681 2xPhospho [S1307; S1310]	1.244	1.232	0.235939	0.458615	[R].SPTSPR.[W]	2xPhospho [S1; S4]; 1xTMTpro [N-Term]	0.000962947	0.000716537	1	1	2	High	0	1108.48	113.8	91.5	107.5	87.2	26.6	24.27	24.61	24.65	93	98.6	99.4	157.3	132.3	101.8	125.8	185.3	89.7	100.4		115.6	54.8	63.1	91	92	83.7	132.8	107	97.4	87.2	122.8	106.7	168.8	61
Q96ST2	Q96ST2 [92-100]	Q96ST2 1xPhospho [S]	1.244	1.218	1	0.980959	[K].DSDSESEER.[A]	1xPhospho [S]; 1xTMTpro [N-Term]	6.29524e-15	1.23483e-05	1	1	3	High	0	1437.57	112.9	90.8	107.8	88.5	42.68	41.47	16.49	23.33	70.6	142.4	119	97.7	152.1	172.6	117.9	23.7	106.7	95.2		88.7	90.5	107	178.6	37.3	92	96.7	116.2	115.2	136.5	141.4	111	94.5	62.8
Q9Y2W1	Q9Y2W1 [236-245]	Q9Y2W1 2xPhospho [S243; S]	1.244	1.16	0.0227578	0.79495	[R].ASAVSELSPR.[E]	2xPhospho [S8; S]; 1xTMTpro [N-Term]	2.14947e-09	1.23483e-05	1	1	11	High	0	1480.68	108.5	87.2	109.7	94.6	21.46	14.21	9.89	8.72	100.5	123.4	102.7	107.1	102.1	115.1	91.2	169.5	74.8	86.3	72.6	82.4	82.2	91.2	86.9	112.2	100.9	106.7	92.4	117.5	92.7	106	106	121.6	87.4
Q9NZD8	Q9NZD8 [299-308]	Q9NZD8 1xPhospho [S304]	1.244	0.781	1	0.745424	[K].GSLGISQEEQ.[-]	1xPhospho [S6]; 1xTMTpro [N-Term]	0.000549167	1.23483e-05	1	3	4	High	0	1431.67	109.9	88.3	88.5	113.3	45.07	34.57	29.47	34.19	107.3	101.2	79.8	106.5	69.7	97.3	133.8	237.9	88.5	81		106.9	79.8	83.5	63.1	163.9	70.5	49.9	94.8	73.7	83.5	83.8	95.5	137.3	75.3
P49792	P49792 [2446-2455]	P49792 2xPhospho [T2450; S2454]	1.244		0.0972808		[K].DSLITPHVSR.[S]	2xPhospho [T5; S9]; 1xTMTpro [N-Term]	6.59427e-08	1.23483e-05	1	1	3	High	0	1588.75	221.7	178.3			13	12.64			120.3	140.5	134.1	116.3	129.8	96.9	144.7		85.9	93.6		110.2	114.6	104.4	119.1	89.6
O95218	O95218 [118-129]	O95218 1xPhospho [S120]	1.244		0.5979		[R].EESDGEYDEFGR.[K]	1xPhospho [S3]; 1xTMTpro [N-Term]	1.46001e-09	1.23483e-05	1	1	1	High	0	1816.72	221.8	178.2			33.16	51.19			102.9	96.2	119.3	102.3	198.4	82.8	146.6	85.9	80.4	82.7		82.4	56.8	72.9	203.1	87.3
G5EA03	G5EA03 [29-36]	G5EA03 2xPhospho [S31; S33]	1.243		0.256884		[R].SDSLSPPR.[H]	2xPhospho [S3; S5]; 1xTMTpro [N-Term]	0.000962947	0.000240242	1	1	3	High	0	1322.57	221.7	178.3			18.9	16.01			146.7	117.3	141.5	113.3	113.4	117.1	116.2	73.1	82.9	82.7		110.6	75.9	93.8	116.1	99.5
A0A2R8Y7R5	A0A2R8Y7R5 [15-20]	A0A2R8Y7R5 1xPhospho [S18]	1.242	1.504	0.92419	0.819481	[R].CDDSPR.[T]	1xCarbamidomethyl [C1]; 1xPhospho [S4]; 1xTMTpro [N-Term]	0.000962947	1.23483e-05	1	9	3	High	0	1133.46	114.7	92.3	115.9	77.1	23.49	32.42	29.71	44.64	99.4	165.1	114.8	96.3	159.5	110.3	156.7		92.4	109		80.9	67.8	65.7	131.5	150.6	125.3	137.8	78.3	80.9	164.8	110.6	121.8	69.5	83
A0A087WT53	A0A087WT53 [1041-1046]	A0A087WT53 1xPhospho [S1043]	1.242	1.142	0.210362	1	[R].DVSPER.[R]	1xPhospho [S3]; 1xTMTpro [N-Term]	0.000962947	0.000716537	1	1	3	High	0	1086.52	109.3	88	108.1	94.6	18.48	14.03	11.15	11.59	99	128.5	111.6	121.8	103.7	94.6	115.1	162.7	91.2	106.7		82.5	116.6	79.6	88.5	97.8	116.8	110.3	101.9	82.7	118.5	113.9	108.2	119.7	110.2
Q8WVC0	Q8WVC0 [168-175]	Q8WVC0 1xPhospho [S171]	1.242	0.935	0.980589	1	[R].AQGSDEDK.[L]	1xPhospho [S4]; 1xTMTpro [K8]; 1xTMTpro [N-Term]	1.55087e-08	1.23483e-05	1	2	2	High	0	1537.74	123.3	99.3	85.7	91.7	21.71	16.17	20.67	22.72	141.3	102.1	134.3	85.7	103.7	145	158.1		101.6	101.1		114.3	115.7	108.2	119.4	69.5	91.4	87.3	97.8	71.8	132.4	95.3	87.4	125.7	76.3
Q53GS9	Q53GS9 [77-86]	Q53GS9 1xPhospho [S82]	1.242		0.179456		[R].EVDEDSEPER.[E]	1xPhospho [S6]; 1xTMTpro [N-Term]	3.09359e-09	1.23483e-05	1	4	4	High	0	1588.67	221.6	178.4			12.61	24.72			97.9	99.3	98.4	111.9	118.1	106.3	118.2	139	68.5	87.1	107.9	88.6	55.2	75.5	111.3	116.8
Q9UQ35	Q9UQ35 [1638-1643]	Q9UQ35 2xPhospho [S1638; S1640]	1.242		0.403668		[R].SGSSSK.[G]	2xPhospho [S1; S3]; 1xTMTpro [K6]; 1xTMTpro [N-Term]	0.00317443	0.000752351	1	1	1	High	0	1320.61	221.6	178.4			19.48	20.82			119.6	110.4	103.1	123.4	114.6	125.5	125.9	61	60.2	94.4	100.2	109.5	94.1	94.1	103	61
E7ERS3	E7ERS3 [31-44]	E7ERS3 1xPhospho [S]	1.242		0.601257		[R].DSGSDQDLDGAGVR.[A]	1xPhospho [S]; 1xTMTpro [N-Term]	3.44931e-10	1.23483e-05	1	1	2	High	0	1775.78	221.6	178.4			33.74	31.97			81.1	92.8	105.9	129.4	144.7	78.6	197.8	108.7	72.4	114		86.4	70.3	76.1	154.1	87.6
Q96S59	Q96S59 [470-479]	Q96S59 1xPhospho [S477]	1.241		1		[K].SQDSYPVSPR.[P]	1xPhospho [S8]; 1xTMTpro [N-Term]	4.88893e-07	1.23483e-05	1	1	3	High	0	1519.71	221.5	178.5			25.74	40.43			79.9	105.6	83.8	67.4	133	108.7	100.2	145.5	81.9	86.1	182	84	73.4	70.5	128.7	69.5
Q9NZU5	Q9NZU5 [248-261]	Q9NZU5 1xPhospho [S254]	1.24		1		[K].GAAPPDSPVVYSDR.[A]	1xPhospho [S7]; 1xTMTpro [N-Term]	3.97567e-10	1.23483e-05	1	3	3	High	0	1814.86	221.5	178.5			97.9	112.47			58.3	49.7	66.1	82.2	40.9	82.1	55.2	319.9	52.1	48.1	187.4	45.1	39.1	46.4	53.9	373.5
H7C3X7	H7C3X7 [254-261]	H7C3X7 1xPhospho [S258]	1.239	1.146	0.525446	0.225192	[R].TAHLSDDD.[-]	1xPhospho [S5]; 1xTMTpro [N-Term]	5.91398e-05	1.23483e-05	1	5	3	High	0	1257.53	112.3	90.7	105.2	91.8	11.22	22.46	15.39	7.5	122.9	110	92.3	103.5	116.5	131.4	109.3	125.8	91.4	103.7		126.5	87.3	75.4	75.7	128.2	110.5	97	96.8	106.3	98.9	105.7	116.2	148.3	82
Q96ST2	Q96ST2 [247-257]; [273-283]	Q96ST2 2xPhospho [S248; S]; 2xPhospho [S274; S]	1.239		1		[R].ISDSESEDPPR.[HN]	2xPhospho [S2; S]; 1xTMTpro [N-Term]	9.83137e-05	1.23483e-05	1	1	3	High	0	1695.68	221.4	178.6			42.3	45.43			73.4	60.7	103.2	75.6	191.9	88.6	152.2	97.9	67.8	72.1	136.1	78.4	46	68.4	173.8	113.9
Q86TM6	Q86TM6 [611-617]	Q86TM6 1xPhospho [S613]	1.238	1.012	0.848802	1	[K].LESPVAH.[-]	1xPhospho [S3]; 1xTMTpro [N-Term]	1.9808e-07	1.23483e-05	1	3	3	High	0	1136.57	113.6	91.8	97.9	96.7	18.51	9.31	20.99	17.07	105	135.6	117.3	157	131	143.8	92.5	100.2	104.2	121.3		98.8	94.8	101.5	96.9		122.6	108.4	122.7	68.6	105.3	89.5	77.8	123.6	131.9
P49006	P49006 [158-195]	P49006 2xPhospho [T/S]	1.238		0.168724		[K].GAEASAASEEEAGPQATEPSTPSGPESGPTPASAEQNE.[-]	2xPhospho [T/S]; 1xTMTpro [N-Term]	1.23288e-11	1.23483e-05	1	1	10	High	0	4089.69	221.2	178.8			11.35	15.98			97.8	121.2	102.4	109.8	114.6	116.4	118.1	140.8	89.6	89.6		106.6	93.3	107.5	119.7	72.5
E9PDI4	E9PDI4 [523-531]	E9PDI4 1xPhospho [S]	1.237	1.054	1	1	[K].SDSSLDAEV.[-]	1xPhospho [S]; 1xTMTpro [N-Term]	2.25905e-07	1.23483e-05	1	1	4	High	0	1306.57	96.1	77.7	116.1	110.1	57.77	58.37	9.98	7.53	79.6	87.9	78.5	99.5	73.6	87.8	71.9	250.1	66.7	67.5	150	76.2	61.7	67.8	65.6	215.5	98.2	116.7	114.7	102.3	86.1	94.1	106.3	99.7	94.7
O43491	O43491 [713-724]	O43491 2xPhospho [S715; S718]	1.236	1.576	0.987819	0.316922	[K].EISPGSGPGEIR.[K]	2xPhospho [S3; S6]; 1xTMTpro [N-Term]	9.88046e-06	1.23483e-05	1	1	3	High	0	1662.75	114.5	92.7	118	74.8	24.93	23.87	24	31.72	126.6	159.3	127.1	125.2	104.2	131.1	109.5	57.5	108.5	101.9		106.6	118.2	91.7	81.8	50.8	130	135.4	131.5	129.5	81.1	90.7	113.5	177.4	51.8
P08238	P08238 [250-265]	P08238 2xPhospho [S255; S261]	1.235	1.015	1	1	[K].IEDVGSDEEDDSGKDK.[K]	2xPhospho [S6; S12]; 2xTMTpro [K14; K16]; 1xTMTpro [N-Term]	4.63333e-05	1.23483e-05	1	1	2	High	1	2810.28	104.8	84.8	106	104.4	12.14	68.16	19.27	12.21	126.6	103.3	84.4	97	105.4	106.5	106.2		82.8	78.7	290.1	96.2	98.2	87.9	75.7	61.1	85.5	78	126.5	100.8	112.8	126.2	123.4	84.6	93.5
P48681	P48681 [1307-1312]	P48681 1xPhospho [T/S]	1.234	1.282	0.0151292	0.0221355	[R].SPTSPR.[W]	1xPhospho [T/S]; 1xTMTpro [N-Term]	0.000962947	0.000716537	1	1	10	High	0	1028.51	110.7	89.7	112.1	87.5	20.22	15.78	8.55	7.79	103.3	111.7	110.8	118.4	97.9	105	101.4	169.9	88.6	91.9	56	80.4	97.7	86.3	82.7	98.2	110.3	126.8	108.2	118.4	104.5	105.5	105.8	128.2	83.9
Q9UKJ3	Q9UKJ3 [1075-1085]	Q9UKJ3 2xPhospho [S1076; S1081]	1.234	0.874	1	1	[R].GSEGDCSPEDK.[N]	1xCarbamidomethyl [C6]; 2xPhospho [S2; S7]; 1xTMTpro [K11]; 1xTMTpro [N-Term]	8.22204e-05	1.23483e-05	1	2	2	High	0	1948.79	106	85.9	97	111	30.38	36.94	36.73	29.84	102.5	75.3	123.4	97.7	176.1	92.9	153.7	90.6	79.1	77.3		62.6	92.1	81.1	164.8	130.9	84.2	90.7	79.6	107.6	193.3	108.2	74.4	92.5	72.4
Q8TCJ2	Q8TCJ2 [491-505]	Q8TCJ2 2xPhospho [S498; S499]	1.234		0.452309		[R].ENPPVEDSSDEDDKR.[N]	2xPhospho [S8; S9]; 1xTMTpro [K14]; 1xTMTpro [N-Term]	4.25667e-15	1.23483e-05	1	1	5	High	1	2500.08	220.9	179.1			20.59	21.97			126.9	131	118.8	119.6	114.9	111.7	102.2	58.6	94.1	102.3	55.4	109.4	95.3	94.1	103.1	62.6
Q8WVC0	Q8WVC0 [605-618]	Q8WVC0 2xPhospho [S614; S]	1.234		0.716283		[R].IYSSDSDEGSEEDK.[A]	2xPhospho [S10; S]; 1xTMTpro [K14]; 1xTMTpro [N-Term]	2.22884e-09	1.23483e-05	1	2	6	High	0	2328.97	221	179			27.15	21.49			76.8	162.3	162.7	171.3	131.2	141	93.8		83	119.8		81.4	108.9	131.2	136.5
O95218	O95218 [305-310]		1.233	1.155	1	1	[R].SRSPER.[R]	2xPhospho [S1; S3]; 1xTMTpro [N-Term]	0.0214087	0.00125962	1	1	2	Medium	1	1195.52	104	84.4	113.4	98.2	36.57	70.99	27.84	25.37	102.1	105.9	94.1	67.6	164.7	66.1	142	64.1	109.7	73.8	289.8	58.7	79.5	68.5	113.5		124	78.8	74.8	125.5	158.6	120.1	95	79.3	113.2
P46013	P46013 [858-867]	P46013 1xPhospho [T/S]	1.231		0.547449		[K].TSDTETEPSK.[T]	1xPhospho [T/S]; 1xTMTpro [K10]; 1xTMTpro [N-Term]	6.38595e-05	1.23483e-05	1	1	2	High	0	1782.87	220.7	179.3			32.66	20.59			107.7	107.6	126.1	95.4	147	106.7	171	45.8	95	80.8	92.2	82.9	67.3	103	112.4	58.9
Q8IZD4	Q8IZD4 [273-280]	Q8IZD4 1xPhospho [S]	1.23	1.273	1	0.386682	[R].SLSYEEPR.[R]	1xPhospho [S]; 1xTMTpro [N-Term]	0.000639303	1.23483e-05	1	3	3	High	0	1364.64	99.2	80.7	123.2	96.8	11.72	48.79	16.68	16.2	109.2	98.9	95.6	97.7	88.6	118.7	102.7	81.2	80.9	83.2	218.3	79	76.7	75.8	77.3	116.2	102.8	127.7	119.3	87.4	125	113.5	131.4	154.7	97.5
Q5JS79	Q5JS79 [150-164]	Q5JS79 1xPhospho [S159]	1.23	1.259	1	1	[R].TQSSSCERDSPSTSR.[Q]	1xCarbamidomethyl [C6]; 1xPhospho [S10]; 1xTMTpro [N-Term]	1.88472e-09	1.23483e-05	1	7	3	High	1	2068.89	112.3	91.3	109.5	86.9	29.96	24.73	20.04	18.31	115.2	129.8	129.2	104.1	121.1	119.4	123.3	30.8	105.4	108.4	92.5	79.8	96.7	98.8	105.5	40.1	109.2	112	126.8	123.5	124	108.5	122.6	58.8	89.8
O95218	O95218 [183-195]	O95218 2xPhospho [S188; S193]	1.229	1.159	0.688396	0.566253	[K].YNLDASEEEDSNK.[K]	2xPhospho [S6; S11]; 1xTMTpro [K13]; 1xTMTpro [N-Term]	8.46173e-09	1.23483e-05	1	1	2	High	0	2281.98	115.4	93.9	102.4	88.3	21.65	5.64	22.12	21.17	129.2	132	133.7	118.8	113.2	179.1	87.6	103.8	90.9	103.7		100.8	107.9	100.8	98.6		97.6	92.9	139	169.2	107.1	113.1	98.7	112.7	65.1
P08238	P08238 [250-263]	P08238 1xPhospho [S255]	1.229	1.135	1	1	[K].IEDVGSDEEDDSGK.[D]	1xPhospho [S6]; 1xTMTpro [K14]; 1xTMTpro [N-Term]	6.30512e-16	1.23483e-05	1	1	20	High	0	2182.99	112.9	91.9	103.8	91.4	25.36	18.05	8.24	13.5	119.3	124.7	124.9	121.2	108.3	114.1	108.6	42.1	95.9	94.9	105.7	116.2	82.9	95	86	60.2	104.3	110.4	119.6	101.9	91.7	110.3	112.4	99.1	96.5
B5ME19	B5ME19 [161-173]	B5ME19 1xPhospho [S166]	1.229	0.825	0.733792	1	[K].QNPEQSADEDAEK.[N]	1xPhospho [S6]; 1xTMTpro [K13]; 1xTMTpro [N-Term]	6.69508e-09	1.23483e-05	1	3	3	High	0	2148.99	118.4	96.3	83.7	101.5	40.5	35.89	27.46	24.86	121.2	87	139.2	96.2	244.9	108.2	189.3		98.2	63.8		102.5	79.5	99	170.9		85.5	73.4	78.3	85.8	151.4	91.6	89	76	102.1
Q9UQ35	Q9UQ35 [625-632]	Q9UQ35 3xPhospho [S625; T627; S629]	1.227	1.141	1	1	[R].SRTRSPVR.[R]	3xPhospho [S1; T3; S5]; 1xTMTpro [N-Term]	0.000388796	1.23483e-05	1	1	2	High	2	1502.66	107.7	87.8	109	95.5	23.07	34.34	15.05	14.36	122.3	103.4	109.5	107.7	115.5	96.9	108.5	46.5	88	88.2	179.2	79.8	105.5	83.4	92.9	72.8	122.3	104.1	109.8	114.8	108.7	118.5	108.8	70	80.2
Q9UQ35	Q9UQ35 [1915-1920]	Q9UQ35 1xPhospho [S]	1.227	1.106	0.792017	1	[R].ASPVSR.[R]	1xPhospho [S]; 1xTMTpro [N-Term]	0.000962947	0.000240242	1	1	4	High	0	1000.51	115	93.7	100.5	90.9	23.82	22.77	27.21	20.92	125	106.3	94.1	107.7	147	118.2	129.6	59.3	102.2	97.3	80.7	76.3	94.3	89.7	120.6	51.8	105.9	101.6	86.4	81.7	170.6	86.3	95.7	116.6	100.3
Q6P2C6	Q6P2C6 [218-229]	Q6P2C6 3xPhospho [S218; S220; T225]	1.227	1.039	0.781862	1	[R].SRSASPSTQQEK.[H]	3xPhospho [S1; S3; T8]; 1xTMTpro [K12]; 1xTMTpro [N-Term]	0.000962947	0.000240242	1	1	2	High	1	2153.95	118.1	96.3	94.5	91	9.88	12.68	14.41	13.95	134.3	125.2	136.1	111.8	117.8	149.9	136.4		142.7	116.8		112.9	106.2	103.9	106		129.3	87.9	109.5	105.5	94.9	119.3	121.6	89.9	123.5
F8W1J5	F8W1J5 [106-112]	F8W1J5 1xPhospho [S109]	1.225	1.14	1	1	[R].SSLSPGR.[G]	1xPhospho [S4]; 1xTMTpro [N-Term]	0.000962947	0.000647852	1	1	3	High	0	1087.55	103.4	84.4	113.1	99.2	55.02	53.35	14.91	13.11	100.1	98.8	88.8	88.7	101.5	100.4	83.3	275.9	73.3	82		86.4	71.7	81.1	60.5	207.5	112.5	114.9	106.4	111	92.5	92.5	125.5	77.4	103.6
Q14676	Q14676 [488-503]	Q14676 2xPhospho [S495; S498]	1.225		0.234126		[K].DQPPFGDSDDSVEADK.[S]	2xPhospho [S8; S11]; 1xTMTpro [K16]; 1xTMTpro [N-Term]	6.17055e-09	1.23483e-05	1	1	2	High	0	2490.06	220.3	179.7			27.05	10.44			105.8	108.7	162.2	162.5	112.2	138.5	119.2	62.9	76.8	79.3		98.2	98.8	94.4	84.2	96.3
O75494	O75494 [121-126]	O75494 1xPhospho [S123]	1.224	1.259	0.647165	0.302977	[R].SRSYER.[R]	1xPhospho [S3]; 1xTMTpro [N-Term]	0.000962947	0.000716537	1	1	3	High	1	1181.56	112.5	91.9	109	86.6	35.21	11.29	10.25	13.53	125.7	80.5	131.7	134.6	100	118.3	93.1	225	82.3	105		96	113.5	90.9	103.5		127.2	117.3	123.7	141.4	119.2	104.4	106.8	109.9	96.4
C9JME2	C9JME2 [909-933]	C9JME2 3xPhospho [S920; T929; S]	1.224	1.178	1	1	[K].SPDEATAADQESEDDLSASRTSLER.[Q]	3xPhospho [S12; T21; S]; 1xTMTpro [N-Term]	1.49339e-08	1.23483e-05	1	3	3	High	1	3224.29	107.4	87.7	110.9	94.1	45.84	29.4	5.08	27.31	107.2	91.5	138.2	108.4	87.1	71.4	70.5	228.7	125.2	73.8		79.9	80.9	78.2	109.1	149.9	107.8	102.1	96	100.3	106.8	102.5	109.8	95.9	71.8
Q8WVC0	Q8WVC0 [210-226]	Q8WVC0 1xPhospho [S212]	1.223	1.406	1	0.424663	[K].ANSDDERPVASDNDDEK.[Q]	1xPhospho [S3]; 1xTMTpro [K17]; 1xTMTpro [N-Term]	4.47547e-05	1.23483e-05	1	2	2	High	0	2565.16	122.3	100	103.9	73.9	20.87	20.04	16.78	34.73	81.5	131.4	129.3	139.7	112.9	134.5	84.1		107.1	105.7		92	100.5	139	149	93.4	108.9	110.7	104.2	104.2	141.9	111.6	79.5	131.1	60.8
Q9H6Y2	Q9H6Y2 [364-383]	Q9H6Y2 1xPhospho [S382]	1.223		0.173267		[R].EEGEDSMAQEEKEETGDDSD.[-]	1xPhospho [S19]; 1xTMTpro [K12]; 1xTMTpro [N-Term]	7.28505e-07	1.23483e-05	1	1	1	High	1	2918.19	220.1	179.9			14.83	20.34			114	119.9	111.6	165.2	122.2	137.9	118.4		71.3	124.7		98	89.9	94.6	100.6	131.7
Q8IYB3	Q8IYB3 [581-587]	Q8IYB3 2xPhospho [T581; S583]	1.223		1		[R].TPSPPPR.[R]	2xPhospho [T1; S3]; 1xTMTpro [N-Term]	0.000962947	0.000647852	1	1	3	High	0	1215.55	220	180			17.85	37.07			96.3	111.9	103.9	90.4	145.1	120.5	137.5		80.2	89.1		90.9	91.5	95.2	161.1	186.4
Q13247	Q13247 [190-195]	Q13247 1xPhospho [S192]	1.22		0.0211927		[R].SYSGSR.[S]	1xPhospho [S3]; 1xTMTpro [N-Term]	0.000962947	0.000716537	1	1	1	High	0	1040.47	219.8	180.2			10.01	8.06			115.3	113.6	102	126	88.5	111.7	107.5	107.6	87.2	83.5	97.9	92.6	83.7	101.3	97.8	83.9
Q99567	Q99567 [33-41]	Q99567 1xPhospho [S/T]	1.22		1		[K].NQSPTEAEK.[P]	1xPhospho [S/T]; 1xTMTpro [K9]; 1xTMTpro [N-Term]	9.97897e-13	1.23483e-05	1	1	4	High	0	1691.85	219.8	180.2			37.76	17.68			134.7	124.8	121.7	103.8	138.1	118.2	139.5	11.5	120.3	94.2	118.9	69.6	92.2	101	111.7
A0A024QZ33	A0A024QZ33 [401-407]	A0A024QZ33 1xPhospho [S]	1.219	1.326	0.197295	0.155219	[K].ESSPNSR.[A]	1xPhospho [S]; 1xTMTpro [N-Term]	0.0003018	1.23483e-05	1	1	4	High	0	1160.53	107.5	88.2	116.5	87.8	5.49	25.32	10.94	9.68	112.8	117	103.6	108.7	108.6	112.5	116.3	99.7	101	84.9	131.5	89.8	98.4	91.6	69.9	53.9	130.8	132.4	98.4	128.8	113.7	122.5	117.2	101.9	88.8
Q13247	Q13247 [314-320]	Q13247 2xPhospho [S314; S316]	1.219	1.208	1	0.540204	[R].SVSPPPK.[R]	2xPhospho [S1; S3]; 1xTMTpro [K7]; 1xTMTpro [N-Term]	0.000962947	0.000716537	1	1	2	High	0	1479.75	108.4	88.9	110.9	91.8	13.89	25.19	13.99	24.76	113.8	91.2	123.3	92.6	137.3	119.5	112.8	104.6	69.2	98.5		91.5	92.9	82.5	133.9	136.5	120.1	116.9	102	114.9	137.1	140.5	101.1	96.8	88.2
Q96T23	Q96T23 [1274-1297]	Q96T23 3xPhospho [S1277; T1278; S1282]	1.219		0.137672		[K].RGRSTDEYSEADEEEEEEEGKPSR.[K]	3xPhospho [S4; T5; S9]; 1xTMTpro [K21]; 1xTMTpro [N-Term]	9.05183e-06	1.23483e-05	1	3	2	High	2	3662.51	219.7	180.3			11.01	23.75			130.1	112.9	145.6	131.2	142.3	129.6	110.5	110.4	59	104.7		119.3	81	108.4	115
H3BQK4	H3BQK4 [82-91]	H3BQK4 2xPhospho [S86; S87]	1.219		0.452745		[R].SSSVSSQEEK.[S]	2xPhospho [S5; S6]; 1xTMTpro [K10]; 1xTMTpro [N-Term]	0.00010315	1.23483e-05	1	1	2	High	0	1835.83	219.7	180.3			18.57	10.4			125	130.4	101.3	136.5	97.5	128.6	121.9	74.5	97	99.7		104.4	103.2	103.2	101.3	75.4
Q9H2U1	Q9H2U1 [1002-1008]	Q9H2U1 1xPhospho [S1008]	1.218	1.417	0.824794	0.0518515	[R].FQDGYYS.[-]	1xPhospho [S7]; 1xTMTpro [N-Term]	3.31078e-07	1.23483e-05	1	4	2	High	0	1263.53	108.7	89.3	118.4	83.6	19.61	16.7	22.57	20.79	83.9	113.2	116.3	110.4	98.8	124.6	117.6	162.6	89.3	96.1		85	121.5	112.1	94.2	74.4	136.2	111.4	167.8	95.5	144.7	114.6	145.2	84.4	103.4
Q5VTI5	Q5VTI5 [479-487]	Q5VTI5 1xPhospho [S]	1.218	1.027	1	1	[R].SPSQGSYSR.[A]	1xPhospho [S]; 1xTMTpro [N-Term]	0.000962947	1.23483e-05	1	3	5	High	0	1352.62	109.5	89.9	101.6	99	21.12	49.92	30.97	24.02	91.5	98.8	96.6	55.6	116.4	106.8	126.6	101.1	78.5	100.1	216.3	85.3	78.8	53.7	118.4	75.3	75.5	98.1	94.9	78.6	172.1	87.5	90.6	124.7	85.1
Q9P2R6	Q9P2R6 [671-691]	Q9P2R6 2xPhospho [S679; S]	1.218		0.732253		[K].TQEISRPNSPSEGEGESSDSR.[S]	2xPhospho [S9; S]; 1xTMTpro [N-Term]	1.4239e-05	1.23483e-05	1	1	3	High	0	2713.13	219.6	180.4			26.06	15.18			110.5	122.9	141.7	118.4	131.8	115	144.9	47.9	84.6	79.3		79.4	99.5	110.4	114.6	99.1
Q7Z4V5	Q7Z4V5 [365-382]	Q7Z4V5 2xPhospho [S369; S370]	1.217	1.381	1	0.169711	[R].GSGGSSGDELREDDEPVK.[K]	2xPhospho [S5; S6]; 1xTMTpro [K18]; 1xTMTpro [N-Term]	4.53387e-09	1.23483e-05	1	2	3	High	1	2602.16	112.2	92.2	113.4	82.1	19.35	27.34	20.6	41.29	75.3	130.1	88.5	111.5	98.1	120.1	96.6	134	79.1	76.6	135.4	58.3	81.8	90.3	122.6	101.7	102.4	97.7	128.3	109.1	100.4	157.5	93.5	145.5	75.3
O75376	O75376 [1107-1113]	O75376 1xPhospho [S1111]	1.217	1.167	0.856358	1	[K].QEEFSPR.[S]	1xPhospho [S5]; 1xTMTpro [N-Term]	0.000599779	1.23483e-05	1	3	3	High	0	1276.59	116.1	95.4	101.5	87	18.72	10.25	15.78	20.84	90	133.5	147.2	120.9	102.8	134.6	99.9	151.7	99.6	111.3		97.2	86.9	115.1	109.4		118.1	89.8	132.4	133.8	90.9	104.5	122.3	100.1	126.3
Q9Y4E5	Q9Y4E5 [1024-1034]	Q9Y4E5 1xPhospho [S1027]	1.217	1.118	0.446054	0.948979	[K].ECDSDDNMGAK.[N]	1xCarbamidomethyl [C2]; 1xPhospho [S4]; 1xTMTpro [K11]; 1xTMTpro [N-Term]	1.29558e-07	1.23483e-05	1	2	2	High	0	1929.82	117.3	96.3	98.4	88	20.24	34.38	5.95	26.79	127.9	146.2	151	125.5	105.6	112.2	129.1	73.6	104.1	117.7		110.6	115.7	69.7	76.3	34.6	122.3	105.5	107.2	103.4	106.1	101.8	106.4	111.4	97.9
Q13263	Q13263 [473-483]	Q13263 1xPhospho [S473]	1.217	1.003	1	1	[R].SGEGEVSGLMR.[K]	1xPhospho [S1]; 1xTMTpro [N-Term]	9.75536e-13	1.23483e-05	1	1	3	High	0	1505.7	105.6	86.8	104	103.7	30.46	53.76	18.24	16.51	109.5	111.4	109.1	117.1	100.5	105.1	105.1	25.1	86.2	89.9	230.8	93.1	105	85.3	83	43.8	96.2	119.7	90.6	119.4	115.5	94.9	134.3	76.1	125.9
Q9UQ35	Q9UQ35 [452-460]	Q9UQ35 2xPhospho [S456; S/T]	1.216	1.138	1	0.60185	[R].EISSSPTSK.[N]	2xPhospho [S5; S/T]; 1xTMTpro [K9]; 1xTMTpro [N-Term]	1.62022e-07	1.23483e-05	1	1	6	High	0	1703.81	111.6	91.8	104.6	91.9	13.02	19.45	6.42	32.44	127	133.5	89.6	103.4	121.1	115.5	122.6	101.2	114.7	103.8		80.4	126.4	92.4	97.2	71.2	113.5	112.6	115.5	109	105.8	99.7	103.1	121.4	97.2
P21127	P21127 [45-54]	P21127 1xPhospho [S47]	1.216		1		[K].RDSLEEGELR.[D]	1xPhospho [S3]; 1xTMTpro [N-Term]	0.000143623	1.23483e-05	1	3	2	High	1	1587.77	219.5	180.5			16.62	60.79			106.3	98.1	105.8	84.6	89.2	102.6	112.9	63.6	74.5	73.2	259.7	102.4	85.5	92.2	69.6	79.6
P49006	P49006 [11-25]	P49006 2xPhospho [T14; S22]	1.215		0.906031		[R].GDVTAEEAAGASPAK.[A]	2xPhospho [T4; S12]; 1xTMTpro [K15]; 1xTMTpro [N-Term]	0.00158707	0.000716537	1	1	1	High	0	2142	219.4	180.6			23.46	32.62			144.9	116.4	109.9	137.6	93.5	125.1	113.5	60.8	94.6	124.7		66.4	64.6	104.2	87.7	156.3
Q99466	Q99466 [118-129]	Q99466 2xPhospho [S125; S128]	1.215		1		[K].LEDPCPPSFCSK.[R]	2xCarbamidomethyl [C5; C10]; 2xPhospho [S8; S11]; 1xTMTpro [K12]; 1xTMTpro [N-Term]	0.000962947	0.000716537	1	2	4	High	0	2204.97	219.4	180.6			35.55	19.11			123.9	116	123.8	126	124.9	112.8	99.1	15.4	113.6	89.1	106.1	104.8	96.1	92.6	101.2	54.4
Q13233	Q13233 [264-270]	Q13233 1xPhospho [S266]	1.214	1.137	1	0.835308	[K].SESPGVR.[R]	1xPhospho [S3]; 1xTMTpro [N-Term]	0.00032612	1.23483e-05	1	1	2	High	0	1115.54	112	92.3	104.1	91.6	23.06	14.16	13.55	13.64	81.3	116.7	140.9	109.3	96.5	140.4	80.9	143.9	108.2	91.5		122.7	93	103.7	80.8	90.2	115.5	122.5	106.6	100.5	83.1	126.5	95	103.3	110.8
F5H5D3	F5H5D3 [501-519]	F5H5D3 1xPhospho [S/Y]	1.214	0.915	1	1	[K].DYEEVGADSADGEDEGEEY.[-]	1xPhospho [S/Y]; 1xTMTpro [N-Term]	2.25295e-12	1.23483e-05	1	2	6	High	0	2462.92	120.1	99	86.5	94.5	14.14	15.73	14.83	74.37	103.8	100.4	119.4	122.4	98.5	116.1	114.6	149.5	83.9	87.3		95.5	106.6	81.8	95	125.1	91.2	74.4	77.2	93.9	73.3	82.8	83.2	111.6	96.2
Q9ULJ3	Q9ULJ3 [388-398]		1.214		0.576014		[K].DCSEKTALDDR.[P]	1xCarbamidomethyl [C2]; 2xPhospho [S3; T6]; 1xTMTpro [K5]; 1xTMTpro [N-Term]	0.0148273	0.00114034	1	1	1	Medium	1	2077.92	219.4	180.6			14.64	30.72			102.6	101.9	109.1	112.3	137	89.5	133.9	125	53.3	91.1		87.9	80.4	102.7	139.9	133.4
E7EQT4	E7EQT4 [174-182]	E7EQT4 1xPhospho [S176]	1.213	1.092	1	1	[K].GDSDDEKPR.[K]	1xPhospho [S3]; 1xTMTpro [K7]; 1xTMTpro [N-Term]	5.2487e-07	1.23483e-05	1	1	3	High	0	1706.82	112.6	92.8	101.6	93	24.92	18.87	9.91	31.4	125.3	117.5	115.3	122.9	117	120.3	89.6	46.9	99.4	109.9	77.1	115.1	88.2	100.5	94	61.2	107.1	97.5	104.7	86.5	103.7	107	112	122.4	96
O43237	O43237 [180-197]	O43237 1xPhospho [S194]	1.213		0.857401		[K].DFQDYMEPEEGCQGSPQR.[R]	1xCarbamidomethyl [C12]; 1xPhospho [S15]; 1xOxidation [M6]; 1xTMTpro [N-Term]	1.99544e-15	1.23483e-05	1	2	2	High	0	2573.03	219.3	180.7			19.63	47.45			110.4	95.9	98.7	118.7	77.1	144.3	88.2	102.3	77.1	96	201.8	82.4	96.2	83.2	78.6	49.1
Q9UQ35	Q9UQ35 [2736-2745]	Q9UQ35 2xPhospho [T2738; S2740]	1.212	1.309	1	0.980959	[R].RETPSPRPMR.[H]	2xPhospho [T3; S5]; 1xTMTpro [N-Term]	4.97086e-07	1.23483e-05	1	1	3	High	1	1690.78	113.1	93.3	109.8	83.9	30.31	14.82	14.42	11.29	122.4	130.4	118.9	145.3	101.6	125.8	102.7	35.5	87.7	116.1		112.6	124	99.5	84.7	92.9	92.3	119.2	117.1	118.5	96.6	125.2	117.1	82.6	87.1
Q15149	Q15149 [714-724]	Q15149 1xPhospho [S/T]	1.212	1.19	1	0.876861	[R].SDEGQLSPATR.[G]	1xPhospho [S/T]; 1xTMTpro [N-Term]	2.84674e-08	1.23483e-05	1	4	3	High	0	1544.73	97.7	80.6	120.5	101.3	21.48	64.39	17.7	18.08	94.5	153.6	99.3	83.7	101.6	111.3	104.2	83	75.1	88.2		82.9	76.3	97.9	79.1	269.2	106.8	133.1	141.9	130.4	120.6	96.4	127.4	80.9	111.1
P48634	P48634 [759-771]	P48634 1xPhospho [S]	1.212	0.918	0.404012	0.60299	[R].SDSGGSSSEPFDR.[H]	1xPhospho [S]; 1xTMTpro [N-Term]	2.06738e-05	1.23483e-05	1	1	3	High	0	1711.71	119.3	98.4	87.2	95	16.08	16.45	9.1	30.6	134.8	95.9	119.1	144.3	119.5	128.2	112.5	87.9	109.4	111		73.7	73.2	98.4	91.9	100.2	80.5	104.6	93.6	90	97.3	84.5	84.5	84	90.5
Q9UQ35	Q9UQ35 [724-731]	Q9UQ35 2xPhospho [S727; S728]	1.211	1.267	1	0.662917	[R].SGSSSERK.[N]	2xPhospho [S4; S5]; 1xTMTpro [K8]; 1xTMTpro [N-Term]	0.000962947	0.000716537	1	1	2	High	1	1605.75	117.6	97.1	103.5	81.7	7.66	10.06	22.96	31.93	149.7	140.9	124.5	127.3	120.5	137.2	131.6		107.3	130		98.5	104.3	118.1	110.1		136.5	84.3	102.8	133.8	126.6	107.2	125.2	65.4	101.4
Q12906	Q12906 [475-489]	Q12906 1xPhospho [S482]	1.211	1.173	1	1	[R].DSSKGEDSAEETEAK.[P]	1xPhospho [S8]; 2xTMTpro [K4; K15]; 1xTMTpro [N-Term]	2.31166e-05	1.23483e-05	1	7	2	High	1	2575.26	118.7	98	99	84.4	32.41	35	29.31	16.01	142.8	133.5	132.3	136.9	62.5	128.7	57.6		103.9	117.4	105.6	112.9	147.4	122.7	48.1	47.7	99.2	124.4	85.2	147.3	62.7	166.8	113	107.8	130.6
P48634	P48634 [1083-1088]	P48634 1xPhospho [T/S]	1.211	0.933	1	1	[R].TASETR.[S]	1xPhospho [T/S]; 1xTMTpro [N-Term]	0.000962947	0.000448753	1	1	4	High	0	1048.5	111.6	92.2	94.7	101.5	31.49	34.56	19.27	28.47	121.5	111.5	123.4	103.9	142.6	138.5	151.4	34.7	101.1	127.9		87.7	97.6	111.3	119.4	27.3	102.5	84.7	95.8	110.3	130.3	108.4	105.2	64.9	112.1
Q9UQ35	Q9UQ35 [817-824]	Q9UQ35 2xPhospho [S820; S]	1.21	1.231	1	1	[R].SSSSPPPK.[Q]	2xPhospho [S4; S]; 1xTMTpro [K8]; 1xTMTpro [N-Term]	0.000269934	1.23483e-05	1	1	4	High	0	1554.75	116.7	96.4	103.2	83.8	36.07	26.78	22.42	23.31	122	127.2	116.4	107.8	165.7	138.5	159.5	25.3	99.9	110.1		95.7	69.3	106	156.4		107.8	115.8	112.5	101.2	178.5	101	98	115.3	87.2
Q9UGU0	Q9UGU0 [1319-1326]	Q9UGU0 1xPhospho [S]	1.21	1.116	1	1	[K].DLPSPDSR.[N]	1xPhospho [S]; 1xTMTpro [N-Term]	0.000187839	1.23483e-05	1	1	3	High	0	1270.6	110.3	91.2	104.7	93.8	15.68	41.52	14.55	10.94	122.4	98.3	103.5	111.5	94.5	112	93.7	145.3	85.1	75.9		94.4	88.8	93.1	83.1	198.3	102.2	97.2	99.9	106.9	101.7	105.9	86.6	139.4	88.4
P48681	P48681 [1406-1436]	P48681 1xPhospho [S1418]	1.208		0.389037		[R].DGESDGFADEEESGEEGEEDQEEGREPGAGR.[W]	1xPhospho [S13]; 1xTMTpro [N-Term]	1.17469e-11	1.23483e-05	1	1	2	High	1	3682.44	218.9	181.1			24.52	7.38			157.5	132.8	108.1	132.9	107.6	195.8	106.1		119.8	99		104.2	114.5	116.2	105.5
P48634	P48634 [759-771]	P48634 2xPhospho [S761; S764]	1.208		1		[R].SDSGGSSSEPFDR.[H]	2xPhospho [S3; S6]; 1xTMTpro [N-Term]	3.39225e-09	1.23483e-05	1	1	2	High	0	1791.68	218.8	181.2			18.99	69.56			93.5	60.7	74.2	92.2	107.3	78.5	107.2	103.1	56.1	74	245.2	63.1	62.2	79.9	80.6	222.1
F8W8F0	F8W8F0 [8-24]	F8W8F0 2xPhospho [T/S]	1.207		0.765504		[R].VDDSPSTSGGSSDGDQR.[E]	2xPhospho [T/S]; 1xTMTpro [N-Term]	2.88154e-09	1.23483e-05	1	4	2	High	0	2130.82	218.7	181.3			25.03	12.9			147.4	127.3	128.2	163.4	88.4	111.5	139	71.1	122.2	105.5		112.7	87.6	106.3	89.3
F8VXG7	F8VXG7 [768-773]	F8VXG7 1xPhospho [S]	1.207		1		[R].DSYSPR.[W]	1xPhospho [S]; 1xTMTpro [N-Term]	0.000962947	0.000716537	1	1	2	High	0	1108.5	218.8	181.2			20.86	53.7			98.7	114.5	63.3	117.2	93.9	70.8	111.6	107.4	69.1	88.1	234.3	105	63.9	82.6	104.8	75
Q03252	Q03252 [404-411]	Q03252 1xPhospho [S]	1.205	1.22	0.97798	1	[K].LSPSPSSR.[V]	1xPhospho [S]; 1xTMTpro [N-Term]	7.77716e-05	1.23483e-05	1	1	6	High	0	1214.61	115.1	95.5	104.1	85.3	12.73	27.38	11.23	31.56	119.3	124.9	101.3	117.3	130.7	116.8	85	110.8	77.7	97.2		116	75	73.3	106.9	147.8	82.2	108	106.9	96.1	97.4	113	105	120.2	76.4
Q9UQ35	Q9UQ35 [176-186]	Q9UQ35 3xPhospho [S178; T184; S]	1.205	1.196	1	1	[R].ESSSSRSPTPK.[Q]	3xPhospho [S3; T9; S]; 1xTMTpro [K11]; 1xTMTpro [N-Term]	0.000997551	0.000716537	1	1	2	High	1	2010.88	105	87.1	113.2	94.6	5.09	53.65	10.43	11.89	111.3	106.4	106.2	109.9	117.6	100.7	104		81.4	85.6	244.3	92.9	91	93.2	85.6	69.9	115.8	113.7	122.8	94.1	98.4	129.2	119.4	113.5	95.9
Q8WYP5	Q8WYP5 [1209-1225]	Q8WYP5 3xPhospho [T1210; S1218; S1222]	1.205		1		[R].STPLASPSPSPGRSPQR.[L]	3xPhospho [T2; S10; S14]; 1xTMTpro [N-Term]	5.98725e-10	1.23483e-05	1	3	2	High	1	2266	218.6	181.4			16.95	40.53			108.8	111.6	126.7	97.5	106.3	73.1	81.5	98.6	87.2	97.4	188.5	82.8	77.4	73.1	64.8	124.6
Q9Y3P9	Q9Y3P9 [990-1000]	Q9Y3P9 1xPhospho [T996]	1.204	0.781	1	0.216923	[K].EVLDEDTDEEK.[E]	1xPhospho [T7]; 1xTMTpro [K11]; 1xTMTpro [N-Term]	1.19438e-11	1.23483e-05	1	1	2	High	0	2009.94	114.6	95.2	83.4	106.7	16.58	21.57	11.71	18.13	115.7	134.2	138.1	159.5	102.7	143	104.3		113.3	126.7		106.1	160.9	85.7	109.7		103.7	79.1	109	97.4	79.9	99.3	97.9	86.6	107.3
Q9UQ35	Q9UQ35 [575-580]; [586-591]; [606-611]; [617-622]; [649-654]; [660-665]; [671-676]; [683-688]	Q9UQ35 2xPhospho [S575; T577]; 2xPhospho [S586; T588]; 2xPhospho [S606; T608]; 2xPhospho [S617; T619]; 2xPhospho [S649; T651]; 2xPhospho [S660; T662]; 2xPhospho [S671; T673]; 2xPhospho [S683; T685]	1.204		0.110642		[R].SRTPAR.[R]	2xPhospho [S1; T3]; 1xTMTpro [N-Term]	0.000962947	0.000716537	1	1	1	High	1	1151.53	218.5	181.5			11.51	19.22			128.6	120.5	121.1	94.9	112.8	115.5	106.9	92.1	101.2	93.2	102.2	96.5	70	90.5	99.2	54.9
Q12906	Q12906 [479-489]	Q12906 1xPhospho [S482]	1.203	1.33	1	1	[K].GEDSAEETEAK.[P]	1xPhospho [S4]; 1xTMTpro [K11]; 1xTMTpro [N-Term]	1.22153e-08	1.23483e-05	1	7	6	High	0	1853.87	116.4	96.7	106.7	80.2	36.85	39.31	20.89	28.95	128.4	122.9	119.2	121.7	179	119	148.4	23.2	66.1	105		124.4	77.4	101.6	133.4	30.3	91.8	102.4	95.6	94.2	130.8	126.5	122.8	161.3	66.9
S4R3K6	S4R3K6 [5-14]	S4R3K6 1xPhospho [S/T]	1.203	1.235	0.346787	0.602176	[R].AGSPGTDQER.[K]	1xPhospho [S/T]; 1xTMTpro [N-Term]	6.99387e-07	1.23483e-05	1	2	3	High	0	1401.63	106.8	88.7	113	91.5	40.98	16.46	13.84	12.06	119.9	105.7	90	134.9	98	106.4	83.1	239.3	95	91.7		88.1	78.7	83.5	69.7	116.1	130.8	112	112.4	147.7	110.3	98.6	101.5	122.7	89.3
A0A0A0MRB5	A0A0A0MRB5 [73-84]	A0A0A0MRB5 1xAcetyl [K84]; 3xPhospho [S76; T80; T82]	1.203		0.0742396		[R].DDTSFVFTLTDK.[D]	1xAcetyl [K12]; 3xPhospho [S4; T8; T10]; 1xTMTpro [K12]; 1xTMTpro [N-Term]	0.00179436	0.000716537	1	3	1	High	0	2278.98	218.5	181.5			15.24	8.69			147.2	95.7	117.8	130.3	107.1	129.3	108.4	98.3	89.3	83.9		100.6	93.9	99.2	108.6	90.4
P67809	P67809 [157-170]	P67809 1xPhospho [S/Y]	1.202	1.472	0.45512	0.182062	[R].NYQQNYQNSESGEK.[N]	1xPhospho [S/Y]; 1xTMTpro [K14]; 1xTMTpro [N-Term]	6.30512e-16	1.23483e-05	1	1	5	High	0	2377.1	111.2	92.5	116.9	79.4	8.9	28.78	22.37	30.78	128.9	132.2	130.1	113	149	130.4	145.2		103.5	110		84.3	109.4	108.5	117.5	37.8	145.5	111.8	119.3	139.8	141	134.5	158.1	66.7	110.7
Q8N684	Q8N684 [189-201]	Q8N684 2xPhospho [S197; S]	1.202		0.377568		[R].AHSRDSSDSADGR.[A]	2xPhospho [S9; S]; 1xTMTpro [N-Term]	6.71114e-05	1.23483e-05	1	2	2	High	1	1824.72	218.4	181.6			12.77	17.05			122.5	131.7	125.3	108.6	122	89.9	98.4	107.9	83.9	90.7		83.9	107.5	95.8	99.5	132.3
P84103	P84103 [136-141]	P84103 1xPhospho [S]	1.201	1.292	0.210362	0.0996873	[R].ERSLSR.[E]	1xPhospho [S]; 1xTMTpro [N-Term]	0.000962947	0.000716537	1	1	3	High	1	1131.58	110.3	91.8	111.5	86.3	28.5	16.53	8.6	12.79	110.8	120.9	111.2	112	96.7	97.9	103.7	201.1	93.3	88.6		72.9	101.5	92.4	77.9	119	123.6	113.5	111	108.8	119.1	124.5	97.9	101.8	103.8
Q99569	Q99569 [271-278]	Q99569 1xPhospho [S]	1.201		1		[R].AASPYSQR.[P]	1xPhospho [S]; 1xTMTpro [N-Term]	0.000962947	0.000716537	1	2	3	High	0	1263.61	218.3	181.7			37.88	55.5			92.7	78.1	82.5	92.1	101.5	78.7	99.2	196.3	51.1	63.2	197	73.9	52.4	80.1	98.2	163.2
Q9ULX6	Q9ULX6 [280-290]	Q9ULX6 1xPhospho [S283]	1.2	1.262	1	0.940338	[K].QGGSPDEPDSK.[A]	1xPhospho [S4]; 1xTMTpro [K11]; 1xTMTpro [N-Term]	3.87533e-12	1.23483e-05	1	2	3	High	0	1804.86	109.8	91.5	110.9	87.9	22.69	25.16	21.31	16.42	133.1	113.6	135	127	108.2	101.2	127	56.9	127.4	106.4		100.1	98.1	118.5	98.9	48.6	114.1	127.4	115.5	82.1	147.4	128.2	136.9	78.1	108.1
O60292	O60292 [1542-1552]	O60292 2xPhospho [S1544; S1547]	1.2	1.1	1	0.68969	[R].TLSDESLCSGR.[R]	1xCarbamidomethyl [C8]; 2xPhospho [S3; S6]; 1xTMTpro [N-Term]	5.48378e-07	1.23483e-05	1	1	3	High	0	1688.69	105.7	88	108.1	98.2	13.97	11.52	17.42	24.02	109	100	131.2	120.6	118.7	129.5	103.1	85.7	107.7	92.4		94.6	91.9	97.2	94.8	123.6	123.3	148	99.2	123.8	99.8	125.4	84.5	109.7	60.4
H3BSW6	H3BSW6 [573-586]	H3BSW6 1xPhospho [S579]	1.2	1.087	0.638006	1	[R].DCLIEDSDDEAGQS.[-]	1xCarbamidomethyl [C2]; 1xPhospho [S7]; 1xTMTpro [N-Term]	4.59594e-09	1.23483e-05	1	1	2	High	0	1937.76	105.9	88.3	107.2	98.6	10.04	15.11	15.91	19.27	112.3	118.7	129.7	100.2	107.2	103.1	111.8	131	91.9	93.4		126	85.7	99.8	106.7	82.4	93.1	92.4	133.9	111	115.8	123.3	84.4	119.2	75.5
Q8WVC0	Q8WVC0 [276-285]	Q8WVC0 1xPhospho [S279]	1.198	1.24	1	1	[R].GSDSEDEVLR.[M]	1xPhospho [S4]; 1xTMTpro [N-Term]	4.87548e-11	1.23483e-05	1	2	6	High	0	1490.67	110.6	92.4	109	87.9	33.29	29.58	21.47	58.54	72.6	112.1	94.2	97.6	105.2	98.5	97	194.2	81.3	90	77.8	60.8	82.5	78.7	108.2	149.1	68.7	96.8	101.1	91.2	96.5	107.8	81.8	140.7	52.4
Q96ST2	Q96ST2 [232-244]; [258-270]	Q96ST2 2xPhospho [S235; S237]; 2xPhospho [S261; S263]	1.198		1		[R].HQASDSENEELPK.[P]	2xPhospho [S4; S6]; 1xTMTpro [K13]; 1xTMTpro [N-Term]	0.000266774	1.23483e-05	1	1	2	High	0	2252.01	218	182			60.3	52.59			92.6	49.2	119.4	92.7	246.6	85.2	195.5	48.8	88.9	76.9		88	77.3	69.1	207.8	62
Q8WVC0	Q8WVC0 [151-158]	Q8WVC0 1xPhospho [S154]	1.197	1.326	1	0.732548	[K].SDQSDDEK.[I]	1xPhospho [S4]; 1xTMTpro [K8]; 1xTMTpro [N-Term]	1.02981e-08	1.23483e-05	1	2	3	High	0	1611.74	108.5	90.6	114.5	86.4	33.72	36.09	16.11	35.12	96	118	110.8	99.9	139.1	117.3	137.4	26.3	120.5	98.6	92	73.3	102.7	90.7	147.1	30.2	104.7	112.4	124.1	124.6	131.9	133.3	116.8	76.1	65.8
O95218	O95218 [303-310]	O95218 2xPhospho [S305; S307]	1.197	1.168	1	0.813599	[R].TRSRSPER.[R]	2xPhospho [S3; S5]; 1xTMTpro [N-Term]	0.000962947	0.000716537	1	1	2	High	2	1452.67	117.2	97.9	99.6	85.3	16.87	23.27	16.51	16.82	137.5	132.4	129	102.3	157.8	96.8	141.1		123.3	96.7		86.4	99.3	150.8	146.6		106.4	94.5	121.8	119.2	122.8	122.1	102.5	72.4	95.9
B8ZZ98	B8ZZ98 [59-66]	B8ZZ98 3xPhospho [T60; S61; S63]	1.197	1.001	1	1	[R].STSPSPSR.[L]	3xPhospho [T2; S3; S5]; 1xTMTpro [N-Term]	0.000962947	0.000716537	1	1	2	High	0	1362.51	93.5	78.1	114.2	114.2	23.3	85.72	18.56	10.02	77.8	76	88.3	102.2	87.5	101.5	82.4	144.1	63.6	88.2	327.1	76.5	73.1	72.2	73.6	65.9	135.9	97.6	123.5	83.5	119.5	118.1	91.4	85.2	107.2
A0A087WT53	A0A087WT53 [1057-1062]	A0A087WT53 1xPhospho [S1061]	1.195	1.326	0.833238	0.659254	[R].DGSPSR.[R]	1xPhospho [S5]; 1xTMTpro [N-Term]	0.000962947	0.000647852	1	1	5	High	0	1002.46	108.2	90.6	114.7	86.5	21.43	27.69	16.08	22.9	116.4	111.7	103.7	102	131.7	119.8	135.5	59.7	100.1	91.6	73	99.5	86.9	101.7	125.8	40.7	127.3	119	122.9	147.4	134.7	102.2	99.8	91.7	103
A0A0C4DGA7	A0A0C4DGA7 [371-384]	A0A0C4DGA7 1xPhospho [S]	1.195	0.98	0.919575	1	[R].ASSPGYIDSPTYSR.[Q]	1xPhospho [S]; 1xTMTpro [N-Term]	0.000658093	1.23483e-05	1	4	3	High	0	1884.87	116.7	97.7	91.8	93.7	13.08	21.73	16.93	42.83	111.1	119.7	126.4	128.1	99.2	100.1	99.9	138.7	92.4	115.3		96.5	55.3	92.3	107.3	117.6	81	81.6	100.7	83.8	90.8	90.6	102	129.5	65.6
E7EX17	E7EX17 [404-415]	E7EX17 2xPhospho [S406; S409]	1.195		0.987819		[R].HPSWRSEETQER.[E]	2xPhospho [S3; S6]; 1xTMTpro [N-Term]	0.000183148	1.23483e-05	1	1	4	High	1	2005.85	217.8	182.2			22.46	21.99			105.8	73.4	124.2	121.9	143.6	114	131	76.8	83.5	94.8		134.2	99.1	98.6	127.2	72
O94874	O94874 [455-469]	O94874 1xPhospho [S458]	1.195		1		[K].DDDSDDESQSSHTGK.[K]	1xPhospho [S4]; 1xTMTpro [K15]; 1xTMTpro [N-Term]	5.5782e-14	1.23483e-05	1	2	2	High	0	2310.99	217.7	182.3			50.34	92.65			39.4	68.9	70.2	85.4	89.1	48.5	95.1	177.7	57.8	60.9	369.5	59.7	69	52.5	121.5	134.8
O94921	O94921 [132-137]	O94921 1xPhospho [S134]	1.194	1.113	1	1	[K].ADSYEK.[L]	1xPhospho [S3]; 1xTMTpro [K6]; 1xTMTpro [N-Term]	0.000962947	0.000240242	1	5	3	High	0	1400.7	96.6	81	117.2	105.3	15.95	87.71	10.25	20.62	80.1	89.6	74.6	90.9	85.7	103.2	121.2	87	54.6	67.6	340.4	86.6	78.9	69.3	62.7	107.6	95.4	101.2	111.6	92.3	111.8	114.4	102.7	125.4	96.5
A8MQ02	A8MQ02 [1234-1242]	A8MQ02 1xPhospho [S1234]	1.193		0.137703		[R].SQEELREDK.[A]	1xPhospho [S1]; 1xTMTpro [K9]; 1xTMTpro [N-Term]	0.000962947	0.000716537	1	1	1	High	1	1821.92	217.6	182.4			19.61	24.5			138.5	111.3	115.3	110.2	173.5	112.5	157.6		97.7	87.2		89.8	105.4	96.6	141.9	62.8
Q9BS91	Q9BS91 [401-410]	Q9BS91 1xPhospho [S402]	1.192	1.046	1	1	[R].SSGDGEELER.[L]	1xPhospho [S2]; 1xTMTpro [N-Term]	1.43903e-05	1.23483e-05	1	1	2	High	0	1462.64	100.3	84.1	110.2	105.4	31.42	49.96	19.01	29.6	75.1	96.3	94.4	86.7	82	91.5	92.9	174.3	67	85.7	165.8	74.7	67.9	69.8	80	195.8	91.8	109.9	75.3	83.4	138	99.5	103.2	110.7	91.3
Q9UQ35	Q9UQ35 [1441-1448]	Q9UQ35 2xPhospho [S1443; S]	1.192	0.947	0.635956	1	[R].SGSSPGLR.[D]	2xPhospho [S3; S]; 1xTMTpro [N-Term]	0.000962947	0.000240242	1	1	3	High	0	1224.53	109.5	91.9	96.6	102	18.66	16.16	21.88	20.62	117.5	133.5	120.8	92.1	118.8	91.6	157.4	104.5	101.1	74		85.8	102.3	99.1	119.6	82	94.3	69	99.6	139.7	133.5	123.2	108.9	93	73.7
Q9UQ35	Q9UQ35 [2020-2027]	Q9UQ35 2xPhospho [S2020; T2022]	1.192		1		[R].SRTPPAIR.[R]	2xPhospho [S1; T3]; 1xTMTpro [N-Term]	0.00105424	0.000716537	1	1	2	High	1	1361.67	217.5	182.5			74.17	119.33			50.8	60.4	55.4	52.6	63.7	42	55.3	207.2	66.5	46	315.2	41.9	33.8	44.1	46.9	418.3
A5PLN7-3	A5PLN7-3 [191-196]	A5PLN7-3 1xPhospho [S193]	1.19	1.121	1	1	[R].GLSEGR.[R]	1xPhospho [S3]; 1xTMTpro [N-Term]	0.00193029	0.000716537	1	1	3	High	0	1002.49	100	84	114.2	101.9	51.85	51.23	18.34	25.99	86.2	87.9	84.8	85.1	79.5	85.1	78.7	234.2	65.6	63.4	177.4	71.6	81.8	71.3	69.5	177.9	102.5	94.4	95.4	80.1	97.4	97	105.2	144.6	84.3
P35251	P35251 [365-374]	P35251 2xPhospho [S368; S372]	1.19		0.218218		[K].ESVSPEDSEK.[K]	2xPhospho [S4; S8]; 1xTMTpro [K10]; 1xTMTpro [N-Term]	0.000962947	0.000716537	1	2	2	High	0	1874.83	217.4	182.6			20.82	18.01			100.4	102.9	121.1	120.5	103.8	120.3	97.7	172.9	75.7	74.6		121.9	86.8	104.2	93.9	103.4
Q14683	Q14683 [354-363]	Q14683 1xPhospho [S360]	1.19		0.635956		[R].MEEESQSQGR.[D]	1xPhospho [S7]; 1xTMTpro [N-Term]	1.39945e-08	1.23483e-05	1	2	2	High	0	1564.66	217.3	182.7			12.66	20.46			134.4	130.8	111.3	127.5	111.9	91.7	134.8	112.4	100.5	84.1		147.1	96.1	100.8	116.5
Q8TAQ2	Q8TAQ2 [803-808]	Q8TAQ2 1xPhospho [S806]	1.188	1.08	1	1	[K].EGDSEK.[E]	1xPhospho [S4]; 1xTMTpro [K6]; 1xTMTpro [N-Term]	0.000962947	0.000716537	1	4	2	High	0	1352.66	110.4	92.9	102.1	94.6	19.71	60.25	16.62	19.62	108.7	112.2	118.9	91.5	61.9	117.3	99.5		157.2	83.5	256.9	91.1	100.5	91.9	53.3	55.6	101.8	103.9	99.4	128.9	75.7	83.2	111.5	92.1	83.6
P13639	P13639 [51-60]	P13639 1xPhospho [T]	1.188	0.825	1	1	[R].AGETRFTDTR.[K]	1xPhospho [T]; 1xTMTpro [N-Term]	6.21524e-05	1.23483e-05	1	1	4	High	1	1537.73	105.9	89.1	92.7	112.3	63.03	42.82	34.69	23.78	101.9	120.1	103.9	132.2	27.7	125.5	36.3	261.1	81.6	86.9		172	94	99.3	33.5	124.2	67.4	85.5	105.5	92.7	28	103.2	103.7	132.5	116.7
E9PKP7	E9PKP7 [599-605]		1.188		0.0624499		[K].SLSPQDR.[A]	1xPhospho [S3]; 1xTMTpro [N-Term]	0.00638074	0.00091815	1	1	2	High	0	1186.58	217.2	182.8			15.11	6.68			103.7	134.1	119.3	110.3	97.8	121.9	98.6	147.4	96.5	103.6		97.2	93	89.8	85.4	101.1
A0A0A0MR59	A0A0A0MR59 [79-88]	A0A0A0MR59 1xPhospho [S80]	1.188		1		[K].ASPFEEDQNR.[D]	1xPhospho [S2]; 1xTMTpro [N-Term]	1.12087e-10	1.23483e-05	1	7	3	High	0	1576.7	217.2	182.8			22.59	21.3			124.6	121.2	98.4	128	108.7	115.1	121.2	52.7	137.6	119.7		116.4	94.4	99.4	93.5	69.2
A0A4W8VX11	A0A4W8VX11 [59-74]	A0A4W8VX11 2xPhospho [S65; S]	1.187	1.362	0.846357	0.0429517	[K].RVTNDISPESSPGVGR.[R]	2xPhospho [S7; S]; 1xTMTpro [N-Term]	6.49581e-09	1.23483e-05	1	1	3	High	1	2134.99	105.1	88.6	119	87.3	13.85	33.35	12.46	12.34	108.9	107.6	125.2	129.7	88.9	132.9	105.5		87.4	96.2	180.1	83.4	83.4	100	74.4	96.5	124.7	134.2	119.5	124.3	100.5	150.9	122	108.1	71
Q96L96	Q96L96 [1376-1396]	Q96L96 3xPhospho [T1384; S1390; S1394]	1.187		0.732538		[R].AAGDGEATTPEERESPTVSPR.[G]	3xPhospho [T9; S15; S19]; 1xTMTpro [N-Term]	6.30512e-16	1.23483e-05	1	1	3	High	1	2701.11	217.1	182.9			46.17	58.67			95.6	117.1	110	89.8	91	89.2	91.3	246.8	59.7	87.6		85	75.3	78.7	62.3	220.5
Q8IWB9	Q8IWB9 [262-275]	Q8IWB9 2xPhospho [S266; S270]	1.186	1.408	1	0.236786	[K].TAPSSPLTSPSDTR.[S]	2xPhospho [S5; S9]; 1xTMTpro [N-Term]	7.39891e-13	1.23483e-05	1	3	2	High	0	1880.84	112	94.4	113.2	80.4	14.31	18.04	15.52	34.32	113.5	132.8	105.9	97.1	98.6	103.6	142.1	111.7	119.5	124.2		79.9	91.7	84.1	87	108.4	131.1	133.2	113.1	95.5	97.7	106.9	126	87.9	78.1
Q5TAQ8	Q5TAQ8 [126-134]	Q5TAQ8 2xPhospho [S129; S130]	1.186	1.014	1	1	[R].DQDSSDDER.[A]	2xPhospho [S4; S5]; 1xTMTpro [N-Term]	2.42896e-07	1.23483e-05	1	2	2	High	0	1530.53	110.8	93.5	98.6	97.2	64.43	54.23	68.98	53.87	91	61.3	97.8	86	289.1	104.7	249.2		69.9	76.4		83.8	92.9	81.1	217		96.8	43.1	87.3	86.6	267.5	95.8	68.8	62.7	98.4
Q8IXT5	Q8IXT5 [837-844]	Q8IXT5 1xPhospho [S839]	1.185	1.29	1	1	[R].CPSDEDFR.[Q]	1xCarbamidomethyl [C1]; 1xPhospho [S3]; 1xTMTpro [N-Term]	1.17782e-06	1.23483e-05	1	1	3	High	0	1409.57	94.3	79.6	127.3	98.8	59.22	98.93	69.08	66.64	75.5	102.3	66.5	60.8	190.5	59	175.2	37.5	66	56.9	341.7	47.7	62.9	50.3	159.9	47.6	106.6	99.5	90.6	82.5	315.3	100.8	92	55.1	68.6
Q9UQ35	Q9UQ35 [967-978]	Q9UQ35 2xPhospho [S973; S974]	1.185	1.198	0.391691	0.071669	[R].YSHSGSSSPDTK.[V]	2xPhospho [S7; S8]; 1xTMTpro [K12]; 1xTMTpro [N-Term]	6.12411e-09	1.23483e-05	1	1	2	High	0	2020.89	112.8	95.1	104.7	87.4	14.25	8.2	11.26	16.13	104.8	130.1	111.4	124.8	134.2	89.9	98.9	129.1	87.9	101.9		99.5	86	100.2	108	93.3	117.1	120.5	92.1	106.1	111.2	100	107.8	132.3	61.6
Q13523	Q13523 [255-262]	Q13523 1xPhospho [S257]	1.185	1.065	1	1	[K].ARSPTDDK.[V]	1xPhospho [S3]; 1xTMTpro [K8]; 1xTMTpro [N-Term]	0.000962947	0.000716537	1	1	5	High	1	1577.82	114.8	96.9	97.1	91.2	26.48	28.8	10.82	11.5	111.6	125.8	91.1	133.3	113.5	119.4	119.2	43.9	82.7	98.1	169.4	80.7	105.1	115.7	90.6		109.4	104.5	100.1	96.5	94.4	96.7	93.6	126.9	89.7
Q14966-3	Q14966-3 [567-574]	Q14966-3 2xPhospho [S568; S571]	1.185	1.055	1	1	[R].RSVRSSDR.[K]	2xPhospho [S2; S5]; 1xTMTpro [N-Term]	0.000962947	0.000716537	1	1	2	High	2	1426.65	101.9	85.9	109	103.2	11.41	55.89	16.26	10.85	93.1	108.7	99.6	99.7	82.7	89.5	76.2	101.6	76.7	65.4	222.6	126	58.1	86.1	54.9	159	80.7	116.9	126.6	108	81.1	105.1	101	90.3	86.1
Q9H6Y2	Q9H6Y2 [364-383]	Q9H6Y2 2xPhospho [T378; S382]	1.185	1.042	1	1	[R].EEGEDSMAQEEKEETGDDSD.[-]	2xPhospho [T15; S19]; 1xTMTpro [K12]; 1xTMTpro [N-Term]	1.12753e-08	1.23483e-05	1	1	3	High	1	2998.16	108.2	91.3	102.3	98.2	15.14	34.81	17.31	5.84	145.6	117.5	120.3	94.2	101.5	112.3	134.5		80.4	99.1	194.3	112.5	96.6	105.9	85.5		114.8	109.2	113	131.6	96.9	114.5	100.4	68.8	115.7
P67809	P67809 [257-264]		1.185	1.039	0.807123	1	[R].EDGNEEDK.[E]	1xTMTpro [K8]; 1xTMTpro [N-Term]	0.000962947	0.000716537	1	1	2	High	0	1543.77	109.7	92.6	100.8	97	13.71	22.2	13.36	20.81	119.4	121.9	139.5	118.2	114.8	149.8	98.2		82.9	100.8		92.4	124.3	129.7	132.8	75.5	135.1	105.4	109.4	113.8	115.3	92.7	110	87.7	139.4
Q13017	Q13017 [1171-1185]	Q13017 2xPhospho [S1173; S1176]	1.185	0.902	1	0.876861	[R].THSDASDDEAFTTSK.[T]	2xPhospho [S3; S6]; 1xTMTpro [K15]; 1xTMTpro [N-Term]	5.81683e-05	1.23483e-05	1	2	2	High	0	2380.02	111.6	94.2	92.1	102.1	18.52	37.67	29.34	42.28	121.3	85.8	103.9	92.1	125.5	91	113	144.7	141.8	103.7		91.5	68.5	60.6	88.6	168.1	81.9	58.7	99.6	108.9	76.7	50.5	127.2	97.7	82.4
Q86X29	Q86X29 [530-541]	Q86X29 1xPhospho [S530]	1.185	0.881	1	0.724449	[R].SRDDLYDQDDSR.[D]	1xPhospho [S1]; 1xTMTpro [N-Term]	4.39525e-05	1.23483e-05	1	5	3	High	1	1868.8	116.1	97.9	87.1	98.8	14.6	16.77	17.01	21.67	121.6	105.6	135.5	126.2	138.6	105.4	92.4		98.6	102.2		102.5	104.3	118.5	98.8	149.9	63.9	92	105.5	84.2	109.2	109.6	82.9	90.5	89.7
Q9BVA0	Q9BVA0 [359-370]	Q9BVA0 2xPhospho [S360; S363]	1.184	0.976	1	1	[R].RSPSSEDDRDER.[E]	2xPhospho [S2; S5]; 1xTMTpro [N-Term]	5.41116e-05	1.23483e-05	1	1	2	High	2	1912.78	112.4	95	95.1	97.5	13.92	51.93	18.66	41.52	116.2	86.3	92.5	107.9	124.7	97.6	121		90.2	80.2	241	98.6	101	92.1	85.5	65.2	91	91.6	84	99.3	124.5	70.2	72.8	95.5	85.2
Q9NTI5	Q9NTI5 [1253-1268]	Q9NTI5 1xPhospho [S1257]	1.184		1		[R].GHTASESDEQQWPEEK.[R]	1xPhospho [S5]; 1xTMTpro [K16]; 1xTMTpro [N-Term]	0.000915574	1.23483e-05	1	2	1	High	0	2546.17	216.9	183.1			63.75	71.92			93.8	99	87.5	109.8	70.5	58.4	85.6	280.6	76.5	73.1		79.7	77.1	73.9	66.2	268.4
A0A0A0MSU9	A0A0A0MSU9 [110-118]	A0A0A0MSU9 1xPhospho [T112]	1.183	1.173	1	1	[K].ELTDEEAER.[L]	1xPhospho [T3]; 1xTMTpro [N-Term]	6.93895e-06	1.23483e-05	1	3	2	High	0	1475.66	112.2	94.9	104.1	88.8	18.97	27.79	17.01	24.9	103.7	115.9	111.9	110.8	118.6	126.9	109.1	59.8	96.4	84.2	143	96.1	101.5	92.2	79.7	50.3	85.3	106.9	108.7	87.6	88.8	110.1	99.9	139.1	89.7
O00418	O00418 [467-480]	O00418 3xPhospho [Y468; S474; S477]	1.183		0.801913		[R].KYESDEDSLGSSGR.[V]	3xPhospho [Y2; S8; S11]; 1xTMTpro [K1]; 1xTMTpro [N-Term]	0.0010102	0.000716537	1	1	2	High	1	2377.98	216.8	183.2			19.63	23.51			98.7	94.6	102.4	107	92	100.1	89	153.4	83.1	79.3	111.3	94.7	83.3	84.8	81.8	144.5
O60832	O60832 [508-514]	O60832 1xPhospho [S513]	1.182	1.308	0.470155	0.0380579	[K].EVELVSE.[-]	1xPhospho [S6]; 1xTMTpro [N-Term]	2.38893e-07	1.23483e-05	1	1	9	High	0	1188.57	108.5	91.7	113.2	86.5	14.18	11.91	10.66	23.92	102.8	125.2	117.5	120.7	103.4	111.4	100.5	150.8	87	80.5		96.8	98.3	114.4	87.9	102.8	134.1	141.3	113.7	124.5	118.1	120.7	98.6	118.3	91.3
Q9UQ35	Q9UQ35 [525-530]; [534-539]	Q9UQ35 2xPhospho [S525; S527]; 2xPhospho [S534; S536]	1.182	1.109	1	1	[R].SRSPQR.[RP]	2xPhospho [S1; S3]; 1xTMTpro [N-Term]	0.000962947	0.000716537	1	1	2	High	1	1194.54	112	94.7	101.6	91.7	32.68	27.52	17.92	18.69	143.4	132.5	123.5	116.4	119.2	141.9	123.9	25.4	127.1	104.7		87.9	111.2	109	89.5	44.4	151.9	98.3	114.7	126	103.9	109.9	124.8	84.4	116.7
Q66PJ3-3	Q66PJ3-3 [219-228]	Q66PJ3-3 2xPhospho [S221; S225]	1.182	1.097	1	0.89471	[R].NCSASTSQER.[S]	1xCarbamidomethyl [C2]; 2xPhospho [S3; S7]; 1xTMTpro [N-Term]	0.000191789	1.23483e-05	1	2	2	High	0	1603.61	114	96.5	99.1	90.4	11.31	18.07	19.36	27.5	140.6	132.1	114.2	122	119.4	135.8	157.9		104.1	119.9		84.3	100.3	138.6	130.8		146	82.9	109.6	119.1	118.4	111.3	136.7	85.4	106.2
O14617	O14617 [685-691]	O14617 2xPhospho [S686; S688]	1.182	1.059	0.550364	1	[K].SSPSPQK.[R]	2xPhospho [S2; S4]; 1xTMTpro [K7]; 1xTMTpro [N-Term]	0.000962947	0.000647852	1	4	2	High	0	1498.72	111.7	94.5	99.7	94.2	7.51	21.83	14.69	13.68	121.9	137.7	116.2	124.3	122.6	112.8	130.7	110.1	125.1	104.4		129.3	66.2	102.4	96.4		104.3	119.6	112.6	85.6	106.1	142.4	112.2	102.4	112.5
Q9UQ35	Q9UQ35 [1419-1428]	Q9UQ35 2xPhospho [S1423; S1424]	1.182		1		[R].SSSASSPEMK.[D]	2xPhospho [S5; S6]; 1xTMTpro [K10]; 1xTMTpro [N-Term]	1.70283e-06	1.23483e-05	1	1	2	High	0	1778.79	216.7	183.3			23.94	17.68			108.3	117.8	122.2	120.1	116.5	126	140.2	49.9	95.5	114.8		114.2	109.9	100.4	100.6	63.5
J3QRV5	J3QRV5 [960-970]	J3QRV5 1xPhospho [S965]	1.181		0.630788		[R].NSGTQSDGEEK.[Q]	1xPhospho [S6]; 1xTMTpro [K11]; 1xTMTpro [N-Term]	2.53456e-05	1.23483e-05	1	3	2	High	0	1839.86	216.6	183.4			11.94	37.69			111	120.9	126.9	107.4	139.5	120.3	149.1		142.1	102.4		94.7	107.6	147.5	102.1	28.6
P38159	P38159 [310-317]	P38159 1xPhospho [S]	1.18	1.123	1	1	[R].YDDYSSSR.[D]	1xPhospho [S]; 1xTMTpro [N-Term]	6.73137e-05	1.23483e-05	1	2	4	High	0	1376.57	101.9	86.4	112	99.7	25.51	55.97	8.26	18.89	108.8	129.8	114.2	77.9	99.8	118.9	88.8	51.9	69.4	73.4	255.7	115.2	86.7	121.4	88.3		122.9	120.1	113.3	118.8	115.7	101.6	103.2	99.2	98.4
Q2M2I8	Q2M2I8 [670-680]	Q2M2I8 2xPhospho [S678; S]	1.18	1.088	1	1	[K].SATTTPSGSPR.[T]	2xPhospho [S9; S]; 1xTMTpro [N-Term]	1.55762e-06	1.23483e-05	1	2	3	High	0	1525.66	99.2	84	112.9	103.8	16.8	65.59	7.54	9.83	109.8	86.9	105.1	62.4	82.5	94.7	99.4	106	77.5	72.8	278.8	93.7	75.3	86.7	78	90.5	105.7	99.8	126.2	120	108	113.1	114.9	107.5	94.9
O15014	O15014 [1356-1361]	O15014 1xPhospho [S1359]	1.18		0.6385		[R].TSPSQR.[L]	1xPhospho [S4]; 1xTMTpro [N-Term]	0.000962947	0.000716537	1	1	3	High	0	1059.52	216.5	183.5			21.68	23.64			96.6	111.3	120.5	157.5	165.2	104.7	119.7	96.2	142.5	98.2		125.8	76	97.5	88.3
Q8IYB3	Q8IYB3 [703-710]	Q8IYB3 1xPhospho [S]	1.179	1.084	1	1	[R].GASSSPQR.[R]	1xPhospho [S]; 1xTMTpro [N-Term]	0.000962947	1.23483e-05	1	1	6	High	0	1173.56	113.1	95.9	99.3	91.6	30.38	28.4	16.48	21.87	71.7	105	87.2	131.5	107.7	114.6	115.1	189.2	82.9	73.2		77.8	94.6	100.2	94.2	155.2	115.8	94.1	96.1	98.9	85.2	108.5	89	137.2	93.9
Q9H4L7	Q9H4L7 [52-62]	Q9H4L7 2xPhospho [T54; S57]	1.179	1.007	1	1	[R].ANTPDSDITEK.[T]	2xPhospho [T3; S6]; 1xTMTpro [K11]; 1xTMTpro [N-Term]	7.74198e-13	1.23483e-05	1	3	2	High	0	1958.9	112.6	95.5	96.3	95.6	34.05	29.2	8.03	28.37	106.9	118.7	123.8	123	114.8	93	133.8	21.8	100.3	122	95	100.8	97.7	89.5	124.9	34	103.5	101.2	90.8	92.8	111.7	103.1	98.5	87.5	84.2
M0QZ28	M0QZ28 [177-184]	M0QZ28 1xPhospho [S182]	1.178	1.382	1	0.639384	[K].TQGAGSPR.[S]	1xPhospho [S6]; 1xTMTpro [N-Term]	0.000106932	1.23483e-05	1	8	4	High	0	1157.56	111.5	94.7	112.5	81.4	26.45	31.71	22.71	27.41	121.6	131.4	126	106.2	138.4	120.3	137.3	44.5	133.7	105.1		76.3	105.6	113.5	101.5	38.7	123.9	105.2	114.6	130.1	130.9	125.7	140	56.2	109.8
F8W6I7	F8W6I7 [4-14]	F8W6I7 1xPhospho [S6]	1.178		0.601257		[K].SESPKEPEQLR.[K]	1xPhospho [S3]; 1xTMTpro [K5]; 1xTMTpro [N-Term]	0.000962947	0.000240242	1	3	5	High	1	1988.03	216.4	183.6			14.72	17.05			119.6	126.5	116	101.8	130.8	115.6	110.6	78	94.2	99.7		96.3	105.9	98.3	132.1	74.8
P27824	P27824 [552-570]	P27824 3xPhospho [S554; T562; S564]	1.178		0.972985		[K].QKSDAEEDGGTVSQEEEDR.[K]	3xPhospho [S3; T11; S13]; 1xTMTpro [K2]; 1xTMTpro [N-Term]	0.000962947	0.000240242	1	1	1	High	1	2957.2	216.3	183.7			25.98	13.9			113.9	151.5	116.9	112.3	99	142.1	115.3	53.9	115.8	113.6		97.3	83	108.8	82.4	94.5
Q7RTP6	Q7RTP6 [515-520]	Q7RTP6 1xPhospho [S517]	1.177	1.308	1	0.803338	[R].NESVAR.[S]	1xPhospho [S3]; 1xTMTpro [N-Term]	0.000962947	0.000716537	1	1	2	High	0	1059.52	102	86.6	119.8	91.6	34.5	34.39	26.07	28.12	85.7	106.6	101.3	81.7	122.2	110	135.8	26.7	122.3	89.5	183.1	76.6	81.7	109.1	87.1	80.5	117	83.4	127.3	127.4	130.5	112.4	156.8	60.8	99.3
Q8IYB3	Q8IYB3 [663-671]	Q8IYB3 2xPhospho [S665; T/S]	1.177	1.161	0.881549	0.329388	[K].GSSPSRSTR.[E]	2xPhospho [S3; T/S]; 1xTMTpro [N-Term]	1.38673e-07	1.23483e-05	1	1	2	High	1	1398.61	109.4	92.9	106.2	91.5	12.38	27.56	11.89	11.72	106.7	110.2	130.4	95.4	107.6	108.4	101.7	84.9	90.5	80.5	149.9	99.6	91.5	95.2	90.3	57.1	96.8	121.5	102.9	118.3	99.1	102.9	105.3	134.2	83.2
Q15642	Q15642 [480-485]	Q15642 1xPhospho [S]	1.177	0.919	1	1	[R].GDSLSR.[H]	1xPhospho [S]; 1xTMTpro [N-Term]	0.000962947	0.000448753	1	6	3	High	0	1018.49	103.4	87.9	99.9	108.8	37.78	36.85	21.6	18.17	81.1	92.8	92.7	87.9	92.4	99.6	91.6	202.4	89.7	79.3	152.8	77.9	77.4	73	61.8	147.7	77.1	83.9	93.6	76.8	105	85.3	114.3	136.6	94.4
E7ESG2	E7ESG2 [61-78]	E7ESG2 2xPhospho [S65; S67]	1.176	1.277	0.866221	0.948979	[K].VLQDSDSETEDTNASPEK.[T]	2xPhospho [S5; S7]; 1xTMTpro [K18]; 1xTMTpro [N-Term]	2.15923e-09	1.23483e-05	1	1	2	High	0	2733.2	112.2	95.5	107.9	84.5	15.53	13.97	26.07	21.87	109.9	135.9	123	134.6	122.8	111.9	104.1	81.1	100	99.7		99.7	96.7	118.8	87	74.7	110.6	161.9	106	73	114.9	79.6	143.1	126.1	88.3
Q96ST2	Q96ST2 [310-322]	Q96ST2 3xPhospho [S313; S315; T317]	1.176		1		[K].GPASDSETEDASR.[H]	3xPhospho [S4; S6; T8]; 1xTMTpro [N-Term]	7.27917e-05	1.23483e-05	1	1	2	High	0	1865.66	216.2	183.8			10.06	76.05			87.4	92.5	82.6	99.7	84.3	83.1	96.7	108.4	68.3	73.9	307.1	94.6	66.7	61.1	79.1	114.4
Q13523	Q13523 [232-237]	Q13523 1xPhospho [S232]	1.175	1.306	0.123939	0.000549167	[K].SQDQAR.[K]	1xPhospho [S1]; 1xTMTpro [N-Term]	0.000962947	0.000240242	1	1	7	High	0	1088.51	117.3	99.8	103.5	79.3	9.15	5.76	7.38	12.07	141.2	152.4	126.6	131.1	113.1	133.2	131.9		112.2	115.1		112.3	105.3	121.5	104.1		117	117.7	117.7	117.1	114.3	115.9	114.8	93	96.7
O95251	O95251 [49-60]	O95251 2xPhospho [S]	1.175	1.177	1	1	[R].LSQSSQDSSPVR.[N]	2xPhospho [S]; 1xTMTpro [N-Term]	1.13952e-08	1.23483e-05	1	2	9	High	0	1754.77	119.5	101.7	96.6	82.1	27.18	24.18	23.22	72.88	108.8	123.7	126.6	82.3	117.3	115.8	149.3	52.2	142.7	99.2		82.5	88.2	101.4	132.4	77.4	93.7	60.3	76.8	94.7	118.6	109.1	68.7	111.8	71.9
A0A0A0MRJ1	A0A0A0MRJ1 [1005-1013]	A0A0A0MRJ1 2xPhospho [S1007; S1010]	1.175	1.033	1	1	[K].SLSLESTDR.[G]	2xPhospho [S3; S6]; 1xTMTpro [N-Term]	0.000373356	1.23483e-05	1	3	3	High	0	1471.64	108.4	92.3	101.3	98.1	25.45	30.74	6.42	11.35	110.7	118.6	105.5	112.1	115.5	89.3	95.3	41.6	84.4	87.1	176.9	80.9	92.1	100	98	91.9	100.1	101	104	108	95.9	94.6	114.9	101	81.5
Q9UQ35	Q9UQ35 [1816-1823]	Q9UQ35 1xPhospho [S1818]	1.175	0.912	0.92419	0.987664	[R].GGSGYHSR.[S]	1xPhospho [S3]; 1xTMTpro [N-Term]	7.55405e-07	1.23483e-05	1	1	4	High	0	1204.54	115.2	98	89.1	97.7	13.35	18.68	21.51	47.37	91.7	91.3	105	130	111.1	99.9	119.1	123.9	86.8	91.5	75	113.2	61.4	92.3	99.1	108.7	81	85.6	71	81.6	100.8	75.6	89.2	131.8	94.1
A0A0C4DG98	A0A0C4DG98 [1168-1178]	A0A0C4DG98 2xPhospho [T1170; T1174]	1.175		0.857512		[K].EKTPATTPEAR.[V]	2xPhospho [T3; T7]; 1xTMTpro [K2]; 1xTMTpro [N-Term]	0.000962947	0.000716537	1	1	2	High	1	1968.97	216.1	183.9			12.48	28.74			107.8	104.8	114.8	92.4	108.1	119.7	103.7	78.6	91.5	98.7	158.3	98.8	87.8	61.6	89.5	83.9
O95400	O95400 [189-198]	O95400 2xPhospho [S194; S195]	1.175		1		[K].GPGQPSSPQR.[L]	2xPhospho [S6; S7]; 1xTMTpro [N-Term]	0.00105316	0.000716537	1	1	1	High	0	1474.64	216.1	183.9			39.93	62.62			105.6	73.2	88.7	104.9	76.3	102.5	81.8	202.7	75.6	121.8		71.5	55.4	81.1	102.5	256.2
Q9Y4X4	Q9Y4X4 [306-312]	Q9Y4X4 1xPhospho [S]	1.174	1.243	0.267617	0.499622	[R].SESPDSR.[K]	1xPhospho [S]; 1xTMTpro [N-Term]	0.000564805	1.23483e-05	1	1	3	High	0	1161.51	109.8	93.5	109	87.7	11.78	26.42	8.95	13.25	116.2	120.8	123.6	127.9	102.2	103.6	95.9	94.8	64.2	100	121.7	106.2	89.1	94.4	92.4	47	104	114.4	110.9	124.9	91.8	106.8	116	105.7	79.2
A0A1W2PQ51	A0A1W2PQ51 [599-605]	A0A1W2PQ51 1xPhospho [S]	1.174	1.062	0.904201	0.940266	[R].RDSASYR.[D]	1xPhospho [S]; 1xTMTpro [N-Term]	0.000962947	0.000240242	1	2	3	High	1	1238.58	107.6	91.6	103.4	97.4	18.95	15.12	14.52	24.76	134.1	131	118.4	114	103.4	108.7	95.6	69.4	100.9	98.6	99	94.7	95	93.9	84.1	59.2	108.4	120.4	102.3	123.6	105.6	118.4	96.1	76.3	104.1
E9PFN4	E9PFN4 [319-325]		1.174		1		[R].SSQESQR.[Q]	2xPhospho [S1; S2]; 1xTMTpro [N-Term]	0.0317418	0.00144103	1	3	1	Medium	0	1285.51	216	184			13.92	56.76			89.3	98.5	102.4	118.4	88.1	116.1	78.2	100.7	87.8	91	237.5	60.5	110.4	82	73.5	65.4
C9JJX6	C9JJX6 [363-368]		1.173		1		[R].NLSYGR.[D]	1xTMTpro [N-Term]	0.0738638	0.00200329	1	4	1	Medium	0	1013.57	215.9	184.1			253.12	169.03				2.2	3.4	2.8	1.1	4.5	1.9	413.4	1.8		618.3	1.6	2.4	3.5	1.8	541.2
Q9UIK4	Q9UIK4 [346-357]	Q9UIK4 1xPhospho [S349]	1.172	1.021	0.761865	1	[R].NCESDTEEDIAR.[R]	1xCarbamidomethyl [C2]; 1xPhospho [S4]; 1xTMTpro [N-Term]	1.76927e-13	1.23483e-05	1	1	2	High	0	1822.75	107.8	92	101.2	99	17.85	25.02	24.23	33.9	114.6	104.4	133.3	107.6	147.1	143.7	115.3	84.8	115.9	81.6		98.1	103.3	110.9	92.4	46.9	89.8	107	127.6	100	130.7	129.3	108.7	54.2	110.6
Q13029	Q13029 [737-751]	Q13029 3xPhospho [T737; S747; S]	1.172		1		[R].TSSPPSSPQHSPALR.[D]	3xPhospho [T1; S11; S]; 1xTMTpro [N-Term]	2.15662e-05	1.23483e-05	1	4	2	High	0	2092.88	215.9	184.1			22.48	13.02			117.1	122.8	94.9	121.2	114.4	132.1	120	54.5	128.1	101.1		96.3	85.6	96.9	103.8	111.3
P16403	P16403 [28-33]	P16403 1xPhospho [T31]	1.171	1.226	1	1	[K].AGGTPR.[K]	1xPhospho [T4]; 1xTMTpro [N-Term]	0.000962947	0.000240242	1	1	6	High	0	942.473	126.1	107.7	91.5	74.7	7.82	12.33	24.09	95.58	126.4	115.7	118.1	106	108.3	111.3	127.5	103.7	107.4	96.8		103.8	112.3	89.3	96.9	76.5	85.7	101.5	81.7	82.7	82	78.3	80.3	143.9	65.4
Q13111	Q13111 [196-205]	Q13111 1xPhospho [S203]	1.171		0.260214		[R].RGDSQECSPR.[S]	1xCarbamidomethyl [C7]; 1xPhospho [S8]; 1xTMTpro [N-Term]	0.000209661	1.23483e-05	1	2	2	High	1	1575.69	215.8	184.2			38.21	9.41			85.2	121.8	114.7	130.7	100.7	101.4	89.4	230.4	99.1	80.1		86.5	98.2	92.1	92.2	77.5
Q9UQ35	Q9UQ35 [1913-1920]	Q9UQ35 2xPhospho [S1913; S1919]	1.17	1.134	1	0.730763	[R].SRASPVSR.[R]	2xPhospho [S1; S7]; 1xTMTpro [N-Term]	0.00014298	1.23483e-05	1	1	2	High	1	1323.61	110.7	94.6	103.5	91.3	13.62	15.14	10.74	24.42	122.5	112.4	135.1	111.5	114.1	110.3	111.7	80.6	117	118.6		89.1	95.8	91.1	79.6	110.6	98	116.3	110.1	125.8	89.8	100.5	100.3	109.2	95.1
A8MVW0	A8MVW0 [780-786]	A8MVW0 1xPhospho [S]	1.17	0.903	1	1	[R].SSASELR.[R]	1xPhospho [S]; 1xTMTpro [N-Term]	0.000962947	1.23483e-05	1	1	3	High	0	1133.55	111.8	95.5	91.5	101.3	15.14	8.07	17.78	28.29	105.4	110.8	92.7	131.6	117	90	136.8	125.2	92.3	91.4		98.8	91.5	110	108.9	97.3	80.9	100.8	88.9	107.8	128.9	97.7	86.3	75.7	90.6
Q96ST2	Q96ST2 [245-257]; [271-283]	Q96ST2 2xPhospho [S248; S250]; 2xPhospho [S274; S276]	1.17		0.833238		[K].PRISDSESEDPPR.[HN]	2xPhospho [S4; S6]; 1xTMTpro [N-Term]	0.00106314	0.000716537	1	1	3	High	1	1948.84	215.7	184.3			42.81	42.35			102.6	88.4	103.1	108.1	207.4	106.7	177.8	49.3	83.6	63.5		60.1	91.2	89.6	179	89.7
Q9UQ35	Q9UQ35 [1888-1897]	Q9UQ35 3xPhospho [S1888; T1892; S]	1.169	1.236	0.647784	0.472871	[R].SRSRTSPVSR.[R]	3xPhospho [S1; T5; S]; 1xTMTpro [N-Term]	0.000147758	1.23483e-05	1	1	2	High	2	1676.72	115.4	98.7	102.7	83.1	7.68	14.23	18.7	16.09	132.5	144.5	147.1	119.9	126.5	131	124.4		139.6	116.5		101	114.3	109.8	92.9		141.3	119.8	133.2	113.4	88.6	113.2	133.3	80.7	101.6
Q9BRJ6	Q9BRJ6 [169-182]	Q9BRJ6 1xPhospho [S175]	1.169	1.069	0.462073	0.956626	[R].ELDEEGSDPPLPGR.[A]	1xPhospho [S7]; 1xTMTpro [N-Term]	3.10784e-10	1.23483e-05	1	4	6	High	0	1894.88	109.3	93.5	101.9	95.3	15.8	8.71	6.99	8.07	123.5	86.2	117	109	102.5	117.8	102.8	146.8	88.1	96.7		94.3	92.6	112.9	104.1	105.5	102.9	107.8	107.7	110.7	110.7	94.1	91.8	102.7	95.9
J3QSD7	J3QSD7 [281-297]	J3QSD7 2xPhospho [S293; S/T]	1.169	1.057	1	1	[K].EPSAYQSSTRSPSPYSR.[R]	2xPhospho [S13; S/T]; 1xTMTpro [N-Term]	2.71665e-09	1.23483e-05	1	2	2	High	1	2364.02	107.6	92	103	97.4	21.13	33.4	27.05	27.71	105.2	108.6	93.3	118.7	67.2	110.9	65.6	112.5	84.1	133.9	155	131.1	82.1	99.5	56.3	75.9	105.5	108.7	99.3	92.5	52.4	137.2	92.5	141.9	85.1
O95696	O95696 [803-817]	O95696 1xPhospho [T804]	1.169		1		[R].STCGDSEVEEESPGK.[R]	1xCarbamidomethyl [C3]; 1xPhospho [T2]; 1xTMTpro [K15]; 1xTMTpro [N-Term]	1.498e-09	1.23483e-05	1	2	2	High	0	2299.03	215.6	184.4			29.4	38.35			98.6	98.1	120.2	118	107.7	88.4	112.5	31.7	68.7	85.9	196.6	88.8	86.9	103.8	106.5	87.6
Q15424	Q15424 [555-562]	Q15424 2xPhospho [S555; S557]	1.168	1.066	0.915961	1	[K].SGSRGTER.[T]	2xPhospho [S1; S3]; 1xTMTpro [N-Term]	0.000962947	0.000647852	1	4	2	High	1	1313.56	111.1	95.1	99.9	93.8	17.73	14.26	20.41	32.78	151.8	118.2	101.2	91.5	108.4	114.8	101.3	140	102.5	102.9		72.9	116.9	88	94.1	95.5	99.8	115.5	103.4	100.4	71	100.2	109.5	59.3	107.1
O00512	O00512 [102-111]	O00512 1xPhospho [S104]	1.168	1.001	0.916465	1	[R].SISADSFDQR.[D]	1xPhospho [S3]; 1xTMTpro [N-Term]	1.8089e-06	1.23483e-05	1	1	3	High	0	1509.69	110.4	94.5	97.7	97.5	18.84	14.63	7.69	21.39	102.6	123	91.6	127.1	86.7	107	116	153	94.2	113.4		95.4	87.3	118.4	77.8	106.3	100.9	100	90.7	89.2	105.6	104.9	97.2	85.7	90.8
Q5M775	Q5M775 [311-321]	Q5M775 3xPhospho [S316; S317; T320]	1.168		1		[R].TSGSSSSDVTK.[A]	3xPhospho [S6; S7; T10]; 1xTMTpro [K11]; 1xTMTpro [N-Term]	0.00112432	0.000716537	1	2	1	High	0	1903.8	215.5	184.5			27.07	10.83			94.6	98.3	122.7	111.9	139.3	143.2	125	50.3	97.9	86.3		120.5	100.3	111.9	96.9	100.9
O75643	O75643 [222-237]	O75643 1xPhospho [S225]	1.166		1		[R].EEASDDDMEGDEAVVR.[C]	1xPhospho [S4]; 1xOxidation [M8]; 1xTMTpro [N-Term]	5.95981e-09	1.23483e-05	1	1	3	High	0	2166.87	215.3	184.7			55.74	66.99			92.6	71.5	91.9	94.2	224.6	70.9	228.8	82.8	79.2	90.6		74.3	79.1	66.8	252.7
B3KRP1	B3KRP1 [127-137]	B3KRP1 1xPhospho [S134]	1.165	1.327	1	1	[K].AENQNESSQGK.[S]	1xPhospho [S8]; 1xTMTpro [K11]; 1xTMTpro [N-Term]	4.65154e-08	1.23483e-05	1	1	3	High	0	1879.9	105	90.1	116.9	88.1	31.27	65.06	13.43	31.74	108.9	101.9	104.8	92.2	78.2	110.6	94.1	25.3	141.7	77.2	271.9	81.9	108.9	84.8	83.4	34.2	112.5	131.3	94.7	91.4	102.1	105.8	119.1	128.6	54.5
Q12906	Q12906 [55-74]	Q12906 1xPhospho [S62]	1.164	1.442	1	0.0522223	[K].GSSEQAESDNMDVPPEDDSK.[E]	1xPhospho [S8]; 1xTMTpro [K20]; 1xTMTpro [N-Term]	1.89626e-10	1.23483e-05	1	7	11	High	0	2825.23	105.1	90.3	120.8	83.8	18.95	24.03	6.86	11.77	110	104.4	109.3	132	79.4	122.3	95.4	75.1	80.3	87	148.1	101.7	94.3	89.3	71	100.2	111.5	132.3	120.9	128.2	116.9	124.7	108.1	124.9	84.1
Q8IYB3	Q8IYB3 [752-762]	Q8IYB3 2xPhospho [S754; S756]	1.164	1.375	1	0.771938	[R].SVSGSPEPAAK.[K]	2xPhospho [S3; S5]; 1xTMTpro [K11]; 1xTMTpro [N-Term]	0.000137529	1.23483e-05	1	1	2	High	0	1797.87	93.2	80.1	131.3	95.5	61.52	64.23	19.24	26.42	78.2	92.1	75	85.4	121.8	77.4	101.8	284.6	60.7	74.7		60	76.9	76.2	98.3	237	128.9	109.9	92.3	87.7	145.7	151.3	121.1	134	90.8
Q5VWQ8	Q5VWQ8 [989-1001]	Q5VWQ8 2xPhospho [S992; S995]	1.164	1.127	1	1	[K].QGPSPVSPNALDR.[T]	2xPhospho [S4; S7]; 1xTMTpro [N-Term]	3.98002e-06	1.23483e-05	1	1	2	High	0	1801.82	96.8	83.1	116.6	103.5	26.84	75.02	11.55	25.96	75.7	99.5	79.6	95.1	89.3	84.8	78	153.7	66	75.1	298.2	70.3	62.9	74.4	89.9	107.6	93.9	108.3	103.5	106.2	100.4	114.4	76.5	107.4	98.8
Q14978	Q14978 [620-626]	Q14978 2xPhospho [S622; S623]	1.164		0.436274		[K].RASSPFR.[R]	2xPhospho [S3; S4]; 1xTMTpro [N-Term]	0.000990203	0.000716537	1	2	2	High	1	1284.58	215.1	184.9			20.75	29.69			89.5	94.2	107.7	118.2	106.2	110.2	145.9	158.5	65.5	66.3		100.8	93.6	108	86.8	148.6
Q8WVM8	Q8WVM8 [292-308]	Q8WVM8 1xPhospho [S303]	1.164		1		[R].VNLEESSGVENSPAGAR.[P]	1xPhospho [S12]; 1xTMTpro [N-Term]	2.13085e-15	1.23483e-05	1	3	2	High	0	2099.99	215.1	184.9			102.6	92.26			72.2	63.4	68.2	60.4	63.2	57.3	66.5	357.6	53	27.6	222.5	66.3	58.6	52.9	44	266.2
Q9UQR0	Q9UQR0 [97-103]	Q9UQR0 1xPhospho [S100]	1.163	1.041	1	1	[R].LDGSDNR.[N]	1xPhospho [S4]; 1xTMTpro [N-Term]	0.00246852	0.000716537	1	1	5	High	0	1160.53	108.7	93.5	100.9	96.9	37.15	36.12	20.63	26.57	105.4	99.4	98.8	92.9	176.4	106	147.9	39.7	85	86.9	128.6	101.8	77.3	89.1	135.9	28.7	97.8	88.3	87.6	90.3	148.5	92.2	103.6	122.9	100.2
Q9UQ35	Q9UQ35 [1892-1897]	Q9UQ35 1xPhospho [S1893]	1.163	1.028	1	1	[R].TSPVSR.[R]	1xPhospho [S2]; 1xTMTpro [N-Term]	0.000962947	0.000716537	1	1	4	High	0	1030.53	102.4	88	106.2	103.3	28.89	87.52	24.02	58.04	93.3	84.4	61.4	62	100.4	84.6	103.3	144.6	64.7	77.4	340.8	64	75.5	60.5	90.1	92.9	114.1	93.4	91.3	86.8	136.7	85.8	93.2	58.1	104.2
Q9UNS1	Q9UNS1 [1169-1183]	Q9UNS1 1xPhospho [S1173]	1.163	1.014	1	1	[R].QLLDSDEEQEEDEGR.[N]	1xPhospho [S5]; 1xTMTpro [N-Term]	6.30512e-16	1.23483e-05	1	2	3	High	0	2175.93	99.7	85.7	108.1	106.6	19.45	84.69	13.6	22.07	101.8	99.6	94.4	72	101.9	96.2	72.8	58	67	64	347.1	89.8	104.9	79.9	66.7	84	119.4	101.9	104.7	78.4	119.9	97.8	116.3	95.7	94.8
Q9Y5B0	Q9Y5B0 [738-747]	Q9Y5B0 1xPhospho [S740]	1.163		0.043539		[R].ENSPAAFPDR.[E]	1xPhospho [S3]; 1xTMTpro [N-Term]	6.92848e-06	1.23483e-05	1	2	4	High	0	1487.69	215.1	184.9			11.4	9.95			107.9	112.2	102.9	110.6	124.9	117.1	107.7	144.2	103.6	95.8		105.2	84.3	86.9	107.7	89
Q8NA72	Q8NA72 [101-111]	Q8NA72 2xPhospho [S109; S]	1.163		0.391691		[K].TDESSPVLSPR.[K]	2xPhospho [S9; S]; 1xTMTpro [N-Term]	0.000962947	1.23483e-05	1	2	4	High	0	1651.73	215.1	184.9			16.41	13.65			111.2	133	103.9	115	109.2	104.3	114.9	70.3	96.2	85	105.7	104.9	91	96	93.5	66.1
P52756	P52756 [56-64]	P52756 1xPhospho [S59]	1.162	1.102	0.972985	1	[R].DYDSPERER.[E]	1xPhospho [S4]; 1xTMTpro [N-Term]	1.49891e-05	1.23483e-05	1	1	2	High	1	1550.68	109.6	94.3	102.8	93.3	16.6	17.06	12.65	16.9	106.1	96.4	109.8	105.9	122.6	89.6	150.1	119.2	107.2	90.4		132.5	87.3	83.1	92.9	107	86.4	99.7	85.4	111.6	118.8	102.8	118.2	97.6	82.2
P49585	P49585 [318-326]	P49585 1xPhospho [S/T]	1.161	1.713	0.912951	0.00652673	[K].QSPSSSPTR.[E]	1xPhospho [S/T]; 1xTMTpro [N-Term]	1.03606e-08	1.23483e-05	1	1	2	High	0	1330.63	112.1	96.6	120.8	70.5	26.28	20.77	12.05	13.92	146.8	122	122.4	155.7	114.7	113.1	104.4	54.1	101.9	88.3		108.4	101.3	105.9	107.7	53.1	130.2	138.5	142.9	136	110.8	118.7	124.7	98.6	73.1
Q9Y2W1	Q9Y2W1 [51-60]	Q9Y2W1 2xPhospho [S53; S55]	1.161	1.216	1	1	[R].SRSYSPAHNR.[E]	2xPhospho [S3; S5]; 1xTMTpro [N-Term]	0.000136913	1.23483e-05	1	1	2	High	1	1638.71	102.7	88.5	114.5	94.2	32.28	29.3	16.88	18.06	88	96.9	101.7	101.7	88.2	101	65.8	179.5	72.4	80.3	160.4	87.5	105.5	80.1	108.2	82.9	111.1	115.5	122.7	83.5	92.5	109.4	84.3	132.5	89.2
Q5T4S7	Q5T4S7 [1730-1741]	Q5T4S7 2xPhospho [T1731; S1733]	1.161	1.076	1	1	[K].RTPSSGMSSTMK.[E]	2xPhospho [T2; S4]; 1xTMTpro [K12]; 1xTMTpro [N-Term]	0.00115589	0.000716537	1	4	2	High	1	2037.94	115.1	99.1	96.3	89.5	14.9	10.78	29.14	28.99	112.7	146.2	130.9	97.7	100.9	112.8	112.3	98.1	93.9	89.2		112.8	83.6	96.9	102.5	109.6	99.7	82.9	76.8	165.9	79.4	95.7	123.4	92.4	90.8
Q8WVC0	Q8WVC0 [210-226]	Q8WVC0 2xPhospho [S212; S220]	1.161	0.915	0.916465	1	[K].ANSDDERPVASDNDDEK.[Q]	2xPhospho [S3; S11]; 1xTMTpro [K17]; 1xTMTpro [N-Term]	2.42944e-10	1.23483e-05	1	2	3	High	0	2645.13	109.1	94	94.1	102.8	14.04	31.75	23.54	26.95	112.5	97.1	128.7	103.9	140.9	106.1	131.7		109.4	95.6	88.9	111.6	96.5	97.4	145.2	34.3	96.1	85.1	68.2	74.3	129.4	97.9	108.8	130.8	58.6
E7ESG2	E7ESG2 [79-89]	E7ESG2 1xPhospho [S83]	1.161		0.179197		[K].TTYDSAEEENK.[E]	1xPhospho [S5]; 1xTMTpro [K11]; 1xTMTpro [N-Term]	1.17085e-07	1.23483e-05	1	1	3	High	0	1974.92	214.9	185.1			16.93	9.77			143.8	144.8	131.4	174	103.3	128.2	116.1		112.2	115.9		95.3	114.2	122.7	98.2
Q32MZ4	Q32MZ4 [555-567]	Q32MZ4 1xPhospho [S]	1.16	0.942	1	1	[K].SDQQGEALDSSQK.[K]	1xPhospho [S]; 1xTMTpro [K13]; 1xTMTpro [N-Term]	1.13615e-09	1.23483e-05	1	2	3	High	0	2081	107.1	92.3	97.3	103.3	18.59	21.92	10.28	21.91	114.3	129.2	108.9	79.3	97.5	126.1	117.1	77.6	85.9	115.8		128.6	95.4	96.1	145.5	82.8	99.4	103.4	95.3	104	124.7	97.5	117.7	96.2	93.5
Q8TEK3-1	Q8TEK3-1 [899-908]	Q8TEK3-1 2xPhospho [T900; S902]	1.16		0.601257		[R].STPSPVLQPR.[D]	2xPhospho [T2; S4]; 1xTMTpro [N-Term]	0.000268349	1.23483e-05	1	2	4	High	0	1545.74	214.8	185.2			22.28	23.03			109.3	93.5	120.7	96	163.4	92.2	137.5	98.8	79.9	89.6		86.9	80.7	95.9	143.3	112.4
A0A0G2JIW1	A0A0G2JIW1 [630-642]	A0A0G2JIW1 1xPhospho [S/T]	1.16		1		[K].GGSGSGPTIEEVD.[-]	1xPhospho [S/T]; 1xTMTpro [N-Term]	2.93425e-09	1.23483e-05	1	3	5	High	0	1588.71	214.8	185.2			23	81.08			74.9	104.5	58.7	87.3	63.9	97.9	84.4	115.8	69.5	67.8	337.9	65.3	72.5	105.7	75.5	118.5
O94885	O94885 [172-189]		1.159		1		[K].GEDVGYVASEITMSDEER.[I]	2xPhospho [S9; T12]; 1xOxidation [M13]; 1xTMTpro [N-Term]	0.0198662	0.00120992	1	1	1	Medium	0	2466.99	214.8	185.2			19.27	23.39			105.5	122.3	117.7	126.7	126.3	98.4	65.8	96.4	96.1	75.1		143.7	95.7	85.6	113.7	131
O75643	O75643 [2128-2136]	O75643 3xPhospho [T2131; S2133; S2135]	1.158	1.065	1	1	[K].EAETDSDSD.[-]	3xPhospho [T4; S6; S8]; 1xTMTpro [N-Term]	0.000211535	1.23483e-05	1	1	24	High	0	1512.44	111.8	96.5	98.9	92.8	24.04	35.63	5.98	15.92	111.5	122.5	118.6	124	115.7	125.8	99.6	47.2	103.9	98.5	37.3	128.3	94.5	112.3	114.1	46.1	100.9	100.2	107.8	116.2	96.2	104.4	103	109.4	102.1
O00257	O00257 [413-421]	O00257 1xPhospho [S415]	1.158		1		[R].CLSETHGER.[E]	1xCarbamidomethyl [C1]; 1xPhospho [S3]; 1xTMTpro [N-Term]	0.00043377	1.23483e-05	1	1	1	High	0	1472.65	214.6	185.4			33.5	89.42			77.1	63.9	88.4	61.3	84.6	81.1	128.9	147.7	81.7	62.7	338.9	52.7	41.7	62.4	107.3	119.6
Q9UQ35	Q9UQ35 [1129-1137]	Q9UQ35 1xPhospho [S]	1.157	1.266	0.825349	1	[K].SGMSPEQSR.[F]	1xPhospho [S]; 1xOxidation [M3]; 1xTMTpro [N-Term]	0.000204742	1.23483e-05	1	1	4	High	0	1378.6	108.3	93.5	110.7	87.5	5.93	23.03	21.15	22.56	103.8	110	108	113.1	96.4	110.7	118	107.6	96.1	101.6	90.3	91.3	117.2	99.8	92.2	44	125.6	109.2	113.1	109.8	102	120.3	122.6	54.5	114.4
O43395	O43395 [613-625]	O43395 1xPhospho [S619]	1.157	0.823	1	1	[K].GDDDEESDEEAVK.[K]	1xPhospho [S7]; 1xTMTpro [K13]; 1xTMTpro [N-Term]	1.21784e-08	1.23483e-05	1	1	3	High	0	2125.93	99.6	86.1	96.7	117.5	42.71	46.26	23.56	26.04	89.9	91.4	105.6	89	172.1	109.5	173.4	33.5	97.2	70.7	145.5	68.3	96	75.1	156.5	26.4	88.6	86.2	117.1	83.7	157.1	108	89.1	102.1	92.8
Q9H307	Q9H307 [690-696]	Q9H307 2xPhospho [S]	1.157		0.21913		[R].SISESSR.[S]	2xPhospho [S]; 1xTMTpro [N-Term]	0.000962947	0.000716537	1	1	2	High	0	1229.51	214.6	185.4			17.83	11.07			95.9	112.1	106.3	107.6	116.8	104.8	113.4	163.2	97.2	93.8		94.9	86.2	85.7	106.9	115.3
P47985	P47985 [105-110]	P47985 1xPhospho [S107]	1.156		1		[R].ESSEAR.[K]	1xPhospho [S3]; 1xTMTpro [N-Term]	0.00180188	0.000716537	1	1	2	High	0	1062.48	214.5	185.5			19.03	37.88			112.8	86.4	96.2	119.6	89.4	119.5	87.7	143.4	83.9	96		90.1	81	110.9	88.1	195.1
Q8NC56	Q8NC56 [495-503]	Q8NC56 1xPhospho [S]	1.155	1.811	1	0.919755	[K].PSSFSDSER.[-]	1xPhospho [S]; 1xTMTpro [N-Term]	0.000497463	1.23483e-05	1	1	3	High	0	1395.61	108.7	94.1	127	70.1	26.88	32.6	37.24	23.45	112.3	128.8	112.9	109.1	126.4	118.6	118.8	38.2	98.8	101.6	130.8	73.9	103.2	89.2	108.2	29.5	190.9	135.8	126.1	112.3	151.6	134.5	146.4	24.8	78.4
Q8N1G2	Q8N1G2 [45-60]	Q8N1G2 3xPhospho [S/T]	1.155	1.146	1	1	[K].ASTTSLSGSDSETEGK.[Q]	3xPhospho [S/T]; 1xTMTpro [K16]; 1xTMTpro [N-Term]	1.07251e-06	1.23483e-05	1	1	13	High	0	2405.01	120.3	104.1	93.8	81.8	21.07	14.07	32.32	65.23	133.5	118.9	146.1	122.5	108.1	87.3	100.1	75.8	97.8	98.2		82.8	111.3	100.2	90.8	126.6	66.4	89.5	83.4	88.5	73.5	88.4	96.1	165.1	70.6
P38398	P38398 [389-408]	P38398 2xPhospho [S395; S398]	1.155	1.104	1	1	[R].SDELLGSDDSHDGESESNAK.[V]	2xPhospho [S7; S10]; 1xTMTpro [K20]; 1xTMTpro [N-Term]	7.21042e-11	1.23483e-05	1	4	2	High	0	2860.21	94.9	82.2	117	106	17.86	58.79	17.66	25.12	94.1	112.9	90.7	134.8	85.4	92.5	86.4	85	76.9	81.4	249.9	74.5	96	89.1	77.2	73.3	95.4	129.9	110.2	99.1	128.2	127.7	74.8	115.6	118.4
Q86WB0	Q86WB0 [405-416]	Q86WB0 1xPhospho [S]	1.155		0.101316		[R].LCSSSSSDTSSR.[S]	1xCarbamidomethyl [C2]; 1xPhospho [S]; 1xTMTpro [N-Term]	0.000117173	1.23483e-05	1	2	2	High	0	1657.71	214.4	185.6			11.87	8.26			96.6	99.9	113.1	109.4	114.3	118.2	122.7	139.8	89.9	89.5		102.5	111.3	102.5	91.9	98.4
C9JAB2	C9JAB2 [228-235]	C9JAB2 1xPhospho [S230]	1.154	1.19	1	1	[R].SASPERMD.[-]	1xPhospho [S3]; 1xTMTpro [N-Term]	0.000216933	1.23483e-05	1	1	3	High	1	1276.56	108.8	94.3	107	89.9	57.98	35.35	36.13	29.76	122.1	161.8	125.2	87.8	14.4	170.2	27.9	193.8	92.3	108.7		105	144	107.2	28.2	111.4	134.7	123.3	108.7	120.1	32	179.6	143.8	98.6	103.7
P49736	P49736 [20-30]	P49736 2xPhospho [S/T]	1.154		0.769763		[R].GNDPLTSSPGR.[S]	2xPhospho [S/T]; 1xTMTpro [N-Term]	3.51703e-07	1.23483e-05	1	1	8	High	0	1564.67	214.3	185.7			26.05	27.69			108	89.5	94.4	109.9	97.4	108	75.1	168.5	79.5	84.3	93.7	94	76	94.5	72.9	154.3
A0A0A0MRN0	A0A0A0MRN0 [206-212]	A0A0A0MRN0 2xPhospho [S207; S209]	1.153	1.096	1	1	[R].RSRSIDR.[G]	2xPhospho [S2; S4]; 1xTMTpro [N-Term]	0.000962947	0.000716537	1	1	2	High	2	1353.64	106.3	92.2	105.3	96.1	18.53	49.38	6.19	19.98	113.7	115.3	110.3	100.3	105.3	85.9	98.5	60.1	82.4	88.7	220	95	80.7	89.6	101.1	53.1	94.6	102.6	103.2	101.1	114.8	95.3	103.1	98.8	99.3
P02545	P02545 [389-397]	P02545 1xPhospho [T/S]	1.153	1.055	1	0.684517	[R].LSPSPTSQR.[S]	1xPhospho [T/S]; 1xTMTpro [N-Term]	3.83252e-06	1.23483e-05	1	5	6	High	0	1356.68	112.3	97.4	97.7	92.6	15.06	13.8	14.71	15.92	125	125.5	128.2	89.8	113.4	89.1	99.5	126.2	89.7	119.4		103.2	83.7	87.9	104.2	115.2	99.7	114.2	102	92.5	137.3	115.3	105.3	87.1	99.6
H3BNW0	H3BNW0 [82-100]	H3BNW0 2xPhospho [S86; S88]	1.153	1.045	0.729402	1	[K].DQQPSGSEGEDDDAEAALK.[K]	2xPhospho [S5; S7]; 1xTMTpro [K19]; 1xTMTpro [N-Term]	1.07607e-10	1.23483e-05	1	2	7	High	0	2730.17	116	100.6	93.7	89.7	16.93	12.1	7.49	10.81	107.6	109.3	137.2	173.6	125.5	126.9	132.2		141.9	111.3		114.7	103.6	107.4	108.9		96.7	105.8	90.5	110.1	99.2	99.4	112.3	110	89.9
A0A0A0MRN0	A0A0A0MRN0 [416-426]	A0A0A0MRN0 2xPhospho [S416; S418]	1.153	0.993	0.910107	1	[R].SQSIEQESQEK.[Q]	2xPhospho [S1; S3]; 1xTMTpro [K11]; 1xTMTpro [N-Term]	5.67609e-06	1.23483e-05	1	1	2	High	0	2060.94	105.5	91.5	101.1	101.8	31	19.96	25.9	14.22	117.7	107.6	101.2	112.3	201.7	102.7	165.4	88.2	81.5	103		83.4	88.2	115.3	131.8		82.6	107.5	103.2	127.2	168.4	89.9	119.9	83.5	107.2
H3BS42	H3BS42 [108-117]	H3BS42 2xPhospho [S108; S113]	1.153		1		[R].SPGYESESSR.[Y]	2xPhospho [S1; S6]; 1xTMTpro [N-Term]	5.76451e-05	1.23483e-05	1	1	2	High	0	1562.61	214.2	185.8			29.59	26.22			104.7	111.3	96.2	87.6	164	111.7	153.4	63.9	72.6	120		83	75.4	93.6	140.5	122.1
F5H0Q6	F5H0Q6 [303-312]		1.152		1		[R].SPSESSSESR.[S]	1xPhospho [S3]; 1xTMTpro [N-Term]	0.0629087	0.00185171	1	2	1	Medium	0	1436.62	214.1	185.9			30.43	30.49			112	137.5	132.9	95.6	121.8	104.6	125.2	34.5	111.5	102.1	90.7	82.1	106	115.2	100.6	27.8
M0R2K3	M0R2K3 [27-37]	M0R2K3 1xPhospho [S29]	1.151	1.073	0.91762	1	[R].TRSNPEGAEDR.[A]	1xPhospho [S3]; 1xTMTpro [N-Term]	0.000962947	1.23483e-05	1	10	3	High	1	1615.74	109.1	94.8	101.5	94.6	7.22	16.46	17.3	10.88	115	120.2	116	110.1	96.9	120.2	103.9	111.8	91.7	83.2		98.6	101.7	96.2	98.5	135.9	95.4	90.6	117.3	90.2	117.2	121.1	116.7	72.8	100.1
Q9UQ35	Q9UQ35 [1069-1077]	Q9UQ35 1xPhospho [S/T]	1.15	1.358	0.234126	0.0932999	[R].SDTSSPEVR.[Q]	1xPhospho [S/T]; 1xTMTpro [N-Term]	0.000524216	1.23483e-05	1	1	4	High	0	1361.63	105.9	92.1	116.4	85.7	13.07	19.56	12.96	15.27	120	99.8	110.4	105.7	130.9	137.4	137.2	103.4	101.6	104.1		83	99.9	110.1	100.1	56.6	116.9	113.8	125.3	130.1	131.6	127.6	131.3	85.4	110.7
C9JAB2	C9JAB2 [218-226]	C9JAB2 2xPhospho [S220; S224]	1.15	1.181	1	0.815245	[R].SRSPSGSPR.[R]	2xPhospho [S3; S7]; 1xTMTpro [N-Term]	0.000354867	1.23483e-05	1	1	2	High	1	1394.61	108.8	94.6	106.5	90.2	14.53	20.14	12.65	18.09	135.5	118.6	106.5	131.7	96.1	136.9	100.7		95.7	133		129.4	103.1	88.7	138.2	86	102.9	90	134.1	119.6	117.5	114.7	125.1	101	88.6
A0A2R8Y4Z8	A0A2R8Y4Z8 [202-210]	A0A2R8Y4Z8 1xPhospho [S202]	1.149	1.085	0.263237	0.97496	[R].SGPLEESER.[D]	1xPhospho [S1]; 1xTMTpro [N-Term]	0.000149312	1.23483e-05	1	1	2	High	0	1387.64	106.2	92.5	104.8	96.5	24.1	17.13	14.51	11.61	99.7	109.5	103.2	112	107	120.8	106.2	186.9	105.9	70.5		99.1	94.2	90	117.3	77.8	97.4	105.4	109.7	108	127.2	104.9	145.8	99.6	95.5
P23284	P23284 [187-192]		1.149		1		[K].TDSRDK.[P]	1xPhospho [S3]; 1xTMTpro [K6]; 1xTMTpro [N-Term]	0.14087	0.00289311	1	1	1	Medium	1	1409.73	213.8	186.2			27.38	51.68			114.3	107.3	112.2	115.8	99.7	88.8	109	35.2	122.1	72.9	217.1	93.8	88.6	95.1	94.4	33.6
Q7L1Q6	Q7L1Q6 [406-419]	Q7L1Q6 2xPhospho [S411; S413]	1.148		0.945161		[K].NAEEESESEAEEGD.[-]	2xPhospho [S6; S8]; 1xTMTpro [N-Term]	3.41302e-10	1.23483e-05	1	4	6	High	0	1988.69	213.8	186.2			24.77	15.39			100.2	123.6	107.8	107.6	75.3	88.5	123.4	167	114.3	86.7		93.8	90.5	98.3	93.1	129.9
C9JWS9	C9JWS9 [87-99]	C9JWS9 2xPhospho [S89; S91]	1.148		1		[K].ADSDSEDKGEESK.[P]	2xPhospho [S3; S5]; 2xTMTpro [K8; K13]; 1xTMTpro [N-Term]	0.000330431	1.23483e-05	1	1	3	High	1	2469.13	213.8	186.2			38.66	35.29			83.2	95.7	112.1	106.7	151.1	116.6	136.6	20	100.1	99.5	106.2	84.1	91.3	89.5	166.1	41.2
Q9Y5J1	Q9Y5J1 [203-220]	Q9Y5J1 2xPhospho [S206; S210]	1.147	1.453	1	0.482328	[R].KTSSDDESEEDEDDLLQR.[T]	2xPhospho [S4; S8]; 1xTMTpro [K1]; 1xTMTpro [N-Term]	0.00013981	1.23483e-05	1	1	2	High	1	2879.24	109.5	95.5	115.5	79.5	33.68	42.45	17.71	21.36	106.8	127.1	109.8	129.3	85.7	78.3	58.5	177.3	87.5	94.4		101.3	58	77.7	112.6	195.7	116.8	98.7	111.9	138.1	78.2	129.9	109.2	136.8	75.9
Q9UQ35	Q9UQ35 [2725-2733]	Q9UQ35 2xPhospho [S2727; S2729]	1.147	1.158	1	0.781496	[R].GDSRSPSHK.[R]	2xPhospho [S3; S5]; 1xTMTpro [K9]; 1xTMTpro [N-Term]	0.000269934	1.23483e-05	1	1	5	High	1	1738.82	105.7	92.1	108.5	93.7	14.1	25.51	11.06	12.29	101.8	100.2	109.6	113.2	88.1	95	89.4	132.6	76.2	90.3	150.7	85.8	85.1	94.6	76.8	110.6	106.3	97.1	101.2	90.4	114.2	101	111.8	128.3	95.3
A8MXP9	A8MXP9 [596-602]	A8MXP9 1xPhospho [S]	1.146	1.018	0.588029	1	[R].SYSPDGK.[E]	1xPhospho [S]; 1xTMTpro [K7]; 1xTMTpro [N-Term]	0.000136913	1.23483e-05	1	1	8	High	0	1441.72	111.2	97	96.8	95	15.31	11.27	14.07	16.97	97.8	117.5	120.9	118.9	91.9	123.5	100.5	146.5	88.3	86.2		107	108.4	103.2	83.4	106	107.1	108.4	107.4	92.3	77.8	86.4	98.8	121.7	80.4
Q5T200-2	Q5T200-2 [875-885]	Q5T200-2 2xPhospho [S875; S877]	1.146		0.485153		[R].SLSPSHLTEDR.[Q]	2xPhospho [S1; S3]; 1xTMTpro [N-Term]	0.000962947	0.000240242	1	1	2	High	0	1705.75	213.6	186.4			13.37	25.58			116.1	133.5	98	130.9	95.4	97.4	116.9	122.3	75.2	134.6		125	101.7	80.5	104.1	68.5
Q8TCJ2	Q8TCJ2 [491-504]	Q8TCJ2 2xPhospho [S498; S499]	1.145		0.313376		[R].ENPPVEDSSDEDDK.[R]	2xPhospho [S8; S9]; 1xTMTpro [K14]; 1xTMTpro [N-Term]	2.0111e-08	1.23483e-05	1	1	6	High	0	2343.98	213.6	186.4			8.66	28.64			147.5	123	130.1	127.3	112.9	138.1	124.1		115.6	111.1		112.8	123.6	101.3	93.7	38.8
Q9BW71	Q9BW71 [527-536]	Q9BW71 1xPhospho [S530]	1.144	0.965	1	1	[R].TLDSDEERPR.[P]	1xPhospho [S4]; 1xTMTpro [N-Term]	3.39204e-08	1.23483e-05	1	1	2	High	0	1601.75	106.9	93.5	98.1	101.6	22.87	15.27	24.28	21.89	83	107.3	117.8	100.2	134.6	78.1	111.6	154.7	101.3	84		94.7	91.5	95.7	128.2	117.2	118.3	95.3	102.3	98.5	162.4	102.8	74	96	104
Q13523	Q13523 [332-337]	Q13523 2xPhospho [S334; S335]	1.144	0.937	1	1	[K].DASSGK.[E]	2xPhospho [S3; S4]; 1xTMTpro [K6]; 1xTMTpro [N-Term]	0.000962947	0.000716537	1	1	2	High	0	1332.61	106	92.7	97.4	103.9	22.89	48.86	18.35	24.77	108.9	100.5	91.2	84.8	104.5	109.7	105.4	45.2	107.4	86.6	231.2	76.1	102.6	92.7	77	76.3	131.1	94.1	93	94.2	119.1	93.8	105.7	70.9	122.9
E7ERS3	E7ERS3 [553-561]	E7ERS3 2xPhospho [S556; S558]	1.143	1.175	1	0.990422	[K].LGVSVSPSR.[A]	2xPhospho [S4; S6]; 1xTMTpro [N-Term]	0.000143194	1.23483e-05	1	1	3	High	0	1365.65	103.3	90.3	111.5	94.9	41.33	29.38	13.14	7	89.2	79.9	79.9	118.2	82.2	118.6	120.6	220.9	92.7	88.5		100.7	82.8	89.8	74.3	161.7	123.9	118.7	109	100.7	92.6	112.7	118.9	83.5	82.3
E9PFK9	E9PFK9 [397-405]	E9PFK9 1xPhospho [S/T]	1.143	0.988	1	1	[R].YMSGQTSPR.[K]	1xPhospho [S/T]; 1xTMTpro [N-Term]	0.000132878	1.23483e-05	1	2	3	High	0	1410.64	109.1	95.5	97.1	98.3	15.12	23.61	22.02	11.05	121	122.5	85.2	137.4	106.3	96	103.8	121	76.7	87.5		99.2	149.2	85.1	109	100	98.5	91.9	109.6	119.3	103.3	120.5	82.2	55.3	108.2
Q9UQ35	Q9UQ35 [846-869]	Q9UQ35 3xPhospho [S/T]	1.142		0.452745		[K].SGTPPRQGSITSPQANEQSVTPQR.[R]	3xPhospho [S/T]; 1xTMTpro [N-Term]	2.84174e-06	1.23483e-05	1	1	5	High	1	3067.36	213.3	186.7			14.35	21.55			113.1	137.6	139.1	125.8	107.3	98.9	145.3		110.1	98.8		134.1	104	112	113.8	60.1
Q96MX0	Q96MX0 [172-182]	Q96MX0 2xPhospho [S179; S181]	1.142		0.759503		[K].TEEENSDSDSD.[-]	2xPhospho [S8; S10]; 1xTMTpro [N-Term]	0.000116298	1.23483e-05	1	3	2	High	0	1691.55	213.3	186.7			18.87	15.05			113.8	115.8	121.9	88.7	122.9	91.4	90.2	150	114.7	83		124.3	101.5	98.2	83.2	100.5
P48634	P48634 [1083-1099]	P48634 3xPhospho [T1087; S1092; S]	1.142		0.891493		[R].TASETRSEGSEYEEIPK.[R]	3xPhospho [T5; S10; S]; 1xTMTpro [K17]; 1xTMTpro [N-Term]	0.000493945	1.23483e-05	1	1	2	High	1	2761.19	213.3	186.7			22.94	16.94			118.6	122.2	125.1	103.8	121.8	98.8	111.5	50.7	100.6	113.7	81.8	82.7	100.8	102.1	101.5	64.3
Q9H1E3	Q9H1E3 [220-243]	Q9H1E3 2xPhospho [S]	1.141	1.114	1	1	[K].TSTSPPPEKSGDEGSEDEAPSGED.[-]	2xPhospho [S]; 1xTMTpro [K9]; 1xTMTpro [N-Term]	0.000249654	1.23483e-05	1	1	7	High	1	3173.32	92.5	81.1	119.3	107.1	44.17	69.77	16.31	48.19	59.9	89.1	97.2	80.4	74.1	71.4	77.2	189.4	68.8	69.4	222.7	67.7	51.9	87.2	60	233.7	81.3	78.9	100.3	105.2	102.9	127.5	86.4	108	83.4
Q9UQ35	Q9UQ35 [346-356]	Q9UQ35 2xPhospho [S353; S/T]	1.14	1.202	1	0.244225	[K].SATRPSPSPER.[S]	2xPhospho [S8; S/T]; 1xTMTpro [N-Term]	0.000140438	1.23483e-05	1	1	9	High	0	1648.74	104.7	91.9	111	92.3	12.37	16.38	10	7.18	109.1	111.4	106	107.6	100.5	99.9	102.9	71.9	96.3	92.1	137	90.3	89.8	104.4	91.1	89.6	108.5	111.3	121.1	110.1	113.3	100.3	113.4	85.4	96.9
P55081	P55081 [127-147]	P55081 2xPhospho [S132; S133]	1.14	1.109	1	1	[R].MEREDSSEEEEEEIDDEEIER.[R]	2xPhospho [S6; S7]; 1xTMTpro [N-Term]	2.59722e-15	1.23483e-05	1	1	5	High	1	3091.18	99.6	87.4	112	101	19.47	43.94	9.9	10.09	109.2	99	92.7	91.7	86.1	94.6	80.1	142.5	71.4	73.8	204.8	109.8	100.3	79.5	80.4	83.9	123.4	118.5	108.7	102.8	95	107.7	100.4	93.9	106.7
Q15424	Q15424 [371-392]	Q15424 2xPhospho [S383; S384]	1.14	0.96	1	1	[K].ESSTSEGADQKMSSPEDDSDTK.[R]	2xPhospho [S13; S14]; 2xTMTpro [K11; K22]; 1xTMTpro [N-Term]	6.30512e-16	1.23483e-05	1	4	2	High	1	3403.5	110.3	96.7	94.5	98.5	28.78	26.35	19.46	11.16	132	118.4	131.3	116.9	77.9	141.4	68.6	66.5	100.7	123.8		103.2	140.7	135.1	72.6	70.9	101.6	84.2	100	103.9	91.4	115.6	117.1	58.9	102.9
P27797	P27797 [361-366]		1.14	0.932	1	1	[K].QDEEQR.[L]	1xTMTpro [N-Term]	0.000197282	1.23483e-05	1	1	2	High	0	1108.56	105.4	92.5	97.5	104.7	18.89	34.84	15.11	13.95	114.3	95.4	102.2	137.8	77.4	131.4	110.9		206.9	114.5		89.2	130	96.8	95.9	97.3	109.9	93.7	135.5	101.4	103.9	85.2	111.4	90.7	125.5
A0A1B0GTW1	A0A1B0GTW1 [229-236]	A0A1B0GTW1 2xPhospho [S229; S233]	1.14		0.413139		[R].SWEDSPER.[G]	2xPhospho [S1; S5]; 1xTMTpro [N-Term]	5.1101e-05	1.23483e-05	1	1	2	High	0	1469.57	213.1	186.9			15.02	13.75			98.1	90.9	115.2	97	137.4	114	132.5	122	81.7	100.5		104.3	79.9	99.8	114.5	112.3
E9PC69	E9PC69 [484-490]	E9PC69 1xPhospho [S485]	1.14		1		[R].NSPLLER.[A]	1xPhospho [S2]; 1xTMTpro [N-Term]	0.000453466	1.23483e-05	1	1	3	High	0	1212.63	213.1	186.9			38.9	45.27			81.9	93	96	74.8	175.4	99.7	141.7	50.1	81.1	84.7	156.6	75.4	79.8	92	175.6	42.2
Q14978	Q14978 [621-626]	Q14978 1xPhospho [S]	1.139	1.096	0.673411	1	[R].ASSPFR.[R]	1xPhospho [S]; 1xTMTpro [N-Term]	0.000962947	0.000716537	1	2	7	High	0	1048.51	110.6	97.1	100.6	91.7	7.75	9.71	10.14	21.33	115.8	109	112.5	113.5	126.6	96.1	111.3	119.4	107.8	96.7		100.7	84.6	99.2	114.1	92.7	87.6	89.4	109.3	102.7	102.7	96.6	114.9	113.7	96.6
Q8WVC0	Q8WVC0 [605-618]	Q8WVC0 3xPhospho [Y606; S]	1.138	1.288	0.424278	0.876861	[R].IYSSDSDEGSEEDK.[A]	3xPhospho [Y2; S]; 1xTMTpro [K14]; 1xTMTpro [N-Term]	0.000962947	0.000240242	1	2	3	High	0	2408.93	112	98.4	106.8	82.9	8.4	30.21	16.29	12.66	122.5	144.6	133.8	119.2	122.9	141.6	118.8		108	114.4		107.9	107.5	110.3	116.8	31.8	117.7	96.5	119.3	116.7	112.3	124.7	121.9	71.1	95.2
Q13523	Q13523 [292-299]	Q13523 2xPhospho [S292; S294]	1.138	1.2	0.677644	1	[K].SRSPVDLR.[G]	2xPhospho [S1; S3]; 1xTMTpro [N-Term]	0.000962947	0.000716537	1	1	7	High	1	1393.66	108.5	95.4	107	89.1	7.77	28.58	14.62	16.35	125.7	116.6	124.4	125.4	100.7	112.8	113.7		126.9	85.9	112.1	93.1	114	117.1	93.6	38	101.6	86.1	122.3	124.1	115.4	95.5	135.5	114.5	111.3
Q9Y6X9	Q9Y6X9 [772-789]	Q9Y6X9 2xPhospho [S777; S779]	1.138	1.078	1	0.971859	[K].DSNELSDSAGEEDSADLK.[R]	2xPhospho [S6; S8]; 1xTMTpro [K18]; 1xTMTpro [N-Term]	3.47526e-09	1.23483e-05	1	2	5	High	0	2650.13	108.8	95.5	101.5	94.2	15.07	13.77	9.8	6.89	107.7	125.3	121.3	111.1	84.4	116.6	123.4	84.4	85.7	104.3		128.6	100	98.1	93.8	115.3	108	118	108.4	114.4	92.5	104.6	89.2	97.8	98
Q14247	Q14247 [399-414]	Q14247 3xPhospho [T399; T401; S405]	1.138		1		[K].TQTPPVSPAPQPTEER.[L]	3xPhospho [T1; T3; S7]; 1xTMTpro [N-Term]	3.29581e-07	1.23483e-05	1	3	4	High	0	2278.97	212.9	187.1			11.71	37.51			102.1	102.8	114.1	98.8	119.1	125.6	108	85.9	92.6	193.2		105.3	87.3	80.4	106.1	78.8
Q96JM3	Q96JM3 [537-546]	Q96JM3 1xPhospho [S542]	1.137	1.008	0.443004	1	[K].TAPPASPEAR.[K]	1xPhospho [S6]; 1xTMTpro [N-Term]	2.98903e-15	1.23483e-05	1	1	6	High	0	1380.68	108.9	95.8	98	97.3	8.01	12.93	20.42	11.05	115.9	108.8	120.8	114.1	132.2	122.9	110.7	102.3	109.4	82.5		83.8	103.2	101.1	109.2	83.2	115.3	111.7	94.6	119.8	99.3	99.7	107.5	54.3	104
Q6VN20	Q6VN20 [358-371]	Q6VN20 2xPhospho [S365; S369]	1.137	0.9	1	0.854286	[K].SQDSYPGSPSLSPR.[H]	2xPhospho [S8; S12]; 1xTMTpro [N-Term]	1.38105e-14	1.23483e-05	1	4	2	High	0	1941.83	117	102.9	85.3	94.8	32.13	30.56	21.57	79.72	78.6	97.4	121.9	101.6	109.6	112	77.2	190.6	98.2	91.8		73.9	91.3	93.3	92.7	169.8	79.5	76.6	104.5	108.2	65.7	77.2	64.2	65.1	79.5
Q9H0D6	Q9H0D6 [495-510]	Q9H0D6 2xPhospho [S499; S501]	1.136	1.121	0.934331	1	[R].KAEDSDSEPEPEDNVR.[L]	2xPhospho [S5; S7]; 1xTMTpro [K1]; 1xTMTpro [N-Term]	0.000441298	1.23483e-05	1	2	9	High	1	2585.13	106.3	93.5	105.8	94.4	26.77	24.47	16.76	17.87	108.7	98.5	105.1	130.5	95	100.2	94.8	185.2	64.4	97.6		118	90.3	88.4	85.5	137.7	107.8	96.9	91.2	124.9	81.3	123.3	87.3	121.6	86.1
P48634	P48634 [1012-1017]	P48634 1xPhospho [S1014]	1.136	1.026	0.991474	1	[R].DYSYER.[V]	1xPhospho [S3]; 1xTMTpro [N-Term]	0.000383214	1.23483e-05	1	1	3	High	0	1216.52	106.9	94.1	100.7	98.2	12.18	15.48	13.43	16.9	123.5	115.6	112.1	87.8	112.1	103.8	98.3	89.1	107.4	112.6	105.6	88.2	89.9	100.3	86.1	67.6	104.8	100	76.3	96.4	103.4	87.8	112.5	118.5	128.1
Q13247	Q13247 [189-195]	Q13247 2xPhospho [S190; S194]	1.136	0.93	1	1	[R].RSYSGSR.[S]	2xPhospho [S2; S6]; 1xTMTpro [N-Term]	0.000962947	0.000716537	1	1	2	High	1	1276.54	115.4	101.6	88.2	94.8	7.34	19.52	27.25	29.88	116.6	123.7	100.9	102.1	114.5	115.8	103.8	113.9	89.4	122.6		100.6	97.2	112.5	120.5	66.1	70.2	137.4	85.6	82.4	73.9	94	88.9	135.8	69.1
O43491	O43491 [29-45]	O43491 2xPhospho [S38; S39]	1.136		0.906031		[K].EVAENQQNQSSDPEEEK.[G]	2xPhospho [S10; S11]; 1xTMTpro [K17]; 1xTMTpro [N-Term]	9.43529e-11	1.23483e-05	1	1	3	High	0	2729.18	212.8	187.2			12.31	19.43			128.8	130.6	109.5	104.3	95.1	110.6	95.4	104.1	84.3	130.7		125.4	113.8	81.2	92.2	94
Q8IYB3	Q8IYB3 [8-16]	Q8IYB3 1xPhospho [S/T]	1.135	1.083	1	1	[R].GTSAEQDNR.[F]	1xPhospho [S/T]; 1xTMTpro [N-Term]	2.70764e-06	1.23483e-05	1	1	3	High	0	1361.6	100.2	88.3	110	101.6	61.97	42.21	18.36	23.65	72	73.1	99.6	96.8	82	90.1	83.8	274.2	78.9	72.6	93.2	69.5	83.9	74.3	71.7	184.2	99.3	82.6	91.4	90.3	91.6	112	107.6	141.8	89.7
Q13523	Q13523 [332-337]	Q13523 1xPhospho [S335]	1.135	0.998	1	1	[K].DASSGK.[E]	1xPhospho [S4]; 1xTMTpro [K6]; 1xTMTpro [N-Term]	0.000962947	0.000716537	1	1	3	High	0	1252.64	112.4	99	94.2	94.4	34.44	37.38	13.04	15.18	124.9	120.9	119.9	111.2	119.4	113.2	119	16.2	122.2	105.1	64.6	97.7	126	104.9	113.9	20.6	109.1	111.8	93.7	84.2	103.2	96.6	125.8	91.6	114.9
Q9UJV9	Q9UJV9 [13-22]	Q9UJV9 1xPhospho [S21]	1.135		1		[R].TDEVPAGGSR.[S]	1xPhospho [S9]; 1xTMTpro [N-Term]	0.000962947	1.23483e-05	1	4	1	High	0	1372.64	212.7	187.3			46.2	64.83			64.3	96.2	85	77.5	211	75.6	155.7	100.5	57.8	71.2		92.2	79.7	68.4	254	110.9
A0A0A0MT33	A0A0A0MT33 [520-528]	A0A0A0MT33 3xPhospho [Y524; S525; S]	1.134	1.606	1	0.029386	[K].SSRSYSSER.[R]	3xPhospho [Y5; S6; S]; 1xTMTpro [N-Term]	0.000962947	0.000716537	1	1	2	High	1	1602.59	116.5	102.8	111.3	69.3	13.54	23.02	22.54	24.89	122.6	100.5	150.4	128.8	120.8	141.9	147.3		157.4	118.7		108.9	121.2	105.3	76.3		94.7	133.2	173.2	106.1	125.4	162.5	120.8	99.2	76.6
Q13523	Q13523 [408-413]	Q13523 2xPhospho [S410; S411]	1.134	0.925	0.6385	1	[R].RLSSPR.[T]	2xPhospho [S3; S4]; 1xTMTpro [N-Term]	0.000962947	0.000716537	1	1	3	High	1	1179.56	100.7	88.8	101.2	109.4	19.42	10.56	12.08	11.64	103.1	102.9	95.9	109.4	88.2	101.8	97.8	155.9	84.8	97.1	98.5	91.3	87.2	89.2	83.3	113.4	116.8	113	86.1	101.3	87.2	104.5	101	119.3	98.7
Q9UBW7	Q9UBW7 [1368-1377]	Q9UBW7 1xPhospho [T1376]	1.134		0.876216		[K].DNYELDEDTD.[-]	1xPhospho [T9]; 1xTMTpro [N-Term]	2.7042e-08	1.23483e-05	1	1	2	High	0	1612.62	212.6	187.4			13.28	28.58			107.4	114.8	110.5	99.1	103.2	117.7	91.1	139.9	120.3	96		125.8	69.9	86.6	71.2	146.4
Q9Y5B0	Q9Y5B0 [469-481]	Q9Y5B0 1xPhospho [S474]	1.134		1		[K].SSSSASDGESEGK.[R]	1xPhospho [S6]; 1xTMTpro [K13]; 1xTMTpro [N-Term]	1.34148e-08	1.23483e-05	1	2	2	High	0	1915.88	212.6	187.4			24.16	67.16			79.4	111.2	101	129.8	83.8	95.6	61	72.8	74.3	72	285.6	75	94.6	76.3	81.6	106
A0A3F2YNY6	A0A3F2YNY6 [920-929]	A0A3F2YNY6 2xPhospho [S922; S925]	1.133	1.495	1	0.661423	[K].SDSPESDAER.[E]	2xPhospho [S3; S6]; 1xTMTpro [N-Term]	7.69393e-10	1.23483e-05	1	1	2	High	0	1556.58	108.3	95.6	117.5	78.6	35.1	24.82	18.12	34.36	89.8	112.3	102.8	76.1	167.5	98.8	179.4	75.8	78.5	88.9		102.9	76.3	83.9	132.4	134.8	114	77	120.7	95.4	133.9	104.9	104.5	138	73.2
H3BNW0	H3BNW0 [82-100]	H3BNW0 1xPhospho [S88]	1.133	0.9	1	1	[K].DQQPSGSEGEDDDAEAALK.[K]	1xPhospho [S7]; 1xTMTpro [K19]; 1xTMTpro [N-Term]	6.30512e-16	1.23483e-05	1	2	2	High	0	2650.2	106.1	93.6	94.9	105.4	17.38	36.17	12.98	25.39	109.8	96.4	104.5	110.9	101.6	123.9	75.2	74.3	92.2	78.3	187.1	99.1	81.4	101.6	89.7	74.2	89.7	77.9	116.1	83.9	94.7	99.4	95.9	82.8	80.6
Q9HB58	Q9HB58 [364-372]		1.133		1		[R].SQKTPSTPR.[R]	3xPhospho [S1; T4; S6]; 1xTMTpro [K3]; 1xTMTpro [N-Term]	0.0301407	0.00141973	1	7	1	Medium	1	1849.85	212.5	187.5			48.46	66.52			82.5	94.1	124.9	125.6	81.8	75.5	61.5	227.4	72.3	88.9		95.4	57.6	77.8	76.7	258
P25054	P25054 [2446-2453]	P25054 1xPhospho [S/T]	1.132	1.147	1	0.648649	[K].EAPSPTLR.[R]	1xPhospho [S/T]; 1xTMTpro [N-Term]	3.43237e-05	1.23483e-05	1	3	3	High	0	1254.64	111.2	98.2	101.8	88.8	11.98	8.87	10.66	13.64	96.2	119.1	115.7	122.2	100.1	115.7	85.4	113.2	101.1	92.5		115.1	112.6	114.7	99.2	97.4	87.9	106.7	114	96.6	101.4	125.4	106.1	103.5	89.1
C9JJX6	C9JJX6 [280-287]	C9JJX6 1xPhospho [S]	1.132	1.069	1	1	[R].SPSVDSAR.[K]	1xPhospho [S]; 1xTMTpro [N-Term]	0.00026599	1.23483e-05	1	4	4	High	0	1202.57	100.3	88.6	109	102	45.83	48.75	12.78	12.65	98.7	119.4	81.4	94.4	81.7	88.5	59.9	216.7	86.1	70.3	208	75.7	87.2	69.2	87	75.7	108	87.5	89.9	124.8	95.7	103.1	112.8	91.5	87.7
E9PK91	E9PK91 [493-501]		1.132		0.452745		[K].ETQSPEQVK.[S]	2xPhospho [T2; S4]; 1xTMTpro [K9]; 1xTMTpro [N-Term]	0.111299	0.00256003	1	1	1	Medium	0	1813.86	212.4	187.6			11.42	18.43			115.4	109.6	104.5	136.9	104.9	120.1	93.6	116.3	95	99.3		119.7	78.7	124.1	105.5	76.5
F5H6E2	F5H6E2 [381-388]	F5H6E2 1xPhospho [S]	1.131	1.167	1	1	[K].DVESPSWR.[S]	1xPhospho [S]; 1xTMTpro [N-Term]	0.00040425	1.23483e-05	1	1	3	High	0	1359.63	103.8	91.8	110.1	94.4	13.05	48.4	10.05	40.11	107.2	109.4	84.7	111.5	97.5	92.7	94.6	75.3	81.9	87.9	222.8	106.8	64.4	82.1	79.5	101.8	94	116.9	98.6	105.1	83.3	99.4	109.8	104.5	96.7
Q9UQ35	Q9UQ35 [1449-1456]	Q9UQ35 1xPhospho [S1455]	1.131	1.146	1	0.990378	[R].DGSGTPSR.[H]	1xPhospho [S7]; 1xTMTpro [N-Term]	8.16048e-05	1.23483e-05	1	1	4	High	0	1160.53	107	94.6	105.9	92.4	26.37	28.74	14.26	24.18	114.9	131.1	115	111.2	117	113.6	132.2	40.8	107.4	98.2	71	86.5	105.3	114.5	105.2	35.9	117.8	113.4	108.2	101.8	123.1	119.9	114.2	74.4	112.8
Q92541	Q92541 [76-82]	Q92541 1xPhospho [S79]	1.131	0.912	1	1	[K].RSDSEEK.[E]	1xPhospho [S4]; 1xTMTpro [K7]; 1xTMTpro [N-Term]	0.000962947	0.000716537	1	1	3	High	1	1538.77	97	85.8	103.6	113.6	27.1	66.13	5.4	24.25	98.9	99.2	86.8	86.6	87.4	119.7	103.5	36.2	136.2	78.6	279	86	106.8	78.1	62.7	54.4	90.2	100.2	107	96.7	93.3	98.8	103.3	99.7	81.8
Q9UQ35	Q9UQ35 [330-338]	Q9UQ35 1xPhospho [S333]	1.131		0.915961		[K].QPSSPYEDK.[D]	1xPhospho [S4]; 1xTMTpro [K9]; 1xTMTpro [N-Term]	0.000962947	1.23483e-05	1	1	3	High	0	1738.85	212.3	187.7			23.27	74.19			93.6	75.7	85	89.7	62.3	54.2	78.8	115.6	62.1	92	276.4	63.8	65.4	69.6	75.3	240.5
A0A087WT53	A0A087WT53 [1049-1054]	A0A087WT53 1xPhospho [T/S]	1.13	1.147	1	0.320072	[R].ERSPTR.[R]	1xPhospho [T/S]; 1xTMTpro [N-Term]	0.000962947	0.000716537	1	1	3	High	1	1129.57	109.7	97.1	103.2	90	16.28	8.29	12.72	19.96	99.5	131.2	122.5	109.1	98.7	114.5	85.8	141.1	84.6	98.9		110	98.5	105.8	104.1	95.8	130.6	126.7	89.7	98.7	106.4	103.8	114.1	103.3	105.8
F8VXG7	F8VXG7 [708-714]	F8VXG7 1xPhospho [S710]	1.13	1.117	0.578643	0.902256	[K].DSSPGEK.[S]	1xPhospho [S3]; 1xTMTpro [K7]; 1xTMTpro [N-Term]	0.000865399	1.23483e-05	1	1	3	High	0	1407.7	113.9	100.8	97.8	87.6	7.02	28.58	13.45	18.76	133	135.5	110.7	127.6	128.1	131.5	118.1		121.4	121.9		94.6	113.4	118.3	106.1	39.7	131	114.6	116.2	94.3	117.6	99	105.6	86.3	108.6
Q13523	Q13523 [338-344]	Q13523 1xPhospho [S341]	1.13	0.928	1	1	[K].ENRSPSR.[R]	1xPhospho [S4]; 1xTMTpro [N-Term]	0.000962947	0.000716537	1	1	3	High	1	1229.6	111.2	98.4	91.7	98.8	29.88	30.35	6.31	22.08	116	113	117.9	121	91.1	115.3	95.9	31.1	102.2	99.8	154.4	97.7	104.7	103.8	94.3	41.8	104.8	96.5	92.5	95.7	92	97.4	91.3	84.2	110.8
P55957-3	P55957-3 [1-12]		1.129		0.485902		[-].MDCEVNNGSSLR.[D]	1xCarbamidomethyl [C3]; 1xPhospho [S9]; 1xTMTpro [N-Term]; 1xMet-loss [M1]	0.0547156	0.00175412	1	1	1	Medium	0	1634.72	212.1	187.9			9.01	14.96			147.8	139.2	130.2	124.7	127.4	116.6	115.8		116.5	109.3		138.7	134.1	107.1	92.5
H3BS42	H3BS42 [101-117]	H3BS42 3xPhospho [S108; Y/S]	1.129		1		[R].SPGYEPRSPGYESESSR.[Y]	3xPhospho [S8; Y/S]; 1xTMTpro [N-Term]	5.80027e-10	1.23483e-05	1	1	2	High	1	2428.94	212.1	187.9			18.22	53.07			75.5	93	103.8	104.2	73.1	100.2	91.9	128.2	51.1	85.3	226.6	89.5	77.3	77.5	85.7	136.8
Q1RLN5	Q1RLN5 [103-109]	Q1RLN5 1xPhospho [S/T]	1.129		1		[R].STENVNK.[L]	1xPhospho [S/T]; 1xTMTpro [K7]; 1xTMTpro [N-Term]	0.000962947	0.000716537	1	1	3	High	0	1479.77	212.1	187.9			29.48	24.99			121.7	144.9	132.4	109.5	119	114.6	128.8	35.3	132.2	106.6		111	92.1	114.2	80.4	57.2
Q96ST2	Q96ST2 [433-446]	Q96ST2 3xPhospho [T435; S438; S440]	1.129		1		[R].EKTIASDSEEEAGK.[E]	3xPhospho [T3; S6; S8]; 2xTMTpro [K2; K14]; 1xTMTpro [N-Term]	0.000962947	0.000716537	1	1	2	High	1	2646.22	212.1	187.9			30.36	41.34			86	132	102.9	129.6	96.9	110.3	93.6	36.6	81.5	89.9	205	85.6	82.3	87.2	89.7	90.9
Q14978	Q14978 [562-570]	Q14978 1xPhospho [S563]	1.128	1.315	0.857512	0.959473	[K].NSEEEEEEK.[K]	1xPhospho [S2]; 1xTMTpro [K9]; 1xTMTpro [N-Term]	1.39092e-07	1.23483e-05	1	2	2	High	0	1810.82	100.9	89.5	119.1	90.5	37	29.88	33.24	32.13	98.9	93.2	118.1	81	188	102.4	193.4		128.2	82.7	90	69	91.6	97.5	121.9	44.1	129.7	96.4	131.3	101.9	182.3	112.6	151.9	49.4	90.6
Q9BW71	Q9BW71 [194-206]	Q9BW71 2xPhospho [S196; S199]	1.128	0.926	1	1	[R].EESEESEAEPVQR.[T]	2xPhospho [S3; S6]; 1xTMTpro [N-Term]	4.83089e-09	1.23483e-05	1	1	2	High	0	1982.8	117	103.7	86.2	93.1	44.39	46.19	50.35	51.89	122.8	98.4	118.7	94.1	233.6	62.8	176		84.6	101.9		67	108.7	112.5	219		112.3	86.4	101.1	73.3	231	79.8	88.5	68	94.4
Q7Z2K8	Q7Z2K8 [225-231]	Q7Z2K8 1xPhospho [S229]	1.128	0.905	1	1	[K].TYTVSPR.[K]	1xPhospho [S5]; 1xTMTpro [N-Term]	0.000962947	0.000716537	1	1	2	High	0	1207.6	105	93.1	95.9	106	8.98	20.86	20.55	23.17	117.7	116.6	95.6	130.6	108.6	111.4	122.6	116.4	104	159.1		118.3	95.3	101.2	102.7		126.9	140.1	105.9	83.6	99.9	107	110.6	72.1	119.8
P61981	P61981 [70-77]	P61981 1xPhospho [S71]	1.127	1.163	1	1	[K].TSADGNEK.[K]	1xPhospho [S2]; 1xTMTpro [K8]; 1xTMTpro [N-Term]	0.000962947	0.000716537	1	1	2	High	0	1509.74	109.7	97.3	103.7	89.2	35.24	2.88	13.56	19.4	117.1	113	133	112.7	153.5	125.4	174.1	29.9	108.8	110		104.2	102.5	109.5	106.3		110.5	102.9	125.5	128.7	118.8	108.4	137.2	88.7	98.5
Q5TAQ8	Q5TAQ8 [126-134]	Q5TAQ8 1xPhospho [S]	1.127	1.124	1	1	[R].DQDSSDDER.[A]	1xPhospho [S]; 1xTMTpro [N-Term]	1.19806e-12	1.23483e-05	1	2	3	High	0	1450.57	111	98.5	100.8	89.7	25.5	34.72	9.04	20.26	126.3	128.5	119.6	118.7	113.5	130.3	131.8	43.8	88.3	109.1		122.3	85.6	117	133.5	31.7	121.1	125.2	98	119.9	118.7	105	104.4	104.8	111.1
O14545	O14545 [407-420]	O14545 1xPhospho [S415]	1.127	1.036	1	1	[R].LDSQPQETSPELPR.[R]	1xPhospho [S9]; 1xTMTpro [N-Term]	3.91355e-05	1.23483e-05	1	1	2	High	0	1980.96	99.5	88.3	108	104.2	16.36	60.62	19.18	28.32	95.5	113.1	92.6	104.4	92.6	93.7	96.9	60	81.4	91.4	265.3	92.3	86.6	80.1	76.7	77.3	104.6	105.2	77.6	124.3	82.6	100.9	107.5	68.5	82.5
E7ERS3	E7ERS3 [57-72]	E7ERS3 1xPhospho [S67]	1.127	0.796	1	0.928071	[R].GPSQEEEDNHSDEEDR.[A]	1xPhospho [S11]; 1xTMTpro [N-Term]	6.30512e-16	1.23483e-05	1	1	2	High	0	2256.88	110	97.6	85.3	107.1	43.1	50.04	51.98	56.46	79.8	83.3	76	93.5	197.4	75.5	179.1	123.3	71.4	62.7		84.2	78.3	70	201.4	124.2	69.5	67.4	81.3	58.2	186.7	52.9	63.2	86.6	73.9
Q99567	Q99567 [510-520]	Q99567 1xPhospho [S517]	1.125	1.053	1	1	[R].EDVEVAESPLR.[V]	1xPhospho [S8]; 1xTMTpro [N-Term]	1.344e-14	1.23483e-05	1	1	2	High	0	1627.79	110.2	98	98.4	93.4	12.21	20.44	13.56	24.15	102.5	119.6	118.8	105.8	94.9	113.4	91.2	130.4	94.1	101.2		92.1	90	98.1	97.3	150.5	116.8	120.8	91.9	81.3	101.1	92.5	94.6	110.7	89.5
Q15696	Q15696 [345-352]	Q15696 1xPhospho [S349]	1.125	1.045	0.945161	1	[R].DIYLSPDR.[T]	1xPhospho [S5]; 1xTMTpro [N-Term]	0.000474659	1.23483e-05	1	1	4	High	0	1362.66	107.4	95.5	100.7	96.4	13.89	24.19	9.44	12.87	117.6	124.4	115.2	119	120.5	82.6	128	95.2	110.1	126.1		101.1	101.1	105.2	105.4	48.6	112.7	126.3	100.4	114.6	109.4	92.7	105.9	117.1	106.3
Q14677	Q14677 [223-238]	Q14677 2xPhospho [S227; S232]	1.125	0.872	1	1	[K].DREDSPERCSDSDEEK.[K]	1xCarbamidomethyl [C9]; 2xPhospho [S5; S10]; 1xTMTpro [K16]; 1xTMTpro [N-Term]	1.20482e-06	1.23483e-05	1	3	2	High	2	2722.12	100.1	89	98.2	112.7	22.43	78.07	10.05	25.12	107.6	84.9	97.5	75.3	87.2	105.4	111	50.5	95.2	84.9	320.3	99	73.1	69.9	79.1	59.1	105.3	89	91.9	79.4	92.8	88.7	102.7	80.9	83
E7ERS3	E7ERS3 [45-56]	E7ERS3 2xPhospho [S46; S53]	1.125		0.478369		[R].ASDLEDEESAAR.[G]	2xPhospho [S2; S9]; 1xTMTpro [N-Term]	0.00107253	0.000716537	1	1	1	High	0	1756.7	211.8	188.2			14.5	22.91			110.2	93.4	99.2	115.1	148.2	121.4	108.9	115.9	103.5	92		109.5	100.1	92.1	132.5	57.9
Q8WVC0	Q8WVC0 [185-201]	Q8WVC0 2xPhospho [T188; S197]	1.125		1		[K].MQNTDDEERPQLSDDER.[Q]	2xPhospho [T4; S13]; 1xOxidation [M1]; 1xTMTpro [N-Term]	7.43408e-05	1.23483e-05	1	2	3	High	0	2558.01	211.8	188.2			16.44	27.87			111.8	91.4	97.3	111.4	122.1	85.2	141.2	114.4	64.6	117.3		99.2	79.2	98.8	154.5	111.9
A6NEL0	A6NEL0 [99-111]	A6NEL0 1xPhospho [S]	1.124	1.245	1	1	[K].TEESPASDEAGEK.[E]	1xPhospho [S]; 1xTMTpro [K13]; 1xTMTpro [N-Term]	8.00364e-13	1.23483e-05	1	1	6	High	0	2037.95	113.5	100.9	102.9	82.7	34.15	12.81	23.12	19.82	122	115.4	139.2	119.6	150.1	113.4	148.6	24.9	106.4	102.8		97.7	113.4	108.4	138.1		109.4	109.9	109.6	104	160.3	101.5	114.8	67.2	90.8
A0A0B4J1V8	A0A0B4J1V8 [356-369]	A0A0B4J1V8 1xPhospho [S359]	1.123	1.337	1	0.962059	[R].VGGSDEEASGIPSR.[T]	1xPhospho [S4]; 1xTMTpro [N-Term]	2.70928e-14	1.23483e-05	1	3	8	High	0	1744.81	101.3	90.2	119.3	89.2	25.57	56.38	9.62	54.41	83.3	98.4	89.1	84.5	90.7	89.2	79.3	155.5	68.2	72.6	230.8	79.9	66.6	79.7	79	153.2	103.4	109.2	110.5	128.8	106.5	102.2	98.1	95.5	70.3
Q6PD62	Q6PD62 [1066-1074]	Q6PD62 2xPhospho [S1068; S1072]	1.123	1.198	1	0.624254	[K].SGSEAGSPR.[R]	2xPhospho [S3; S7]; 1xTMTpro [N-Term]	0.000265598	1.23483e-05	1	1	2	High	0	1311.53	102.4	91.2	112.5	93.9	22.53	16.37	22.47	28.06	73.4	117.5	90.4	105.7	120.4	153.5	90.8	112.3	97.1	116.3		93.6	84.4	117.9	132.4	94.2	108.6	117.7	117.8	147.8	140.7	130.3	121.8	60.7	74.9
Q03252	Q03252 [417-430]	Q03252 2xPhospho [S]	1.123	1.087	1	1	[R].ATSSSSGSLSATGR.[L]	2xPhospho [S]; 1xTMTpro [N-Term]	2.447e-06	1.23483e-05	1	1	6	High	0	1732.75	100.5	89.5	109.4	100.6	31.2	63.65	28.26	37.37	92.9	86.5	96.6	82	91.3	81.4	86.2	174.1	57.7	64.3	231.8	81.3	83.3	46.3	77	167.3	84.3	80.3	99.7	54.7	93.9	148.2	109.3	117.5	100
Q7Z2K6	Q7Z2K6 [53-62]	Q7Z2K6 1xPhospho [S53]	1.123	0.952	1	1	[R].SPGGSGGASR.[G]	1xPhospho [S1]; 1xTMTpro [N-Term]	0.000342692	1.23483e-05	1	2	4	High	0	1216.56	105.9	94.3	97.5	102.3	13.13	18.54	9.52	9.54	119.4	123.2	101.5	106.7	106.6	124.2	121.9	82	121.5	96.8		100.5	119.9	97.9	112	65.9	115.4	113.6	110.4	95.3	92.1	109.9	98.1	92.6	102.1
Q03188	Q03188 [630-635]	Q03188 1xPhospho [S634]	1.122	1.384	1	0.0583216	[K].NLDCSR.[S]	1xCarbamidomethyl [C4]; 1xPhospho [S5]; 1xTMTpro [N-Term]	0.000962947	0.000716537	1	1	2	High	0	1148.51	102.3	91.2	119.8	86.6	15.46	35.15	16.56	12.09	121	98.5	129.3	107.6	130.2	102	93.1	85.6	98.4	75.7		83.5	93.4	115.9	83.2	182.7	107.3	114.5	126.1	160.6	126.8	119.3	141.9	94.3	83.9
Q12906	Q12906 [475-489]	Q12906 2xPhospho [S482; S]	1.122	1.13	0.870083	1	[R].DSSKGEDSAEETEAK.[P]	2xPhospho [S8; S]; 2xTMTpro [K4; K15]; 1xTMTpro [N-Term]	6.82683e-07	1.23483e-05	1	7	4	High	1	2655.23	106.1	94.6	105.8	93.6	6.21	32.2	24.46	10.85	131.1	116.3	121.8	110.8	113.2	111.1	114.4		104.9	101.3	141.9	101.4	104.2	102.5	96.8	28.3	139.6	103	118.1	113.7	154.9	114.4	109.2	59.6	95
A0A024RCR6	A0A024RCR6 [957-963]	A0A024RCR6 1xPhospho [S958]	1.122	0.974	1	1	[R].ASPEPQR.[E]	1xPhospho [S2]; 1xTMTpro [N-Term]	0.000495349	1.23483e-05	1	8	5	High	0	1168.57	110.5	98.5	94.2	96.8	22.66	21.91	19.99	17.68	124.5	118.1	113.7	95.8	145	110.3	135.5	61.9	115.8	103.3		98.8	103.9	100	120	53.4	100.4	85.8	87.8	68.4	109.8	100.2	97.4	135.7	90.5
Q7Z460-4	Q7Z460-4 [660-676]	Q7Z460-4 2xPhospho [S662; S/T]	1.122		0.530795		[R].RQSSGSATNVASTPDNR.[G]	2xPhospho [S3; S/T]; 1xTMTpro [N-Term]	1.94789e-06	1.23483e-05	1	1	3	High	1	2211.97	211.5	188.5			48.63	24.53			105.1	74.7	105.2	98.2	99.9	134.4	92.2	261.7	51.5	100.3		91.4	74.2	109.9	85.7	115.6
G3V5V7	G3V5V7 [173-180]		1.122		1		[K].EAEEGEDD.[-]	1xTMTpro [N-Term]	1.23257e-07	1.23483e-05	1	1	2	High	0	1197.51	211.5	188.5			66.74	43.77			90	86	69.9	126.8	85.2	97.1	69.6	301.9	68.6	78.4		78.4	99.6	97.3	64.3	186.8
P49756	P49756 [698-708]	P49756 1xPhospho [S703]	1.122		1		[K].FEDEDSDDVPR.[K]	1xPhospho [S6]; 1xTMTpro [N-Term]	1.69803e-08	1.23483e-05	1	1	3	High	0	1707.71	211.5	188.5			44.67	52.9			90.3	69.7	89.3	96.7	180.6	80.7	203.3	87.9	78.2	82.4		80	75	68.8	218.7	98.6
H0Y2V6	H0Y2V6 [1167-1172]	H0Y2V6 1xPhospho [S]	1.121	1.066	1	1	[R].ANSISR.[L]	1xPhospho [S]; 1xTMTpro [N-Term]	0.000962947	0.000716537	1	1	3	High	0	1031.52	105.6	94.2	103.3	96.9	16.98	40.45	12.68	18.93	98	92.2	99.2	96.3	100.5	98.9	87	143.3	78.3	83.4	193.1	92.5	80.4	98.3	66.4	92.4	80.9	113.2	95.3	95.2	95.4	97.3	104	122.6	83.7
Q8N3V7-2	Q8N3V7-2 [304-309]	Q8N3V7-2 1xPhospho [S304]	1.121	0.858	1	0.540204	[R].SPASER.[R]	1xPhospho [S1]; 1xTMTpro [N-Term]	0.00289816	0.000752351	1	1	3	High	0	1030.49	104	92.8	93.9	109.3	10.09	49.99	15.07	35.86	103.7	99	84.1	82.9	83.6	104.3	97.8	102.8	82.1	93.2	233.4	87.8	80.5	73.1	87.7	103.9	89	89.3	80.7	88.5	61.7	91.2	78.5	107.1	89.7
Q9BRK4	Q9BRK4 [97-111]		1.121		1		[R].TESPPSPSSDVEDAR.[E]	3xPhospho [T1; S6; S9]; 1xTMTpro [N-Term]	0.0149859	0.00114034	1	1	2	Medium	0	2117.8	211.4	188.6			21.47	24.32			129.1	129.1	129.7	113.1	149.3	98.1	98.8	71.3	124.7	104.3		111.4	87	91.6	162.7
P54259	P54259 [73-88]	P54259 2xPhospho [S79; S]	1.12	1.19	1	1	[R].SEEISESESEETNAPK.[K]	2xPhospho [S7; S]; 1xTMTpro [K16]; 1xTMTpro [N-Term]	0.000461309	1.23483e-05	1	1	3	High	0	2534.11	99.1	88.5	115.4	97	25.72	38.81	15.93	20.94	105.1	100.1	80.5	93.2	84.2	91.4	81.8	158.9	69.2	77.8	168.1	88.3	78.6	85.6	79.3	157.9	109.6	115.8	99.8	124.2	79.6	82.8	105.3	121.8	80.4
Q8IXT5	Q8IXT5 [375-380]	Q8IXT5 1xPhospho [S377]	1.12	1.16	0.769763	0.996711	[R].SGSLER.[D]	1xPhospho [S3]; 1xTMTpro [N-Term]	0.000962947	0.000716537	1	1	4	High	0	1032.5	106	94.6	107.1	92.3	16.38	23.38	9.67	20.65	112.7	121.2	108.8	104.6	119.3	107.6	125	68.2	108.6	97.8	73.3	85.9	108.8	99.9	109.5	48.8	119.1	114.2	106	108	127	109.6	123.9	93.2	129.9
Q9BXP5	Q9BXP5 [21-27]	Q9BXP5 1xPhospho [S26]	1.12	1.079	1	1	[R].SDYDRSR.[E]	1xPhospho [S6]; 1xTMTpro [N-Term]	6.06731e-05	1.23483e-05	1	5	3	High	1	1282.57	101.3	90.5	108	100.2	23.09	17.97	16.39	14.19	121.1	111.1	124.4	114.7	82.8	103	95.8	54.1	135.7	94.8	111.2	101.4	84.4	90	79.1	96.3	127.8	122.4	111.7	121.5	74.4	113.8	114.5	91.2	104.4
A0A3F2YNY6	A0A3F2YNY6 [920-929]	A0A3F2YNY6 1xPhospho [S925]	1.12	1.066	1	1	[K].SDSPESDAER.[E]	1xPhospho [S6]; 1xTMTpro [N-Term]	1.33364e-11	1.23483e-05	1	1	3	High	0	1476.62	106.2	94.7	102.7	96.4	41.44	15.13	15.24	17.31	102.3	95	131.2	82.5	187.5	107.2	171.9	41.3	93.5	99.8		79.9	93.1	106.3	124	84.5	108.2	97.8	109.6	97.7	132.8	97.1	105.1	77	75.1
Q9UQ35	Q9UQ35 [1972-1979]	Q9UQ35 2xPhospho [S/T]	1.12	1.039	1	1	[R].SRTSPITR.[R]	2xPhospho [S/T]; 1xTMTpro [N-Term]	0.000962947	0.000240242	1	1	3	High	1	1381.66	102.2	91.3	105.2	101.2	36.1	56.08	8.08	38.7	92.4	93.2	120.9	94	97.2	61.4	87.5	188.7	107.5	83.6		82.5	89.9	79.7	75.3	246.1	94.3	93.1	81.8	106.8	93.3	101.1	98.4	103.7	99
Q13111	Q13111 [136-144]	Q13111 1xPhospho [S]	1.12	0.939	1	1	[K].LNSEASPSR.[E]	1xPhospho [S]; 1xTMTpro [N-Term]	5.1544e-07	1.23483e-05	1	2	5	High	0	1344.65	102.6	91.6	99.6	106.1	23.55	23.53	15.34	14.7	114.5	109.2	113.1	102.4	129.6	98.4	114.4	47.8	117.1	103.7	69.4	98.7	96.4	99.7	127	58.6	131.9	123.5	110.5	98	107.3	108.4	95.9	79.3	114.8
Q9UQ35	Q9UQ35 [1970-1979]	Q9UQ35 3xPhospho [S1970; S1972; T]	1.12		0.676977		[R].SRSRTSPITR.[R]	3xPhospho [S1; S3; T]; 1xTMTpro [N-Term]	7.45648e-05	1.23483e-05	1	1	4	High	2	1704.76	211.4	188.6			23.71	24.01			140.6	110.5	134.4	129.9	108.2	97.9	141.7	60.9	109.6	117.6		79.5	107	117.8	89.3	55.2
C9JWS9	C9JWS9 [87-94]	C9JWS9 1xPhospho [S]	1.119	1.002	1	1	[K].ADSDSEDK.[G]	1xPhospho [S]; 1xTMTpro [K8]; 1xTMTpro [N-Term]	6.34984e-08	1.23483e-05	1	1	4	High	0	1554.72	105	93.8	100.7	100.5	45.51	46.36	37.32	34.97	97.4	92.5	99.8	83.6	160	118.4	181.2	22.1	144.4	84.7	38.4	89.3	108	86.9	156.1	37.2	105.1	90	78.9	54	184.2	94.3	102.2	94.8	82.1
J3QSD7	J3QSD7 [380-387]	J3QSD7 2xPhospho [S382; S384]	1.119	0.982	1	1	[R].HSSISPVR.[L]	2xPhospho [S3; S5]; 1xTMTpro [N-Term]	0.000932399	1.23483e-05	1	2	2	High	0	1346.62	96.6	86.3	107.5	109.5	25.78	76.29	19.71	28.72	75.2	73.4	95.7	81	115.6	64.5	105.4	134.3	64.3	80	306.4	84.2	73.5	77.4	102.6	66.3	96.7	85.5	99.5	106.5	108.6	105.2	74.8	57.2	82.2
Q8IYB3	Q8IYB3 [411-422]	Q8IYB3 2xPhospho [S414; T416]	1.119		1		[K].TRHSPTPQQSNR.[T]	2xPhospho [S4; T6]; 1xTMTpro [N-Term]	1.55657e-05	1.23483e-05	1	1	2	High	1	1872.84	211.2	188.8			16.12	33.08			97.7	110	96.5	114	99.7	87.7	78.6	131.6	71.2	86.1	175.4	96.8	86.9	89.6	80.4	97.8
H0YLY9	H0YLY9 [182-187]	H0YLY9 1xPhospho [S186]	1.118	1.167	1	1	[K].ATSTSP.[-]	1xPhospho [S5]; 1xTMTpro [N-Term]	0.000962947	1.23483e-05	1	1	2	High	0	947.441	101.8	91	111.6	95.6	35.39	70.02	18.54	70.92	78.6	88.2	64.8	109.4	77.9	86.7	71.9	167.9	58.8	79.2	256.4	86.2	54.8	60	68.8	190.3	73.8	79.1	101.9	90.9	74.1	90.7	90.3	124.7	71.8
Q13523	Q13523 [366-374]	Q13523 2xPhospho [S366; S368]	1.118		0.791206		[R].SRSPLLNDR.[R]	2xPhospho [S1; S3]; 1xTMTpro [N-Term]	0.000962947	1.23483e-05	1	1	4	High	1	1521.71	211.1	188.9			16.1	20.55			132.6	122.6	119.2	109.6	124.4	95.8	115.2	76.6	109.5	100.4		104.9	96.5	117.2	118.1	57.4
P51858	P51858 [127-138]	P51858 1xPhospho [S]	1.118		1		[K].GNAEGSSDEEGK.[L]	1xPhospho [S]; 1xTMTpro [K12]; 1xTMTpro [N-Term]	1.05661e-08	1.23483e-05	1	3	3	High	0	1867.86	211.2	188.8			10.51	29.2			122.5	93.7	121.1	112.9	116.6	122.7	133.7		196.1	105.3		106.4	154	110.2	104.7
A1L390	A1L390 [616-625]	A1L390 2xPhospho [S617; S618]	1.118		1		[R].RSSVAQEDSK.[S]	2xPhospho [S2; S3]; 1xTMTpro [K10]; 1xTMTpro [N-Term]	0.00099978	0.000716537	1	2	1	High	1	1874.89	211.1	188.9			16.74	41.72			90.2	77.3	106.6	120.8	113.8	127	98		102.9	107.8	214.7	113.3	76.8	88.5	86.5	75.8
Q8IYB3	Q8IYB3 [681-687]	Q8IYB3 2xPhospho [S683; S685]	1.118		1		[K].RHSPSPR.[P]	2xPhospho [S3; S5]; 1xTMTpro [N-Term]	0.000962947	0.000716537	1	1	2	High	1	1300.59	211.1	188.9			10.5	24.6			108.3	118.1	112.1	100.7	121.2	86.8	107.7	98.2	127.8	92.2		87.7	86.8	96.6	98.6	157.2
F8W1J5	F8W1J5 [10-17]	F8W1J5 1xPhospho [S14]	1.117	1.277	0.953865	0.0708322	[K].DRDASPSK.[E]	1xPhospho [S5]; 1xTMTpro [K8]; 1xTMTpro [N-Term]	0.00040425	1.23483e-05	1	1	3	High	1	1563.8	109.1	97.7	108.4	84.9	11.95	17.31	9.45	4.03	121.1	119.1	137	98.4	103.2	131.9	126.9		101.6	127.9		108.4	127.5	119	104.5	73.5	129.9	119.2	111.4	114.4	94.4	121.5	126.2	123.3	100.5
P05412	P05412 [71-78]	P05412 1xPhospho [S73]	1.117	1.277	0.132528	0.0928347	[K].LASPELER.[L]	1xPhospho [S3]; 1xTMTpro [N-Term]	0.000960564	1.23483e-05	1	1	3	High	0	1298.67	106.8	95.6	110.8	86.8	5.63	15.99	14.74	10.83	121.8	123.7	109.6	110.8	111.8	110.8	125.6	118.3	87.4	108.1		107	84.9	108.1	68.9	103	137.6	124.2	132.4	95.8	90.6	114.8	112.6	131.6	94.3
Q9UQ35	Q9UQ35 [1890-1897]	Q9UQ35 2xPhospho [T/S]	1.117	1.246	1	0.510949	[R].SRTSPVSR.[R]	2xPhospho [T/S]; 1xTMTpro [N-Term]	0.000962947	0.000716537	1	1	2	High	1	1353.62	101.9	91.2	114.8	92.1	6.67	46.73	7.07	10.75	102.3	96.1	92.8	103.6	100.1	103.9	97.9	84.6	111.8	86.3	215.4	77.8	91	83.6	91.4	61.4	112.9	110.1	119	113	109	106.8	116.9	93.6	96.3
Q16643-3	Q16643-3 [383-400]	Q16643-3 2xPhospho [S/T]	1.117		1		[R].SPSDSSTASTPVAEQIER.[A]	2xPhospho [S/T]; 1xTMTpro [N-Term]	2.30431e-10	1.23483e-05	1	1	6	High	0	2326.02	211.1	188.9			41.69	52.23			88.3	91.8	97.5	89.6	80	81	77.8	204.5	77.1	57.2	206.2	82.2	61	89.2	70.5	146.3
Q9ULW0	Q9ULW0 [290-296]	Q9ULW0 1xPhospho [S]	1.116	1.286	1	0.194922	[K].HPSSPAR.[V]	1xPhospho [S]; 1xTMTpro [N-Term]	0.00148369	0.000716537	1	2	3	High	0	1135.56	114.1	102.2	103.3	80.4	16.24	23.73	13.26	21.21	136.6	145.9	126.1	129.8	95.1	95.4	116.8		129.7	99.7		126.9	135.9	113	74.9	74.4	104.3	149.6	116.8	129.9	129.9	111.7	111.5	103	88.8
Q9UQ35	Q9UQ35 [560-570]	Q9UQ35 3xPhospho [S562; S564; T569]	1.116	1.13	1	1	[R].GRSHSRSPATR.[G]	3xPhospho [S3; S5; T10]; 1xTMTpro [N-Term]	0.000962947	0.000240242	1	1	3	High	2	1755.74	108.4	97.2	103.1	91.3	21.6	24.39	12.86	42.77	104.6	101.6	103	115.5	68	97.6	83.5	143.3	84.6	90.6	125.9	81.4	97.6	92.7	69.3	141	93.5	102.5	96	108.7	92	98.6	74	116.4	80.7
Q8TCJ2	Q8TCJ2 [491-504]	Q8TCJ2 1xPhospho [S498]	1.115	1.062	1	1	[R].ENPPVEDSSDEDDK.[R]	1xPhospho [S8]; 1xTMTpro [K14]; 1xTMTpro [N-Term]	6.30512e-16	1.23483e-05	1	1	2	High	0	2264.01	110.7	99.3	97.9	92.1	24.41	28.03	16.94	14.6	137.6	119.2	102.2	116.1	129.3	126.3	117.6	49.5	75.2	106.2		130.8	97.3	127.8	112	52.9	100.3	103.9	150.2	112.2	109.8	93.4	91.8	105.4	95.2
E7EQT4	E7EQT4 [792-807]	E7EQT4 1xPhospho [S798]	1.115	0.978	1	1	[K].GVPAGNSDTEGGQPGR.[K]	1xPhospho [S7]; 1xTMTpro [N-Term]	6.30512e-16	1.23483e-05	1	1	3	High	0	1882.86	100.7	90.2	103.4	105.7	57.47	55.72	15.74	16.19	92.3	109.3	96.4	96.7	81.8	82.7	71.4	270.2	55.7	70.9		94.3	95.4	76.3	84.6	222.1	105.6	98.5	88.8	95.3	75.8	89.6	104.5	128.3	98.3
P48681	P48681 [1406-1436]	P48681 2xPhospho [S1409; S1418]	1.115		1		[R].DGESDGFADEEESGEEGEEDQEEGREPGAGR.[W]	2xPhospho [S4; S13]; 1xTMTpro [N-Term]	6.30512e-16	1.23483e-05	1	1	4	High	1	3762.4	210.9	189.1			25.43	125.72			105.8	58.7	83.1	66.4	123.8	84	91.8		72.6	55.7	540.5	51.2	75.3	84.8	106.4
Q9UQ35	Q9UQ35 [1866-1874]	Q9UQ35 2xPhospho [S1866; S1869]	1.114	1.038	1	1	[R].SRASPATHR.[R]	2xPhospho [S1; S4]; 1xTMTpro [N-Term]	0.000755275	1.23483e-05	1	1	2	High	1	1446.66	104.8	94.1	102.4	98.7	24.41	38.99	11.68	8.58	107.6	99.3	121.5	114.6	103.1	119.8	91.8	45.2	110.1	100.7	183.2	82.5	105.8	88.8	75.9	50	124.5	83.7	97.5	97.6	98.1	108.7	110	107.9	81.1
O15234	O15234 [147-161]	O15234 1xPhospho [S148]	1.114		0.593984		[R].QSGDGQESTEPVENK.[V]	1xPhospho [S2]; 1xTMTpro [K15]; 1xTMTpro [N-Term]	1.18704e-09	1.23483e-05	1	1	4	High	0	2293.08	210.8	189.2			24.3	23.21			97.8	103.9	105.7	102.5	168	90.8	141.2		91.4	95.1	126.5	84.2	86.2	95.5	140	71.2
E9PK91	E9PK91 [493-501]	E9PK91 1xPhospho [S496]	1.113	0.758	1	0.491664	[K].ETQSPEQVK.[S]	1xPhospho [S4]; 1xTMTpro [K9]; 1xTMTpro [N-Term]	0.000136709	1.23483e-05	1	1	4	High	0	1733.9	100.2	90.1	90.4	119.3	8.9	27.22	16.76	17.18	116.4	100.9	95.1	88.1	96.3	104.2	106.6	93.2	65.5	82.6	149.6	120.9	85.6	89	88.1	117.9	82.5	88.8	119.7	88.8	125.6	88.9	88.9	91	117.3
J3QSD7	J3QSD7 [316-329]	J3QSD7 2xPhospho [S323; S325]	1.112	1.197	1	1	[R].SGSYSGRSPSPYGR.[R]	2xPhospho [S8; S10]; 1xTMTpro [N-Term]	2.28337e-09	1.23483e-05	1	2	2	High	1	1921.82	107.9	97	106.2	88.8	13	21.55	26.26	22.68	110.2	121	131.2	113.2	108.4	104.1	110.1	81.5	83.6	89.8		76.2	110.6	99.1	137.6	123.4	113.2	126.4	107.4	81.2	103.6	109.5	118.6	43.9	96.1
F8VS07	F8VS07 [58-64]	F8VS07 1xPhospho [S63]	1.112		0.234126		[K].PLSPDSR.[A]	1xPhospho [S6]; 1xTMTpro [N-Term]	0.000510319	1.23483e-05	1	2	4	High	0	1155.57	210.6	189.4			10.76	15.62			121.6	156.1	127	113.2	144	135.1	130.9		122.6	100.9		82.5	130.7	119.5	116
Q9UQ35	Q9UQ35 [711-720]	Q9UQ35 3xPhospho [S713; S715; T717]	1.112		0.392691		[R].GRSHSRTPQR.[R]	3xPhospho [S3; S5; T7]; 1xTMTpro [N-Term]	0.000676433	1.23483e-05	1	1	3	High	2	1725.73	210.6	189.4			15.2	22.39			102.7	105	121.9	137.5	88.9	115.2	92.1	97.6	96.1	98.8	135	82.2	96.3	90.7	68.9	71.1
Q9Y2W1	Q9Y2W1 [34-39]	Q9Y2W1 2xPhospho [S36; S38]	1.112		1		[R].SRSLSR.[S]	2xPhospho [S3; S5]; 1xTMTpro [N-Term]	0.000962947	0.000716537	1	1	2	High	1	1169.54	210.6	189.4			18.94	29.91			102.5	107.5	103.5	119.3	68	87.6	75.9	115.3	83.9	129.4	164.5	100.1	93	91.6	65.7	92.3
Q8WVC0	Q8WVC0 [271-285]	Q8WVC0 2xPhospho [S277; S279]	1.111	1.299	1	0.92048	[K].SESARGSDSEDEVLR.[M]	2xPhospho [S7; S9]; 1xTMTpro [N-Term]	5.89453e-06	1.23483e-05	1	2	2	High	1	2100.88	99.5	89.6	119.2	91.7	21.39	30.22	18.87	21.61	96.5	110.3	119.5	105.2	92	108.9	105.8	50.7	85.1	109.3	172	96.9	97.2	93.1	86.2	71.1	134.2	79.6	124.4	131.9	94.4	133.3	95.5	128.4	86.9
O96013	O96013 [291-298]	O96013 1xPhospho [S291]	1.111	1.041	1	1	[R].SPQREPQR.[V]	1xPhospho [S1]; 1xTMTpro [N-Term]	0.000419069	1.23483e-05	1	1	3	High	1	1381.69	96.2	86.6	110.8	106.5	19.43	64.09	14.16	31.41	94.7	94.7	108.1	68.8	81.8	82.8	66.4	114.5	93.1	73.4	276.4	76.8	68.6	72.7	82.8	144.6	117.4	101.6	102.5	89.6	71.8	92.8	103.1	110.3	75.7
Q9BS26	Q9BS26 [171-176]		1.11	1.059	1	1	[K].DSDNYR.[V]	1xTMTpro [N-Term]	0.000962947	0.000240242	1	1	2	High	0	1073.52	102	91.9	106	100.1	12.68	50.89	11.02	7.12	109.1	91	102.3	82.4	102.2	113.2	94.5	78.7	72	102.5	230.1	91.7	79.4	96.9	85.6	68.3	105.7	92.2	104.9	116.4	99.6	85.8	95.8	118	98.7
O75475	O75475 [128-135]	O75475 1xPhospho [S129]	1.11	0.953	1	1	[K].ASNEDVTK.[A]	1xPhospho [S2]; 1xTMTpro [K8]; 1xTMTpro [N-Term]	0.00018479	1.23483e-05	1	1	2	High	0	1551.79	97	87.4	105.2	110.4	41.85	41.08	24.44	22.44	98.3	82.8	99	76.8	161.5	87.2	144.4	29.7	67.3	89.1	163.5	82.7	84.1	82	176.1	75.6	82.6	100.4	83.3	100.4	160.1	91.6	106.5	128.4	93.5
Q13045	Q13045 [963-974]		1.11	0.867	1	0.973469	[K].EGEEATAEAEEK.[Q]	1xPhospho [T6]; 1xTMTpro [K12]; 1xTMTpro [N-Term]	0.107785	0.0025088	1	3	2	Medium	0	1980.93	101.6	91.5	96.1	110.8	22.49	73.53	28.55	76.84	82.2	96.9	83.6	92.8	63.4	93.5	84.1	135.5	57.5	76.8	265.3	88.6	41.2	82.3	57.5	198.8	56.8	80.4	72.5	86.7	40.7	94.5	95.1	111.8	63.3
Q96D46	Q96D46 [461-477]	Q96D46 1xPhospho [T/S]	1.11		0.216287		[R].DSAIPVESDTDDEGAPR.[I]	1xPhospho [T/S]; 1xTMTpro [N-Term]	6.30512e-16	1.23483e-05	1	2	3	High	0	2157.95	210.4	189.6			13.69	6.43			104	103.2	128	97.4	96.7	139.4	120.7	117	96.2	102.5		89.8	109.8	99.4	100.9	94.8
P49792	P49792 [1399-1407]	P49792 1xPhospho [S1400]	1.11		0.979008		[K].TSPENVQDR.[F]	1xPhospho [S2]; 1xTMTpro [N-Term]	0.000369587	1.23483e-05	1	1	3	High	0	1429.66	210.4	189.6			23.86	16.73			103.5	164.9	120.2	113.2	122.8	115.4	147.3	69.1	137.2	113.4		83.3	97.4	105.1	107.2
Q8IXT5	Q8IXT5 [560-566]	Q8IXT5 1xPhospho [S562]	1.109	1.145	1	0.668824	[R].HSSEDFR.[F]	1xPhospho [S3]; 1xTMTpro [N-Term]	0.000495349	1.23483e-05	1	1	2	High	0	1261.55	106.5	96.1	105.4	92.1	23.39	27.15	12.7	14.04	105.8	89.5	108.5	104.1	122.5	107.7	129.7	51.2	94.1	96.9	150.2	101.4	95.7	94	96.9	51.7	107.1	113.7	104.2	98.5	141.4	114.1	102.7	98.8	77.1
E9PG73	E9PG73 [396-403]	E9PG73 1xPhospho [S]	1.109	1.035	1	1	[R].NVSESPNR.[K]	1xPhospho [S]; 1xTMTpro [N-Term]	0.000295238	1.23483e-05	1	1	5	High	0	1286.61	102.3	92.2	104.5	101	20.45	27.15	10.99	19.14	105.3	82.9	104.2	83.7	143.5	105.3	131.5	91.7	106.7	93.2	62	99	84.7	95.7	144.1	66.5	105.6	110.9	87.8	108.3	109.9	109.2	93	83.5	109.9
Q96ST2	Q96ST2 [247-257]; [273-283]	Q96ST2 1xPhospho [S]; 1xPhospho [S]	1.109	0.911	1	1	[R].ISDSESEDPPR.[HN]	1xPhospho [S]; 1xTMTpro [N-Term]	7.7396e-08	1.23483e-05	1	1	3	High	0	1615.72	107.9	97.3	92.9	102	23.61	32.59	28.1	38.65	93.3	103.2	108.4	70.7	155.2	119.3	137	100.6	87	90.6		103	65.6	95.4	171.8	98.9	90	59.1	92.2	132.7	84.5	94.6	77.5	139.4	101.9
F5GXF5	F5GXF5 [2406-2413]	F5GXF5 1xPhospho [S2410]	1.108	1.004	1	1	[R].VQSPSQTR.[I]	1xPhospho [S5]; 1xTMTpro [N-Term]	0.000962947	0.000716537	1	4	3	High	0	1286.64	100.6	90.8	104.5	104.1	14.85	31.71	14.13	9.14	96.2	109	78.6	108.6	108.8	124.6	99.8	83.3	90.6	97.6	169.7	102.6	70.1	104.9	82.2	73.5	131.7	126.1	85.5	111.5	98.2	111.1	97.2	105.1	107.7
E9PCM6	E9PCM6 [238-246]	E9PCM6 1xPhospho [S]	1.108	0.879	1	0.99363	[K].STSSDPGSR.[Q]	1xPhospho [S]; 1xTMTpro [N-Term]	1.70026e-06	1.23483e-05	1	6	3	High	0	1277.57	107	96.6	91.9	104.5	15.51	19.84	9.69	11.8	105.8	111.8	107.9	136.7	122.5	125.3	85.3	91.7	99.1	118.3		128.8	96.7	98.2	107.1	64.7	104.3	105	105	90.4	84.9	87	84.7	98.4	116.7
P62995	P62995 [264-271]	P62995 1xPhospho [S]	1.108		1		[R].SPSPYYSR.[G]	1xPhospho [S]; 1xTMTpro [N-Term]	0.000121827	1.23483e-05	1	1	3	High	0	1340.62	210.2	189.8			12.88	30.38			101.8	123.5	96.4	92.9	108.2	104.5	101.2	78.2	104.7	96.4	169.1	91.4	91.8	88.7	82.2	68.9
Q8NEF9	Q8NEF9 [259-268]	Q8NEF9 1xPhospho [S/T]	1.107	1.097	1	1	[K].EYFDDSTEER.[F]	1xPhospho [S/T]; 1xTMTpro [N-Term]	2.84796e-15	1.23483e-05	1	1	6	High	0	1674.69	98.4	88.9	111.3	101.4	9.02	79.88	11.09	30.33	77.9	96.4	87.4	89	81.7	98.8	98	82.7	77.6	86.3	329.6	80.2	69.3	79.1	71.3	94.8	94.6	103.8	98.4	80.9	101.1	103.4	94.5	120	88.7
P38398	P38398 [1339-1347]	P38398 1xPhospho [S1342]	1.107	1.036	1	1	[K].ELVSDDEER.[G]	1xPhospho [S4]; 1xTMTpro [N-Term]	5.18767e-05	1.23483e-05	1	4	2	High	0	1475.66	118.6	107.2	88.6	85.5	11.66	7.7	24.17	17.54	157.5	114.2	118.2	116.9	127.9	136.3	131.3		114.3	123.2		116.8	103.2	128.7	111.4		97.1	112	87.7	85.7	126.5	94	65.6	142.2	90.8
Q9UPT8	Q9UPT8 [90-98]	Q9UPT8 2xPhospho [S92; S94]	1.107	1.028	1	1	[K].HHSDSDEEK.[S]	2xPhospho [S3; S5]; 1xTMTpro [K9]; 1xTMTpro [N-Term]	1.03432e-06	1.23483e-05	1	1	4	High	0	1851.78	109.4	98.9	97.2	94.5	19.21	21.55	21.6	20.69	138.4	74	117.8	121.3	123.8	117.2	104.5	85.9	106.1	126.8		85.7	85.8	128.6	112.9	71.3	114.6	60.5	91.4	106.2	102.5	120.5	124.3	80.9	85.2
Q9H501	Q9H501 [221-236]	Q9H501 3xPhospho [S222; S228; T229]	1.107	1.021	1	1	[R].DSDGYENSTDGEMCDK.[D]	1xCarbamidomethyl [C14]; 3xPhospho [S2; S8; T9]; 1xTMTpro [K16]; 1xTMTpro [N-Term]	0.000304018	1.23483e-05	1	1	2	High	0	2670.95	112.2	101.4	94.2	92.2	11.51	26.08	20.48	28.64	110.4	128.3	94.6	114.8	125.1	132	131.7		134.2	85.9		113.1	113.7	95.5	151.9	68.8	99.5	80.7	110.9	93.5	127.4	131.9	72	113.3	79.4
A0A1B0GTW1	A0A1B0GTW1 [301-310]	A0A1B0GTW1 1xPhospho [S303]	1.107	0.951	1	1	[R].GRSIDQDYER.[A]	1xPhospho [S3]; 1xTMTpro [N-Term]	3.87246e-05	1.23483e-05	1	1	5	High	1	1622.75	103.3	93.3	99.1	104.3	61.55	70.57	18.71	45.96	105.3	92.4	89.9	87.8	65.1	82.2	62.9	264.3	75.1	80.2		96.5	80.3	80.7	60.3	276.9	75.3	77.6	112.7	83.5	90.8	76.6	87	119.8	76.2
A0A1B0GTW1	A0A1B0GTW1 [1214-1226]	A0A1B0GTW1 2xPhospho [S1215; S1218]	1.107	0.753	0.901954	0.719114	[R].GSYGSDAEEEEYR.[Q]	2xPhospho [S2; S5]; 1xTMTpro [N-Term]	9.97897e-13	1.23483e-05	1	1	3	High	0	1955.73	108.8	98.3	82.9	110.1	28.92	21.44	21.4	23.61	132.6	84.4	122.1	143.2	90.3	98.4	87	181	79.9	66.7		113.7	79.1	99.4	99	123.2	91.5	88.3	76.9	75.3	113.2	79	67.2	121.2	92
Q2LD37-7	Q2LD37-7 [3830-3838]	Q2LD37-7 2xPhospho [S3830; S3835]	1.107		0.4203		[R].SLDQDSPSK.[K]	2xPhospho [S1; S6]; 1xTMTpro [K9]; 1xTMTpro [N-Term]	0.000962947	1.23483e-05	1	1	1	High	0	1744.81	210.2	189.8			12.22	13.46			99.2	118.8	108.3	130.6	107.4	131.5	93.6	108.4	85.6	105.2		124	107.3	97.9	96.8	85.4
Q9C0E8-2	Q9C0E8-2 [378-387]	Q9C0E8-2 1xPhospho [S379]	1.106	0.904	1	1	[K].ASDSEEPEEK.[Q]	1xPhospho [S2]; 1xTMTpro [K10]; 1xTMTpro [N-Term]	1.36496e-05	1.23483e-05	1	1	4	High	0	1808.84	101.8	92.1	97.8	108.2	31.51	40.53	42.9	33.03	99.4	78.8	97	76.6	145.1	95.2	166.6		91.1	68	170.9	84.5	101.4	76.3	173.5	75.6	96.3	88.2	58.3	90.2	203.7	130.6	70.7	105.4	94.5
O14647	O14647 [204-219]	O14647 2xPhospho [S207; S208]	1.106	0.722	1	0.10809	[K].KQDSSDEDDDDDEAPK.[R]	2xPhospho [S4; S5]; 2xTMTpro [K1; K16]; 1xTMTpro [N-Term]	0.00011202	1.23483e-05	1	2	2	High	1	2881.25	114.7	103.7	76.2	105.5	21.83	14.96	16.27	15.76	147.5	110.2	144.3	70.5	134.5	114.5	132.4		120.1	108.1		119.3	145.4	148.6	104.6		96.2	72.5	105.2	82.9	119.4	90.6	85.4	81.7	132.5
Q96HJ9-2	Q96HJ9-2 [444-453]	Q96HJ9-2 2xPhospho [S449; S450]	1.106		0.715864		[R].SEDRRSSEER.[E]	2xPhospho [S6; S7]; 1xTMTpro [N-Term]	2.17613e-13	1.23483e-05	1	1	2	High	2	1714.71	210.1	189.9			63.22	84.34			76.8	78.9	119.7	69.2	270.4	80.4	234.8		60	73.8		71.1	72.6	76.6	276.3	39.3
Q9H8M2	Q9H8M2 [99-114]	Q9H8M2 1xPhospho [T103]	1.106		1		[R].EHCDTEGEADDFDPGK.[K]	1xCarbamidomethyl [C3]; 1xPhospho [T5]; 1xTMTpro [K16]; 1xTMTpro [N-Term]	7.19209e-05	1.23483e-05	1	1	2	High	0	2510.07	210	190			18.57	57.47			78.5	74.2	97.7	97.1	83.3	116.3	75	115.2	75.3	88.7	241.9	87.8	74.8	73.6	61.3	159.4
Q12906	Q12906 [479-489]	Q12906 2xPhospho [S482; T486]	1.105	1.293	0.927079	0.320072	[K].GEDSAEETEAK.[P]	2xPhospho [S4; T8]; 1xTMTpro [K11]; 1xTMTpro [N-Term]	0.000962947	0.000716537	1	7	2	High	0	1933.83	112.9	102.2	104.3	80.6	20.64	16.38	20.63	24.86	114	117.8	111.4	109.5	175.7	100.8	138.2		89.9	103.1		87.1	115.8	104.9	136.6	95.2	90.8	116	91.1	103.4	134.9	107.1	94	155.2	74
Q9UQ35	Q9UQ35 [2044-2051]	Q9UQ35 2xPhospho [S2044; S2046]	1.105	1.022	1	1	[R].SRSPLAIR.[R]	2xPhospho [S1; S3]; 1xTMTpro [N-Term]	0.000962947	0.000716537	1	1	3	High	1	1363.68	93.8	85	111.8	109.4	19.59	87.3	10.66	13.39	106.1	92.8	81.7	94.1	77.9	112	99.4	56.7	95.4	72.2	343.6	84.6	87.2	84.6	71.7	39.8	120.3	121.7	108.1	106.9	107.7	114.8	115.2	84.5	94.8
Q02880	Q02880 [1548-1562]	Q02880 2xPhospho [S1550; S1552]	1.105	0.723	1	0.0281915	[R].KASGSENEGDYNPGR.[K]	2xPhospho [S3; S5]; 1xTMTpro [K1]; 1xTMTpro [N-Term]	4.3379e-06	1.23483e-05	1	2	2	High	1	2349.04	109.1	98.7	80.6	111.5	17.78	20.9	8.41	15.11	112	120.4	129.5	105	100	118.9	111.3	66.3	94	133.3		134.7	84.3	101.1	109.4	79.8	86.4	76.4	79.3	77.7	85.9	93.3	78.7	94.2	119.7
Q5T200-2	Q5T200-2 [638-646]	Q5T200-2 1xPhospho [S]	1.104	1.11	1	0.92341	[R].DQRPSSPIR.[H]	1xPhospho [S]; 1xTMTpro [N-Term]	0.000962947	0.000716537	1	1	3	High	0	1439.73	109.1	98.8	101.1	91.1	14.28	21.35	15.39	10.87	112.2	139.4	119.8	118.4	92.2	102.9	91.2	115.1	98.8	128.4		102.9	102.3	112.1	57.5	106.7	126.6	101.4	89.4	126.3	85.8	109.6	118.1	92.8	85.6
A0A087WUZ3	A0A087WUZ3 [2165-2176]	A0A087WUZ3 2xPhospho [S2167; S2171]	1.103	0.869	1	1	[K].ESSPIPSPTSDR.[K]	2xPhospho [S3; S7]; 1xTMTpro [N-Term]	1.34708e-15	1.23483e-05	1	1	6	High	0	1736.75	106.1	96.2	91.9	105.7	7.21	26.54	22.51	21.9	105	88.1	107.4	110.3	95.2	106.3	103.9	98.9	94	83.5	159.7	96.1	81.5	95.2	97.6	77.2	104	81.9	89.6	91.3	107.4	88.2	86.2	151.3	85.2
A0A0A0MTE2	A0A0A0MTE2 [1222-1233]	A0A0A0MTE2 1xPhospho [S1225]	1.103		1		[R].RGESLDNLDSPR.[S]	1xPhospho [S4]; 1xTMTpro [N-Term]	0.000962947	0.000240242	1	1	2	High	1	1742.84	209.8	190.2			13.9	63.23			96.1	89.3	110.6	109.3	93.5	112.3	76	83.8	61.1	79.6	258.2	103	54.4	92.7	110.6	69.3
Q9UQ35	Q9UQ35 [1569-1574]	Q9UQ35 1xPhospho [T1571]	1.103		1		[K].TRTPLR.[Q]	1xPhospho [T3]; 1xTMTpro [N-Term]	0.000963023	0.000716537	1	1	1	High	1	1127.63	209.8	190.2			22.73	12.25			128.2	115.3	109.9	136.3	127.2	98.8	99.3	57.8	119	101.8		115.3	95.1	102.1	111.5	82.2
O43719	O43719 [451-456]	O43719 1xPhospho [S]	1.102	0.953	1	1	[K].ESSPEK.[E]	1xPhospho [S]; 1xTMTpro [K6]; 1xTMTpro [N-Term]	0.000962947	0.000716537	1	1	3	High	0	1364.7	106.2	96.4	96.3	101.1	32.97	31.55	10.45	22.72	140.9	110.9	119.9	100	125.7	105.5	117.6	25.3	133.2	102.6		103.6	145.8	102.6	125.3	41	102.5	105.7	102.7	80.3	109.4	102.5	104.5	118.8	97.8
A0A0A0MRN0	A0A0A0MRN0 [378-383]	A0A0A0MRN0 1xPhospho [S382]	1.101	1.072	1	1	[R].EHSPSK.[E]	1xPhospho [S5]; 1xTMTpro [K6]; 1xTMTpro [N-Term]	0.000962947	0.000716537	1	1	3	High	0	1372.71	111.5	101.3	96.9	90.3	29.81	28.27	14.61	17.41	128.7	97.2	118	136	110.5	123	125.7	34.2	108.2	128.6		106.1	124.6	109.5	109.4	40.3	109.3	82.1	117.5	88.8	78.5	111.3	102.4	107	87.6
E9PDI4	E9PDI4 [363-374]	E9PDI4 1xPhospho [S/T]	1.101	0.855	1	1	[K].EEEADMSSPTQR.[T]	1xPhospho [S/T]; 1xTMTpro [N-Term]	6.30512e-16	1.23483e-05	1	1	3	High	0	1763.75	108	98.1	89.4	104.5	15.69	38.35	10.49	18.72	120.1	121.6	98.9	122	76	119.7	106.2		160.3	122.5	82.5	125.3	136.6	96.5	78.9	32.9	103.7	85.1	93.3	114.9	94.5	90.9	110.7	106.6	105.8
A0A0C4DGH5	A0A0C4DGH5 [758-770]	A0A0C4DGH5 1xPhospho [S770]	1.101		1		[K].DSSSTNLESMDTS.[-]	1xPhospho [S13]; 1xTMTpro [N-Term]	2.08549e-09	1.23483e-05	1	3	2	High	0	1757.71	209.6	190.4			41.31	95.14			82.2	75.7	72.2	96	70.2	79.1	72.5	182.3	57.8	67.7	361.6	71.7	55.1	79.2	68.9	107.9
Q8NDX6	Q8NDX6 [42-49]	Q8NDX6 1xPhospho [S44]	1.1	1	1	1	[R].AGSPDVLR.[C]	1xPhospho [S3]; 1xTMTpro [N-Term]	0.000962947	0.000240242	1	1	4	High	0	1198.62	106.2	96.5	98.6	98.6	14.87	16.72	11.13	10.96	108.4	108.2	114.1	121.5	89.2	110.6	96.1	144.1	89.9	112.8		127.3	99.5	108.6	94.4	75.4	121	107.6	98.5	101.5	89	101.8	115	88.5	100.3
Q8IYB3	Q8IYB3 [898-904]	Q8IYB3 1xPhospho [S]	1.099	1.127	1	1	[K].AQVSPQS.[-]	1xPhospho [S]; 1xTMTpro [N-Term]	0.000138147	1.23483e-05	1	1	8	High	0	1100.53	109.7	99.8	100.9	89.5	14.49	9.81	17.92	27.09	110.9	108.8	106	113.1	96.5	111	102.4	68	99.4	116.1	97.6	99.5	97.8	96.8	95.5	80.5	96.4	111.9	99.2	88.7	83.3	112.6	98.2	143.1	93
Q8TEA8	Q8TEA8 [194-209]	Q8TEA8 1xPhospho [S]	1.099	0.774	1	1	[R].SASSGAEGDVSSEREP.[-]	1xPhospho [S]; 1xTMTpro [N-Term]	6.83987e-13	1.23483e-05	1	1	6	High	1	1948.85	111.9	101.8	81.3	105	38.28	29.94	19.15	13.34	127.7	111.1	124.1	118.4	29.7	119.3	51.4	135.2	119.7	98	103.9	112.5	121.6	120	40.9	66.5	74	74.9	119.7	81	77.7	99.3	111.4	92.1	93.4
P29590	P29590 [34-44]	P29590 2xPhospho [S40; S]	1.099		1		[R].QPSPSPSPTER.[A]	2xPhospho [S7; S]; 1xTMTpro [N-Term]	8.50225e-13	1.23483e-05	1	11	4	High	0	1646.71	209.5	190.5			20.33	8.66			130.8	123.9	126.6	115.3	119.7	111.7	145.9	64.3	103.7	123.6		116.6	110.8	96.3	110.7
G3V4C1	G3V4C1 [148-154]	G3V4C1 1xPhospho [S/T]	1.098	1.233	1	0.422552	[R].VSGNTSR.[R]	1xPhospho [S/T]; 1xTMTpro [N-Term]	0.000962947	0.000240242	1	3	3	High	0	1104.54	107.4	97.8	107.6	87.3	25.73	14.87	7.16	15.71	122.9	98.8	113.6	83.6	130.8	114.6	110.6	47.9	102.9	106.7	108.4	89.4	98.8	101.3	105.3	64.5	110.6	116.7	110.1	115.5	118.9	114.1	108.2	93.4	101.1
O15164	O15164 [685-694]	O15164 2xPhospho [S687; S690]	1.098	1.19	1	0.396486	[R].SPSASSVGSR.[G]	2xPhospho [S3; S6]; 1xTMTpro [N-Term]	4.37542e-05	1.23483e-05	1	2	2	High	0	1398.6	100.1	91.2	113.4	95.3	14.97	12.6	20.28	17.31	99.6	106.3	92.4	121.6	104.2	94.5	87.5	134.1	85.3	89.6	76.3	105.5	112.2	105.1	90.5	95.3	129.2	105.4	126.6	96.6	89.6	97	127.3	160.1	91.5
Q9UQ35	Q9UQ35 [1815-1827]	Q9UQ35 3xPhospho [Y1820; S1824; S]	1.098	1.182	1	0.418002	[R].RGGSGYHSRSPAR.[Q]	3xPhospho [Y6; S10; S]; 1xTMTpro [N-Term]	0.000962947	0.000716537	1	1	2	High	2	1931.8	105.4	96	107.6	91	13.1	15.99	12.91	11.92	142	103	123.3	106.5	106.5	102.9	99.1	103.7	92	110.7		81.3	112.4	129	95.7	91.5	103.5	109.5	88.3	122.7	124.9	116.3	105.3	89	92
Q9H7N4	Q9H7N4 [958-969]	Q9H7N4 2xPhospho [S963; S965]	1.098	1.025	1	1	[K].GAEETSWSGEER.[A]	2xPhospho [S6; S8]; 1xTMTpro [N-Term]	2.69604e-08	1.23483e-05	1	1	2	High	0	1801.7	62.1	56.5	142.5	138.9	167.63	120.59	20.13	17.96	44.1	37.1	29.2	36.5	40.7	44.2	52	511.5	29.1	45.1	282	28.9	31.4	38.5	38.7	311.1	134.1	101.2	102.7	73	100.5	72.6	94.1	93	87.8
M0QY77	M0QY77 [185-195]	M0QY77 1xPhospho [T187]	1.098		0.976503		[R].SQTDDEEMTGE.[-]	1xPhospho [T3]; 1xTMTpro [N-Term]	1.572e-07	1.23483e-05	1	2	3	High	0	1625.62	209.4	190.6			12.81	21.9			116	94.6	92.9	113.6	97	123.3	106.9	131	94.6	100.3		78.2	87.2	103.5	112.9	148.2
Q01130	Q01130 [25-31]		1.098		1		[R].TSPDTLR.[R]	2xPhospho [S2; T5]; 1xTMTpro [N-Term]	0.00610993	0.00091815	1	2	1	High	0	1253.55	209.4	190.6			23.67	23.26			119.7	122.1	132.9	79.7	121.8	108	127.1	59.6	82.3	140.5		121.4	71	109.9	113.9	90.1
Q9UQ35	Q9UQ35 [1214-1223]	Q9UQ35 1xPhospho [S/T]	1.097	1.074	1	1	[R].SGAGSSPETK.[E]	1xPhospho [S/T]; 1xTMTpro [K10]; 1xTMTpro [N-Term]	1.47981e-07	1.23483e-05	1	1	5	High	0	1608.81	100	91.1	108.2	100.7	24.26	34.06	22.06	33.67	107.1	112.3	109.9	99.6	123.7	107.9	126.8	45.6	100.6	88.6	156.1	83.3	103.3	99.5	99.1	36.5	112	128.1	96.8	94.2	135	124	127.5	62.6	138.4
O75420	O75420 [228-236]	O75420 1xPhospho [S230]	1.097	1.007	0.539276	1	[R].SASPDGGPR.[S]	1xPhospho [S3]; 1xTMTpro [N-Term]	0.000138768	1.23483e-05	1	1	4	High	0	1227.57	105.8	96.4	99.2	98.6	18.01	19.45	10.82	19.42	103.1	106.1	115.5	116.1	101.9	122.8	100.2	164	72.7	110.4		81.7	109.9	118.6	101	76	105.8	94.7	93.3	108	80.6	114.2	109.6	102	105.7
Q5BKY9	Q5BKY9 [239-247]	Q5BKY9 1xPhospho [S246]	1.097	0.94	1	1	[K].AASSSPDSP.[-]	1xPhospho [S8]; 1xTMTpro [N-Term]	2.4186e-11	1.23483e-05	1	2	5	High	0	1202.53	108.4	98.8	93.4	99.4	14.9	7.61	31.69	39.16	101.3	110.6	121.4	149.7	100	115.5	100.3	104.1	97.8	95.4		110	97.7	106.4	87.1	102.8	82.6	100.2	87.2	75	77.2	98.8	98.1	172.7	68.9
E9PK91	E9PK91 [119-124]	E9PK91 2xPhospho [S121; S]	1.097	0.911	1	0.749122	[R].SVSSQR.[S]	2xPhospho [S3; S]; 1xTMTpro [N-Term]	0.000962947	0.000716537	1	1	2	High	0	1127.48	111.2	101.4	89.4	98.1	27.65	12.1	12.3	31.51	99.4	130.8	115.5	131.4	72.5	81.4	109.6	171.9	102.6	85.6		109.4	82.9	89.9	112.3	104.8	100.7	77.5	102.6	84.8	88.7	92.1	72.3	98.7	101.3
V9GYM8	V9GYM8 [1000-1007]	V9GYM8 2xPhospho [S1001; S1005]	1.097		0.823993		[R].LSPPHSPR.[D]	2xPhospho [S2; S6]; 1xTMTpro [N-Term]	0.000962947	0.000240242	1	1	2	High	0	1354.62	209.2	190.8			43.15	33.53			101.1	99.3	101	99.3	206.3	111.2	183.7	47.8	76.6	65.3		97.7	101.5	92.2	154.3	62.5
H3BPM9	H3BPM9 [91-98]	H3BPM9 1xPhospho [S91]	1.096	1.214	1	1	[K].SPGDEDDK.[D]	1xPhospho [S1]; 1xTMTpro [K8]; 1xTMTpro [N-Term]	0.000242749	1.23483e-05	1	1	3	High	0	1550.72	105.9	96.6	108.3	89.2	33	36.73	13.01	20.42	110.2	132	110.8	117.8	88.2	136.5	118.3	27.4	139.2	109.2	63.6	108.2	129.7	100.4	71.7	36.7	102	122.7	118.2	127.4	85.4	115.5	127.9	104.6	81.1
Q96GM1-2	Q96GM1-2 [333-341]	Q96GM1-2 1xPhospho [S339]	1.096	1.182	0.300848	0.113896	[R].APAMCSSPR.[V]	1xCarbamidomethyl [C5]; 1xPhospho [S7]; 1xTMTpro [N-Term]	0.000962947	0.000716537	1	1	3	High	0	1360.61	103	94	110	93	13.51	14.73	3.05	5.35	109.7	100.3	99.9	108.7	93.5	102	97.6	139.4	85.5	97.4	75.2	83.3	94.7	103	89.8	120.1	104.6	112.2	109.6	109.6	104.2	103.6	110.4	106.4	102.2
D6RD83	D6RD83 [27-39]	D6RD83 2xPhospho [S37; S]	1.096	1.074	1	0.854286	[K].NEEDEGHSNSSPR.[H]	2xPhospho [S11; S]; 1xTMTpro [N-Term]	6.30512e-16	1.23483e-05	1	4	3	High	0	1921.73	111.2	101.5	97	90.3	21.67	22.72	14.17	32.56	127.5	105.5	112.1	129	143.1	90.7	174.1		117	137.5		78.4	110.2	115.7	159.2		120.4	102.4	110.9	111.7	116.5	107.3	121.6	73.7	109.3
Q9C0C2	Q9C0C2 [671-683]	Q9C0C2 1xPhospho [S672]	1.096	1.073	1	1	[R].ASPEPPGPESSSR.[W]	1xPhospho [S2]; 1xTMTpro [N-Term]	2.16329e-15	1.23483e-05	1	1	7	High	0	1681.78	96.4	88	111.6	104	31.16	44.23	10.9	7.08	84.5	97.2	80.4	97.9	76.8	93.6	77.6	169	67.2	78.5	186.1	82.5	79.2	79.8	84.7	165	99.7	106.3	104.4	101.6	98.5	89.5	106	129.2	85.4
K7EQA1	K7EQA1 [78-87]	K7EQA1 1xPhospho [S81]	1.096		0.847853		[K].VMDSDEDDDY.[-]	1xPhospho [S4]; 1xOxidation [M2]; 1xTMTpro [N-Term]	6.76583e-08	1.23483e-05	1	2	2	High	0	1603.57	209.2	190.8			28.73	21.64			112.7	93.5	82	110.6	99.1	121.3	98.1	187.6	62.7	117.8		95.5	99	94.5	94.3	131.4
P84103	P84103 [138-143]	P84103 1xPhospho [S140]	1.095	0.965	1	1	[R].SLSRER.[N]	1xPhospho [S3]; 1xTMTpro [N-Term]	0.00100142	0.000716537	1	1	2	High	1	1131.58	98.7	90.2	103.7	107.4	9.98	56.1	14.17	18.73	77.1	86	93	99.6	99.8	97.8	85	104.1	86.3	92.5	255	77.4	87.9	84.9	97.8	75.8	113	78.5	99.4	83.5	109	118.4	91.9	100.9	103
A0A087WUZ3	A0A087WUZ3 [1250-1256]	A0A087WUZ3 1xPhospho [S1252]	1.095		1		[K].VDSIDDR.[H]	1xPhospho [S3]; 1xTMTpro [N-Term]	0.000962947	0.000716537	1	1	1	High	0	1203.56	209.1	190.9			27.38	6.35			117.6	111.2	119.7	145.4	105.1	132.6	108.8	43.2	108.8	101.7		106.4	91.5	104.5	107.7	95.7
B1AKL4	B1AKL4 [351-364]	B1AKL4 3xPhospho [S356; T357; S]	1.094	0.97	1	1	[R].SSSLGSTPHEELER.[L]	3xPhospho [S6; T7; S]; 1xTMTpro [N-Term]	3.4688e-05	1.23483e-05	1	3	2	High	0	2072.83	105.2	96.2	97.8	100.8	19.15	17.38	14.52	16.85	101.7	82.9	116.5	127.2	96.7	116.1	82.6	140.3	92.4	110.1		132.8	82.4	94.4	99.3	124.8	95.7	91.9	100.5	111.3	117.3	96.5	101.4	138.8	94.8
Q8IZP2	Q8IZP2 [67-81]	Q8IZP2 1xPhospho [S75]	1.094	0.83	1	0.379316	[K].ADEPSSEESDLEIDK.[E]	1xPhospho [S9]; 1xTMTpro [K15]; 1xTMTpro [N-Term]	3.59293e-10	1.23483e-05	1	4	2	High	0	2352.1	113.2	103.5	83.1	100.2	11.65	18.54	13.45	34.8	134.3	128.5	134.2	114.7	93.3	115	110.7	115.3	103.2	91.8		147.5	93.8	110.4	107.4		107.3	91.5	87.5	71	95.9	77.9	78.6	81.8	81.4
Q99959	Q99959 [147-158]	Q99959 2xPhospho [S]	1.093		1		[R].RLEISPDSSPER.[A]	2xPhospho [S]; 1xTMTpro [N-Term]	2.80881e-11	1.23483e-05	1	1	5	High	1	1849.84	208.9	191.1			30.67	63.86			80.5	76	80.4	92	91.2	68.1	85.6	158.2	58.4	68.2	245.8	63.6	92.5	71	81.2	187.2
Q6PD62	Q6PD62 [1012-1025]	Q6PD62 2xPhospho [S1020; S1021]	1.093		1		[K].AIISSSDDSSDEDK.[L]	2xPhospho [S9; S10]; 1xTMTpro [K14]; 1xTMTpro [N-Term]	1.2764e-10	1.23483e-05	1	1	4	High	0	2236.98	208.9	191.1			33.11	28.72			73.1	133.5	92.5	78.7	87.2	103.1	127.5	181.8	81.9	95.3		84.6	89.3	83.1	128.6	159.5
K7EMM8	K7EMM8 [135-142]	K7EMM8 2xPhospho [S140; S]	1.093		1		[R].VSSGSSER.[G]	2xPhospho [S6; S]; 1xTMTpro [N-Term]	0.000962947	0.000716537	1	1	2	High	0	1272.52	208.8	191.2			37.38	28.75			92.8	88	82.2	90.6	97.4	101.5	112.6	207.3	76.3	87		115.1	84.8	86.7	115.5	162.1
Q5T0Z8	Q5T0Z8 [463-469]	Q5T0Z8 1xPhospho [S465]	1.091	1.046	0.716283	1	[R].DPSQMEK.[L]	1xPhospho [S3]; 1xOxidation [M5]; 1xTMTpro [K7]; 1xTMTpro [N-Term]	0.00275029	0.000716537	1	1	3	High	0	1538.74	113.3	103.8	93.5	89.4	5.81	28.8	16.31	17.25	128.4	121.5	115.2	119.3	130.2	136.2	122.1		125.4	110.1		112	121.5	101.2	118.3	38.5	84.9	87.4	92.9	81.4	116	121.8	118.3	109.5	71.6
A6NNK5	A6NNK5 [1608-1613]	A6NNK5 1xPhospho [S1611]	1.09	1.539	1	0.11068	[K].ITESPR.[A]	1xPhospho [S4]; 1xTMTpro [N-Term]	0.000962947	0.000647852	1	1	3	High	0	1086.55	106.4	97.6	118.8	77.2	19.53	22.16	13.34	18.35	110.9	125.9	105.8	104.6	94.3	130.9	113.4	63.9	106.6	100.1	112.8	91.4	108.8	84.2	98.5	47.8	111.8	133.9	124	122.1	119.6	103.5	126.7	85.2	76.3
E9PK91	E9PK91 [529-534]	E9PK91 1xPhospho [S531]	1.09	1.096	1	1	[R].EESPLR.[I]	1xPhospho [S3]; 1xTMTpro [N-Term]	0.000962947	0.000240242	1	1	3	High	0	1114.55	111.5	102.3	97.3	88.8	30.93	36.51	24.3	20.95	102.6	116.7	98.7	120.2	190.8	82.6	164.7		110.2	82.7		91.3	116.7	107	170	45.9	122.8	95.3	104.6	103.8	176.3	98.7	96.8	99.9	113.8
Q86VQ1	Q86VQ1 [138-143]	Q86VQ1 1xPhospho [S]	1.09	0.8	1	1	[R].SSSPER.[R]	1xPhospho [S]; 1xTMTpro [N-Term]	0.000765529	1.23483e-05	1	1	4	High	0	1046.48	106.5	97.7	87.1	108.8	33.87	23.9	22.75	26.66	117	111.5	115.6	94	173	113.3	154.4	42.4	112.2	92.4		100.3	109.9	97.7	166.2		105.3	91.2	90.4	73.2	137.2	114.2	68.9	96	110.8
O15438	O15438 [906-919]	O15438 2xPhospho [S908; S911]	1.09		1		[R].QLSALSSDGEGQGR.[P]	2xPhospho [S3; S6]; 1xTMTpro [N-Term]	4.90639e-05	1.23483e-05	1	2	2	High	0	1868.81	208.6	191.4			40.43	43.33			65.8	102.8	94.8	92	181.9	77.7	178.8	89	65.7	89.8		85.7	71	73.9	177.1	154
Q8IYB3	Q8IYB3 [378-383]	Q8IYB3 1xPhospho [S/T]	1.09		1		[R].TSSPPR.[K]	1xPhospho [S/T]; 1xTMTpro [N-Term]	0.000962947	0.000240242	1	1	2	High	0	1028.51	208.6	191.4			90.46	56.89			66.7	57.9	77.3	69.6	105.4	64.7	102.8	364	63.1	71.7	105.1	46.2	43.5	61.2	108.2	192.5
Q8NEJ9	Q8NEJ9 [211-221]	Q8NEJ9 1xPhospho [S214]	1.089	1.181	1	0.962059	[K].EQYSDAPEEIR.[D]	1xPhospho [S4]; 1xTMTpro [N-Term]	1.98183e-05	1.23483e-05	1	2	3	High	0	1720.78	105.6	96.9	106.9	90.6	25.69	31.33	17.05	25.7	123.7	124.6	132.6	100.5	108.4	120.8	81.9	51.7	76.4	123.6		172.2	103.3	105.1	105.3	69.7	117	121.1	125.9	97.7	96.8	93.6	114.9	153	77.4
Q16204	Q16204 [416-422]	Q16204 2xPhospho [S417; S419]	1.089	1.095	1	1	[R].RSNSPDK.[F]	2xPhospho [S2; S4]; 1xTMTpro [K7]; 1xTMTpro [N-Term]	0.00106087	0.000716537	1	1	2	High	1	1571.75	110.3	101.2	98.5	90	17.51	14.82	23.36	11.37	116.3	141	124	89.3	120.1	123.1	122.3	79.6	101.5	133.1		113.3	134.5	92.5	109.2		124.4	100.9	85.3	87.7	90.7	124.2	116.2	162.4	113.7
Q8IXT5	Q8IXT5 [375-380]	Q8IXT5 2xPhospho [S375; S377]	1.089		1		[R].SGSLER.[D]	2xPhospho [S1; S3]; 1xTMTpro [N-Term]	0.000962947	0.000716537	1	1	1	High	0	1112.47	208.6	191.4			31.64	19.55			82.5	90.4	110.9	106.7	76.5	103	129.4	186.8	92.5	101.4		109.4	84.8	96.2	86.5	142.9
A0A087WUT6	A0A087WUT6 [106-119]	A0A087WUT6 1xPhospho [S113]	1.088	1.01	0.832225	1	[K].QSFDDNDSEELEDK.[D]	1xPhospho [S8]; 1xTMTpro [K14]; 1xTMTpro [N-Term]	6.30512e-16	1.23483e-05	1	1	7	High	0	2359.05	111	102	94	93	11.18	34.72	7.51	11.87	119	134.5	114.9	115.6	91.7	117.9	125.2		127.6	119.8	95.6	106	110.8	115.9	84.9	20.7	102.1	97.9	103.3	97.3	87.2	101.7	107.6	87.4	95.5
Q8TEA8	Q8TEA8 [194-207]	Q8TEA8 1xPhospho [S197]	1.088	0.954	1	1	[R].SASSGAEGDVSSER.[E]	1xPhospho [S4]; 1xTMTpro [N-Term]	2.76218e-09	1.23483e-05	1	1	2	High	0	1722.75	109.1	100.3	93.1	97.5	72.9	66.25	65.08	63.95	84.7	74.5	96.9	79	306.5	56.1	237.5		49.7	77.9		82.9	90.6	56.6	233.9	73.3	87.1	62.7	93.8	66.7	239.2	78.4	60.8	55.7	75.7
A0A1B0GTW1	A0A1B0GTW1 [1214-1226]	A0A1B0GTW1 1xPhospho [S]	1.087	0.908	1	1	[R].GSYGSDAEEEEYR.[Q]	1xPhospho [S]; 1xTMTpro [N-Term]	6.30512e-16	1.23483e-05	1	1	6	High	0	1875.76	100.6	92.5	98.4	108.4	33.24	10.68	16.62	17.57	105.4	68.9	94.8	139.6	109.5	90.5	112.5	194.2	94.8	98.8		86.7	84.2	98.9	113	108.1	95.8	102.9	124.2	94.2	69.6	107.4	112.1	119.1	100
Q9UQ35	Q9UQ35 [967-978]	Q9UQ35 3xPhospho [S972; T977; S]	1.087		0.540531		[R].YSHSGSSSPDTK.[V]	3xPhospho [S6; T11; S]; 1xTMTpro [K12]; 1xTMTpro [N-Term]	0.00113604	0.000716537	1	1	3	High	0	2100.86	208.4	191.6			19.08	22.75			124.2	104.8	134.6	148.6	97.3	81.5	102.6	121.6	69.4	78.6		103.8	109.1	118.6	78.7	126.8
Q9UQ35	Q9UQ35 [594-601]	Q9UQ35 3xPhospho [S594; S596; T598]	1.087		0.885133		[R].SRSRTPTR.[R]	3xPhospho [S1; S3; T5]; 1xTMTpro [N-Term]	0.000706696	1.23483e-05	1	1	1	High	2	1504.64	208.3	191.7			21.92	15.7			105.6	152.2	126.9	148.7	137.6	112.4	99.5	76	118.1	114.4		90.5	84.4	105.6	128
Q5VWV2	Q5VWV2 [1199-1206]	Q5VWV2 1xPhospho [S1201]	1.087		1		[R].YSSYQGSR.[N]	1xPhospho [S3]; 1xTMTpro [N-Term]	0.000962947	0.000716537	1	6	1	High	0	1331.6	208.3	191.7			29.16	37.94			87.4	93	102	112.5	86.5	99	71.7	170.8	80.6	88.1	185	88.6	78	92.8	65.9	98
P62995	P62995 [264-271]	P62995 2xPhospho [S264; S266]	1.086	1.103	1	1	[R].SPSPYYSR.[G]	2xPhospho [S1; S3]; 1xTMTpro [N-Term]	1.51712e-05	1.23483e-05	1	1	6	High	0	1420.59	107.3	98.8	101.6	92.2	27.86	31.31	13.87	13.31	102.4	106.7	108.5	117.4	157.8	94.9	153	60.4	99.7	99		102.4	95.6	96.3	156.9	49.1	101	106.9	90.8	102.7	127.9	90.8	85.6	116.5	82.7
A0A087X0X3	A0A087X0X3 [511-517]	A0A087X0X3 1xPhospho [S513]	1.086	1.043	1	1	[R].MGSGVER.[M]	1xPhospho [S3]; 1xTMTpro [N-Term]	0.000962947	0.000716537	1	3	2	High	0	1119.52	110.1	101.3	96.3	92.3	12.79	20.79	14.09	34.68	132.4	112.1	109.8	98.1	91.1	92.6	116.8	113.3	102.1	108.1		112.2	147.7	94.3	81.8	87.7	93.3	129.3	109.1	102.7	87.4	101	92.8	86.3	112.6
B7Z7F3	B7Z7F3 [274-293]	B7Z7F3 3xPhospho [T290; S]	1.086	1.04	1	1	[R].ENAAAESGSESSSQEATPEK.[E]	3xPhospho [T17; S]; 1xTMTpro [K20]; 1xTMTpro [N-Term]	1.4187e-09	1.23483e-05	1	2	4	High	0	2857.17	106	97.7	100.1	96.2	22.73	41.29	10.47	22.64	90.6	106.8	96.3	121	96.8	108.2	111.9	48.2	83.4	91.9	193.2	112	90.5	95.5	110	43.4	102.2	97.9	90	115.6	81.5	103.2	92.9	94.1	89.8
P38159	P38159 [253-258]		1.086	1.024	1	1	[R].DDYPSR.[G]	1xTMTpro [N-Term]	0.000962947	0.000240242	1	2	2	High	0	1056.53	106.2	97.8	99.2	96.9	17.09	13.55	12.14	9.1	104.8	117.2	107.2	109.6	118.8	123.1	115.7	64.8	91.3	87.6		117.5	103.7	103	106.6	128.9	109.7	127.3	130.7	104	98	97.2	97.7	106.6	122.5
O14967	O14967 [587-600]	O14967 1xPhospho [S594]	1.086		1		[K].EADESTGSGDGPIK.[S]	1xPhospho [S8]; 1xTMTpro [K14]; 1xTMTpro [N-Term]	6.30512e-16	1.23483e-05	1	2	2	High	0	2050.98	208.2	191.8			29.74	28.23			107.3	128.8	108.2	129	104	126.8	129.1	33.3	97.7	118.5		128.5	107.9	134.5	101.1	45.3
Q13523	Q13523 [443-448]; [451-456]	Q13523 2xPhospho [S443; S445]; 2xPhospho [S451; S453]	1.085	1.22	0.635956	0.824373	[R].SRSPIR.[R]	2xPhospho [S1; S3]; 1xTMTpro [N-Term]	0.000962947	0.000716537	1	1	4	High	1	1179.56	104.6	96.5	109.3	89.6	12	15.85	10.88	16.52	108.4	95	110.6	94.6	134	99.7	111.4	101.2	101.5	104.5	62.8	80.6	94.7	98.4	107.9	94.8	111.8	91.9	103.5	112.9	119	111.8	107	85.2	113.2
Q96ST2	Q96ST2 [507-518]	Q96ST2 2xPhospho [S511; S513]	1.085	1.033	1	0.922739	[K].EAEDSDSDDNIK.[R]	2xPhospho [S5; S7]; 1xTMTpro [K12]; 1xTMTpro [N-Term]	1.42531e-11	1.23483e-05	1	1	6	High	0	2105.88	117.2	108.1	88.8	85.9	14.55	9.61	11.27	7.94	107.8	131.4	143.9	153.8	103.6	136.3	119		110.4	120		127.4	97.9	126.2	122.3		95.9	100.1	92.4	123.8	98.9	120.8	103.1	97.3	102.9
Q9BST9	Q9BST9 [217-223]	Q9BST9 1xPhospho [S219]	1.085		1		[K].LSSSLGR.[S]	1xPhospho [S3]; 1xTMTpro [N-Term]	0.00134543	0.000716537	1	1	2	High	0	1103.58	208.2	191.8			25.77	17.34			108.1	96.4	120.5	99.9	80.5	106.5	92.4	173.2	95	94.1		125.8	94.1	116	76.6	120.9
A0A499FJY3	A0A499FJY3 [638-646]	A0A499FJY3 1xPhospho [S642]	1.084	1.102	1	1	[R].DRYNSDNDR.[S]	1xPhospho [S5]; 1xTMTpro [N-Term]	0.000198752	1.23483e-05	1	3	2	High	1	1538.66	103.7	95.6	105.2	95.5	6.05	23.33	8.31	10.47	97.5	112.6	105.5	101.4	94.6	109	97.3	103.1	92.7	86.9	143.1	106.7	88.5	102.5	95.9	62.8	97.9	93.7	106.9	103.5	95.6	121	103.9	107.4	102.9
Q9UQ35	Q9UQ35 [1816-1827]	Q9UQ35 3xPhospho [Y1820; S1822; S1824]	1.083		1		[R].GGSGYHSRSPAR.[Q]	3xPhospho [Y5; S7; S9]; 1xTMTpro [N-Term]	0.00010346	1.23483e-05	1	1	2	High	1	1775.7	208	192			23.91	53.32			89.4	98.6	92.8	93.3	84.7	82.9	76.4	150.2	73.5	85.6	231.4	86.5	82.6	68.8	70	133.1
Q9UQ35	Q9UQ35 [2735-2742]	Q9UQ35 2xPhospho [T2738; S2740]	1.082	1.225	1	0.293972	[R].RRETPSPR.[P]	2xPhospho [T4; S6]; 1xTMTpro [N-Term]	0.000962947	0.000716537	1	1	3	High	2	1462.69	103.6	95.8	110.5	90.2	20.2	25.35	6.88	20.69	107.9	145.9	119.1	131.5	91.7	99.8	77	102.3	97.1	90.9		156.9	75.1	97.6	92.4	114.7	99	114.5	104.6	117.8	105.9	120.6	109.7	118	89.8
P27824	P27824 [552-570]	P27824 2xPhospho [S554; T/S]	1.082	1.131	1	1	[K].QKSDAEEDGGTVSQEEEDR.[K]	2xPhospho [S3; T/S]; 1xTMTpro [K2]; 1xTMTpro [N-Term]	0.000120376	1.23483e-05	1	1	7	High	1	2877.23	98.8	91.4	111.4	98.4	23.78	20.96	18.68	13.78	108.8	114.9	110.4	102.3	100.8	101.9	94.2	42.2	92.1	102.6	153.5	109.8	96.4	87.9	92.3	90	137.5	112.3	117.9	128	77.8	121.2	94.2	90.3	94.4
Q02952	Q02952 [694-705]	Q02952 2xPhospho [S696; S698]	1.082	1.099	0.915961	0.35587	[R].RGSSSDEEGGPK.[A]	2xPhospho [S3; S5]; 1xTMTpro [K12]; 1xTMTpro [N-Term]	0.000266382	1.23483e-05	1	3	2	High	1	1973.89	108.9	100.7	99.7	90.7	7.9	12.92	15.75	14.76	130.8	117.2	123	120.6	110.2	108.5	133.6		83.7	126.2		102.9	119.2	111.5	100	112.3	133.7	144.1	124	104.4	111	105.3	110.1	87.2	79.2
Q5UIP0	Q5UIP0 [2391-2398]	Q5UIP0 1xPhospho [S2393]	1.081	1.169	1	0.964864	[K].SLSPDEER.[L]	1xPhospho [S3]; 1xTMTpro [N-Term]	0.000124408	1.23483e-05	1	2	3	High	0	1316.61	99.1	91.6	112.8	96.5	12.52	33.14	19.6	21.21	98.8	89.1	106.7	108.1	93.2	91.7	86.6	123.8	75.7	110	167.9	75.2	89.7	87.9	69.9	125.5	141.6	111.1	118.4	74.5	104.1	83.2	107.4	117.7	77.2
Q9UQ35	Q9UQ35 [1984-1991]; [1996-2003]; [2008-2015]	Q9UQ35 2xPhospho [S/T]; 2xPhospho [S/T]; 2xPhospho [S/T]	1.081	0.916	0.815507	1	[R].SRTSPVTR.[R]	2xPhospho [S/T]; 1xTMTpro [N-Term]	0.000962947	0.000240242	1	1	4	High	1	1367.64	104.1	96.3	95.4	104.2	17.09	13.38	15.23	19.82	100.8	119.7	115	104.8	99.8	98.7	114.5	157.9	101.3	81.1		111.6	105.8	114	90.7	84.2	104.8	106.1	102	97.6	91.8	79.6	98.8	134	109.6
Q5T757	Q5T757 [305-312]	Q5T757 2xPhospho [S310; S]	1.081	0.905	1	1	[K].LSRSPSPR.[R]	2xPhospho [S6; S]; 1xTMTpro [N-Term]	0.000962947	0.000240242	1	1	3	High	1	1363.65	94.2	87.2	103.8	114.8	37.25	60.09	7.88	12.64	86.6	93	75.8	84.1	68.5	83.9	60.2	169	64	73.9	243.1	79.8	75.7	73.2	86	183.2	96.1	92.2	93	107.4	86.8	94.7	83	89.1	100.8
O00425	O00425 [182-190]	O00425 1xPhospho [S]	1.081		0.301868		[R].QGSPGSVSK.[Q]	1xPhospho [S]; 1xTMTpro [K9]; 1xTMTpro [N-Term]	0.000962947	1.23483e-05	1	1	2	High	0	1534.81	207.8	192.2			19.62	13.46			105.7	103.1	113.1	116.4	86.4	131.9	106.6	161.9	101.3	105.7		104.7	101.6	106.3	76.5	78.8
Q13523	Q13523 [429-440]	Q13523 2xPhospho [S431; S437]	1.081		1		[K].DASPINRWSPTR.[R]	2xPhospho [S3; S9]; 1xTMTpro [N-Term]	3.45835e-05	1.23483e-05	1	1	2	High	1	1863.85	207.8	192.2			9.41	17.22			112.5	136.7	126.1	110.8	143.2	122.2	125.6		151.5	99.3		127.4	134.9	103.9	106
Q92619	Q92619 [21-34]	Q92619 2xPhospho [S23; S25]	1.081		1		[R].AGSPSPQPSGELPR.[K]	2xPhospho [S3; S5]; 1xTMTpro [N-Term]	0.000214694	1.23483e-05	1	1	3	High	0	1843.83	207.8	192.2			19.39	43.55			94.5	103.4	89.2	99.9	74.1	91.6	74.1	131.8	65.5	85.5	199.9	108.7	68.9	86.7	81.8	144.3
A0A0A0MRN0	A0A0A0MRN0 [416-426]	A0A0A0MRN0 1xPhospho [S]	1.08	1.1	1	1	[R].SQSIEQESQEK.[Q]	1xPhospho [S]; 1xTMTpro [K11]; 1xTMTpro [N-Term]	1.57021e-13	1.23483e-05	1	1	5	High	0	1980.98	108.8	100.7	99.8	90.7	21.99	15.45	11.5	10.86	117.9	103.4	108.3	114.7	117	120.3	121.9	50.7	107.2	105.4		106.2	115.5	113.2	125.5	72.8	107.5	94.7	117.2	105	96.5	113.9	113.3	82	91.1
P49792	P49792 [2456-2466]	P49792 3xPhospho [S2457; T2458; S2462]	1.08		1		[R].SSTPRESPCGK.[I]	1xCarbamidomethyl [C9]; 3xPhospho [S2; T3; S7]; 1xTMTpro [K11]; 1xTMTpro [N-Term]	0.000962947	0.000716537	1	1	2	High	1	2053.87	207.7	192.3			22.33	13.66			118.6	79.3	123.3	146.2	135.7	115.1	143.2	78.7	97.8	109.5		129.8	88.4	114.5	120
Q13442	Q13442 [57-73]	Q13442 2xPhospho [S60; S63]	1.079	1.111	1	1	[K].SLDSDESEDEEDDYQQK.[R]	2xPhospho [S4; S7]; 1xTMTpro [K17]; 1xTMTpro [N-Term]	1.97521e-10	1.23483e-05	1	1	13	High	0	2800.13	103.4	95.8	105.7	95.1	14.12	23.49	10.39	15.36	106	92.8	109.4	103.3	104.1	100.7	98.6	65.8	85.6	86.8	157.7	109.2	98.9	104.3	86.3	90.4	80.4	103	105.5	109	90.2	111	106.3	98.1	89.1
Q8IYB3	Q8IYB3 [306-312]	Q8IYB3 2xPhospho [S308; S310]	1.079	1.085	1	1	[R].SRSYSPR.[R]	2xPhospho [S3; S5]; 1xTMTpro [N-Term]	0.000962947	0.000716537	1	1	2	High	1	1316.57	104.6	96.9	103.3	95.2	20.66	14.16	10.2	7.67	85.2	104.7	119.8	84	130.6	89.8	118.9	145.8	117	106.8		99	103.4	89.8	123.6	81.8	110.6	104.1	102.6	124.9	109.6	118.4	88.1	113.5	108.4
F5H0Q6	F5H0Q6 [453-459]	F5H0Q6 2xPhospho [S454; S456]	1.079	1.035	1	0.697594	[R].YSRSPAR.[R]	2xPhospho [S2; S4]; 1xTMTpro [N-Term]	0.000962947	0.000240242	1	2	2	High	1	1300.58	109.5	101.4	96.2	92.9	13.99	16.44	17.77	44.18	98.7	104.3	126	113.9	128.5	104.7	122.3	83.4	101.2	86.8		86.5	113	89.5	109	132.2	91	115.2	101.2	102.8	90.8	77.9	105.7	63.3	232.6
Q9UEY8	Q9UEY8 [457-463]	Q9UEY8 1xPhospho [T/S]	1.079	1.032	1	1	[R].NGETSPR.[T]	1xPhospho [T/S]; 1xTMTpro [N-Term]	0.000635777	1.23483e-05	1	2	5	High	0	1144.53	74	68.5	130.8	126.7	152.55	156.69	15.01	199.62	22	31	22.1	22.2	24.1	29	35.3	274.3	38.4	18.2	583.6	19.8	22.2	27	22.1	408.6	51.7	46	46.5	59.4	45.4	47	61.1	39.2	52.1
P07900	P07900 [227-238]	P07900 1xPhospho [S231]	1.079	0.807	1	1	[R].DKEVSDDEAEEK.[E]	1xPhospho [S5]; 2xTMTpro [K2; K12]; 1xTMTpro [N-Term]	8.94677e-07	1.23483e-05	1	2	4	High	1	2386.18	107.6	99.8	86	106.6	38.58	32.04	10.14	15.44	125.1	107.1	136.4	96.2	95.8	117	119.9	11	119.8	99.3	136.4	106.9	111.8	100.8	86.9	29.5	91	90.6	109.2	83.5	80.7	90.8	88.3	81.4	107.9
H0YIQ2	H0YIQ2 [44-52]	H0YIQ2 2xPhospho [T45; S47]	1.079		1		[K].ATQSYLQEK.[V]	2xPhospho [T2; S4]; 1xTMTpro [K9]; 1xTMTpro [N-Term]	0.00260386	0.000716537	1	2	1	High	0	1835.88	207.6	192.4			24	22.78			121.7	125.5	146.4	109.2	88.8	126.4	98.2	62	85.5	131.2		122.6	106.9	115.6	97.5	62.7
P09601	P09601 [227-232]	P09601 1xPhospho [S231]	1.078	1.13	1	1	[K].DQSPSR.[A]	1xPhospho [S5]; 1xTMTpro [N-Term]	0.000962947	0.000647852	1	1	3	High	0	1073.49	112.5	104.3	97.2	86	30.37	30.96	11.6	18.12	125.9	115.5	119.2	122.5	129.2	109.7	126.3	28.7	125.6	112		109.8	111.6	118.4	113.9	31.8	117.2	99.4	100.9	108.4	123.1	108.1	94.2	85.8	97
Q53GS9	Q53GS9 [77-89]	Q53GS9 1xPhospho [S82]	1.077	1.027	1	1	[R].EVDEDSEPEREVR.[A]	1xPhospho [S6]; 1xTMTpro [N-Term]	1.35003e-13	1.23483e-05	1	4	4	High	1	1972.88	106.5	99	98.5	95.9	19.72	12.87	9.44	18.4	111.3	114.4	134.2	125.8	90.4	118.4	66.1	111.3	87.2	104.9		112.8	109.3	125.3	89.5	99	103.7	116	105.1	102.5	104.1	104.7	109.6	81.9	109.7
Q15287-2	Q15287-2 [263-269]	Q15287-2 2xPhospho [S264; S266]	1.077		0.442971		[R].RSRSPGR.[R]	2xPhospho [S2; S4]; 1xTMTpro [N-Term]	0.00102293	0.000716537	1	2	2	High	2	1279.6	207.5	192.5			15.74	22.67			129.7	136.3	114.6	136.7	105.7	97.4	87.7	112.4	108.4	121.1		111	105.3	76.6	99	58.2
P49736	P49736 [19-30]	P49736 2xPhospho [S26; T/S]	1.077		1		[R].RGNDPLTSSPGR.[S]	2xPhospho [S8; T/S]; 1xTMTpro [N-Term]	0.00019322	1.23483e-05	1	1	3	High	1	1720.77	207.4	192.6			31.09	20.2			109.2	110.2	133.2	149.5	67.6	140.1	99	55.2	92.4	101.8		115.9	99.2	129.3	69.4	128
Q9NW81	Q9NW81 [250-257]	Q9NW81 1xPhospho [S253]	1.077		1		[R].DTASPVPA.[-]	1xPhospho [S4]; 1xTMTpro [N-Term]	7.2355e-05	1.23483e-05	1	3	3	High	0	1141.55	207.4	192.6			11.25	19.57			99.5	84.7	116.8	119.7	97	103.3	114.5	111.8	118.1	98.8		99.8	102.1	98.9	85	149.9
Q8WXF0	Q8WXF0 [161-171]	Q8WXF0 3xPhospho [S163; S167; T169]	1.076	1.113	0.873198	1	[R].STSARQSRTPR.[R]	3xPhospho [S3; S7; T9]; 1xTMTpro [N-Term]	0.000962947	0.000716537	1	1	2	High	2	1790.77	111.5	103.7	97.4	87.5	14.13	19.84	21.03	35.29	141.9	110.1	132.4	124.5	101.5	116.8	104.4	94.1	95.1	107.2		105.4	110.7	114	80.5	61.4	93.8	133.2	101.8	132.7	71.2	111.2	96.3	85.8	69
Q14978	Q14978 [559-570]	Q14978 1xPhospho [S563]	1.075	1.228	1	0.578256	[K].AAKNSEEEEEEK.[K]	1xPhospho [S5]; 2xTMTpro [K3; K12]; 1xTMTpro [N-Term]	0.000676433	1.23483e-05	1	2	2	High	1	2385.2	109.1	101.5	104.4	85	26.23	14.43	12.24	14.19	123.4	127.4	128.4	127	103.9	110.6	85.5	48.2	108.7	112.7		107.6	123.5	112.2	106.8	74.1	128.6	111.4	113.4	112.3	107.4	99.5	85.6	124.1	94.4
Q96L35	Q96L35 [922-935]	Q96L35 1xPhospho [T924]	1.075	1.128	1	0.959816	[K].PGTPGGTGGPAPQY.[-]	1xPhospho [T3]; 1xTMTpro [N-Term]	2.76235e-10	1.23483e-05	1	1	3	High	0	1640.76	100.5	93.5	109.2	96.8	10.78	29.72	10.4	17.61	106.8	113.4	97.5	107.9	95.1	93.1	112.2	82	91	106.4	150.7	99	65.7	82	67.9	129	112.8	107.8	108.9	116.1	118	136.5	105.6	96.3	95
H3BPY5	H3BPY5 [28-35]	H3BPY5 2xPhospho [S30; S32]	1.075	0.697	1	0.02914	[R].ERSPSPLR.[G]	2xPhospho [S3; S5]; 1xTMTpro [N-Term]	0.000640187	1.23483e-05	1	7	5	High	1	1405.66	98.3	91.4	86.4	123.9	19.53	29.23	13.69	9.68	92.7	80.4	90	88.2	120	93.1	111	139.4	86	74.2	162.3	86.9	81.9	80.9	99.6	113.6	67.3	75.8	87.7	75.7	98.9	78.5	85	99.3	105.8
Q9H2G2	Q9H2G2 [561-575]	Q9H2G2 2xPhospho [T569; S571]	1.075		1		[K].VDEDSAEDTQSNDGK.[E]	2xPhospho [T9; S11]; 1xTMTpro [K15]; 1xTMTpro [N-Term]	1.62492e-06	1.23483e-05	1	2	2	High	0	2377.99	207.2	192.8			18.66	57.77			101.1	70.9	104.1	100.1	112.5	90.4	88.2	62.7	89.9	77.5	259.8	66.5	74.3	87.2	102.3	112.5
C9JVB3	C9JVB3 [59-64]	C9JVB3 1xPhospho [S61]	1.073	0.964	1	1	[R].SHSYDR.[R]	1xPhospho [S3]; 1xTMTpro [N-Term]	0.000962947	0.000716537	1	1	3	High	0	1148.51	107.6	100.3	94.3	97.8	24.45	23.52	28.33	28.08	116.9	77.1	117.6	118.6	121	117.2	132.8	56	114	125.2		106.3	109.4	109.2	126.2	52.4	105.3	54.7	100.4	80.5	139.3	113.1	121.1	71.3	119.4
P18583	P18583 [278-288]	P18583 1xPhospho [S283]	1.072		1		[K].SVESTSPEPSK.[I]	1xPhospho [S6]; 1xTMTpro [K11]; 1xTMTpro [N-Term]	1.23257e-07	1.23483e-05	1	1	3	High	0	1835.93	206.9	193.1			16.43	21.04			89.6	107.7	121.8	98.5	92.9	108	108.9	145.5	82.2	100.6		123.6	87.1	122.2	79.5	131.9
Q9Y666	Q9Y666 [25-47]	Q9Y666 2xPhospho [T30; S40]	1.071	1.156	1	0.917743	[R].TEAPGTPEGPEPERPSPGDGNPR.[E]	2xPhospho [T6; S16]; 1xTMTpro [N-Term]	6.30512e-16	1.23483e-05	1	2	2	High	0	2808.22	104.7	97.7	105.9	91.6	18.96	29.76	20.67	11.26	129.4	108.3	90.3	110.8	73.7	124.3	104.4	82.8	99.3	119.1		111	82.1	89.9	94.5	180.1	131.2	109.9	134.8	98.2	103.3	105.3	119.1	63.4	94.3
Q8WXF0	Q8WXF0 [195-202]	Q8WXF0 2xPhospho [S198; S199]	1.071	0.912	1	1	[K].SQSSSPQK.[Q]	2xPhospho [S4; S5]; 1xTMTpro [K8]; 1xTMTpro [N-Term]	0.000962947	0.000716537	1	1	2	High	0	1616.76	102.9	96.1	95.9	105.1	8.36	55.5	14.09	17.24	111.9	95.5	99.5	108.4	103.3	98.7	86.5		79.1	89	264.2	97	77.9	103.2	98.8	86.8	89.4	109.9	96.1	85.1	83.6	103.6	123	89.3	101.4
Q5M775	Q5M775 [239-248]	Q5M775 1xPhospho [S241]	1.07	1.042	1	1	[K].ELSDLEEENR.[V]	1xPhospho [S3]; 1xTMTpro [N-Term]	6.31902e-05	1.23483e-05	1	2	2	High	0	1617.73	106	99.1	99.5	95.5	13.81	16.1	10.09	15.85	133	116.5	119.7	91.3	114.2	92.6	104.4	95.1	86.9	121.2		109	95.3	87.5	102.1	131.2	105.7	108.4	104.2	103.8	91.6	84.5	83.5	101.3	120.5
O14745	O14745 [288-305]	O14745 2xPhospho [S/T]	1.07	0.959	1	1	[R].SASSDTSEELNSQDSPPK.[Q]	2xPhospho [S/T]; 1xTMTpro [K18]; 1xTMTpro [N-Term]	2.49988e-08	1.23483e-05	1	1	12	High	0	2647.17	93.8	87.7	106.9	111.5	34.08	58.99	6.23	16.99	69.9	82.2	102.7	106.9	84.5	91.8	74.2	175.2	74.1	73.5	248.4	79.5	69.2	85.3	90.3	92.2	100.6	90.2	102.5	106.9	100.3	102.2	95.1	89.8	93.8
Q12872	Q12872 [813-818]	Q12872 1xPhospho [S815]	1.07	0.879	1	1	[R].AHSPER.[R]	1xPhospho [S3]; 1xTMTpro [N-Term]	0.000962947	0.000716537	1	2	4	High	0	1080.52	102	95.3	94.8	107.9	12.47	20.98	11.28	31.48	94.2	109.6	95	111.9	100.6	86.2	123.1	119.6	102.4	95.8	91.4	99.9	96.4	108.4	115.8	49.5	100.6	105.3	94.8	89.7	113.5	94.9	84.4	116.6	111.4
Q6UN15-5	Q6UN15-5 [482-498]	Q6UN15-5 3xPhospho [T488; S494; S]	1.07		1		[R].ERDHSPTPSVFNSDEER.[Y]	3xPhospho [T7; S13; S]; 1xTMTpro [N-Term]	3.28052e-05	1.23483e-05	1	1	4	High	1	2546	206.8	193.2			16.93	24.83			81.6	85.6	98	98.5	96.2	93.7	101.4	136.9	79.7	76.3	118.5	84	92.3	89.2	120.8	147.2
P21127	P21127 [46-54]	P21127 1xPhospho [S47]	1.07		1		[R].DSLEEGELR.[D]	1xPhospho [S2]; 1xTMTpro [N-Term]	0.000420881	1.23483e-05	1	3	1	High	0	1431.67	206.7	193.3			27.17	23.67			109.6	129.6	131.7	96.8	80.5	138.6	113.1	53.1	94	89.9		104.1	113	111.4	77.9	156.6
Q13131-2	Q13131-2 [501-508]	Q13131-2 1xPhospho [S/T]	1.069	0.958	1	1	[K].SGTATPQR.[S]	1xPhospho [S/T]; 1xTMTpro [N-Term]	0.000962947	1.23483e-05	1	1	7	High	0	1201.59	105.6	98.8	95.7	99.9	10.32	12.2	13.58	13.93	123.9	111.6	110.5	114.2	103.2	107.2	99.9	86.5	99.7	111.5		113.3	101.1	128.2	101.8	87.3	87.6	89.9	100	97.4	103.1	99.9	122.7	77.8	102.4
Q66PJ3-3	Q66PJ3-3 [313-328]	Q66PJ3-3 1xPhospho [S313]	1.069	0.882	1	0.887175	[R].SAGEEEDGPVLTDEQK.[S]	1xPhospho [S1]; 1xTMTpro [K16]; 1xTMTpro [N-Term]	6.30512e-16	1.23483e-05	1	2	3	High	0	2392.14	108.9	101.9	88.6	100.5	25.49	22.06	7.51	20.76	100.4	109	126.6	116.6	126.5	122.2	98.8	44.7	137.4	118.7		95.2	133.1	105.5	95.4	69.8	89.3	85.2	93.3	79.2	92.6	90.9	102.7	93.2	101.9
E7EMN6	E7EMN6 [90-108]	E7EMN6 1xPhospho [S]	1.069		1		[R].IQEQESSGEEDSDLSPEER.[E]	1xPhospho [S]; 1xTMTpro [N-Term]	2.11098e-10	1.23483e-05	1	3	2	High	0	2548.09	206.7	193.3			10.45	45.27			97.3	111	83.8	100	101.1	82.3	101.2	87.6	72.5	65.1	215.9	95.6	88.9	104.4	107.1	86.2
A3KFL1	A3KFL1 [124-132]	A3KFL1 1xPhospho [S124]	1.069		1		[R].SAEDELAMR.[G]	1xPhospho [S1]; 1xTMTpro [N-Term]	0.000962947	0.000716537	1	6	1	High	0	1405.64	206.6	193.4			11.93	74.19			95.7	94.7	84.8	85.2	89.4	89.5	115.5	79.6	84.4	102.5	303.8	83	89.4	78.7	69	54.8
C9JZR2	C9JZR2 [308-315]	C9JZR2 1xPhospho [T/S]	1.068	1.286	1	1	[R].TGTPSDPR.[R]	1xPhospho [T/S]; 1xTMTpro [N-Term]	5.00099e-07	1.23483e-05	1	1	5	High	0	1214.57	101.4	95	114.5	89	12.13	36.93	23.12	25.04	102.8	88.5	98.1	93.5	120.4	82.6	110.9	102.7	114.6	111.3	177.6	89	74.4	78.5	99.3	55.7	114	112.6	75.3	125.6	116.3	99.8	136	64.9	116.7
P62995	P62995 [263-271]	P62995 2xPhospho [S266; S]	1.067	1.031	1	1	[R].RSPSPYYSR.[G]	2xPhospho [S4; S]; 1xTMTpro [N-Term]	0.000769663	1.23483e-05	1	1	8	High	1	1576.69	101.1	94.7	103.7	100.6	21.01	23.93	9.95	12.34	107.3	95.7	95.1	112.5	84	97.6	77.9	147.6	83.2	95.9	69.9	105.4	112.9	85.5	84.5	144.9	117	120.7	98.2	100.1	96	103.8	92	97.6	91.7
Q8IYB3	Q8IYB3 [177-183]	Q8IYB3 2xPhospho [S179; S]	1.067	0.998	1	1	[K].SRSPSPR.[R]	2xPhospho [S3; S]; 1xTMTpro [N-Term]	0.000962947	0.000240242	1	1	3	High	1	1250.56	115	107.8	88.5	88.7	17.72	6.41	22.07	56.95	136.8	116.1	88.4	105	118.7	136.5	92.6	143.2	101.1	115.9		105.2	120.6	111.2	108.8		88.7	100.3	86.1	117.6	48.2	84.5	91.9	98.3	106.3
P58107	P58107 [2502-2514]; [3038-3050]; [3569-3581]; [4103-4115]; [4639-4651]	P58107 1xPhospho [S2508]; 1xPhospho [S3044]; 1xPhospho [S3575]; 1xPhospho [S4109]; 1xPhospho [S4645]	1.067	0.727	1	0.803338	[RE].AEAEAGSPRPDPR.[E]	1xPhospho [S7]; 1xTMTpro [N-Term]	0.000962947	1.23483e-05	1	2	2	High	0	1736.83	91.7	86	93.6	128.7	36.5	103.94	19.62	50.59	65.9	83.1	59.7	88.6	47.4	85.6	49.9	133.7	69.2	65.9	432.4	78.1	62.1	61.2	69.6	147.4	69.3	77.1	66.5	84.6	58.4	74	98.2	102.9	60.3
P42696	P42696 [14-34]	P42696 1xPhospho [S28]	1.067		1		[R].SVQEGENPDDGVRGSPPEDYR.[L]	1xPhospho [S15]; 1xTMTpro [N-Term]	1.69813e-09	1.23483e-05	1	2	2	High	1	2687.19	206.5	193.5			30.76	30.1			96.5	103.8	103.7	92.2	68.9	120.5	88.1	179	73.3	133		84.4	93	103.8	93.7	166.1
O95251	O95251 [99-116]	O95251 3xPhospho [S99; T104; S111]	1.067		1		[R].SSGSETEQVVDFSDRETK.[N]	3xPhospho [S1; T6; S13]; 1xTMTpro [K18]; 1xTMTpro [N-Term]	0.00169475	0.000716537	1	2	1	High	1	2849.22	206.5	193.5			78.2	97.4			84.7	76.4	68.7	89.9	62.4	75.9	59.9	297.5	80	72.1		71.4	62	71.2	68.5	359.4
H3BPM9	H3BPM9 [107-119]	H3BPM9 1xPhospho [S]	1.066	1.273	1	0.4461	[K].SSSEGGDAGNDTR.[N]	1xPhospho [S]; 1xTMTpro [N-Term]	5.02627e-15	1.23483e-05	1	1	3	High	0	1636.68	117.5	110.2	96.5	75.8	20.76	29.3	6.18	20.13	134.1	155.4	146.3	134.9	76.6	132.5	109.4		162.2	139.5		114.3	79.2	138.5	77.1		116.2	109.2	106.3	117.1	98.3	110.2	119.8	110.1	101
Q15233	Q15233 [280-287]		1.066	1.054	1	1	[K].QQQDQVDR.[N]	1xTMTpro [N-Term]	1.88137e-06	1.23483e-05	1	1	2	High	0	1320.68	101.1	94.8	104.7	99.4	11.17	29.37	15.72	24	95.8	117.4	115.3	100.9	107.5	115.2	103.6	82.9	119.9	103.6	123.3	88.6	95.6	97.2	100.8	32.5	109.7	110.7	98.4	119.2	102.3	114.4	109	66.7	116
Q96CN9	Q96CN9 [237-248]		1.066		1		[R].AQEQSDHALMLR.[E]	1xPhospho [S5]; 1xOxidation [M10]; 1xTMTpro [N-Term]	0.0415936	0.00161443	1	1	1	Medium	0	1798.85	206.4	193.6			64.11	53.52			66.7	59.7	76.9	82	102.3	65.3	93.6	255.1	73.7	69.6	114.6	75.3	64.9	59.2	122.1	218.9
Q13112	Q13112 [424-438]	Q13112 1xPhospho [T/S]	1.065	1.242	1	0.703663	[R].TQDPSSPGTTPPQAR.[Q]	1xPhospho [T/S]; 1xTMTpro [N-Term]	4.48617e-09	1.23483e-05	1	1	4	High	0	1923.91	103.4	97	110.6	89	8.65	21.49	27.71	16.84	107.5	102	116.8	127.8	103.4	115.5	109.1	98.7	80.4	101.7		103.3	92.4	84.9	109.5	147	98.9	133.4	177.5	119.8	112.1	111	121.3	62.1	119.3
Q8N4C8-3	Q8N4C8-3 [599-608]	Q8N4C8-3 1xPhospho [S601]	1.065	1.136	1	1	[R].SQSLQDQPTR.[N]	1xPhospho [S3]; 1xTMTpro [N-Term]	5.01854e-05	1.23483e-05	1	2	2	High	0	1543.74	103.3	97.1	106.2	93.5	18.16	27.07	19.02	24.62	101.2	95.1	99.1	142.4	91.7	107.4	83.1	124.1	94.1	81.6		135.5	90.6	114.1	82.1	157.7	62.5	106.8	88.7	106.3	99.6	107.7	90.1	126.4	85
Q16204	Q16204 [235-246]	Q16204 2xPhospho [S240; S244]	1.065		0.615935		[K].LDQPVSAPPSPR.[D]	2xPhospho [S6; S10]; 1xTMTpro [N-Term]	1.09927e-13	1.23483e-05	1	1	4	High	0	1727.81	206.3	193.7			16.59	15.24			94.5	107.4	92.5	101.8	92.7	94.5	113.2	143.9	91.3	79.9	108.8	105.6	77	86.3	92.9	117.7
O43765	O43765 [303-313]		1.065		1		[R].TPSASNDDQQE.[-]	1xTMTpro [N-Term]	2.96599e-12	1.23483e-05	1	1	3	High	0	1495.68	206.3	193.7			32.51	55.65			101.7	117.1	72.6	75.3	81.7	88	121.1	174.5	88.8	93.1		101.1	86.3	83.1	69.1	246.4
O75351	O75351 [99-113]	O75351 2xPhospho [S102; S108]	1.065		1		[K].GNDSDGEGESDDPEK.[K]	2xPhospho [S4; S10]; 1xTMTpro [K15]; 1xTMTpro [N-Term]	5.90515e-07	1.23483e-05	1	2	2	High	0	2318.92	206.3	193.7			17.51	80.14			92.9	118.5	65.6	83.9	77.6	100.6	97.4	89.3	87.9	51.2	322.1	86	84.9	85.1	57	99.9
A6NFI3	A6NFI3 [18-37]	A6NFI3 1xPhospho [S22]	1.065		1		[R].AEDGSECDPDQEEEEEEEEK.[G]	1xCarbamidomethyl [C7]; 1xPhospho [S5]; 1xTMTpro [K20]; 1xTMTpro [N-Term]	2.94758e-09	1.23483e-05	1	1	1	High	0	3071.23	206.2	193.8			12.16	104.11			72.3	95.6	78	81.7	94.8	78.4	98.4		54.9	54.7	440.9	96.6	65.6	80.6	134.6	73
Q9UQ35	Q9UQ35 [724-730]	Q9UQ35 1xPhospho [S726]	1.065		1		[R].SGSSSER.[K]	1xPhospho [S3]; 1xTMTpro [N-Term]	0.000962947	0.000716537	1	1	1	High	0	1093.48	206.3	193.7			25.15	12.01			108.7	117.1	91.2	148.5	87.9	129	67.4	140.8	115.2	83.3		99.3	106	108.8	86.7	109.9
Q5VUA4	Q5VUA4 [500-509]	Q5VUA4 1xPhospho [S501]	1.064	1.365	1	0.00949258	[R].ASQDGSGFSR.[I]	1xPhospho [S2]; 1xTMTpro [N-Term]	2.35036e-05	1.23483e-05	1	1	3	High	0	1395.62	107	100.5	111.1	81.4	5.77	9.54	21.32	23.74	108.4	104.9	104.9	97.6	111.5	103.4	105	92.5	112.5	87.5	99.9	86.7	100.9	97.2	86	100.9	88.3	107.1	110.7	100.4	106.9	122.2	124.9	170.7	69.2
O15014	O15014 [557-563]	O15014 1xPhospho [S560]	1.064	1.241	1	0.990045	[K].GSLSPAR.[S]	1xPhospho [S4]; 1xTMTpro [N-Term]	0.000962947	0.000716537	1	1	2	High	0	1071.55	96.1	90.3	118.3	95.3	41.6	45.32	17.13	29.34	83.4	78.8	79.2	108.7	87	93.5	70.2	198.8	66.3	87.2	171	80.2	74.5	79.9	67	174.3	93.7	122.2	113	87.4	98.1	111.9	97.7	144.7	84.4
Q9H307	Q9H307 [656-662]	Q9H307 1xPhospho [S/T]	1.064	1.102	1	0.573998	[R].DTSGLER.[S]	1xPhospho [S/T]; 1xTMTpro [N-Term]	0.000962947	0.000716537	1	1	4	High	0	1161.55	105.8	99.5	102.1	92.6	9.12	16.19	6.16	14.45	111.9	122.4	106.8	112.1	106.2	87.7	109.1	114.1	125.4	103.9		117.3	112.7	93.3	102.8	74.3	99.9	113.8	106.3	106.9	101.7	111.2	111.9	95.1	107
Q9NRR4	Q9NRR4 [296-305]	Q9NRR4 2xPhospho [S300; S302]	1.064	1.099	1	1	[R].DNRRSPSLER.[S]	2xPhospho [S5; S7]; 1xTMTpro [N-Term]	0.00185351	0.000716537	1	3	2	High	2	1693.77	93.9	88.2	114.1	103.8	10.83	44.11	19.52	23.17	98.2	101.6	106.7	121.5	95.7			122.4	97.4	82.9	189.5	98.3	91.7	101.8	76.5	215.7	127.9	125.4	156.2	137.5	105.8			87.5	140.1
P29966	P29966 [138-152]	P29966 2xPhospho [S/T]	1.063	1.09	1	1	[K].AEDGATPSPSNETPK.[K]	2xPhospho [S/T]; 1xTMTpro [K15]; 1xTMTpro [N-Term]	3.79376e-10	1.23483e-05	1	1	12	High	0	2269.03	100.4	94.4	107	98.2	16.71	52.01	12.21	13.01	97.9	92.5	96.2	111.9	100.6	94.5	85.6	58.9	82.9	90.5	245.8	88.9	83.3	93.6	96.1	80.8	90.8	100.8	131.3	91.4	99.5	103.7	102.5	106.9	90.2
Q08170	Q08170 [429-441]	Q08170 1xPhospho [S431]	1.063	1.059	1	1	[R].GESENAGTNQETR.[S]	1xPhospho [S3]; 1xTMTpro [N-Term]	6.30512e-16	1.23483e-05	1	1	2	High	0	1776.77	113.7	107	92.2	87.1	38.31	37.64	49.59	40.52	94.7	107.4	108.9	124.1	213.1	77.9	185.6		82.5	89.4		111.2	98.8	106.2	200.2		89.7	67	67.2	87	223.9	84	89.7	134.8	84.7
A0A0C4DG27	A0A0C4DG27 [77-91]	A0A0C4DG27 1xPhospho [S79]	1.062	0.982	1	1	[R].RGSASGSEPAGDSDR.[G]	1xPhospho [S3]; 1xTMTpro [N-Term]	4.04816e-09	1.23483e-05	1	2	3	High	1	1832.81	96.7	91.1	105.1	107	7.66	48.9	8.95	20.73	95.4	89.2	91.1	105.8	99.4	107.3	103.8	89.2	83.3	92.3	215.6	86	111.4	98.1	91.1	41.1	104.1	105	107.8	111.8	96.9	106.6	124.5	93	119.9
Q9UQ35	Q9UQ35 [692-698]; [2054-2060]	Q9UQ35 3xPhospho [S692; S694; T696]; 3xPhospho [S2054; S2056; T2058]	1.062		0.137672		[R].SRSRTPR.[RT]	3xPhospho [S1; S3; T5]; 1xTMTpro [N-Term]	0.00140754	0.000716537	1	1	1	High	2	1403.59	206.1	193.9			10.68	14.79			126.6	101.9	127	103.3	101.7	99.4	100.1	108.9	90.2	96.3	100.4	100.2	80.3	103.7	96.8	63.3
Q9UIG0	Q9UIG0 [699-714]	Q9UIG0 2xPhospho [S705; S708]	1.062		1		[R].SDVQEESEGSDTDDNK.[D]	2xPhospho [S7; S10]; 1xTMTpro [K16]; 1xTMTpro [N-Term]	1.01609e-11	1.23483e-05	1	2	4	High	0	2523.03	206	194			32.98	29.51			104.3	109.1	116.7	116.5	114.7	107.7	117.1	19.4	83.7	110.5	138.5	112.8	106.4	104.3	100.9	37.3
Q9BW71	Q9BW71 [156-165]	Q9BW71 2xPhospho [S159; S160]	1.062		1		[R].GEESSEEEEK.[G]	2xPhospho [S4; S5]; 1xTMTpro [K10]; 1xTMTpro [N-Term]	4.32297e-05	1.23483e-05	1	1	5	High	0	1920.8	206	194			19.49	6.37			119.5	112.8	98	111.4	103.1	132.2	116.3	62.2	113.4	112.5		113.4	102.8	99	105.6	97.9
Q8IYB3	Q8IYB3 [711-719]	Q8IYB3 2xPhospho [S713; S715]	1.061	1.108	1	1	[R].RQSPSPSTR.[P]	2xPhospho [S3; S5]; 1xTMTpro [N-Term]	0.000397886	1.23483e-05	1	1	2	High	1	1479.67	106.5	100.4	101.5	91.6	23.09	23.58	19.72	22.54	119.9	102.4	95	85	145.7	106.3	134.9	71.9	88.6	104.6		93.5	86.1	98.4	158.9	108.8	92.2	110.9	69.7	103.1	108.4	91.6	96.1	139.4	78.5
A0A1B0GTW1	A0A1B0GTW1 [229-236]	A0A1B0GTW1 1xPhospho [S233]	1.061	0.988	1	1	[R].SWEDSPER.[G]	1xPhospho [S5]; 1xTMTpro [N-Term]	9.68488e-05	1.23483e-05	1	1	4	High	0	1389.6	102	96.1	100.3	101.6	3.77	11.82	10.5	14.85	99.4	100.1	103.8	100.9	105.4	107.6	95.6	103.9	91.4	103.9	85.4	83.5	100.9	112.4	92.3	113.5	81.3	116.6	101.5	95.4	96.4	99.9	105.4	110.1	98.7
Q86WB0	Q86WB0 [354-374]	Q86WB0 2xPhospho [S359; S370]	1.06	1.146	1	1	[R].SWDSSSPVDRPEPEAASPTTR.[T]	2xPhospho [S6; S17]; 1xTMTpro [N-Term]	8.54087e-13	1.23483e-05	1	2	3	High	0	2736.19	99	93.4	110.8	96.7	11.55	47.31	11.47	21.09	92.6	88.5	103.9	117	87.2	108.4	87.8	91.7	73.5	90.4	221.6	100.1	83.6	82.5	91.3	80	104.7	124.1	105.9	96.5	106.6	88.8	101.5	87.2	74.8
Q5T0Z8	Q5T0Z8 [733-742]	Q5T0Z8 1xPhospho [S]	1.06	1.142	1	1	[R].GEGSPSEATR.[L]	1xPhospho [S]; 1xTMTpro [N-Term]	0.000157556	1.23483e-05	1	1	3	High	0	1374.62	93.8	88.5	116.1	101.6	47.25	73.28	16.19	35.66	64.7	78.1	103.5	65.5	79.4	91.7	68.9	198.3	78	70.8	287.5	68.3	67.9	54	81.6	141.9	94.7	93.3	102.7	80.9	95.4	99.5	123.7	131	81.5
E7EVA0	E7EVA0 [294-300]	E7EVA0 1xPhospho [S/T]	1.06	1.116	1	1	[K].DMESPTK.[L]	1xPhospho [S/T]; 1xTMTpro [K7]; 1xTMTpro [N-Term]	0.000336754	1.23483e-05	1	1	5	High	0	1495.74	103.1	97.2	105.3	94.4	38.85	34.89	16.31	12.54	116.5	122.7	109.1	122.9	90.9	119.9	113.1	7.3	116.1	117.7	97.2	121.3	136.3	101	84.9	23.2	122.4	127.1	79.2	91.9	124	116.9	95.7	117.6	89.4
Q12996	Q12996 [686-697]	Q12996 1xPhospho [S691]	1.06	0.944	1	1	[K].RPNEDSDEDEEK.[G]	1xPhospho [S6]; 1xTMTpro [K12]; 1xTMTpro [N-Term]	6.29371e-11	1.23483e-05	1	2	7	High	0	2150.97	105.4	99.4	94.8	100.4	19.19	18.1	7.85	23.08	112.6	106.9	109.3	111.4	117.3	115.5	102.7	55.9	93.8	104.2	88.8	110.2	104.7	106.2	103.9	56.7	93.8	93.8	96.4	114.6	99.9	111.5	106	98.4	106
C9JVB3	C9JVB3 [5-13]	C9JVB3 1xPhospho [S]	1.06	0.868	1	1	[R].SSDTEEESR.[S]	1xPhospho [S]; 1xTMTpro [N-Term]	9.68312e-15	1.23483e-05	1	1	3	High	0	1423.59	103.4	97.5	92.5	106.6	21.51	20.53	6.5	26.7	109.4	106.9	109.6	125.5	111.8	104.9	95.6	51.7	102.5	116.1	84.9	106.7	117.7	101.5	99.9	55.1	93.6	92.5	94.9	98.7	103.7	101.7	111.2	94.2	124.2
Q8IYB3	Q8IYB3 [712-719]	Q8IYB3 2xPhospho [S713; S715]	1.06		1		[R].QSPSPSTR.[P]	2xPhospho [S2; S4]; 1xTMTpro [N-Term]	0.000120556	1.23483e-05	1	1	1	High	0	1323.57	205.8	194.2			28.3	24.29			68.1	110.3	108.5	113.6	112.4	67.8	140.4	157.8	98.2	107.5		105	111.6	81.6	148	69
A0A3F2YNY6	A0A3F2YNY6 [920-931]	A0A3F2YNY6 2xPhospho [S922; S925]	1.06		1		[K].SDSPESDAEREK.[D]	2xPhospho [S3; S6]; 1xTMTpro [K12]; 1xTMTpro [N-Term]	6.77691e-10	1.23483e-05	1	1	2	High	1	2117.93	205.9	194.1			29.53	22.53			129.6	129.2	116.6	136.4	85.1	119	108.5	39.6	132.6	111.1		124.1	122.1	96.9	75.8	73.5
Q9NWQ8	Q9NWQ8 [275-292]	Q9NWQ8 1xPhospho [S288]	1.059		0.979463		[K].EGGEAEESATDTTSETNK.[R]	1xPhospho [S14]; 1xTMTpro [K18]; 1xTMTpro [N-Term]	1.92506e-15	1.23483e-05	1	1	2	High	0	2544.15	205.7	194.3			69.96	72.31			83.3	103.1	80.2	113.4	79.3	84.1	67.9	312.1	82.2	79.1		38.4	60.4	76.5	89.7	250.4
P15924	P15924 [2104-2112]		1.059		1		[K].TVSVSEAIK.[K]	3xPhospho [T1; S3; S5]; 1xTMTpro [K9]; 1xTMTpro [N-Term]	0.0322956	0.00146305	1	3	1	Medium	0	1781.84	205.7	194.3			37.32	60.13			99.5	81.4	82.6	82	63.2	92.7	86.1	180.9	61.9	92.3	249.7	84.6	65.2	75	74.3	128.7
P84103	P84103 [136-141]	P84103 2xPhospho [S138; S140]	1.058	0.934	1	1	[R].ERSLSR.[E]	2xPhospho [S3; S5]; 1xTMTpro [N-Term]	0.000962947	0.000716537	1	1	2	High	1	1211.55	104.4	98.6	95.1	101.9	12.86	13.09	14.22	14.68	101.2	114.7	128.8	98.5	124	114.1	85.6	110.7	96.7	82.6		119.3	106.2	107.3	92.2	118.1	96.2	110.2	93.3	104.1	100.9	95.7	106	140.3	114.5
O95817	O95817 [268-276]	O95817 1xPhospho [S]	1.058	0.897	1	1	[R].SSVQGASSR.[E]	1xPhospho [S]; 1xTMTpro [N-Term]	0.000126474	1.23483e-05	1	2	2	High	0	1262.61	103.9	98.2	93.6	104.3	36.31	29.18	24.61	28.29	97.8	86.2	102.1	87.3	200.2	105.8	139.7	75.1	93.1	91		105.1	94.5	94.9	161.7	65.6	86.5	88.6	109.2	80.3	146.3	91.3	95.6	68.3	105.3
M0QXD6	M0QXD6 [299-318]	M0QXD6 2xPhospho [S301; T305]	1.058		1		[R].GNSRPGTPSAEGGSTSSTLR.[A]	2xPhospho [S3; T7]; 1xTMTpro [N-Term]	3.26671e-10	1.23483e-05	1	1	1	High	0	2383.06	205.6	194.4			12.42	60.93			107.9	90.5	86.2	77	97.7	80.2	107.3	96.3	72.6	82.7	265.5	102.9	67	74.7	97.4	94.2
A0A087WT53	A0A087WT53 [1025-1032]	A0A087WT53 1xPhospho [S/T]	1.057	1.003	1	1	[R].SADNTLER.[R]	1xPhospho [S/T]; 1xTMTpro [N-Term]	0.000137118	1.23483e-05	1	1	5	High	0	1289.61	97.8	92.5	105	104.7	8.59	16.71	12.6	5.64	97	98.9	81.9	107.7	105.5	108	97.7	104.5	106.4	84	136.4	95.5	85	102.9	91.8	96.8	93.1	85.7	113.4	99.1	112.8	111.2	106.9	128.3	109
H3BVG0	H3BVG0 [765-773]	H3BVG0 1xPhospho [S767]	1.057	0.927	1	1	[K].GTSPSSSSR.[P]	1xPhospho [S3]; 1xTMTpro [N-Term]	2.99213e-05	1.23483e-05	1	2	4	High	0	1249.57	110.8	104.9	88.7	95.6	30.95	37.52	18.77	20.7	115.6	111.7	125.1	110.1	118.9	107.5	123.4	26	122.4	109.3	60.7	105.8	120.7	104.3	117.2	21.2	85.5	98.5	89.6	80	104.8	82.2	92.3	135.8	92.8
G5E9C8	G5E9C8 [1068-1084]	G5E9C8 1xPhospho [S1082]	1.057		1		[R].IPESETESTASAPNSPR.[T]	1xPhospho [S15]; 1xTMTpro [N-Term]	6.30512e-16	1.23483e-05	1	1	2	High	0	2157	205.6	194.4			36.2	57.67			72.5	103.4	92.7	116.7	86.2	80.7	92.9	192.2	55	77.7		108.4	83	105.1	87.8	245.6
E9PG73	E9PG73 [725-737]	E9PG73 3xPhospho [S729; S730; T733]	1.056		0.81045		[K].FDHESSPGTDEDK.[S]	3xPhospho [S5; S6; T9]; 1xTMTpro [K13]; 1xTMTpro [N-Term]	0.000220171	1.23483e-05	1	1	4	High	0	2311.91	205.4	194.6			13.91	42.15			119.7	81.4	102.6	87.3	100.4	106.9	99	80.2	81.1	92.6		86.7	118.7	94.5	125.3	223.4
A6NDA1	A6NDA1 [11-26]	A6NDA1 1xPhospho [S16]	1.056		1		[R].GGDDYSEDEGDSSVSR.[A]	1xPhospho [S6]; 1xTMTpro [N-Term]	1.43422e-14	1.23483e-05	1	4	2	High	0	2058.81	205.5	194.5			39.14	51.51			97.1	63.8	85.8	104.7	100.2	99.2	65.8	190.6	97.9	84.1		106	87.8	92.9	80	244.1
P21127	P21127 [113-120]	P21127 1xPhospho [S115]	1.055	1.178	1	0.633809	[R].SHSAEGGK.[H]	1xPhospho [S3]; 1xTMTpro [K8]; 1xTMTpro [N-Term]	0.000196989	1.23483e-05	1	3	3	High	0	1460.74	102	96.7	108.8	92.4	16.1	15.58	16.65	15.58	119.4	78.6	106.9	105	112.3	105.9	114.4	74.8	85.9	107.3	116.7	90.1	97.9	103.9	110.9	70.1	122.3	75.7	119.8	118.7	127.2	105.2	108.5	88.1	98.1
H3BS42	H3BS42 [108-117]	H3BS42 1xPhospho [S108]	1.055	1.056	1	1	[R].SPGYESESSR.[Y]	1xPhospho [S1]; 1xTMTpro [N-Term]	1.87926e-11	1.23483e-05	1	1	2	High	0	1482.64	101.2	95.9	104.2	98.7	14.79	45.06	11.51	18.19	93.9	97.6	86.6	102.9	114.6	83.2	119.4	124	81.9	95.1		88.5	80.7	97	112.5	222	109.4	103	103.6	81	104.9	94.5	89.5	117.3	88.7
O15234	O15234 [263-269]	O15234 1xPhospho [S265]	1.055		1		[R].YGSPPQR.[D]	1xPhospho [S3]; 1xTMTpro [N-Term]	0.000962947	0.000716537	1	1	5	High	0	1188.57	205.4	194.6			15.83	23.41			132.6	114.1	109.2	82	127.1	111.9	90.9	99.4	137.4	97.4		109.9	104.8	94.1	127.3	61.9
Q7Z417	Q7Z417 [206-222]	Q7Z417 3xPhospho [S216; T220; T/S]	1.055		1		[K].GADNDGSGSESGYTTPK.[K]	3xPhospho [S11; T15; T/S]; 1xTMTpro [K17]; 1xTMTpro [N-Term]	0.000962947	0.000716537	1	1	3	High	0	2491	205.4	194.6			61.88	52.67			93.3	97.1	93.1	103.3	73.5	76.2	66.7	274.8	74	88.3		90.4	77.4	100	68	223.9
P25054	P25054 [1041-1048]	P25054 1xPhospho [S1042]	1.054	1.153	1	0.511736	[R].QSPSQNER.[W]	1xPhospho [S2]; 1xTMTpro [N-Term]	0.000115257	1.23483e-05	1	3	4	High	0	1329.61	102.5	97.2	107.3	93	7.77	15.91	11.91	7.89	98.9	115.7	116.8	112.2	107.7	124.9	101.7	106.1	115.2	104.3		110.3	113.6	103.1	102.2	67.3	122.3	116.2	130	110.5	103.6	124.1	114	87	99.8
P41227	P41227 [199-210]	P41227 1xPhospho [S205]	1.054	0.98	1	1	[K].GLAAEDSGGDSK.[D]	1xPhospho [S7]; 1xTMTpro [K12]; 1xTMTpro [N-Term]	1.00552e-13	1.23483e-05	1	2	2	High	0	1794.88	101.2	95.9	100.4	102.5	14.89	9.29	16.34	15.26	103.9	101.9	103.7	129.7	134.4	92.9	121	91.7	101.8	98.3		111.5	93.5	98.5	96.8	120.4	102.5	103.6	92.1	89.9	103.9	115.8	84.3	137.8	96.7
A0A0A0MRN0	A0A0A0MRN0 [362-373]	A0A0A0MRN0 2xPhospho [S364; S]	1.053	1.223	1	1	[R].SGSQGRTDSVEK.[S]	2xPhospho [S3; S]; 1xTMTpro [K12]; 1xTMTpro [N-Term]	6.37635e-05	1.23483e-05	1	1	4	High	1	2018.94	108	102.6	104.2	85.2	51.8	32.63	36.7	35.97	130	121.5	133.6	138.4	24.1	135.7	10.4	117.7	146.5	121.8		111.3	119.4	117.7	34.1	137.9	119.1	124.2	118.7	123.5	20	132.5	145.5	83.7	131.9
Q13523	Q13523 [443-449]; [451-457]	Q13523 2xPhospho [S443; S445]; 2xPhospho [S451; S453]	1.053	1.161	1	1	[R].SRSPIRR.[RS]	2xPhospho [S1; S3]; 1xTMTpro [N-Term]	0.000962947	0.000716537	1	1	3	High	2	1335.66	106.6	101.3	103.2	88.9	22.6	15.52	17.2	16.09	96.9	117.9	108	134	117.8	121.2	96.3	55.6	83.8	112.9		121.3	100.4	133	107.1	93.7	127.8	113.4	117.7	116.5	105.2	99.8	100.7	67.4	97.9
H0YIQ2	H0YIQ2 [568-574]	H0YIQ2 1xPhospho [S570]	1.053	1.022	1	1	[R].GNSSSYR.[G]	1xPhospho [S3]; 1xTMTpro [N-Term]	0.000962947	0.000716537	1	2	2	High	0	1154.52	104.9	99.6	98.8	96.7	43.83	70.4	23.34	58.66	85.6	97.4	104.4	89.9	76.1	96.9	63.4	209.9	94	86.1		94.2	88.6	66.7	61.4	285.5	98.1	78.2	83.4	90.9	71.7	84.9	102.6	142.2	74.1
Q15424	Q15424 [382-392]	Q15424 1xPhospho [S]	1.053	1.017	1	1	[K].MSSPEDDSDTK.[R]	1xPhospho [S]; 1xTMTpro [K11]; 1xTMTpro [N-Term]	7.04754e-08	1.23483e-05	1	4	5	High	0	1899.85	111.2	105.6	92.4	90.8	32.5	21.81	10.1	23.18	122.4	127	119.1	121.5	98.7	106.4	119.3	23.7	111.9	114.7		118.9	145.2	113.2	86.6	71.4	97.2	94.8	90.4	102.1	111.2	103.7	78.6	100.9	93.9
P51858	P51858 [127-138]	P51858 2xPhospho [S132; S133]	1.053	1.002	1	1	[K].GNAEGSSDEEGK.[L]	2xPhospho [S6; S7]; 1xTMTpro [K12]; 1xTMTpro [N-Term]	1.21645e-14	1.23483e-05	1	3	6	High	0	1947.82	107	101.6	95.8	95.6	25.52	20.04	6.36	27.9	109.7	125.3	101	118.1	111.3	110	101.2	40.8	93.1	103	63.2	108.8	117	117	105.6	74.9	88.8	101.8	100.7	103.9	96	104.6	92	91.2	88.4
Q9H0D6	Q9H0D6 [494-510]	Q9H0D6 2xPhospho [S499; S501]	1.053		1		[K].RKAEDSDSEPEPEDNVR.[L]	2xPhospho [S6; S8]; 1xTMTpro [K2]; 1xTMTpro [N-Term]	0.000100401	1.23483e-05	1	2	4	High	2	2741.23	205.2	194.8			28.82	24.45			125	122.7	96.4	138	77.1	140.4	58	86.3	97.3	143.8		116.2	101.2	131.9	62.4	103.3
A0A0A6YYC7	A0A0A6YYC7 [164-169]	A0A0A6YYC7 1xPhospho [T165]	1.053		1		[R].DTENTR.[S]	1xPhospho [T2]; 1xTMTpro [N-Term]	0.00202182	0.000716537	1	1	2	High	0	1119.5	205.2	194.8			18.13	25.48			107.1	101.8	117.8	107.6	93.1	108.5	123.6	62.8	90.3	123.9	84.7	122.5	103.1	106.1	100.8	46.1
Q9NTJ3	Q9NTJ3 [15-38]	Q9NTJ3 2xPhospho [S28; S]	1.052	1.016	1	1	[R].EEGPPPPSPDGASSDAEPEPPSGR.[T]	2xPhospho [S14; S]; 1xTMTpro [N-Term]	6.30512e-16	1.23483e-05	1	6	6	High	0	2823.17	109.3	103.9	94.2	92.7	21.15	18.12	14.54	32.03	125.9	88	109.8	72.8	119.7	79	131.9	108.8	110.9	122.7		92	103.3	86.4	103.9	145.1	93	94.3	102.9	86.5	94.1	71.6	105.8	118.7	91.7
O75494	O75494 [199-204]	O75494 2xPhospho [S199; S201]	1.052	0.921	1	1	[R].SASHTK.[T]	2xPhospho [S1; S3]; 1xTMTpro [K6]; 1xTMTpro [N-Term]	0.000962947	0.000716537	1	1	2	High	0	1398.67	106.4	101.2	92.3	100.2	22.39	25.85	11.49	9.01	118.1	97.7	104.7	101.5	138.8	124.9	131.3	61	105.5	105.8		115.2	121.3	86.9	134.6	52.9	93.2	96.7	96.7	71.5	104.6	91.9	107.9	96.2	101.2
Q9NS56	Q9NS56 [650-655]	Q9NS56 1xPhospho [S651]	1.052	0.837	1	1	[R].DSSWSR.[R]	1xPhospho [S2]; 1xTMTpro [N-Term]	0.000962947	0.000716537	1	2	2	High	0	1121.49	104.4	99.2	89.5	106.9	20.62	34.67	23.3	37.92	77.2	91.8	94.9	92	127.6	106.8	138.7	129.5	95.2	101.4		134.1	74.4	67.3	173.6	95.7	102.3	72.2	106.5	76.5	134.4	79.5	73.5	93.7	110.5
Q02880	Q02880 [1547-1562]	Q02880 2xPhospho [S1550; S1552]	1.052		1		[K].RKASGSENEGDYNPGR.[K]	2xPhospho [S4; S6]; 1xTMTpro [K2]; 1xTMTpro [N-Term]	0.000962947	0.000716537	1	2	2	High	2	2505.14	205.1	194.9			61.46	76.04			76.7	102.5	64	88.5	60.6	62.1	51.6	223.7	56.1	57.4	226.1	70.6	83.8	62.8	57	256.6
Q9UQ35	Q9UQ35 [1014-1020]	Q9UQ35 1xPhospho [S1014]	1.051	1.136	1	1	[K].SPCPQEK.[S]	1xCarbamidomethyl [C3]; 1xPhospho [S1]; 1xTMTpro [K7]; 1xTMTpro [N-Term]	0.000939684	1.23483e-05	1	1	3	High	0	1533.76	105.8	100.6	103	90.6	38.96	27.42	21.2	21.26	85.4	137.5	130	138.3	72.8	138.6	94.4	28.3	127	109.1	120.2	109.1	101.9	92.6	61.9	53.1	126	123.9	97	104	87.1	93.2	111.8	161.3	67.4
F8W1J5	F8W1J5 [105-112]	F8W1J5 2xPhospho [S107; S109]	1.051	1.038	1	1	[K].RSSLSPGR.[G]	2xPhospho [S3; S5]; 1xTMTpro [N-Term]	0.000962947	0.000240242	1	1	2	High	1	1323.61	109.3	104	95.1	91.6	16.01	14.84	14.9	24.66	125.4	123.2	106.3	105.9	120.5	120.4	102.3	72.1	95.5	119.7		113.9	107.6	114.6	97.5	75.2	106.7	88.6	99.3	97.6	90	110.4	89.7	134	101.2
A0A087WZG4	A0A087WZG4 [946-954]	A0A087WZG4 1xPhospho [S948]	1.051	0.916	1	0.996711	[R].RDSAPTENR.[L]	1xPhospho [S3]; 1xTMTpro [N-Term]	0.000660816	1.23483e-05	1	1	3	High	1	1429.68	105.3	100.2	93	101.6	12.8	15.15	14.38	11.91	121.1	109.9	106.2	129.4	107.1	84.6	107	126.3	117.3	119.5		103.2	97.1	107.1	86.2	78	85.9	73.8	108.2	85.7	92.7	105	115.5	99.1	85.3
Q9H1Z4	Q9H1Z4 [66-76]	Q9H1Z4 2xPhospho [S70; S74]	1.051	0.815	1	1	[R].YGPLSEPGSAR.[A]	2xPhospho [S5; S9]; 1xTMTpro [N-Term]	0.000856312	1.23483e-05	1	1	2	High	0	1597.7	103.6	98.5	88.9	109	22.84	67.33	27.91	32.41	77	96.2	92.3	108.2	94	107.6	76.7	47.6	82.4	91.1	299.2	86.9	94.4	90.3	85.2	70.8	79.4	109.1	77.2	80.4	75.7	77.7	87	149.6	78.5
Q9NRF8	Q9NRF8 [561-579]	Q9NRF8 2xPhospho [S568; S571]	1.051	0.806	1	0.028502	[K].LSSSDRYSDASDDSFSEPR.[I]	2xPhospho [S8; S11]; 1xTMTpro [N-Term]	1.78764e-09	1.23483e-05	1	1	3	High	1	2585.04	103.6	98.6	88.3	109.6	15.47	14.56	6.7	13.81	107.5	105	77.1	100.6	99.6	103.6	83	128.1	107.7	93.1	126.3	95.4	76.7	105.8	91.6	99	83.9	86.9	99.4	80.4	82.8	90.6	87.1	88.8	105.3
Q9H6F5	Q9H6F5 [65-71]	Q9H6F5 2xPhospho [S66; S69]	1.051		0.961951		[K].TSPGSPR.[L]	2xPhospho [S2; S5]; 1xTMTpro [N-Term]	0.000372276	1.23483e-05	1	1	2	High	0	1165.5	205	195			15.71	22.06			118.6	97	116.7	102.3	115.6	118.6	135	78	133	117.4		110.5	91.3	85.1	114.3	66.6
A0A087WYS3	A0A087WYS3 [650-657]	A0A087WYS3 2xPhospho [S652; S655]	1.05	0.931	1	1	[K].STSPASEK.[A]	2xPhospho [S3; S6]; 1xTMTpro [K8]; 1xTMTpro [N-Term]	6.60424e-08	1.23483e-05	1	1	3	High	0	1574.74	111.4	106.1	88	94.5	18.77	23.08	12.04	27.84	125.4	127	127.5	159.2	93.7	116.2	93.8		114.8	124.3		170.8	96.3	150.1	100.8		114	98.2	99.4	98.7	114.3	93.9	112.3	78.6	105.6
A0A087WWU8	A0A087WWU8 [83-89]		1.05	0.85	1	1	[K].AADESER.[G]	1xTMTpro [N-Term]	2.70094e-13	1.23483e-05	1	1	2	High	0	1081.54	100.4	95.6	93.7	110.3	44.98	36.3	15.75	10.21	95.1	95.2	86.6	92.3	92.4	98.6	93.4	234.2	89.8	91.2		86.6	101.9	86.8	72.8	183.2	80.6	87.5	95.4	88.5	87	85.1	92.8	127.6	102.8
Q5TH30	Q5TH30 [359-380]	Q5TH30 1xPhospho [T/S]	1.05		0.748215		[R].SVTSNQSDGTQESCESPDVLDR.[H]	1xCarbamidomethyl [C14]; 1xPhospho [T/S]; 1xTMTpro [N-Term]	6.30512e-16	1.23483e-05	1	5	3	High	0	2795.2	204.9	195.1			25.13	12.8			75.2	93.3	107.7	96.1	104.1	94.6	111.7	166	96.8	88.2	71.4	87.1	98.1	93.6	107.2	108.9
P20700	P20700 [15-26]	P20700 2xPhospho [T20; S23]	1.05		0.820456		[R].AGGPTTPLSPTR.[L]	2xPhospho [T6; S9]; 1xTMTpro [N-Term]	1.05514e-10	1.23483e-05	1	1	2	High	0	1618.76	204.8	195.2			29.94	17.4			87.8	91.2	92.4	95	98.8	99.1	100.7	184	72.3	93.7	119	87.2	93.5	91.1	78.5	115.9
P08238	P08238 [250-263]	P08238 2xPhospho [S255; S261]	1.049	0.999	1	1	[K].IEDVGSDEEDDSGK.[D]	2xPhospho [S6; S12]; 1xTMTpro [K14]; 1xTMTpro [N-Term]	6.30512e-16	1.23483e-05	1	1	5	High	0	2262.95	107.1	102.1	95.4	95.5	21.46	23.48	14.74	16.15	159.9	109.7	134.6	77.9	108.2	122.9	113.1		139.1	89.1		81.4	137.8	107.8	133.3	85.1	106.9	99.1	106.8	74.9	99.5	102.1	110.7	74.3	87.2
A0A1B0GW41	A0A1B0GW41 [148-156]	A0A1B0GW41 2xPhospho [S150; T154]	1.049		1		[R].RTSEEDTPK.[K]	2xPhospho [S3; T7]; 1xTMTpro [K9]; 1xTMTpro [N-Term]	0.00114332	0.000716537	1	3	2	High	1	1830.85	204.8	195.2			22.98	19.94			129.9	102.9	105.9	109.1	97.7	75.5	105.7	56.2	89.4	96.9	149.2	103.9	90.6	102	102.1	83
J3QSD7	J3QSD7 [301-307]	J3QSD7 2xPhospho [S]	1.048	1.067	1	0.706847	[R].SVSPYSR.[R]	2xPhospho [S]; 1xTMTpro [N-Term]	0.000962947	0.000647852	1	2	3	High	0	1259.54	105.3	100.5	100.3	94	18.93	12.78	7.34	29.53	115.8	101.1	101	108.9	126.3	119.4	120	62.1	107.2	105.7		109	127.6	98.3	114.2	83.4	103.4	119.1	117.8	108.1	103.4	105.9	96.9	115.8	96.6
Q8IYB3	Q8IYB3 [547-556]	Q8IYB3 2xPhospho [S549; S551]	1.048	0.949	1	1	[R].RRSPSPPPTR.[R]	2xPhospho [S3; S5]; 1xTMTpro [N-Term]	0.000962947	0.000240242	1	1	2	High	2	1614.78	102	97.3	97.7	103	26.97	22.18	17.7	15.24	117	92.5	99	107.5	90.5	104.7	93.3	181.2	84.7	93.1		98.9	87.4	97.2	101.6	151.5	122.7	103.1	97.5	97.5	92.9	84	69	118.3	127.3
C9JHF5	C9JHF5 [129-136]	C9JHF5 1xPhospho [S131]	1.048		0.973268		[R].SMSENAVR.[Q]	1xPhospho [S3]; 1xOxidation [M2]; 1xTMTpro [N-Term]	0.000962947	0.000716537	1	2	2	High	0	1293.58	204.7	195.3			40.32	25.93			98.9	100.5	96.4	107	83.2	89	107.4	224.7	107.5	108.7		78.2	95.2	89.8	67.1	146.3
Q5VWQ8	Q5VWQ8 [35-41]		1.047	1.119	1	1	[R].SRTRPAR.[E]	2xPhospho [S1; T3]; 1xTMTpro [N-Term]	0.0101685	0.00103688	1	1	2	Medium	1	1307.63	108.6	103.7	99.1	88.6	26.77	7.04	12.57	46.44	118.1	141.8	144.7	80.3	77.2	76.6	98.6	131.2	108.6	112.4		103.1	102.9	100.8	112.1	91.5	99.4	99.3	92.8	119.5	91.6	97.7	115.6	81.3	68.6
A0A087X1S9	A0A087X1S9 [1046-1055]	A0A087X1S9 1xPhospho [S1048]	1.047		0.815507		[R].GGSPDQYPYR.[T]	1xPhospho [S3]; 1xTMTpro [N-Term]	9.18901e-05	1.23483e-05	1	1	1	High	0	1523.69	204.6	195.4			47.32	24.86			122.9	84.8	115.6	104.5	92.8	89.8	77.7	248.9	94	79.3		95.2	70.6	74.1	113.2	136.5
Q99442	Q99442 [369-393]	Q99442 2xPhospho [T375; T391]	1.047		0.940356		[K].EELEQQTDGDCEEDEEEENDGETPK.[S]	1xCarbamidomethyl [C11]; 2xPhospho [T7; T23]; 1xTMTpro [K25]; 1xTMTpro [N-Term]	5.03762e-06	1.23483e-05	1	1	1	High	0	3722.46	204.6	195.4			11.92	21.63			137.7	102.8	100.5	116.1	114.9	119.1	133.6		85	111.2		129.3	93.2	110.9	92.6	153.2
Q9UQ35	Q9UQ35 [484-491]	Q9UQ35 2xPhospho [S484; T/S]	1.046	1.119	1	1	[R].SRSPATAK.[R]	2xPhospho [S1; T/S]; 1xTMTpro [K8]; 1xTMTpro [N-Term]	0.000962947	0.000716537	1	1	2	High	1	1585.8	98.4	94.2	109.5	97.9	28.99	37.58	20.06	15.96	131.7	90	93.1	90.9	118.8	102.5	103.2	37.2	117.1	79.9	194.8	78.6	97.7	99.2	89.4	75.9	140.8	93.6	115.4	99.4	102.9	114.8	119.3	67.8	101.4
A0A087WUZ3	A0A087WUZ3 [2161-2176]	A0A087WUZ3 3xPhospho [S2167; T/S]	1.046	0.998	1	1	[R].TSSKESSPIPSPTSDR.[K]	3xPhospho [S7; T/S]; 1xTMTpro [K4]; 1xTMTpro [N-Term]	0.000413082	1.23483e-05	1	1	8	High	1	2524.13	99.8	95.4	102.3	102.5	34.62	33.9	25.58	34.38	95.2	99.2	105.5	90.5	145.7	105.1	140.7	31	101.3	108.8	142.2	84.4	94	91.4	132.4	32.6	120.5	96.4	106.3	103.1	143.5	99.3	116.1	49.9	113.6
Q9Y2W1	Q9Y2W1 [751-756]	Q9Y2W1 1xPhospho [S753]	1.046	0.997	1	1	[R].ERSAEK.[T]	1xPhospho [S3]; 1xTMTpro [K6]; 1xTMTpro [N-Term]	0.000972825	0.000716537	1	1	3	High	1	1407.75	105.9	101.3	96.2	96.6	22.17	28.19	5.03	12.62	117	115	107.4	91.6	115.6	106.8	101.5	49.5	93.9	119.1	80	108.2	116.3	96.9	136.5	45	94.8	95.4	95	101.8	99.2	107.9	94.6	103.5	99.4
Q13185	Q13185 [93-103]	Q13185 1xPhospho [S]	1.046	0.988	1	1	[K].SLSDSESDDSK.[S]	1xPhospho [S]; 1xTMTpro [K11]; 1xTMTpro [N-Term]	1.85971e-13	1.23483e-05	1	1	12	High	0	1857.86	107.3	102.6	94.5	95.6	24.92	28.65	10.12	8.59	109.5	129.9	128.8	135.9	102.5	120.5	89.2	54	102.3	112.6		142	109.8	115.3	104.2	43.4	99.3	90.9	93.4	103	81.9	114.3	105.7	103.1	109.9
P27824	P27824 [554-571]	P27824 1xPhospho [T/S]	1.046	0.884	1	1	[K].SDAEEDGGTVSQEEEDRK.[P]	1xPhospho [T/S]; 1xTMTpro [K18]; 1xTMTpro [N-Term]	1.89408e-05	1.23483e-05	1	1	2	High	1	2669.21	116.8	111.7	80.5	91.1	29.18	14.78	25.52	29.12	119.2	138.4	134.8	164.7	60.7	140.8	88.6		144.7	123.6		142.1	134.5	109.4	98.5		58	134.7	131.8	86.9	87.6	91.5	94.4	109	81.2
O00203	O00203 [272-281]	O00203 1xPhospho [S276]	1.046	0.876	1	1	[K].NFYESDDDQK.[E]	1xPhospho [S5]; 1xTMTpro [K10]; 1xTMTpro [N-Term]	8.90718e-08	1.23483e-05	1	2	4	High	0	1948.88	99.1	94.7	96.3	109.9	19.35	29.77	23.99	23.99	113.6	99.1	98.1	88.1	107.7	101.7	108.1	54.4	103.3	90.6	173.4	85.4	99.8	113.1	92.3	71.2	128.4	88.9	92.1	88.5	105.3	103.3	116.3	50.8	113.4
E9PI52	E9PI52 [25-34]	E9PI52 1xPhospho [S32]	1.045	0.854	1	0.842772	[K].EQSEVSVSPR.[A]	1xPhospho [S8]; 1xTMTpro [N-Term]	4.16078e-13	1.23483e-05	1	1	3	High	0	1501.72	99.9	95.5	94.3	110.4	19.26	41.41	4.28	9.74	99.8	91.8	104.1	94.4	105.9	107	104.9	51.8	91.2	98.4	204.3	106.1	96.5	94.6	98.5	50.9	93.3	96	94.6	96.4	105	96.9	101.8	93.3	130.8
Q8NFH5	Q8NFH5 [270-282]	Q8NFH5 3xPhospho [T273; S279; T280]	1.045		1		[K].TLGTPTQPGSTPR.[I]	3xPhospho [T4; S10; T11]; 1xTMTpro [N-Term]	9.23668e-09	1.23483e-05	1	3	3	High	0	1856.79	204.4	195.6			11.48	17.01			100.5	105.4	116.5	125.7	112.4	102.9	121.7	87.4	104.2	116.3		96.6	124.4	104	112.2	69.6
Q01831	Q01831 [90-100]	Q01831 1xPhospho [S94]	1.045		1		[K].DEALSDGDDLR.[D]	1xPhospho [S5]; 1xTMTpro [N-Term]	1.7939e-05	1.23483e-05	1	2	1	High	0	1589.7	204.4	195.6			16.82	18.76			96.7	114.7	132.8	97.8	130.6	140.8	149.8		128.5	104.2		122.6	93.6	127.5	160.3
Q96FV9	Q96FV9 [557-564]	Q96FV9 1xPhospho [S560]	1.044	1.03	1	1	[K].ENESPDVR.[R]	1xPhospho [S4]; 1xTMTpro [N-Term]	1.5392e-08	1.23483e-05	1	2	3	High	0	1329.6	111	106.3	92.7	90	33.52	32.95	15.14	7.94	118.7	124	132.6	123.6	120	116.7	117.6	19.5	114	118.7		114.7	114.3	114.2	124.7	26.8	117.1	81.6	95	86.9	128.2	101	109.4	98.2	89.2
Q9HAS0	Q9HAS0 [15-28]	Q9HAS0 1xPhospho [S]	1.044	0.975	1	1	[K].ELESSEEGGSAEER.[R]	1xPhospho [S]; 1xTMTpro [N-Term]	6.30512e-16	1.23483e-05	1	2	3	High	0	1892.81	142.1	136.1	60.2	61.7	13.13	25.2	90.54	131.5	142.4	134.1	100.4	107.9	130	127.4	107.7		123.4	96.8		128.7	135.6	122	69.5	74.1	51.8	64.6	61.4	53.9	54	51.2	43.2	257.6	44.1
K7ERG7	K7ERG7 [96-110]	K7ERG7 2xPhospho [S98; S103]	1.044	0.962	1	1	[R].TQSPGGCSAEAVLAR.[K]	1xCarbamidomethyl [C7]; 2xPhospho [S3; S8]; 1xTMTpro [N-Term]	4.30114e-12	1.23483e-05	1	1	2	High	0	1967.86	103.1	98.8	97.1	101	15.8	17.82	28.25	18.15	107	112.7	114.1	128.6	131.5	106.3	101.3	159	115.2	104.3		132.7	98.2	113.1	76.1		98.8	91.4	134.7	124.4	133.1	99	115.2	43.8	119.6
Q92769	Q92769 [415-432]	Q92769 2xPhospho [S422; S424]	1.044	0.865	1	1	[R].IACDEEFSDSEDEGEGGR.[R]	1xCarbamidomethyl [C3]; 2xPhospho [S8; S10]; 1xTMTpro [N-Term]	6.30512e-16	1.23483e-05	1	2	12	High	0	2465.9	102	97.7	92.9	107.4	20.06	32.26	18.19	16.1	92.8	97.5	98.7	111.2	111.7	89.2	107.3	52.6	80.1	91.6	179.5	110.1	83.6	96.3	121.5	76.3	80.7	99.5	82.4	81	124	92.6	86.3	120.1	83.2
O95816	O95816 [18-24]	O95816 1xPhospho [S20]	1.043	1.338	1	0.114471	[R].SSSMADR.[S]	1xPhospho [S3]; 1xTMTpro [N-Term]	0.000962947	0.000716537	1	1	3	High	0	1137.49	94.4	90.5	123.1	92	9.53	44.85	12.96	24.51	98.8	92.2	83.9	98	76.8	89.6	85.3	102.3	81.6	92.8	224.2	81.9	114.5	81	79.6	117.6	120.4	132.9	116.7	117.9	119.3	131.8	116.3	83.4	90.6
E9PK91	E9PK91 [394-409]	E9PK91 1xPhospho [S/T]	1.043	1.158	1	1	[K].FNDSEGDDTEETEDYR.[Q]	1xPhospho [S/T]; 1xTMTpro [N-Term]	6.30512e-16	1.23483e-05	1	1	14	High	0	2305.89	105.9	101.5	103.4	89.3	27	17.24	10.27	25.23	108.6	112.6	116.9	119.1	104.4	117.5	107.3	35.3	109.9	107	85.6	105.1	92.5	109.1	107.3	61.8	106.6	102.6	109.4	113.7	111.5	112.2	100.5	80.7	95
B4DXZ6	B4DXZ6 [531-536]	B4DXZ6 1xPhospho [S]	1.043	0.936	1	0.940266	[R].AESQSR.[Q]	1xPhospho [S]; 1xTMTpro [N-Term]	0.000962947	0.000716537	1	3	4	High	0	1061.49	102.5	98.2	96.3	103	41.38	20.86	8.65	39.47	95.5	102.1	103.5	86.3	87	98.9	81.7	219.5	87.3	118.9		103.6	93.2	89.6	87.5	145.3	80.8	80.7	88.1	94.7	80.2	96.2	97.1	96.3	94.9
E7EPC8	E7EPC8 [979-987]	E7EPC8 2xPhospho [S981; S985]	1.043	0.903	1	0.848789	[R].SASAPASPR.[E]	2xPhospho [S3; S7]; 1xTMTpro [N-Term]	0.00027555	1.23483e-05	1	3	2	High	0	1307.57	107.1	102.7	90.3	99.9	13.42	14.66	9.84	11.14	115.3	111	108	131.9	81.5	97.8	114	115.2	89.5	107.9		119.6	90.3	119.1	114.6	84.2	94.1	110	80.1	89.3	89.1	95.6	97.8	104.5	99.7
Q9NZ63	Q9NZ63 [12-28]	Q9NZ63 2xPhospho [S15; S17]	1.043		0.593532		[R].RGDSESEEDEQDSEEVR.[L]	2xPhospho [S4; S6]; 1xTMTpro [N-Term]	3.35211e-12	1.23483e-05	1	1	2	High	1	2459.94	204.3	195.7			9.75	14.81			109.9	98.9	98.9	112.8	126.8	109.3	126.2	104.8	103.6	122.7		95.7	105.4	105	107.1	72.9
Q66K14	Q66K14 [542-555]		1.043		0.876216		[K].STGKYSLATEEIER.[D]	3xPhospho [Y5; S6; T9]; 1xTMTpro [K4]; 1xTMTpro [N-Term]	0.00784215	0.000949565	1	2	1	High	1	2432.1	204.2	195.8			17.39	18.44			95.7	131.8	104.2	110.7	95.9	87.1	119	143.1	89	97.8		113.4	68.7	117.9	103	122.8
Q92922	Q92922 [304-313]	Q92922 1xPhospho [S310]	1.042	1.191	1	1	[K].NEEPVRSPER.[R]	1xPhospho [S7]; 1xTMTpro [N-Term]	1.90737e-15	1.23483e-05	1	1	3	High	1	1596.77	104.7	100.5	105.9	88.9	21.94	22.03	28.71	24.27	115.8	115.1	154.4	111.8	158.8	99.4	175.2		113.7	85.8		87.4	108.6	121.8	152.3		107.6	118.3	115.8	123.7	145.2	99.6	131.5	40	106.1
O75494	O75494 [121-126]	O75494 2xPhospho [S121; S123]	1.042	1.021	1	1	[R].SRSYER.[R]	2xPhospho [S1; S3]; 1xTMTpro [N-Term]	0.000962947	0.000716537	1	1	2	High	1	1261.53	106.8	102.5	96.4	94.4	18.22	33	12.33	22.3	128.9	113.4	110.7	115.5	105.6	130.1	88.9	71.6	153.4	118.3		107.1	118.3	107.5	91.4	39.3	100.5	79.1	105.6	101.7	92.1	109	117.3	88.3	99.3
P18206	P18206 [286-300]	P18206 1xPhospho [S]	1.042		1		[R].DPSASPGDAGEQAIR.[Q]	1xPhospho [S]; 1xTMTpro [N-Term]	6.30512e-16	1.23483e-05	1	2	3	High	0	1854.86	204.1	195.9			14.69	33.93			98.9	92.6	98.6	90.5	130.3	87.3	105.4	84.9	90.2	83.6	180	97.6	83.3	93.2	115.1	68.6
E9PK91	E9PK91 [394-409]	E9PK91 2xPhospho [T402; S/T]	1.042		1		[K].FNDSEGDDTEETEDYR.[Q]	2xPhospho [T9; S/T]; 1xTMTpro [N-Term]	2.47388e-10	1.23483e-05	1	1	10	High	0	2385.86	204.1	195.9			24.93	62.22			108.6	87	98.3	84.8	100.9	98.7	109.6	39.3	97.6	77.4	271.4	76	105.7	101.5	91.6	51.5
Q9BS91	Q9BS91 [416-424]	Q9BS91 1xPhospho [S419]	1.041	1.009	1	1	[K].SDESDEDTF.[-]	1xPhospho [S4]; 1xTMTpro [N-Term]	1.29348e-06	1.23483e-05	1	1	3	High	0	1428.54	100.7	96.7	101.8	100.9	12.17	40.54	10.13	5.79	109.5	119.1	104.9	97.3	96.1	115.6	82.7		104.3	89.9	211.5	100.4	113.6	101.1	95.1	58.9	105.1	97.8	113.3	107.1	98.3	103.9	129.9	119.9	97.3
Q9UIG0	Q9UIG0 [1461-1477]	Q9UIG0 1xPhospho [S1468]	1.041		1		[R].LAEDEGDSEPEAVGQSR.[G]	1xPhospho [S8]; 1xTMTpro [N-Term]	2.75435e-12	1.23483e-05	1	2	5	High	0	2172.96	204.1	195.9			21.43	47.19			82.2	92.3	95.9	99.3	91.3	73.7	96.7	143.9	89.6	96.5	221.6	82	92.3	68.9	82.8	91.2
Q8IYB3	Q8IYB3 [178-183]; [589-594]	Q8IYB3 2xPhospho [S179; S181]; 2xPhospho [S590; S592]	1.04	1.038	1	1	[SR].RSPSPR.[R]	2xPhospho [S2; S4]; 1xTMTpro [N-Term]	0.000962947	0.000716537	1	1	2	High	1	1163.53	102.9	98.9	100.9	97.3	18.03	19.42	10.52	7.03	103.7	93.9	105.8	129.6	88.7	91	103.8	143.6	116.8	90.3		145.6	94.9	85.2	99.8	107.3	103.3	115.5	98	114.1	98.3	100.4	81.1	104.3	107.1
P52948	P52948 [1020-1030]	P52948 1xPhospho [S]	1.04	0.908	1	0.63032	[K].ADTSQEICSPR.[L]	1xCarbamidomethyl [C8]; 1xPhospho [S]; 1xTMTpro [N-Term]	4.43255e-10	1.23483e-05	1	4	4	High	0	1647.74	98.8	95	98.1	108.1	15.69	13.86	19.87	23.07	101.4	90	106.4	96.4	88.9	105.5	82.4	133.6	96.3	93.9	107.3	103	87.9	88.1	90.1	128.8	103.4	100.7	88.4	138.1	79.9	100.1	96.2	74.3	130.5
Q8IV36	Q8IV36 [591-603]	Q8IV36 1xPhospho [S593]	1.04	0.614	1	0.0567308	[R].TGSQEGTSMEGSR.[P]	1xPhospho [S3]; 1xTMTpro [N-Term]	1.86759e-08	1.23483e-05	1	3	3	High	0	1710.73	105.3	101.2	73.6	119.9	15.62	18.83	30.12	27.9	137.1	117.8	112.3	129.6	121.4	105.9	165.5		128.6	110.6		113.4	120.2	84.9	152.6		64.3	67.2	91.7	122.4	102.4	78.6	98.3	43.3	127
Q9Y2U8	Q9Y2U8 [256-273]	Q9Y2U8 2xPhospho [S259; S261]	1.04		1		[R].ENYSDSEEEDDDDVASSR.[Q]	2xPhospho [S4; S6]; 1xTMTpro [N-Term]	2.04221e-12	1.23483e-05	1	1	2	High	0	2525.9	204	196			22.95	11.73			138.3	98.3	133.3	110.7	121.4	159	114.6	69.5	122.4	117.4		114.3	112.4	87.5	100.9
Q8WUB8	Q8WUB8 [48-55]	Q8WUB8 1xPhospho [S]	1.039	1.213	1	0.91928	[R].MGSGDSSR.[S]	1xPhospho [S]; 1xTMTpro [N-Term]	0.000348729	1.23483e-05	1	2	3	High	0	1180.5	98.6	94.9	113.2	93.3	17.49	38.33	17.33	20.97	116.7	97.5	92.1	98.4	85.9	106.6	107.1	61.7	98.5	96.4	195.6	90.8	116.2	82.1	62.1	92.2	127.7	128.1	105.4	112.9	115.1	94.1	112.1	70.8	114.2
Q9NW97	Q9NW97 [177-189]	Q9NW97 1xPhospho [S182]	1.039	1.134	0.906031	0.643238	[R].ADVEASPGNPPDR.[Q]	1xPhospho [S6]; 1xTMTpro [N-Term]	7.19728e-16	1.23483e-05	1	1	6	High	0	1708.79	99.3	95.5	109.1	96.2	24.29	11.4	10.22	22.42	94.5	136.3	107.1	102.8	100.3	94.3	106.3	175.2	86.3	101.7		100.6	110.6	100.2	78.7	105	116.3	118.8	118.2	105.3	98.5	136.8	113.5	105.5	112.6
Q5SXM2	Q5SXM2 [1220-1232]	Q5SXM2 1xPhospho [S1226]	1.039	1.098	1	1	[R].GTPGSPSGTQEPR.[G]	1xPhospho [S7]; 1xTMTpro [N-Term]	9.52237e-13	1.23483e-05	1	1	3	High	0	1654.78	97.7	94	109	99.3	48.05	23.3	9.19	16.53	98.1	74.4	105	99.9	101.4	87.9	88	243.5	83.6	95.3		96.7	84.5	96.5	93.4	151.8	113.9	108.8	104.9	91	112	101.1	115.7	123.8	119.4
A2RRP1	A2RRP1 [463-482]	A2RRP1 1xPhospho [S]	1.039	1.094	1	1	[R].AGEEDEGEEDSDSDYEISAK.[A]	1xPhospho [S]; 1xTMTpro [K20]; 1xTMTpro [N-Term]	2.87789e-13	1.23483e-05	1	2	2	High	0	2863.22	97.2	93.5	109.3	99.9	17.35	63.6	11.92	29.52	122.6	92.1	105.4	89.3	81.4	90.4	103.6	68.8	86.6	90.2	269.3	95	87.8	87.7	75.9	54	133	103.5	110.7	101.6	98.2	96.8	113.8	93.9	94.2
O43896	O43896 [670-683]	O43896 2xPhospho [S674; S676]	1.039	0.815	0.862021	1	[R].LYADSDSGDDSDKR.[S]	2xPhospho [S5; S7]; 1xTMTpro [K13]; 1xTMTpro [N-Term]	3.03301e-07	1.23483e-05	1	1	3	High	1	2312	89.5	86.2	100.7	123.6	24.07	88.09	9.96	14.15	79.9	81.8	52.4	79.4	61.9	101.6	63.8	106.3	75.1	71.2	383.4	110.5	75.5	77.8	69.1	110.1	95.7	85.9	85.7	90.1	89.2	102.6	76.4	103.1	109.2
A0A0A0MRE3	A0A0A0MRE3 [6307-6319]	A0A0A0MRE3 1xPhospho [S/T]	1.039	0.775	1	0.890878	[K].EASENETDMEDPR.[E]	1xPhospho [S/T]; 1xTMTpro [N-Term]	3.11192e-07	1.23483e-05	1	1	4	High	0	1906.77	102.1	98.3	87.2	112.5	17.19	23.23	24.57	23.62	104.6	137.8	98.9	106	113.9	126.4	156.1		109.7	118.9		142.6	133.2	77.9	90.9	83	99.3	60.2	83.6	126.7	106.1	95.5	79.9	132.6	106.7
O75475	O75475 [267-286]	O75475 3xPhospho [T272; S273; S]	1.038	1.056	1	1	[K].TGVTSTSDSEEEGDDQEGEK.[K]	3xPhospho [T6; S7; S]; 1xTMTpro [K20]; 1xTMTpro [N-Term]	5.15547e-10	1.23483e-05	1	1	14	High	0	2948.15	101.7	98	102.9	97.5	31.81	36	12.73	23.35	100.1	85.5	107.9	98.3	108.8	103.5	118.6	23.8	93.7	102.6	185.5	79.9	87	127.2	118.3	59.2	114.9	97.2	123.5	116.7	92.9	93.6	109.2	87.4	106
Q16512	Q16512 [372-378]	Q16512 1xPhospho [S376]	1.038	0.865	0.916278	1	[R].SGSLSGR.[S]	1xPhospho [S5]; 1xTMTpro [N-Term]	0.000962947	0.000240242	1	2	3	High	0	1047.52	104	100.2	90.8	105	12.92	25.61	16.23	25.07	102.7	113.4	139.8	101	122.6	130.6	100.8	106.5	111.3	105.9		117.4	102.3	118.1	77.4	50.2	74.5	95.4	96.6	87.5	116.4	101.7	115.7	78.2	111.5
H7C4V2	H7C4V2 [234-242]	H7C4V2 1xPhospho [T239]	1.038		1		[K].EKDECTPTR.[K]	1xCarbamidomethyl [C5]; 1xPhospho [T6]; 1xTMTpro [K2]; 1xTMTpro [N-Term]	0.00115333	0.000716537	1	1	3	High	1	1823.89	203.7	196.3			38.82	43.11			80.8	92	81.9	88.6	135	69	83.8	188.2	70.8	74.3	197.6	77.5	72.4	89	96.8	102.3
Q8WVC0	Q8WVC0 [227-242]	Q8WVC0 2xPhospho [S229; S238]	1.037	0.968	1	1	[K].QNSDDEEQPQLSDEEK.[M]	2xPhospho [S3; S12]; 1xTMTpro [K16]; 1xTMTpro [N-Term]	2.97012e-10	1.23483e-05	1	2	4	High	0	2659.13	107	103.2	93.4	96.4	18.79	24.47	16.42	11.03	104.7	79	130	108.7	102.9	118.8	144.6	140.2	128.8	111.1		108.2	72.9	97.1	153.2		100.6	90	100.3	98.1	115.9	94.8	113.7	64.3	84.1
E7EX17	E7EX17 [500-516]	E7EX17 2xPhospho [S503; S]	1.037	0.947	1	1	[R].SQSSDTEQQSPTSGGGK.[V]	2xPhospho [S4; S]; 1xTMTpro [K17]; 1xTMTpro [N-Term]	2.33247e-11	1.23483e-05	1	1	5	High	0	2449.08	105.2	101.5	94.1	99.3	13.52	12.66	14.52	12.43	116.7	111	107.9	102.7	104.5	108.8	90.8	73.3	99.8	105.1	76.7	110.1	107.4	95.9	107.1	82.2	91.4	92.6	97.8	97.4	120.2	79.9	113.8	82.2	106.8
O00264	O00264 [48-67]	O00264 1xPhospho [S]	1.037	0.945	1	1	[R].GDQPAASGDSDDDEPPPLPR.[L]	1xPhospho [S]; 1xTMTpro [N-Term]	6.30512e-16	1.23483e-05	1	2	11	High	0	2420.06	98.4	94.9	100.5	106.3	22.76	33.31	19.39	23.92	80.2	89.9	90	90.6	78.9	94.4	94.2	147.7	83.1	100	141.3	84.6	88.9	76.9	85.1	174.1	85	101.8	95	89.4	77.8	108.4	86.9	138.1	73.8
Q8IYB3	Q8IYB3 [341-346]	Q8IYB3 2xPhospho [S341; S343]	1.036	1.177	1	1	[R].SRSPVR.[R]	2xPhospho [S1; S3]; 1xTMTpro [N-Term]	0.000962947	0.000716537	1	1	2	High	1	1165.55	107.6	103.8	102	86.6	16.13	24.59	12.96	25.96	119.1	103	116.5	104.4	119.8	122.6	119.2	69.6	116.7	113		99.3	113.6	119.2	116.1	47.7	114.8	94.7	112.9	101.3	110.5	114.9	118.4	78	137.5
Q9C0B5	Q9C0B5 [527-532]	Q9C0B5 1xPhospho [S529]	1.036	1.049	1	1	[R].EPSPVR.[Y]	1xPhospho [S3]; 1xTMTpro [N-Term]	0.000962947	0.000716537	1	2	3	High	0	1068.54	105.3	101.6	98.9	94.2	9.66	13.73	15.85	15.31	107	107.7	99.8	114.6	131.3	97.1	114.1	106.6	103.6	108.2		84.4	86.8	99.6	121.1	118.1	119.9	88.8	74.4	88.7	111.1	102.2	99.3	118.5	97
A0A087X2H1	A0A087X2H1 [354-361]	A0A087X2H1 1xPhospho [S357]	1.036	0.798	1	0.763682	[R].RLDSSGER.[S]	1xPhospho [S4]; 1xTMTpro [N-Term]	0.000962947	1.23483e-05	1	1	3	High	1	1303.63	96.9	93.5	93.1	116.6	41.63	28.6	18.74	20.33	94.1	112.2	74.7	85	79.7	89.5	90.1	207.8	93.4	84	163.2	86.7	81.5	83.8	86.8	87.6	76.1	94.9	81.5	81.5	71.3	91.4	97.6	124.9	99.3
P52948	P52948 [883-898]	P52948 1xPhospho [S888]	1.035	0.801	1	1	[K].YGLQDSDEEEEEHPSK.[T]	1xPhospho [S6]; 1xTMTpro [K16]; 1xTMTpro [N-Term]	6.30512e-16	1.23483e-05	1	4	2	High	0	2580.16	98.8	95.4	91.5	114.3	20.79	18.2	41.67	19.31	106.6	107.5	91.7	116.6	90	82.1	81	144.8	87.8	75.1	133.6	90.9	100.4	100.5	84.8	106.6	96.2	86.3	90.1	84.5	121.1	93.2	63	205.9	124.6
P12004	P12004 [255-261]	P12004 1xPhospho [S261]	1.035		0.856563		[K].IEDEEGS.[-]	1xPhospho [S7]; 1xTMTpro [N-Term]	8.77277e-07	1.23483e-05	1	1	2	High	0	1162.48	203.5	196.5			19.64	17.32			89.4	113.5	99.4	159.3	114.8	125	138.2		88.2	130.4		110.9	87.6	112.3	97.2	133.9
O60231	O60231 [99-113]	O60231 1xPhospho [S103]	1.035		1		[R].LLEDSEESSEETVSR.[A]	1xPhospho [S5]; 1xTMTpro [N-Term]	1.00705e-13	1.23483e-05	1	1	3	High	0	2093.94	203.5	196.5			19.71	24.65			103.9	97.2	137.6	96.7	81.1	104.6	96.9	141.9	107.5	68.3		97	123.8	95.1	97	151.4
Q9UQ35	Q9UQ35 [1902-1908]	Q9UQ35 2xPhospho [S1905; T/S]	1.034	1.128	1	0.556596	[R].SRTSVTR.[R]	2xPhospho [S4; T/S]; 1xTMTpro [N-Term]	0.000962947	0.000716537	1	1	2	High	1	1270.59	99.4	96.1	108.4	96.2	18.57	22.36	7.09	9.61	113.2	99.3	100.7	91.4	107.9	87.3	106.8	151.9	138.1	102.6		100.3	93.1	89	79.1	139.4	105.9	130.5	119.9	112.9	104.8	112.9	113.3	113.4	91.1
H7C118	H7C118 [30-42]	H7C118 2xPhospho [S33; S36]	1.034	0.924	1	1	[R].RVESEESGDEEGK.[K]	2xPhospho [S4; S7]; 1xTMTpro [K13]; 1xTMTpro [N-Term]	0.000150206	1.23483e-05	1	6	2	High	1	2218.98	109.7	106.2	88.4	95.7	25.58	6.12	17.56	26.38	163.3	102.1	112	106.8	134	122.2	124.2	59.8	111.3	105.2		118.9	120.7	115.2	104.3		83.7	116.7	111.7	103.2	125.6	86.1	82.7	83	78.8
A0A087X1S9	A0A087X1S9 [592-597]	A0A087X1S9 1xPhospho [S]	1.033	1.135	0.768608	0.913906	[K].SESPSK.[D]	1xPhospho [S]; 1xTMTpro [K6]; 1xTMTpro [N-Term]	0.000962947	0.000716537	1	1	2	High	0	1322.68	96.5	93.4	111.7	98.4	16.18	27.44	6.31	7.43	114.1	92.4	130.9	133	91.9	100	94.4	95.4	68.9	102.7	104.5	110.9	75.3	138.5	87	60.3	100.9	114.4	117.7	111.7	111.2	121	105.2	120.3	107.5
Q9UQ35	Q9UQ35 [799-805]	Q9UQ35 2xPhospho [S799; S801]	1.033	1.002	1	1	[R].SGSSQPK.[A]	2xPhospho [S1; S3]; 1xTMTpro [K7]; 1xTMTpro [N-Term]	0.000962947	0.000716537	1	1	2	High	0	1458.69	105.9	102.6	95.8	95.7	26.39	33.43	8.96	34.58	140.5	107.6	107.9	96.3	155	106.2	137.8	60	144.8	119		96.1	106.4	104.3	77.8	40.2	101.5	95.7	75.6	93.8	94.5	102	99.2	99.8	94.3
Q13263	Q13263 [473-483]	Q13263 1xPhospho [S473]	1.033	0.754	1	0.447643	[R].SGEGEVSGLMR.[K]	1xPhospho [S1]; 1xOxidation [M10]; 1xTMTpro [N-Term]	0.000962947	1.23483e-05	1	1	2	High	0	1521.69	104.5	101.2	83.6	110.8	17.03	22.77	20.8	12.62	144.8	133.8	93.7	86.3	119	113.8	124.3	106.3	109.3	116.3		156	118.3	100.3	77.7		79.9	86.3	96.8	142.4	95.2	91.1	103.4	79.7	103.9
Q5VUA4	Q5VUA4 [462-467]	Q5VUA4 1xPhospho [S464]	1.033	0.749	1	0.0280367	[K].DNSPLR.[E]	1xPhospho [S3]; 1xTMTpro [N-Term]	0.000962947	0.000716537	1	1	3	High	0	1085.53	98.1	95	88.6	118.3	7.52	21.02	16.02	7.03	95.8	107	106.7	88.8	102.5	90.9	107.5	104.5	121.8	101	97.8	114	88	99.4	118	56.2	103.5	70.3	88	106.5	104.9	99.1	86.5	71.4	113.9
A8MXP9	A8MXP9 [596-602]	A8MXP9 2xPhospho [S596; S598]	1.033		1		[R].SYSPDGK.[E]	2xPhospho [S1; S3]; 1xTMTpro [K7]; 1xTMTpro [N-Term]	0.000962947	0.000240242	1	1	4	High	0	1521.69	203.3	196.7			26.39	27.86			113.4	117.4	112.5	118.3	84.5	109.7	105	40.4	118	109.1	94.2	122.5	106	117.3	95.8	35.9
Q9H7L9	Q9H7L9 [42-59]	Q9H7L9 3xPhospho [S45; T49; S53]	1.032	0.996	1	1	[R].GRESDEDTEDASETDLAK.[H]	3xPhospho [S4; T8; S12]; 1xTMTpro [K18]; 1xTMTpro [N-Term]	4.40494e-07	1.23483e-05	1	1	4	High	1	2816.14	98	95	103.3	103.8	12.73	18.96	17.02	15.89	90.6	97.8	88.1	101.4	115.8	114.7	108.7	81.2	86.2	78.7	133.5	116.9	95.9	81.9	111.2	97.2	100	100.4	110	113.8	111.5	87.4	98.6	149.5	85
Q96ST2	Q96ST2 [360-371]	Q96ST2 2xPhospho [S363; S365]	1.032	0.892	1	1	[K].FHSSDSEEEEHK.[K]	2xPhospho [S4; S6]; 1xTMTpro [K12]; 1xTMTpro [N-Term]	0.000262101	1.23483e-05	1	1	2	High	0	2228.94	99.1	96.1	96.6	108.2	16	28.76	18.2	32.53	104.5	125.1	103.2	99.2	75.8	92.2	82	111.8	80.5	98	168	99.4	75.1	98.1	102.6	84.4	100.9	80.5	120.1	96.4	128.8	81.7	112.3	84.5	66.3
A0A2R8Y8E0	A0A2R8Y8E0 [459-464]	A0A2R8Y8E0 1xPhospho [S459]	1.032	0.773	1	0.355798	[K].SPGPQR.[E]	1xPhospho [S1]; 1xTMTpro [N-Term]	0.00110101	0.000716537	1	3	4	High	0	1025.51	101.3	98.1	87.5	113.1	10.12	28.41	22.42	21.57	100.8	98.1	105.7	91.2	93.8	118.1	103.7	85.2	92.2	101.5	165.6	98.9	100.7	93.9	81.6	69.1	62	81.8	90.3	92.2	74.7	93.8	79.8	129.3	106.5
Q96ST2	Q96ST2 [435-446]	Q96ST2 1xPhospho [S]	1.032		0.845411		[K].TIASDSEEEAGK.[E]	1xPhospho [S]; 1xTMTpro [K12]; 1xTMTpro [N-Term]	4.06016e-08	1.23483e-05	1	1	3	High	0	1924.94	203.1	196.9			28.73	26.26			103.8	154	101.8	146.2	119.4	200.8	95.9		109.8	145.2		71.7	86.6	142.5	122.1
Q9HCG8	Q9HCG8 [59-69]	Q9HCG8 2xPhospho [S61; S64]	1.032		1		[R].GRSYDSSMESR.[N]	2xPhospho [S3; S6]; 1xTMTpro [N-Term]	7.17048e-05	1.23483e-05	1	1	2	High	1	1738.68	203.1	196.9			15.99	29.91			125.9	123.1	108.4	109.7	76.6	123.9	105.1	91.1	64.2	81.4		105.7	121.5	124.8	83	155.6
E7EVA0	E7EVA0 [294-300]	E7EVA0 1xPhospho [T/S]	1.031	0.963	1	1	[K].DMESPTK.[L]	1xPhospho [T/S]; 1xOxidation [M2]; 1xTMTpro [K7]; 1xTMTpro [N-Term]	0.000962947	1.23483e-05	1	1	4	High	0	1511.73	101.7	98.6	98	101.7	29.73	28.85	6.01	23.95	118.3	112.4	94	109.6	92.3	125.9	100.7	31.9	99.4	124.7	96.7	124.4	140.2	104.3	77.2	48	98.2	95.7	110.3	108.9	106.4	94.1	103.6	98.8	105.5
J3KTC2	J3KTC2 [134-145]		1.031		1		[R].STFTHLPCSEFK.[V]	1xCarbamidomethyl [C8]; 2xPhospho [S1; S9]; 1xTMTpro [K12]; 1xTMTpro [N-Term]	0.0661699	0.00187112	1	1	3	Medium	0	2222.02	203	197			252.31	246.56			9.4	20.7	4.7	9	7	12.5	3.5	638.8	8.5	4.4	53.7	7.1	7.1	11.4	9.4	792.8
D6RD83	D6RD83 [27-39]		1.03	1.136	1	1	[K].NEEDEGHSNSSPR.[H]	1xTMTpro [N-Term]	6.30512e-16	1.23483e-05	1	4	2	High	0	1761.8	106.3	103.2	101.3	89.2	12.69	18.72	28.54	32.71	94	108.7	133.6	131	102.9	117.4	122.9		93.8	142.2		101.2	116.8	113.9	136.2	85.4	103.5	85.2	93.1	126.4	121	161.3	144.6	64.3	135.8
A0A1B0GTW1	A0A1B0GTW1 [303-310]	A0A1B0GTW1 1xPhospho [S303]	1.03	0.818	1	1	[R].SIDQDYER.[A]	1xPhospho [S1]; 1xTMTpro [N-Term]	0.000258267	1.23483e-05	1	1	3	High	0	1409.63	104.1	101	87.7	107.2	35.5	27.62	29.41	26.54	100.4	105.3	111.5	87.4	187.3	103	158.3	58.9	108.1	102.3		101.1	95.9	93.1	139.7	47.7	86.4	69.2	104	56.2	146.1	81.7	98.1	89.1	90.5
Q8N6T3	Q8N6T3 [375-388]	Q8N6T3 1xPhospho [S378]	1.03		1		[R].NSNSDGGEGGEGTK.[K]	1xPhospho [S4]; 1xTMTpro [K14]; 1xTMTpro [N-Term]	1.20147e-09	1.23483e-05	1	3	1	High	0	1996.91	203	197			26.84	17.24			114.1	144.4	99	140.3	63.5	113	106.7	72.5	80.3	106.6		116.3	115.7	100.3	91.1	136.2
Q5C9Z4	Q5C9Z4 [273-295]	Q5C9Z4 2xPhospho [S280; T287]	1.03		1		[K].AQEAEAQSEDDDEDTEEEQGEEK.[E]	2xPhospho [S8; T15]; 1xTMTpro [K23]; 1xTMTpro [N-Term]	7.52199e-11	1.23483e-05	1	1	3	High	0	3379.34	203	197			22.33	15.92			126.2	113.8	124.9	130	107.9	138.3	112.6	56.1	134.9	119		94.4	94.3	135.1	112.5
Q13523	Q13523 [59-65]	Q13523 1xPhospho [S61]	1.029	1.19	1	0.796954	[K].HSSEEDK.[D]	1xPhospho [S3]; 1xTMTpro [K7]; 1xTMTpro [N-Term]	0.00098016	0.000716537	1	1	3	High	0	1519.73	100.4	97.6	109.8	92.3	23.97	31.64	11.35	22.46	103.1	75	111.6	88.5	104.3	98.8	110	46.3	98.7	90.4	190.2	95.6	107.6	97.5	100.1	82.4	122	110.2	94.6	110.7	124.5	106.4	112.7	88.4	91.2
Q7Z2W4	Q7Z2W4 [456-461]	Q7Z2W4 1xPhospho [S]	1.029	1.076	1	1	[R].EISSPR.[I]	1xPhospho [S]; 1xTMTpro [N-Term]	0.000962947	0.000716537	1	3	3	High	0	1072.54	103.1	100.1	102	94.8	22.5	22.63	20.01	24.98	69.5	104.9	111.1	104.5	106.3	96.9	94.5	154.5	102.9	97.8		75.6	101.4	124.9	101.7	153.3	63.1	106.1	101.1	88.9	85.9	111.4	108.9	128.9	82.5
E7EQT4	E7EQT4 [615-622]	E7EQT4 2xPhospho [S615; S617]	1.029	0.895	1	0.86324	[K].SLSPGVSR.[D]	2xPhospho [S1; S3]; 1xTMTpro [N-Term]	0.000605651	1.23483e-05	1	1	2	High	0	1266.58	108.1	105.1	88.2	98.6	16.51	16.54	10.07	13.59	117	128.3	105.1	121.1	85.7	121.4	88.1	87	118.1	115.1		131.4	105.5	107.8	88.9	79.6	89.3	106.4	91.6	86.5	96	87.2	110.9	86.4	99.6
P27824	P27824 [554-570]	P27824 1xPhospho [S/T]	1.029		0.979463		[K].SDAEEDGGTVSQEEEDR.[K]	1xPhospho [S/T]; 1xTMTpro [N-Term]	6.30512e-16	1.23483e-05	1	1	7	High	0	2236.9	202.8	197.2			9.39	56.8			103.6	112.3	116.7	98.8	90.8	103.2	92.2		109.8	97.8	287.8	101.4	100.3	95.8	89.4
Q96NE9	Q96NE9 [520-532]	Q96NE9 2xPhospho [S522; S525]	1.029		1		[R].GQSTDSLPQTICR.[K]	1xCarbamidomethyl [C12]; 2xPhospho [S3; S6]; 1xTMTpro [N-Term]	0.000239897	1.23483e-05	1	2	1	High	0	1926.84	202.9	197.1			28	73.8			78.2	75.5	65.7	91	93.4	53.1	104.2	131	77.2	84	312.9	96.1	57.5	80	66.9	133.3
Q13207	Q13207 [355-366]	Q13207 1xPhospho [S360]	1.028	1.54	1	0.00644462	[K].SCAADSDPEPER.[L]	1xCarbamidomethyl [C2]; 1xPhospho [S6]; 1xTMTpro [N-Term]	3.39738e-09	1.23483e-05	1	1	3	High	0	1717.71	103.7	101	118.4	76.9	16.68	7.96	21.34	16.1	114.5	95.1	132.2	93.5	115.4	113.7	115.9	75.1	104.8	111		115.5	94.4	112	111.5	95.3	136.6	82.7	173.7	122.3	100.3	138.7	128.9	131.6	77.6
D6RD83	D6RD83 [27-39]	D6RD83 1xPhospho [S]	1.028	1.095	1	0.990422	[K].NEEDEGHSNSSPR.[H]	1xPhospho [S]; 1xTMTpro [N-Term]	6.30512e-16	1.23483e-05	1	4	6	High	0	1841.76	104.4	101.6	101.5	92.6	22.45	21.37	8.66	18.75	100.8	115.4	97.3	124.3	131.6	108.3	128.8	56.7	125.9	97.1		94	114.1	108.8	131.9	65	112.9	99.3	113	111.4	106	99.3	116.7	89.9	106.6
Q9NS56	Q9NS56 [565-572]	Q9NS56 2xPhospho [S570; S]	1.028	1.082	1	1	[R].STSLSSPR.[N]	2xPhospho [S6; S]; 1xTMTpro [N-Term]	0.000963037	0.000716537	1	2	2	High	0	1298.57	97.8	95.2	107.6	99.5	39.65	35.74	16.35	8.22	105.5	79.8	112.2	87.6	90.6	67.9	108.3	205.5	94.4	107.1		86.9	95.1	64.1	110	185	138	108.8	94.7	115.8	106.2	94.9	98.2	141	100.8
G3V4C1	G3V4C1 [237-261]	G3V4C1 1xPhospho [S246]	1.028	1.045	1	1	[K].MESEGGADDSAEEGDLLDDDDNEDR.[G]	1xPhospho [S10]; 1xTMTpro [N-Term]	6.30512e-16	1.23483e-05	1	3	6	High	0	3083.18	121.9	118.6	81.5	78	23.78	17.1	117.88	87.51	107.6	98.9	92	132.5	111.8	93.7	105.4	174	85.9	109.8		106.3	65.2	101	112.4	103.6	58.4	46.2	82	68.8	438.4	73.7	90.4	42.7	56.2
Q96JM3	Q96JM3 [622-638]	Q96JM3 2xPhospho [S632; S]	1.028	1	1	1	[K].DNQESSDAELSSSEYIK.[T]	2xPhospho [S11; S]; 1xTMTpro [K17]; 1xTMTpro [N-Term]	5.04726e-09	1.23483e-05	1	1	6	High	0	2670.17	110	107	91.5	91.5	9.68	19.45	7.75	24.01	122.1	119.7	110.3	108.3	141.3	117.5	105.4	112.7	81.6	124.2		93.4	127.5	100.9	135.1		83.9	94.3	90.4	87.7	97.2	106.6	97.1	101	85.2
Q9H7N4	Q9H7N4 [717-727]	Q9H7N4 2xPhospho [S719; S725]	1.028		1		[R].GPSPAPASSPK.[R]	2xPhospho [S3; S9]; 1xTMTpro [K11]; 1xTMTpro [N-Term]	0.000105657	1.23483e-05	1	1	2	High	0	1763.86	202.8	197.2			19.76	91.97			99.5	70.7	107.5	92.6	81.1	62	96.5	67.6	34.7	90.2	373.1	87.3	76.6	75.5	81.4	103.8
F5H0Q6	F5H0Q6 [449-459]	F5H0Q6 2xPhospho [S454; S456]	1.027	1.056	1	0.974692	[R].DGHRYSRSPAR.[R]	2xPhospho [S6; S8]; 1xTMTpro [N-Term]	0.000962947	0.000716537	1	2	2	High	2	1765.79	102.9	100.2	101.2	95.8	13.92	27.66	16.09	17.52	99.4	90	103.8	89.9	103.3	107.6	95.2	134.7	85.9	124		98.7	93.2	102.9	96.3	175	99.9	96.1	116.4	99.4	123.7	91.4	85.3	134	80.6
Q7Z4V5	Q7Z4V5 [618-630]	Q7Z4V5 1xPhospho [S625]	1.027	1.025	1	1	[K].EHEEGRDSEEGPR.[C]	1xPhospho [S8]; 1xTMTpro [N-Term]	2.38637e-14	1.23483e-05	1	2	5	High	1	1910.82	66.2	64.5	136.3	133	55.38	131.33	14.47	11.6	51.7	55.8	48.2	55.4	45.2	51.9	47.9	149.2	41.9	52.9	539.9	45.8	55.9	45.2	48.1	265.2	132.3	96.2	129.3	127.3	98.4	93.7	111.7	101.7	85.6
J3QSD7	J3QSD7 [265-271]	J3QSD7 2xPhospho [S265; S270]	1.027	0.975	1	1	[K].SPGSTSR.[R]	2xPhospho [S1; S6]; 1xTMTpro [N-Term]	0.000962947	0.000716537	1	2	2	High	0	1155.48	103.8	101	96.4	98.9	11.77	51.82	17.51	56.5	89.6	99.8	96.8	77.4	94.4	97.8	93.9	117.9	82.6	89.8		138.8	82.4	93	94.3	251.6	84.2	89.7	104	89.6	60.3	78.2	88	111.1	92.6
H0YIQ2	H0YIQ2 [670-675]	H0YIQ2 1xPhospho [S672]	1.027	0.955	1	1	[R].AGSQER.[G]	1xPhospho [S3]; 1xTMTpro [N-Term]	0.000962947	0.000716537	1	2	4	High	0	1031.48	106.2	103.5	93	97.4	25.25	26.6	8.85	12.79	121.8	113.8	109.8	106.9	134.7	104.8	119.8	44.5	123.2	107.4		96.5	122.2	108.9	136.3	49.3	113.7	100.7	93.7	97	115.5	93.2	98.6	94	102
H7C2U0	H7C2U0 [100-107]		1.027		0.551799		[K].DWDDDQND.[-]	1xTMTpro [N-Term]	1.1533e-07	1.23483e-05	1	4	3	High	0	1326.54	202.6	197.4			4.42	11.36			109.7	99.4	104.3	100.1	96.3	107.5	100.6	105.4	84.3	103.7	106.4	112.6	102.3	97.3	86.4	83.9
Q14677	Q14677 [231-238]	Q14677 1xPhospho [S234]	1.027		0.903122		[R].CSDSDEEK.[K]	1xCarbamidomethyl [C1]; 1xPhospho [S4]; 1xTMTpro [K8]; 1xTMTpro [N-Term]	0.000635777	1.23483e-05	1	3	1	High	0	1657.73	202.7	197.3			50.69	46.11			89.9	74.6	108.7	96.1	209.4	80.3	214	66.9	62.6	56.3		90.5	78.7	90.8	187.2	94
A0A0G2JNZ2	A0A0G2JNZ2 [493-512]	A0A0G2JNZ2 1xPhospho [S504]	1.027		0.972985		[R].SEACPCQPDSGSPLPAEEEK.[R]	2xCarbamidomethyl [C4; C6]; 1xPhospho [S12]; 1xTMTpro [K20]; 1xTMTpro [N-Term]	6.30512e-16	1.23483e-05	1	1	3	High	0	2876.3	202.7	197.3			15.03	16			93	116.9	122.3	118.8	141.7	98.3	135		101.1	115.7		98.6	134.9	119.9	82	121.7
P53999	P53999 [6-23]	P53999 2xPhospho [S]	1.026	1.199	1	1	[K].ELVSSSSSGSDSDSEVDK.[K]	2xPhospho [S]; 1xTMTpro [K18]; 1xTMTpro [N-Term]	1.50489e-10	1.23483e-05	1	1	7	High	0	2583.12	103.5	100.9	106.6	88.9	43.7	36.31	19.35	39.72	88.5	116.2	73.3	115.8	93.6	93.2	95.4	230.9	74.2	106.3		86.4	65.3	94.2	92.1	174.7	103.3	98	96.6	77.7	93.6	129	89.9	136.9	68.7
U3KPZ7	U3KPZ7 [126-131]	U3KPZ7 1xPhospho [S]	1.026	1.103	1	1	[R].SESSER.[R]	1xPhospho [S]; 1xTMTpro [N-Term]	0.000962947	0.000716537	1	1	3	High	0	1078.47	113.1	110.3	92.6	84	6.81	53.72	10.98	136.08	102.5	84.2	90.2	91.5	96.7	98.9	91.5	85.8	89.7	88.7	248.5	73.8	91.5	88.3	77.7	100.5	75.2	84.2	64.1	74.6	85.4	68.2	78.1	64.9	75.1
Q8N684	Q8N684 [423-430]	Q8N684 2xPhospho [S423; S427]	1.026	1.066	1	1	[R].SRERSPSR.[S]	2xPhospho [S1; S5]; 1xTMTpro [N-Term]	0.000962947	1.23483e-05	1	2	2	High	2	1438.65	98.7	96.2	105.8	99.3	12.65	22.14	11.61	12.31	103.9	90.7	98.4	107.1	104.3	95.9	97.5	68.8	89.3	90.3	158.3	100.9	98	91.9	93.1	111.6	106	102.9	101	113.8	104	110.8	107.6	75	107.8
Q8TDR0-2	Q8TDR0-2 [351-372]	Q8TDR0-2 2xPhospho [T358; S359]	1.026		1		[K].NSVEGDSTSDAEGDAGPAGQDK.[S]	2xPhospho [T8; S9]; 1xTMTpro [K22]; 1xTMTpro [N-Term]	8.29662e-08	1.23483e-05	1	1	2	High	0	2875.22	202.6	197.4			14.87	20.37			99.7	92.7	92.4	96.5	111.8	106.5	134.7	127.7	144.2	100.4		107.6	89.6	122.5	88.7	85.2
Q5T200-2	Q5T200-2 [77-86]	Q5T200-2 1xPhospho [S77]	1.026		1		[R].SPERPTGDLR.[E]	1xPhospho [S1]; 1xTMTpro [N-Term]	0.000962947	0.000716537	1	1	3	High	0	1511.75	202.5	197.5			37.08	53.39			83.1	88.9	88.7	84.4	72.5	76.6	68.1	174.6	65.8	64.2	203.6	82.4	77.1	92.9	80.9	196.3
Q14151	Q14151 [593-601]	Q14151 2xPhospho [S595; S598]	1.026		1		[K].ERSSKSQDR.[K]	2xPhospho [S3; S6]; 1xTMTpro [K5]; 1xTMTpro [N-Term]	0.00180946	0.000716537	1	1	1	High	2	1860.89	202.6	197.4			16.99	23.7			113.5	136.6	123.4	143.6	98.2	93.6	100.3		72.7	109.1		158.9	95.4	110.6	116.1	128.1
Q9UBC3	Q9UBC3 [98-104]	Q9UBC3 1xPhospho [S100]	1.025	1.109	1	1	[R].SESPAVR.[T]	1xPhospho [S3]; 1xTMTpro [N-Term]	0.00102083	0.000716537	1	3	3	High	0	1129.56	95.9	93.6	110.7	99.8	17.93	34.58	8.64	7.09	79.4	90.6	106.9	121.6	87.6	94.2	68.7	107.7	83.1	85.3	183.8	87.3	74.6	102.2	93	134.1	106.8	108.1	88.9	96.7	106.4	117.6	104.4	114	92.7
Q9UQ35	Q9UQ35 [2424-2430]	Q9UQ35 1xPhospho [S]	1.024	1.139	1	1	[R].APSPSSR.[M]	1xPhospho [S]; 1xTMTpro [N-Term]	0.000527185	1.23483e-05	1	1	7	High	0	1085.53	98.2	95.9	109.7	96.3	42.27	46.74	14.22	20.07	98.8	94.1	85.4	94.4	69.8	103.4	74	207.7	78.4	98.4		117.5	82.8	92.1	80.1	223.2	85.4	108.4	106	123	81.5	104.6	95.9	118.3	84.1
F5H433	F5H433 [785-792]	F5H433 1xPhospho [S788]	1.023	1.235	0.721778	0.0280367	[R].GSESGGEK.[A]	1xPhospho [S4]; 1xTMTpro [K8]; 1xTMTpro [N-Term]	0.00111093	0.000716537	1	4	2	High	0	1438.71	101.6	99.4	109.9	89	10.24	14.32	9.69	12.64	102.4	99.7	100	106.8	100.1	107.7	95.8	130.2	73.8	100.5	102.7	105.6	97.4	89.9	76.5	111.2	105	110.2	102.5	108.7	98.7	113.7	117.2	133.4	93.1
Q9UQ35	Q9UQ35 [573-580]; [584-591]; [604-611]; [615-622]; [647-654]; [658-665]; [669-676]; [681-688]	Q9UQ35 2xPhospho [S575; T/S]; 2xPhospho [S586; T/S]; 2xPhospho [S606; T/S]; 2xPhospho [S617; T/S]; 2xPhospho [S649; T/S]; 2xPhospho [S660; T/S]; 2xPhospho [S671; T/S]; 2xPhospho [S683; T/S]	1.023	1.215	1	1	[R].SRSRTPAR.[R]	2xPhospho [S3; T/S]; 1xTMTpro [N-Term]	0.000962947	0.000716537	1	1	4	High	2	1394.66	102.8	100.5	107.9	88.8	11.5	34.39	14.76	49.48	94.1	111.6	100.4	102.9	91.5	115.8	84.8	86.4	65	89.6	183.7	97	95.7	87.1	94.3	100.3	102.2	97.4	97.4	115.2	112.2	109	101.7	67.5	101.6
A0A087WT45	A0A087WT45 [614-628]	A0A087WT45 2xPhospho [S620; S623]	1.023	1.012	1	1	[R].TQTGDSSSISSFSYR.[E]	2xPhospho [S7; S10]; 1xTMTpro [N-Term]	0.000962947	1.23483e-05	1	1	3	High	0	2086.87	106.1	103.7	95.7	94.5	19.01	15.75	18.34	14.86	121.6	126.5	123	102.8	132	79.5	92.4	85	109	106.6		109.3	112	111.8	119.5	68.8	122.6	96.4	105.5	94.5	78.9	90	136.9	119.5	92.2
Q9BTC0	Q9BTC0 [1712-1728]	Q9BTC0 1xPhospho [S]	1.023	0.87	0.915961	0.505477	[R].SSSPAGETEGDREPQAR.[P]	1xPhospho [S]; 1xTMTpro [N-Term]	6.30512e-16	1.23483e-05	1	1	5	High	1	2157.97	102.5	100.2	91.8	105.5	12.27	21.54	10.39	10.92	107.7	92.4	98.5	104.8	107.9	107.5	110.6	73.7	95.7	94.5		103.5	103.7	104.6	134.4	160.6	106	81.7	93.1	91.9	97.2	98	97	75.9	102.2
A0A499FJY3	A0A499FJY3 [640-646]	A0A499FJY3 1xPhospho [S642]	1.023		0.849039		[R].YNSDNDR.[S]	1xPhospho [S3]; 1xTMTpro [N-Term]	0.000177248	1.23483e-05	1	3	2	High	0	1267.53	202.2	197.8			25.03	26.48			140.7	139.9	129	140.5	100.6	105.2	94.1	61.7	116.5	114		114.2	81.1	97.4	117.6	47.6
E9PG73	E9PG73 [596-602]		1.023		0.973676		[R].TPPGRSR.[S]	2xPhospho [T1; S6]; 1xTMTpro [N-Term]	0.0696005	0.00194608	1	1	1	Medium	1	1234.57	202.3	197.7			21.39	42.83			99.8	88.1	68.3	107.9	86.4	97.6	105.4	141.7	97.7	96.5		87	91.7	94.4	112.3	225.2
Q8IYB3	Q8IYB3 [413-422]	Q8IYB3 1xPhospho [T/S]	1.023		1		[R].HSPTPQQSNR.[T]	1xPhospho [T/S]; 1xTMTpro [N-Term]	8.53407e-06	1.23483e-05	1	1	3	High	0	1535.73	202.3	197.7			51.13	25.66			69.2	65.4	102.1	86.1	143.2	82.6	139.9	245.1	61.6	98.8		89.6	73.3	91.6	130.1	121.5
Q9Y2W1	Q9Y2W1 [51-60]	Q9Y2W1 3xPhospho [S51; Y54; S55]	1.023		1		[R].SRSYSPAHNR.[E]	3xPhospho [S1; Y4; S5]; 1xTMTpro [N-Term]	0.00161527	0.000716537	1	1	1	High	1	1718.68	202.3	197.7			56.8	124.97			53.3	66.4	59.2	56	51.4	41.8	52.5	161.4	39.4	50.6	311.3	35.3	56.5	38.5	56.2	470.2
A0A087WT53	A0A087WT53 [1097-1102]	A0A087WT53 1xPhospho [S1099]	1.022	1.141	1	0.908914	[R].ARSPER.[R]	1xPhospho [S3]; 1xTMTpro [N-Term]	0.000962947	0.000716537	1	1	3	High	1	1099.56	95.6	93.5	112.3	98.5	36.12	40.13	9.53	13.7	95	76.5	78.3	91.7	88.4	113.2	76.3	185.1	64.7	72.8	192.2	110.4	84	87.8	88.4	95.3	100.8	104.8	111.8	98.3	114.4	106.7	99.8	129.5	111.2
A0A0C4DH01	A0A0C4DH01 [117-135]	A0A0C4DH01 2xPhospho [S125; S126]	1.022	1.049	1	1	[R].EAANEAGDSSQDEAEDDVK.[Q]	2xPhospho [S9; S10]; 1xTMTpro [K19]; 1xTMTpro [N-Term]	3.98217e-12	1.23483e-05	1	4	2	High	0	2748.14	100.5	98.3	103	98.2	14.79	34.29	12.84	25.27	84.8	98.3	97.6	71.7	105.1	100.2	111.3	77.8	85.3	98.8	195.1	85.2	108.3	93.1	98.7	88.7	97.7	97.9	117.9	78.5	109.3	103.1	90.6	114.7	119.4
O60231	O60231 [99-113]	O60231 3xPhospho [S106; T110; S]	1.022		1		[R].LLEDSEESSEETVSR.[A]	3xPhospho [S8; T12; S]; 1xTMTpro [N-Term]	2.73731e-05	1.23483e-05	1	1	7	High	0	2253.88	202.2	197.8			49.12	62.2			97.4	70.5	84.7	86.7	93.4	92.9	75	227.2	72.9	89.5		87.9	92.9	85.3	78.6	265.1
P35658	P35658 [430-446]	P35658 3xPhospho [S430; T]	1.022		1		[K].SPGSTPTTPTSSQAPQK.[L]	3xPhospho [S1; T]; 1xTMTpro [K17]; 1xTMTpro [N-Term]	0.000962947	1.23483e-05	1	6	3	High	0	2520.13	202.2	197.8			18.12	11.32			129.6	105.3	107.8	134.9	104.5	75.9	122.1	91	104.2	118		99.1	107.4	92.6	88.5	119.3
C9JAB2	C9JAB2 [227-235]	C9JAB2 2xPhospho [S228; S230]	1.021	1.038	1	1	[R].RSASPERMD.[-]	2xPhospho [S2; S4]; 1xTMTpro [N-Term]	0.000158027	1.23483e-05	1	1	3	High	2	1512.62	96.5	94.6	106.4	102.5	40.72	80.66	13.45	33.49	87.5	89.2	90.6	93.1	37.1	94.7	89.4	178.6	67	88.2		113.4	113.9	84.3	41.4	331.7	89.4	118.7	91.6	104.5	122.6	96.9	101.4	84.7	85.4
F8VS07	F8VS07 [393-400]	F8VS07 1xPhospho [S395]	1.021		0.481129		[K].QQSPQEPK.[S]	1xPhospho [S3]; 1xTMTpro [K8]; 1xTMTpro [N-Term]	7.5581e-05	1.23483e-05	1	2	3	High	0	1629.85	202.1	197.9			10.52	9.91			112.4	105.2	131.2	109.1	125	104.2	98.4	101	90	98.7		104.9	89.4	104.9	107.9	117.8
Q9NW07	Q9NW07 [484-497]	Q9NW07 2xPhospho [T485; S487]	1.021		1		[R].STPSPTPVESSDPK.[A]	2xPhospho [T2; S4]; 1xTMTpro [K14]; 1xTMTpro [N-Term]	3.90991e-09	1.23483e-05	1	1	2	High	0	2197.03	202.1	197.9			13.9	45.98			99.5	91.9	102.5	100.1	125.2	88.4	113.2	128.5	74.3	99.2	214.2	109.1	70.7	82.4	101.1
A0A3F2YNY6	A0A3F2YNY6 [920-931]	A0A3F2YNY6 1xPhospho [S925]	1.021		1		[K].SDSPESDAEREK.[D]	1xPhospho [S6]; 1xTMTpro [K12]; 1xTMTpro [N-Term]	1.65257e-09	1.23483e-05	1	1	3	High	1	2037.96	202.1	197.9			19.25	35.52			111.1	116.2	108.7	89.4	80	104.8	96.6	61.1	92.3	102.3	187.1	111.7	99.3	97.7	80.4	61.2
O75494	O75494 [103-109]	O75494 1xPhospho [S108]	1.02	1.094	1	1	[R].NVYSSSR.[Y]	1xPhospho [S6]; 1xTMTpro [N-Term]	0.000170514	1.23483e-05	1	1	4	High	0	1196.56	102.1	100.1	103.4	94.5	21.18	24.71	10.23	28.74	103.4	112.6	111.7	99.8	113.9	104.4	115.5	50.1	114.6	118.3	93.7	96.2	108.1	111.7	103.7	42.1	112.1	109.3	95.6	105.1	120.3	109.5	112.9	85.8	112.3
H7C118	H7C118 [30-42]	H7C118 1xPhospho [S]	1.02	0.85	1	0.667258	[R].RVESEESGDEEGK.[K]	1xPhospho [S]; 1xTMTpro [K13]; 1xTMTpro [N-Term]	0.000962947	0.000716537	1	6	4	High	1	2139.01	109.7	107.6	84	98.8	14.11	24.6	22.47	20.54	124.3	124.6	93.9	137.2	114.6	148.2	116.3		172.3	81.9		130	134.7	114.3	107.6		105.8	85.6	122.4	115.6	68.7	74.1	120.5	81.6	82.1
Q9NTJ3	Q9NTJ3 [15-38]	Q9NTJ3 1xPhospho [S]	1.02		0.820456		[R].EEGPPPPSPDGASSDAEPEPPSGR.[T]	1xPhospho [S]; 1xTMTpro [N-Term]	6.30512e-16	1.23483e-05	1	6	5	High	0	2743.21	202	198			4.32	47.75			86.3	85.2	92.9	92	90.7	94.5	86.4	94.9	88.6	79.8	237.6	86.4	89.3	108.1	89.8	97.5
Q13131-2	Q13131-2 [509-516]	Q13131-2 1xPhospho [S]	1.02		1		[R].SGSVSNYR.[S]	1xPhospho [S]; 1xTMTpro [N-Term]	0.000962947	0.000716537	1	1	2	High	0	1253.58	202	198			28.39	28.12			103.5	146.5	96.6	103.5	89.1	118.2	87.6	47.6	75.7	96.4	143.5	132.4	108.1	98.7	97.4	55.1
Q13247	Q13247 [190-197]	Q13247 3xPhospho [Y191; S194; S]	1.019	1.257	1	1	[R].SYSGSRSR.[S]	3xPhospho [Y2; S5; S]; 1xTMTpro [N-Term]	0.00221346	0.000716537	1	1	2	High	1	1443.54	104.7	102.8	107.2	85.3	45.76	32.41	42.2	37.23	117.1	142.2	102.5	114.4	30.6	123	36.2	165.1	100	130.1		111.3	114.8	113.6	41.1	158.1	128.6	162.1	111.1	162.5	52.4	126.3	93.3	37.8	120.9
J3KPS2	J3KPS2 [596-605]; [629-638]	J3KPS2 1xPhospho [S/T]; 1xPhospho [S/T]	1.019	0.962	1	1	[K].GSPTSAYPER.[KR]	1xPhospho [S/T]; 1xTMTpro [N-Term]	1.49439e-05	1.23483e-05	1	1	4	High	0	1448.67	97.4	95.6	101.5	105.5	26.1	30.07	7.17	29.73	80.4	84	89.4	105.3	88.6	100	85.1	159.6	79.6	100.5	167.5	83.6	89.1	85.6	79.9	122	94.6	94	91.1	101	81.3	91.3	89	102.2	80.2
O95696	O95696 [803-817]	O95696 3xPhospho [T804; S808; S814]	1.019	0.935	1	1	[R].STCGDSEVEEESPGK.[R]	1xCarbamidomethyl [C3]; 3xPhospho [T2; S6; S12]; 1xTMTpro [K15]; 1xTMTpro [N-Term]	2.34956e-07	1.23483e-05	1	2	3	High	0	2458.96	105.3	103.4	92.4	98.8	20.31	19.93	16.52	33.7	95.9	83.3	141.6	103.6	131.3	112.8	104.2	79.6	81.5	110.3		131.9	102	90.4	137.9	93.7	76.3	76.3	124.1	93.2	84.5	95.3	89.2	93.8	71.4
Q9H6Y2	Q9H6Y2 [4-27]	Q9H6Y2 1xPhospho [S14]	1.019		1		[R].TCEERPAEDGSDEEDPDSMEAPTR.[I]	1xCarbamidomethyl [C2]; 1xPhospho [S11]; 1xTMTpro [N-Term]	5.61913e-10	1.23483e-05	1	1	2	High	0	3107.24	201.9	198.1			15.53	47.89			99.6	98	85.9	114.5	64.4	90.4	94.6	87.9	89.1	92.5	228.9	94.8	126.7	86.6	64.9	81.4
Q86YD1	Q86YD1 [53-61]	Q86YD1 1xPhospho [S53]	1.018	1.15	1	1	[R].SAPPMEGAR.[V]	1xPhospho [S1]; 1xTMTpro [N-Term]	0.000962947	0.000240242	1	1	3	High	0	1299.61	103.7	101.9	103.9	90.4	7.51	12.29	18.57	26.58	108.7	124.2	98.4	116.3	103.1	104.1	105.7	111.1	105.4	104.4		117.8	99.2	79.4	116.5	105.7	103.7	111.2	119.7	68.7	116.3	88.6	90.3	125	79.2
J3QSD7	J3QSD7 [291-297]	J3QSD7 1xPhospho [S296]	1.018		1		[R].SPSPYSR.[R]	1xPhospho [S6]; 1xTMTpro [N-Term]	0.000962947	0.000716537	1	2	3	High	0	1177.56	201.7	198.3			41.05	38.77			100.6	119.1	108.7	90	77.8	95.9	75.8	217	74	96.5		86.3	72.5	98.6	98.9	188.3
O14646-2	O14646-2 [211-229]	O14646-2 2xPhospho [S215; S216]	1.017	1.368	1	0.265957	[K].RQIDSSEEDDDEEDYDNDK.[R]	2xPhospho [S5; S6]; 1xTMTpro [K19]; 1xTMTpro [N-Term]	7.29721e-09	1.23483e-05	1	1	2	High	1	3085.23	110.9	109	104	76.1	17.86	28.67	8.6	19.67	132	151.1	123.4	125.9	87.3	123.2	97.2		87.4	121.4		130.4	143.3	132.9	84	60.5	115.2	116.5	112.8	126.3	96.5	117.7	116.7	100.4	74.4
Q9H4M7-2	Q9H4M7-2 [191-199]	Q9H4M7-2 1xPhospho [S194]	1.017	1.355	1	0.155713	[R].ISESPEVTR.[L]	1xPhospho [S4]; 1xTMTpro [N-Term]	0.000179906	1.23483e-05	1	1	3	High	0	1401.69	109.3	107.4	105.5	77.8	20.56	26.11	10.29	20.54	122.8	156	88.6	91.9	127.8	140.9	116.9	96.4	87.8	65.1		122.3	113.5	125.8	144.4		128.9	142.7	112.8	112.2	133.7	118.6	110.8	109.2	115
A0A087WUE4	A0A087WUE4 [346-353]	A0A087WUE4 1xPhospho [S351]	1.017	1.305	1	0.845848	[R].EPVAESPK.[K]	1xPhospho [S6]; 1xTMTpro [K8]; 1xTMTpro [N-Term]	0.000953154	1.23483e-05	1	3	3	High	0	1544.82	95.6	94.1	119.1	91.2	21.93	65.33	19.52	33.69	84.7	88.1	60.8	81.8	86.4	98.2	78.4	128.5	75.9	78.9	286.9	89.7	94.5	71	71.9	124.2	113.7	102.3	119.2	103.1	82	110	98.6	156.3	85.2
Q96FQ6	Q96FQ6 [93-103]	Q96FQ6 1xPhospho [S103]	1.017		1		[K].LIHEQEQQSSS.[-]	1xPhospho [S11]; 1xTMTpro [N-Term]	6.91619e-05	1.23483e-05	1	1	2	High	0	1669.78	201.6	198.4			32.24	18.51			89.1	130.6	103.2	111.3	88.5	78.3	100.2	191.2	83.7	100		105.6	93.8	104.7	81.9	137.7
O00203	O00203 [748-757]	O00203 2xPhospho [S750; S752]	1.017		1		[K].GKSDSEDGEK.[E]	2xPhospho [S3; S5]; 2xTMTpro [K2; K10]; 1xTMTpro [N-Term]	0.000962947	0.000716537	1	2	2	High	1	2124.01	201.7	198.3			34.66	34.54			123.4	106.5	112.3	103.1	98.8	117.4	103.8	16.3	106.7	99	166	105.2	114.5	101.7	88.4	36.7
Q9Y2W1	Q9Y2W1 [533-539]	Q9Y2W1 1xPhospho [S535]	1.016	1.007	1	1	[K].SSSPPPR.[K]	1xPhospho [S3]; 1xTMTpro [N-Term]	0.000840597	1.23483e-05	1	1	9	High	0	1111.55	92.3	90.8	108.8	108	37.56	33.98	10.36	17.63	81.4	85.9	92.1	89.4	89.7	81.4	83.8	191.2	87.9	79.5	159.5	94.3	70.3	79.1	84.5	149.9	104.3	114.6	102.4	109.7	87.9	86.9	105	91.1	105.6
A0A087X0X3	A0A087X0X3 [571-578]; [584-591]	A0A087X0X3 1xPhospho [S575]; 1xPhospho [S588]	1.016	0.836	1	0.855899	[R].MGANSLER.[M]	1xPhospho [S5]; 1xTMTpro [N-Term]	0.000242749	1.23483e-05	1	3	2	High	0	1261.59	103.9	102.3	88.3	105.5	18.8	18.89	14.81	21.83	106.9	143.2	111.3	129.6	81.2	113.3	94.1	91.3	104.4	135.9		109.3	107.4	112.3	84	75.8	87.6	94.7	111	90.7	103.8	85.8	98.1	65.5	148
J3QSD7	J3QSD7 [301-307]	J3QSD7 1xPhospho [S]	1.016		0.716283		[R].SVSPYSR.[R]	1xPhospho [S]; 1xTMTpro [N-Term]	0.000962947	0.000716537	1	2	3	High	0	1179.57	201.6	198.4			25.18	16.73			80.5	110.6	103	125.2	88.3	129	101.7	171.7	66.7	105		106.1	90.3	109.5	116.4	96
P62995	P62995 [272-277]	P62995 1xPhospho [S276]	1.016		1		[R].GGYRSR.[S]	1xPhospho [S5]; 1xTMTpro [N-Term]	0.00165301	0.000716537	1	1	1	High	1	1079.53	201.6	198.4			17.5	14.48			108.6	109.4	101.2	89.6	87.6	87.8	92.4	140.5	105.6	83	98.5	92	116.2	86.4	83.2	118
A0A0C4DGE6	A0A0C4DGE6 [260-267]	A0A0C4DGE6 1xPhospho [S264]	1.015	0.852	1	0.667589	[R].VDFGSSER.[L]	1xPhospho [S5]; 1xTMTpro [N-Term]	0.000668126	1.23483e-05	1	3	2	High	0	1280.58	101.6	100.1	91.2	107.1	13.39	22.38	16.1	19.74	104.3	107.2	111	110	110.8	98.6	78.8	129.6	128	92.4		107	127	132	97.2	66.1	85.3	97.7	76.9	121.1	97.1	83	101.9	116.7	106.2
H7BXM6	H7BXM6 [155-172]	H7BXM6 1xPhospho [S160]	1.015	0.788	1	0.990626	[K].DIKEESDEEEEDDEESGR.[L]	1xPhospho [S6]; 1xTMTpro [K3]; 1xTMTpro [N-Term]	5.73093e-11	1.23483e-05	1	2	4	High	1	2828.21	104.6	103.1	84.7	107.5	25.49	21.85	18.91	15.73	119.9	112.5	113.7	109.3	110.1	107	103.9	38.7	109	110.6	53.6	103.9	111	112.8	107.3	76.6	88.8	108.2	119	88.8	85.7	97.8	85.1	60.8	115.7
Q9UQ35	Q9UQ35 [1441-1448]	Q9UQ35 1xPhospho [S]	1.014	1.186	1	0.249091	[R].SGSSPGLR.[D]	1xPhospho [S]; 1xTMTpro [N-Term]	0.000962947	0.000716537	1	1	7	High	0	1144.57	102.9	101.4	106.2	89.5	8.28	7.97	9.79	29.44	100.7	114.7	104.4	111.9	107.1	126.2	109	97.1	108.4	101		88.6	106.5	115	101.4	107.9	112.9	103.2	115.1	110.1	102	119.6	132	98.3	112.2
Q8N201	Q8N201 [1326-1336]	Q8N201 1xPhospho [S1327]	1.014	1.052	1	1	[K].SSPEQPIGQGR.[I]	1xPhospho [S2]; 1xTMTpro [N-Term]	3.35759e-14	1.23483e-05	1	1	3	High	0	1539.75	105.5	104	97.7	92.9	8.17	8.72	3.99	26.84	102.8	107.5	110.4	111.8	102.9	95.1	108	125.4	115.9	114.2		104.9	100.1	106.3	88.4	106.4	109.1	99.2	97.1	99.3	106.1	99.8	99.8	102.5	100.5
O95218	O95218 [265-270]	O95218 1xPhospho [S]	1.014	0.939	1	1	[R].GSSSPR.[K]	1xPhospho [S]; 1xTMTpro [N-Term]	0.000962947	0.000716537	1	1	4	High	0	974.463	100.2	98.8	97.3	103.7	59.81	37.18	38.61	26.18	79.9	80	68.3	70.2	118.3	98.5	113.3	272.8	80.1	93.8		73.1	87.5	74.6	111	178.6	69.6	99.6	67.3	72.4	167.5	77.2	96.4	151.2	76.2
P25788	P25788 [242-255]	P25788 1xPhospho [S250]	1.014		1		[K].ESLKEEDESDDDNM.[-]	1xPhospho [S9]; 1xTMTpro [K4]; 1xTMTpro [N-Term]	0.00369329	0.00078817	1	4	1	High	1	2344	201.4	198.6			18.49	72.61			116.1	89.2	104.1	118.3	82.1	69.8	93.7		74.8	115.8	315.2	100.1	121.1	85.3	60.5	54
Q96A47	Q96A47 [150-156]		1.014		1		[R].AAAGSPR.[S]	1xPhospho [S5]; 1xTMTpro [N-Term]	0.00426722	0.000824028	1	1	2	High	0	1013.51	201.4	198.6			59.39	93.48			57.6	54.1	48.6	68.3	94.6	60.8	89.5	201.5	47.8	53.6	337.7	67.5	49.9	59.8	79.3	229.4
O75528	O75528 [289-300]	O75528 1xPhospho [S298]	1.013	1.173	1	0.218861	[K].ESGADGASTSPR.[N]	1xPhospho [S10]; 1xTMTpro [N-Term]	1.48346e-15	1.23483e-05	1	1	3	High	0	1518.68	102.1	100.7	106.4	90.7	7.96	11.32	6.97	5.83	116.1	108.6	102.8	93.4	111.3	101.5	110	120.4	102.7	120.8		112.7	111.1	95.9	107.9	84.8	115	116.5	102.2	101.1	113	110.4	117.6	124.4	96.1
Q5VUA4	Q5VUA4 [670-679]	Q5VUA4 1xPhospho [S]	1.013	1.06	1	1	[R].SSDPHRLESR.[E]	1xPhospho [S]; 1xTMTpro [N-Term]	0.000962947	0.000240242	1	1	2	High	1	1567.75	105.5	104.2	97.9	92.4	13.06	11.25	18.03	21.83	121	156.3	125.3	121.5	101	122	125.3		109	108		124.8	116.3	144.8	124.7		111.8	114.6	110	122.4	118.6	123.8	91.6	66.4	106.8
Q5VWQ8	Q5VWQ8 [976-982]	Q5VWQ8 1xPhospho [S978]	1.013	1.008	1	1	[K].GDSPELK.[P]	1xPhospho [S3]; 1xTMTpro [K7]; 1xTMTpro [N-Term]	0.000984754	0.000716537	1	1	2	High	0	1433.75	110.6	109.3	90.4	89.7	17.08	12.72	8.06	21.92	119.5	108.2	133.7	122.5	75.1	116.7	100.8		98.1	141		115	117.5	115.2	104.1	132.5	96.4	106.4	107.7	93.6	94.3	86.5	92.6	106.6	80.1
Q9BW04	Q9BW04 [481-486]	Q9BW04 1xPhospho [S/T]	1.013	0.845	1	0.104768	[K].SNTLER.[S]	1xPhospho [S/T]; 1xTMTpro [N-Term]	0.000962947	0.000240242	1	1	4	High	0	1103.54	106.2	104.9	86.5	102.4	9.87	9.07	10.96	20.44	110.2	115.2	105.5	97.2	92	106.9	120.9	122.5	107.2	110.2		112.2	101.1	89	95.3	114.7	80.6	85.1	95.9	91.9	83.3	104.1	96.7	74.7	111.4
K7ENU0	K7ENU0 [39-51]	K7ENU0 2xPhospho [S41; S44]	1.013		0.930195		[R].TTSPSSDTDLLDR.[S]	2xPhospho [S3; S6]; 1xTMTpro [N-Term]	3.38181e-08	1.23483e-05	1	2	1	High	0	1871.8	201.3	198.7			27.11	16.64			86.8	91.6	95.8	103.7	123.3	101.4	110.4	181.4	71.7	101.2		112.5	94.3	91.9	122.6	111.4
K7ENU0	K7ENU0 [39-51]	K7ENU0 1xPhospho [S43]	1.013		1		[R].TTSPSSDTDLLDR.[S]	1xPhospho [S5]; 1xTMTpro [N-Term]	3.27125e-08	1.23483e-05	1	2	1	High	0	1791.83	201.3	198.7			27.5	73.1			76.8	72.2	76.7	101.6	77.5	89.6	115.4	147.6	84.1	59.8	293	63	71.7	80.5	92.3	98.2
Q15746	Q15746 [296-302]	Q15746 1xPhospho [S]	1.012	1.052	1	1	[K].NCSSPQR.[G]	1xCarbamidomethyl [C2]; 1xPhospho [S]; 1xTMTpro [N-Term]	0.000962947	1.23483e-05	1	3	4	High	0	1232.54	101.4	100.2	101.7	96.7	27.23	30.14	21.41	33.71	99	107.3	117.5	98.5	136.2	129.1	137.9	46.5	140.4	111		89.6	111.5	122.8	110.8	41.9	110.8	104.4	114.5	119.1	109.4	115.9	134.2	55.1	109.3
Q5T757	Q5T757 [400-406]	Q5T757 1xPhospho [S404]	1.012	0.995	1	1	[K].GTGDSLR.[E]	1xPhospho [S5]; 1xTMTpro [N-Term]	0.000962947	0.000240242	1	1	3	High	0	1089.53	100.9	99.7	99.5	100	9.46	30.84	17.5	39.05	82	88.2	97.9	101	98.7	77.9	92.9	99.8	89.5	85	186.6	91.2	92.4	96.1	110.8	110.1	94.5	93.6	90.8	85.6	95.3	96.9	83.7	137.8	78.2
A0A2R8Y4Z0	A0A2R8Y4Z0 [153-158]	A0A2R8Y4Z0 2xPhospho [S154; S155]	1.012	0.947	1	1	[R].HSSYER.[G]	2xPhospho [S2; S3]; 1xTMTpro [N-Term]	0.000962947	0.000716537	1	1	2	High	0	1242.49	105.2	103.9	92.8	98.1	22.9	26.5	21.86	25.04	109.4	67.3	119.9	90.1	131.7	123.4	114.1	74.2	120	125.1		109.7	106.3	146.6	110.4	51.6	116.2	53.5	96.2	118.6	101.2	92.4	102.2	80.7	122.6
Q15185-4	Q15185-4 [108-122]	Q15185-4 2xPhospho [S113; S118]	1.012		1		[K].DWEDDSDEDMSNFDR.[F]	2xPhospho [S6; S11]; 1xTMTpro [N-Term]	0.000753239	1.23483e-05	1	1	1	High	0	2339.8	201.2	198.8			37.79	40.03			79.7	83	103.3	127.3	69.6	132.6	79.8	192	91.5	98.9		118.4	73.8	79	78	193
Q9BYW2	Q9BYW2 [437-443]	Q9BYW2 1xPhospho [S438]	1.011	1.06	1	1	[R].SSPYRER.[T]	1xPhospho [S2]; 1xTMTpro [N-Term]	0.000962947	0.000716537	1	1	3	High	1	1278.62	102.4	101.3	101	95.3	10.26	32.87	18.14	15.64	95.9	124	102.8	104.4	110.4	107.9	108.8	87.2	130.7	141.3		102.3	140.7	105	99.9	38.6	100.4	119.4	105.5	119.8	88.4	104	106.8	63.2	123.6
A0A0A0MR59	A0A0A0MR59 [124-133]	A0A0A0MR59 1xPhospho [T128]	1.01	1.201	1	1	[R].QASPTEVVER.[L]	1xPhospho [T5]; 1xTMTpro [N-Term]	0.000743124	1.23483e-05	1	7	2	High	0	1499.74	108.8	107.7	100.2	83.4	13.43	25.49	13.05	38.5	106.9	116.2	128.1	112.7	115.7	117.6	102.9	78.4	113.4	62.7		125.9	89	81.1	113	136.4	105.9	106.1	98.2	113.1	70.8	94.2	104.4	106.3	85.7
P21675-12	P21675-12 [539-548]	P21675-12 1xPhospho [S545]	1.01	1.156	1	0.731685	[K].EEATSNSPSK.[E]	1xPhospho [S7]; 1xTMTpro [K10]; 1xTMTpro [N-Term]	1.52762e-08	1.23483e-05	1	2	3	High	0	1737.86	105.8	104.8	101.6	87.9	19.18	30.63	14.14	9.86	117.1	116.2	127.3	143.3	75.1	145.4	101.4	120.2	152.9	111.5		123.7	65.3	126.5	74.2		124	119	108.7	88.7	107.3	143.2	109.1	128.1	80.8
P48681	P48681 [1610-1621]	P48681 2xPhospho [S1617; S1618]	1.01	1.152	1	0.494419	[R].EGDRESWSSGED.[-]	2xPhospho [S8; S9]; 1xTMTpro [N-Term]	2.83396e-05	1.23483e-05	1	1	6	High	1	1817.66	94.5	93.5	113.5	98.5	30.46	23.54	14.27	15.42	78.7	101.1	94.9	97.5	91.7	93.5	87.2	178.6	84	91.5	76.9	95	76.3	99.6	106.3	147.3	97.7	114.5	111.9	146.6	110.7	137.3	115.5	102.2	119.4
Q5T200-2	Q5T200-2 [1189-1196]	Q5T200-2 1xPhospho [S]	1.01	1.047	1	1	[R].SSSLGSNR.[S]	1xPhospho [S]; 1xTMTpro [N-Term]	0.00034721	1.23483e-05	1	1	3	High	0	1191.57	106.3	105.2	96.4	92.1	5.24	14.95	9.61	15.52	97.7	109.2	108.7	111.3	105.6	108.5	115.6	101.5	108.6	119.2		96.5	104.6	127.3	107.5	78.1	95.3	107.9	101.3	95.5	101.5	89.2	95.8	120.5	104.1
E9PK91	E9PK91 [648-653]	E9PK91 1xPhospho [S648]	1.01	0.992	1	1	[K].SPEIHR.[R]	1xPhospho [S1]; 1xTMTpro [N-Term]	0.000962947	0.000716537	1	1	6	High	0	1122.56	105.4	104.4	94.7	95.5	19.97	36.32	18.82	22.26	102.9	110.6	92.8	104	87.7	130.1	120	64.6	174.3	102.5		105.9	156.3	100	97	51.3	98	105.3	98.1	74.8	87.2	88	87.3	135.5	86.4
O75351	O75351 [89-98]	O75351 1xPhospho [S93]	1.01		1		[K].EGQPSPADEK.[G]	1xPhospho [S5]; 1xTMTpro [K10]; 1xTMTpro [N-Term]	6.23398e-05	1.23483e-05	1	2	3	High	0	1745.86	201	199			13.11	31.18			107.5	121.8	98	112.9	121.3	113.4	80.5	121.8	134.3	114.5		89.6	112	125.1	110	37.4
Q96L96	Q96L96 [1376-1396]	Q96L96 2xPhospho [S1390; T/S]	1.01		1		[R].AAGDGEATTPEERESPTVSPR.[G]	2xPhospho [S15; T/S]; 1xTMTpro [N-Term]	5.83685e-14	1.23483e-05	1	1	4	High	1	2621.15	201	199			43.52	47.64			84.6	67.2	82.7	91.5	73.2	84.9	79.2	195.2	102.2	80.2	210	85.6	72.3	74.2	66.6	150.3
P25054	P25054 [849-854]	P25054 1xPhospho [S851]	1.009	1.185	1	1	[K].DRSLER.[E]	1xPhospho [S3]; 1xTMTpro [N-Term]	0.000962947	0.000716537	1	3	2	High	1	1159.58	93.3	92.4	116.2	98.1	58.88	44.74	12.3	63.18	65.1	86.4	86.5	74.8	66.9	79.4	82.3	238	83.1	92.1	185.9	77.2	69.3	73.2	74.7	165.1	91.8	116.3	94.5	107.4	78.8	94.1	108.6	109.3	92.9
Q7Z460-4	Q7Z460-4 [683-692]	Q7Z460-4 2xPhospho [S687; S691]	1.009		1		[K].VVSQSQPGSR.[S]	2xPhospho [S5; S9]; 1xTMTpro [N-Term]	4.97711e-06	1.23483e-05	1	1	2	High	0	1508.68	200.9	199.1			12.02	26.92			106.6	86.7	114.1	89.3	91.9	99.8	89.2	116.8	81.3	85.7	141.1	108.3	105	72.8	74	137.4
Q66K14	Q66K14 [992-999]	Q66K14 1xPhospho [S]	1.008	1.022	1	1	[K].GTSSPDYR.[H]	1xPhospho [S]; 1xTMTpro [N-Term]	0.000320924	1.23483e-05	1	2	3	High	0	1266.57	91.3	90.5	110.3	107.9	48.22	37.57	22.68	17.9	76	73	88.4	87	80.9	82.4	84	214.9	83.3	76.4	154	81.7	95.2	74	78.3	170.6	73	94.9	100.4	69.6	102.9	100.6	101.7	142.5	92.3
A0A494C0X0	A0A494C0X0 [169-175]	A0A494C0X0 1xPhospho [S173]	1.008	0.958	1	1	[R].AAGQSPR.[R]	1xPhospho [S5]; 1xTMTpro [N-Term]	0.000962947	1.23483e-05	1	1	4	High	0	1070.53	96.9	96.1	101.3	105.7	36.93	18.62	12.07	15.87	89.6	100.3	89.4	100.3	91.5	93.3	84.9	203	84.6	90.9	92.4	96.9	95.9	82.7	72.6	131.7	87.1	90.1	108.1	86.1	94.4	99.5	98.8	121.3	92.4
Q9UQ35	Q9UQ35 [2407-2418]	Q9UQ35 2xPhospho [T2409; S]	1.008	0.933	1	1	[R].SRTPPSAPSQSR.[M]	2xPhospho [T3; S]; 1xTMTpro [N-Term]	3.21197e-05	1.23483e-05	1	1	2	High	1	1734.79	93.5	92.8	103.2	110.5	9.71	22.2	25.99	24.62	93.8	94.8	110	114.6	89.9	107.3	93.1	91.5	83.8	81.2	144.6	109.5	82.6	103.9	84.2	115.2	102.3	137.3	73.4	90.2	105.7	166.8	117	100.6	94.4
Q2M2I8	Q2M2I8 [670-680]	Q2M2I8 1xPhospho [S]	1.008	0.775	1	0.644415	[K].SATTTPSGSPR.[T]	1xPhospho [S]; 1xTMTpro [N-Term]	2.58531e-14	1.23483e-05	1	2	6	High	0	1445.7	103.5	102.6	84.6	109.3	8.57	25.45	18.19	22.33	117.2	112.9	109.2	109.2	100.2	124.9	105.9	95.1	130.5	123.8		86.1	108.3	117.3	106.1	53.4	104.8	84.9	92.7	110.8	89.8	85.7	88.9	56.2	133.2
P02545	P02545 [33-41]		1.008		1		[K].EDLQELNDR.[L]	1xTMTpro [N-Term]	1.32553e-10	1.23483e-05	1	5	3	High	0	1435.73	200.8	199.2			17.56	21.64			119.1	114.6	102.7	108.3	104.3	137.7	110.7	70	121.7	104.2		118	108.1	116.7	108.7	55.3
P51991	P51991 [348-354]		1.008		1		[K].GGSFGGR.[S]	1xPhospho [S3]; 1xTMTpro [N-Term]	0.013448	0.00108795	1	1	1	Medium	0	1021.48	200.8	199.2			35.6	53.55			74.3	80.9	91.8	99.7	80.6	78.3	82.1	177.5	64.6	66.4	224.5	84.2	72.5	94.1	77.6	150.8
Q8IYB3	Q8IYB3 [548-556]	Q8IYB3 2xPhospho [S549; S551]	1.007	1.076	1	1	[R].RSPSPPPTR.[R]	2xPhospho [S2; S4]; 1xTMTpro [N-Term]	0.000387674	1.23483e-05	1	1	6	High	1	1458.68	109.1	108.4	94.6	87.9	18.53	25.81	12.19	43.75	92.6	111.3	119.1	112.9	92.2	97.5	95.5	152.4	72.1	110.6		103.5	86	93.4	103.8	157	87.2	91.8	80.6	89	94.2	115.2	106.8	87	80.5
Q9H7N4	Q9H7N4 [958-969]	Q9H7N4 1xPhospho [S965]	1.007	1.044	1	1	[K].GAEETSWSGEER.[A]	1xPhospho [S8]; 1xTMTpro [N-Term]	2.72159e-14	1.23483e-05	1	1	3	High	0	1721.73	97.3	96.7	105.2	100.8	52.59	54.02	17.87	30.15	94.3	77.8	102.2	111.1	71.2	77.3	82.2	242.9	79.2	87.9		86	87.4	74.4	91.4	234.9	95.3	104.8	93.5	95.1	95.3	87.5	75.5	135.9	102.1
E7EPC8	E7EPC8 [979-987]	E7EPC8 1xPhospho [S]	1.007	0.947	1	1	[R].SASAPASPR.[E]	1xPhospho [S]; 1xTMTpro [N-Term]	4.68681e-08	1.23483e-05	1	3	5	High	0	1227.61	90.7	90.1	106.6	112.6	31.01	38.18	13.07	10.44	82.5	94.4	89.8	90	71	75.6	89	164.5	77.7	84.8	193.1	93.7	85.8	91.8	78.7	137.6	106.1	105.6	106.4	105.2	105	103.6	101.6	68	110.8
A0A499FJY3	A0A499FJY3 [622-637]	A0A499FJY3 2xPhospho [S626; S630]	1.006		1		[R].HCAPSPDRSPELSSSR.[D]	1xCarbamidomethyl [C2]; 2xPhospho [S5; S9]; 1xTMTpro [N-Term]	6.30512e-16	1.23483e-05	1	3	5	High	1	2246.96	200.6	199.4			49.95	23.3			91.9	78	78	118.5	88.3	85.3	63.5	225.7	86.5	86.1	102.3	79.5	102	81.7	85.1	147.7
C9JWS9	C9JWS9 [87-99]	C9JWS9 1xPhospho [S89]	1.006		1		[K].ADSDSEDKGEESK.[P]	1xPhospho [S3]; 2xTMTpro [K8; K13]; 1xTMTpro [N-Term]	0.000962947	0.000240242	1	1	2	High	1	2389.16	200.6	199.4			16.9	35.38			91.2	105.3	97.5	80.9	124	104.5	131.5		99.7	93.4	173.8	108.1	121	96.1	133.2	39.6
A0A0A0MS59	A0A0A0MS59 [2608-2616]	A0A0A0MS59 1xPhospho [S2610]	1.005	1.246	1	0.986936	[K].NRSPADAGR.[G]	1xPhospho [S3]; 1xTMTpro [N-Term]	0.000962947	1.23483e-05	1	2	3	High	1	1327.64	99.8	99.3	111.4	89.4	17.56	20.48	23.43	21.45	111.4	126.8	124.6	122.1	100.7	99.4	107.6	68.8	113.5	129.8		96.8	106.4	108.9	120.4	62.7	137.5	116	123.5	135.8	129.5	108.5	121	53.1	111.9
Q8IYB3	Q8IYB3 [571-578]	Q8IYB3 2xPhospho [T572; T574]	1.005	1.087	1	1	[R].RTPTPPPR.[R]	2xPhospho [T2; T4]; 1xTMTpro [N-Term]	0.000650879	1.23483e-05	1	1	4	High	1	1385.67	96.3	95.8	108.3	99.6	16.33	53.52	9.18	17.57	80.8	95.1	108.5	98.1	106.2	83.5	87.8	63.6	66.7	84.8	249.9	112.8	77.7	82.8	104	97.6	104	101.5	91	107	91.4	114.2	101.4	117.5	79
Q9NYF3	Q9NYF3 [273-281]	Q9NYF3 1xPhospho [S273]	1.005	0.974	1	1	[R].SQPCDLDAR.[K]	1xCarbamidomethyl [C4]; 1xPhospho [S1]; 1xTMTpro [N-Term]	8.70759e-08	1.23483e-05	1	1	2	High	0	1445.64	104.9	104.4	94.1	96.6	13.51	21.89	13.17	20.15	96.3	112.1	82.6	98.6	107.2	111.2	108.3	131.9	76.5	93.7		111.9	100.6	107.2	108.8	153.3	84.1	96.5	104	106.3	114.1	81	80.5	96.6	90.8
O43719	O43719 [717-724]	O43719 1xPhospho [S721]	1.005	0.961	1	1	[K].LFDDSDER.[G]	1xPhospho [S5]; 1xTMTpro [N-Term]	1.42066e-07	1.23483e-05	1	1	2	High	0	1380.6	92.3	91.8	105.8	110.1	65	69.2	61.72	55	82.8	62.8	73.9	70.8	201.8	63.8	193	31.6	82.3	64.5	212.8	64	80.4	56.2	217.9	41.4	81.4	72.1	96.5	70.9	259.9	75.1	86.6	84.6	86.3
Q8IVE3	Q8IVE3 [866-878]	Q8IVE3 1xPhospho [S869]	1.004	1.064	1	1	[R].SCDSDEDYEASGR.[S]	1xCarbamidomethyl [C2]; 1xPhospho [S4]; 1xTMTpro [N-Term]	1.63197e-15	1.23483e-05	1	1	2	High	0	1874.71	97.5	97.2	105.8	99.5	8.53	63.89	17.92	24.7	92.6	90.7	87.1	95.4	103.8	106.2	103.6	84.9	72.6	62.3	263	99.8	50.4	99.6	100	88	110.2	87.5	88.3	82.5	140	111.5	99.2	104.9	73.5
A0A0U1RRH6	A0A0U1RRH6 [528-536]	A0A0U1RRH6 1xPhospho [S530]	1.004	0.971	1	1	[K].QLSPEAQAR.[I]	1xPhospho [S3]; 1xTMTpro [N-Term]	0.000962947	0.000240242	1	2	3	High	0	1383.7	100.7	100.3	98.1	101	33.87	56.5	27.26	24.72	83.1	103.7	101.2	88.6	67.2	95.9	91.2	181.9	75.5	93.1		106.3	98.8	72.5	87	253.9	65.1	136	83.2	128.6	76.1	99.7	81.3	124.4	75.4
Q5T200-2	Q5T200-2 [354-361]	Q5T200-2 2xPhospho [T354; S356]	1.004	0.922	1	1	[R].TPSPSYQR.[T]	2xPhospho [T1; S3]; 1xTMTpro [N-Term]	0.000682021	1.23483e-05	1	1	3	High	0	1399.6	96.9	96.5	99.1	107.5	75.12	63.46	35.17	91.5	76.5	76	65.1	72	49.9	82.4	70.2	271.1	97	66.5	170.4	77.6	57	69.9	57.5	240.9	74.2	76.1	103.1	77.8	61.6	75.2	68.1	155.6	62.5
Q13144	Q13144 [712-721]	Q13144 2xPhospho [S717; S718]	1.004		0.815507		[K].EAEEESSEDD.[-]	2xPhospho [S6; S7]; 1xTMTpro [N-Term]	7.75381e-05	1.23483e-05	1	2	2	High	0	1603.53	200.4	199.6			15.31	61.88			81.8	86.5	87.8	95.7	88.3	67.7	63	100.3	59.9	85.9	271.9	152.8	70.4	61.1	87.9	139.1
A6NF31	A6NF31 [541-549]	A6NF31 1xPhospho [S]	1.002	1.212	1	0.92048	[K].NITSSSPER.[H]	1xPhospho [S]; 1xTMTpro [N-Term]	0.000962947	1.23483e-05	1	3	3	High	0	1374.66	108.3	108.2	100.5	83	12.38	21.24	13.85	32.53	141.6	104.5	125.2	132.1	120	138.6	103.5		139.7	100.7		87.5	112	142.6	152		114.8	122.5	101.5	122	134.4	117.6	104	84	167.5
P61978-2	P61978-2 [278-286]	P61978-2 1xPhospho [S284]	1.002	1.155	1	1	[R].RDYDDMSPR.[R]	1xPhospho [S7]; 1xTMTpro [N-Term]	0.000947013	1.23483e-05	1	2	4	High	1	1538.66	98.7	98.5	108.7	94.1	13.98	26.6	12.86	22.86	101.6	102.7	97.5	112.7	74.6	108.2	80	107.5	73.6	103.6	157.6	106	100.4	94.7	68.8	110.3	102.9	114.3	113.7	125.1	80.2	111.4	106.6	123.4	91.7
O95696	O95696 [803-817]	O95696 2xPhospho [S/T]	1.002	1.138	1	1	[R].STCGDSEVEEESPGK.[R]	1xCarbamidomethyl [C3]; 2xPhospho [S/T]; 1xTMTpro [K15]; 1xTMTpro [N-Term]	5.32971e-10	1.23483e-05	1	2	5	High	0	2379	94.1	94	112.8	99.1	30.67	20.87	13.28	14.94	79.4	91.1	83.7	82.1	152.3	85.4	158.2	109.5	76	72.2	117.8	92.4	82.1	84	123.5	110.1	86.3	112.1	108.2	132.9	106.9	97.8	93.7	104.5	85
Q8N3X1	Q8N3X1 [462-470]	Q8N3X1 2xPhospho [S469; T/S]	1.002	0.807	1	0.912148	[R].ATSPESTSR.[S]	2xPhospho [S8; T/S]; 1xTMTpro [N-Term]	0.000241319	1.23483e-05	1	2	2	High	0	1399.58	100.3	100.2	89.1	110.4	30.12	34.93	25.43	18.09	113.7	90.7	104.4	73.1	96.5	103.3	85.5	178.1	79.6	63		153.5	107.7	99.7	87.5	163.8	97.5	79.6	86.3	87.5	96.7	54.8	89.8	138.2	81.8
Q13523	Q13523 [385-390]	Q13523 1xPhospho [S387]	1.002		1		[R].TLSPGR.[R]	1xPhospho [S3]; 1xTMTpro [N-Term]	0.000962947	0.000716537	1	1	3	High	0	1014.53	200.2	199.8			23.09	22.87			91.7	115.7	116.7	111.6	117.6	115.1	125.6	50.2	119.4	115.2		106.7	101.9	117.2	137.3	58.1
Q15061	Q15061 [431-441]	Q15061 1xPhospho [S431]	1.001	1.475	1	0.0114758	[K].SGGNEVSIEER.[L]	1xPhospho [S1]; 1xTMTpro [N-Term]	9.81662e-05	1.23483e-05	1	1	4	High	0	1560.72	101.9	101.8	117	79.3	23.98	33.57	7.15	15.52	105.1	99.7	118	108.8	100.5	97.5	78.6	168.4	75.6	106		102.7	103.2	81.5	78	176.3	118.4	117.7	132.5	115.2	106.4	124.2	131	117.3	79.8
O75475	O75475 [267-286]	O75475 2xPhospho [S273; S/T]	1.001	1.038	1	1	[K].TGVTSTSDSEEEGDDQEGEK.[K]	2xPhospho [S7; S/T]; 1xTMTpro [K20]; 1xTMTpro [N-Term]	6.30512e-16	1.23483e-05	1	1	10	High	0	2868.18	98.4	98.4	103.5	99.7	32.31	22.14	17.33	38.18	114	93.2	108.8	90.6	119.6	101.8	120	24.4	120.3	100.4	99.8	90.3	112.5	110.1	135.7	58.4	112.7	110.1	110.3	111	119.2	107.4	129.2	65.1	121.4
Q8IYB3	Q8IYB3 [325-330]		1.001	0.994	1	1	[R].RRTPPR.[R]	1xPhospho [T3]; 1xTMTpro [N-Term]	0.00433891	0.000824028	1	1	5	High	2	1166.65	103.5	103.3	96.3	96.9	29.46	14.86	7.23	13.8	96	112	102.7	113.9	67.3	141.2	79.6	168	107.1	94.4		117	76	108.7	95.9	120.4	93.5	104	106.3	103.6	89.6	96	92.3	108.4	100.3
P62258	P62258 [245-255]		1.001	0.977	1	1	[K].EALQDVEDENQ.[-]	1xTMTpro [N-Term]	1.09761e-13	1.23483e-05	1	2	13	High	0	1593.76	99.5	99.4	99.4	101.7	14.57	18.08	13.59	9.67	97	103.4	109.2	116.2	94.4	101.7	83.4	71.9	90.4	99.4	75	134.8	95.2	122	99	107	83.7	108.3	104.1	99.7	98.8	89	87	125.3	93
H3BPY5	H3BPY5 [50-56]	H3BPY5 1xPhospho [S/T]	1.001	0.821	1	0.517252	[R].TFSATVR.[A]	1xPhospho [S/T]; 1xTMTpro [N-Term]	0.000962947	0.000716537	1	7	13	High	0	1165.59	102.1	102.1	88.3	107.5	7.44	26.5	8.02	12.22	110	93.6	106	116.4	100.6	104.9	95.1	109.8	103.2	118.1	43.9	109.1	107.5	113.8	96.7	71.3	80.8	91.9	96.6	95.2	81.7	90.3	100.2	84.2	107.2
Q96QR8	Q96QR8 [294-312]	Q96QR8 1xPhospho [S304]	1.001		0.839011		[R].RGGGSGGGEESEGEEVDED.[-]	1xPhospho [S11]; 1xTMTpro [N-Term]	1.9258e-05	1.23483e-05	1	1	4	High	1	2235.88	200.1	199.9			13.08	21.83			101.3	90.4	99.5	113.4	103.1	126.2	82.8	98.1	95.4	107.3		135.5	100.2	156.9	92.4	97.6
O43823	O43823 [110-122]	O43823 1xPhospho [S112]	1.001		1		[R].GGSGGGGEGIQDR.[E]	1xPhospho [S3]; 1xTMTpro [N-Term]	1.02917e-05	1.23483e-05	1	1	2	High	0	1530.69	200.1	199.9			36.56	17.64			95.2	88.7	97.7	99.9	94.7	108.5	77.3	203.5	94	91.3		115.4	99.3	95.3	96.3	142.9
A0A499FJY3	A0A499FJY3 [213-219]	A0A499FJY3 2xPhospho [S213; S215]	1	1.027	1	1	[R].SRSPLDK.[D]	2xPhospho [S1; S3]; 1xTMTpro [K7]; 1xTMTpro [N-Term]	0.000962947	0.000716537	1	3	2	High	1	1570.79	105.1	105.1	96.2	93.7	13.11	27.23	16.84	23.31	130	105.4	107.8	103.9	126.3	91	127.3		106.1	115.3	122.1	102.8	109.6	117	100	35.5	99.7	97.9	104.4	93.6	101.1	95.1	124.6	64.8	110.1
Q8NFC6	Q8NFC6 [844-849]		1	0.931	1	1	[R].RSSDSK.[I]	2xPhospho [S5; S]; 1xTMTpro [K6]; 1xTMTpro [N-Term]	0.00569764	0.00091815	1	1	3	High	1	1447.68	107.7	107.7	89	95.6	19.73	27.95	10.07	24.97	121.6	129.1	152.2	136.3	93.2	96.8	94.9		75.2	136.7		128.6	76.3	151.1	121.6	86.7	113.9	94.6	110.7	101.9	93.6	99	104.8	82.5	109
Q4G0J3	Q4G0J3 [254-270]	Q4G0J3 2xPhospho [S258; T/S]	1	0.9	1	1	[R].SRPTSEGSDIESTEPQK.[Q]	2xPhospho [S5; T/S]; 1xTMTpro [K17]; 1xTMTpro [N-Term]	1.02664e-07	1.23483e-05	1	2	2	High	0	2616.21	102.6	102.6	92.2	102.5	20.35	20.48	15.75	25.32	117	103	103.6	92.6	104.9	105.1	95.1	51.4	109	97.8	141.9	88.8	108.5	98.4	114.4	68.6	111.2	111.7	116.1	82.7	100	86.3	80.8	81.5	102.8
E9PHV5	E9PHV5 [639-648]	E9PHV5 2xPhospho [S641; S644]	1		0.980814		[R].EASAESDVGK.[S]	2xPhospho [S3; S6]; 1xTMTpro [K10]; 1xTMTpro [N-Term]	0.000298283	1.23483e-05	1	4	2	High	0	1760.8	200	200			16.29	34.57			98.1	94.7	91	112.1	103.5	92.6	101.5	60.1	72.4	90.5	192.9	97.6	95.1	92.1	97.6	108.2
Q5VUA4	Q5VUA4 [67-74]	Q5VUA4 2xPhospho [S69; S71]	0.999	1.142	1	1	[R].RASPSPPR.[G]	2xPhospho [S3; S5]; 1xTMTpro [N-Term]	0.000729157	1.23483e-05	1	1	5	High	1	1331.62	99.1	99.2	107.5	94.2	32.72	43.58	15.6	7.77	81.6	95.2	98.8	123	88.4	112	74.4	185	87.8	78.3		98.9	72.9	97.1	98.6	208.1	102.1	109.7	98.8	107.9	82.3	109.3	102.5	141.7	95.4
Q9UQ35	Q9UQ35 [1316-1323]	Q9UQ35 1xPhospho [S1320]	0.999	0.987	1	1	[K].ELSNSPLR.[E]	1xPhospho [S5]; 1xTMTpro [N-Term]	0.000428202	1.23483e-05	1	1	3	High	0	1299.66	94.2	94.3	105	106.5	21.19	25.68	8.03	12.02	91	83	87.2	82.2	126.5	88.5	100.8	137.9	91.4	88.4	124.7	82.5	84.8	76	102.9	152.1	99.9	112.8	100.4	92.8	104.5	91.4	96.7	112.7	100.1
Q13247	Q13247 [312-320]	Q13247 2xPhospho [S314; S316]	0.999		0.815507		[K].ARSVSPPPK.[R]	2xPhospho [S3; S5]; 1xTMTpro [K9]; 1xTMTpro [N-Term]	0.00099332	0.000716537	1	1	2	High	1	1706.89	199.9	200.1			16.48	68.35			89.3	94.5	101.4	118.4	67.5	92.7	80.1	85.4	96.7	77.3	313.2	127.7	91.1	87.5	77.1
E7EQT4	E7EQT4 [323-332]	E7EQT4 1xPhospho [S/T]	0.998		1		[K].TTSPLEEEER.[E]	1xPhospho [S/T]; 1xTMTpro [N-Term]	0.000272327	1.23483e-05	1	1	2	High	0	1574.73	199.8	200.2			9.36	12.32			132.2	111.7	116	110.9	123.5	95.1	115.9	120.8	118.3	86.7		123.4	123.4	114.1	107.9
O95218	O95218 [183-195]	O95218 1xPhospho [S188]	0.997	1.237	0.848418	0.187219	[K].YNLDASEEEDSNK.[K]	1xPhospho [S6]; 1xTMTpro [K13]; 1xTMTpro [N-Term]	6.30512e-16	1.23483e-05	1	1	7	High	0	2202.01	106.8	107.2	102.9	83.1	10.28	17.89	12.56	10.71	110.5	112.7	117.6	135.8	111.6	116.6	141.2		71.2	122.2	117	120.1	92.1	109.5	121.8		109.5	120.4	126.2	118	109.3	96.7	115.2	83.7	84.1
Q9UQ35	Q9UQ35 [1937-1943]	Q9UQ35 2xPhospho [T1939; S/T]	0.997	1.224	1	1	[R].SRTPTTR.[R]	2xPhospho [T3; S/T]; 1xTMTpro [N-Term]	0.000962947	0.000716537	1	1	2	High	1	1282.59	78	78.2	134.2	109.6	49.09	89.68	20.62	16.55	67.1	63.8	74.9	66.3	65.2	62.6	63.6	176.8	79	52.3	314.2	71.9	55	60.5	55.7	271.1	97.9	120.4	107	138.2	96.8	138.2	119.8	70.5	81.5
Q9Y5J1	Q9Y5J1 [202-220]	Q9Y5J1 3xPhospho [T204; S205; S]	0.997	1.18	1	0.517252	[K].RKTSSDDESEEDEDDLLQR.[T]	3xPhospho [T3; S4; S]; 1xTMTpro [K2]; 1xTMTpro [N-Term]	0.000543787	1.23483e-05	1	1	2	High	2	3115.3	111	111.3	96.2	81.5	13.09	8.87	9.86	20.15	115.6	101.3	121.3	120.4	129.1	152.8	136.8		118.6	126.7		101.5	124.7	118.7	132.6		115.7	111.2	109.3	123.8	101.1	95.2	94.1	99.6	81.5
P49736	P49736 [20-30]	P49736 3xPhospho [T25; S26; S27]	0.997	1.095	1	1	[R].GNDPLTSSPGR.[S]	3xPhospho [T6; S7; S8]; 1xTMTpro [N-Term]	3.84492e-07	1.23483e-05	1	1	5	High	0	1644.64	100.9	101.2	103.4	94.4	39.6	49.54	9.81	28.71	96.2	86.7	79.9	99.9	89.2	101.1	92.6	210.4	68.1	98.4		94.7	76.7	104	80.2	222.1	92.5	84.4	94.9	94.6	101.1	98.6	116.6	106.2	87
Q9Y2W1	Q9Y2W1 [916-921]	Q9Y2W1 1xPhospho [S919]	0.997	1.066	1	1	[K].SSTSPK.[W]	1xPhospho [S4]; 1xTMTpro [K6]; 1xTMTpro [N-Term]	0.000962947	0.000716537	1	1	4	High	0	1294.69	104.5	104.9	98.3	92.3	14.76	22.66	14.29	9.66	150.6	112.3	120.3	118.8	123.9	107.6	93.9		124.4	122.3		117.3	126.3	119.2	107.7	55.3	108.9	114.8	119.9	135.5	105.2	117.3	95.1	84.2	104.9
J3QR07	J3QR07 [513-518]	J3QR07 1xPhospho [S515]	0.997	0.884	1	0.962059	[R].MHSQPR.[S]	1xPhospho [S3]; 1xTMTpro [N-Term]	0.000962947	0.000240242	1	2	4	High	0	1139.54	103.5	103.8	90.4	102.3	15.44	23.98	15.06	22.14	124.2	106.1	109.6	140.2	82.1	103	104.6	106	146.2	111.3		108.6	97	106.4	90.7	63.9	109.1	93.1	91.7	107.7	101.1	79.9	92.3	67.5	101.2
O00264	O00264 [173-187]	O00264 1xPhospho [S/Y]	0.997		1		[K].EGEEPTVYSDEEEPK.[D]	1xPhospho [S/Y]; 1xTMTpro [K15]; 1xTMTpro [N-Term]	6.30512e-16	1.23483e-05	1	2	5	High	0	2426.11	199.7	200.3			13.98	37.19			113.1	121.5	108.7	114.1	75.6	105.6	101.2		136.3	99.2	161.3	128.9	119.8	99.1	87.7	27.9
A0A1B0GTW1	A0A1B0GTW1 [249-254]	A0A1B0GTW1 1xPhospho [S251]	0.996	1.022	1	1	[R].DLSRDR.[S]	1xPhospho [S3]; 1xTMTpro [N-Term]	0.000962947	0.000716537	1	1	3	High	1	1145.56	100.2	100.6	100.7	98.5	14.31	6.6	6.35	13.98	119.3	111.5	91.7	82.4	105.1	96	105	78.5	106.4	104.9	100.6	90.7	101	112.5	96.4	98	101.4	114.6	96	94	102.9	101.8	100.5	96	116.9
Q8IYB3	Q8IYB3 [579-587]	Q8IYB3 2xPhospho [T581; S583]	0.996	1.018	1	1	[R].RRTPSPPPR.[R]	2xPhospho [T3; S5]; 1xTMTpro [N-Term]	0.000962947	0.000716537	1	1	4	High	2	1527.75	94.3	94.7	106.4	104.6	48.3	56.49	16.17	16.91	111.9	87.5	88.7	87	85.9	92.4	76.5	235	71.5	73.1		83.8	88.4	90.9	89	238.4	96.7	105	91.4	108.6	89.8	83.3	102.2	136.7	84.6
Q8IYB3	Q8IYB3 [736-745]	Q8IYB3 2xPhospho [S]	0.996	0.974	1	1	[K].AASPSPQSVR.[R]	2xPhospho [S]; 1xTMTpro [N-Term]	6.80811e-11	1.23483e-05	1	1	7	High	0	1463.66	98.4	98.8	100.1	102.7	24.14	24.43	15.04	18.7	82.2	95.4	102.7	90	78.6	105.1	89.3	154.9	88.4	97.8	130.1	103	74	80.3	85.1	143.1	94.6	107.6	93.8	97	90.3	89.1	84.8	131.2	83.5
O95232	O95232 [425-432]	O95232 1xPhospho [S431]	0.996	0.743	1	0.534015	[K].SEGDTQSN.[-]	1xPhospho [S7]; 1xTMTpro [N-Term]	2.65561e-08	1.23483e-05	1	1	2	High	0	1221.5	97.5	97.8	87.3	117.4	12.97	38.4	15.76	20	101.2	101.4	102	99.1	91.4	75.9	74.8	81.8	105.9	123.6	205.5	82.8	88.3	103.4	87.6	75.3	84.2	93.8	80.5	98.6	85.3	85.1	113.7	66.4	108.4
Q8IWZ3	Q8IWZ3 [1584-1610]	Q8IWZ3 1xPhospho [S1591]	0.996		0.984904		[R].GGGAGGNSDSDNLDSTDCNSESSSGGK.[S]	1xCarbamidomethyl [C18]; 1xPhospho [S8]; 1xTMTpro [K27]; 1xTMTpro [N-Term]	2.73229e-06	1.23483e-05	1	6	1	High	0	3220.35	199.6	200.4			21.33	20.89			107.4	110.4	105.4	116.2	88.7	70.5	82.5	140.7	90.5	151.5		108.3	84	106.1	106.8	131
P41227	P41227 [184-195]	P41227 1xPhospho [S]	0.996		1		[K].GNSPPSSGEACR.[E]	1xCarbamidomethyl [C11]; 1xPhospho [S]; 1xTMTpro [N-Term]	2.51139e-09	1.23483e-05	1	2	5	High	0	1602.69	199.6	200.4			20.83	34.32			94.7	97.7	92.4	114.9	94.4	83.2	94.2	151.2	101.8	91.6		119.2	94.9	93.6	82.6	193.6
P49736	P49736 [134-146]	P49736 1xPhospho [S139]	0.995	1.163	1	1	[R].GLLYDSDEEDEER.[P]	1xPhospho [S6]; 1xTMTpro [N-Term]	6.30512e-16	1.23483e-05	1	1	2	High	0	1953.83	100.8	101.2	106.5	91.6	58.12	58.44	55	41.27	86.6	67.4	107.9	79.1	251.8	79.2	191.4	70.5	63.1	84.5		72.7	83.2	50.5	216.7	95.5	85.4	81.2	76.2	78	263.6	111.5	89.6	135	58.6
Q9UHD8	Q9UHD8 [327-335]	Q9UHD8 1xPhospho [T/S]	0.995	1.09	1	0.92048	[K].SVQPTSEER.[I]	1xPhospho [T/S]; 1xTMTpro [N-Term]	8.35873e-07	1.23483e-05	1	1	2	High	0	1416.67	100.1	100.6	103.9	95.3	17.27	10.74	7.06	16.41	102.5	123.5	91.9	130.3	95.7	131	102.3	82.1	102.7	108.2		102.9	87.6	121.2	118.2	100.1	91.7	111.2	97	100.8	109.8	108.2	112.2	104.2	94.6
O15438	O15438 [1330-1338]	O15438 2xPhospho [S1330; T1333]	0.995		1		[K].SSMTLCLFR.[I]	1xCarbamidomethyl [C6]; 2xPhospho [S1; T4]; 1xTMTpro [N-Term]	0.00137491	0.000716537	1	2	1	High	0	1578.68	199.5	200.5			208.72	154.64					4.7	9.1		11.2	8.3	590.1	7.6		250.5			9.1	7.4	702
P84103	P84103 [136-143]	P84103 2xPhospho [S138; S140]	0.994	0.889	1	0.368911	[R].ERSLSRER.[N]	2xPhospho [S3; S5]; 1xTMTpro [N-Term]	0.00150463	0.000716537	1	1	8	High	2	1496.69	104.9	105.5	89.2	100.4	13.17	5.42	11.36	20.9	94.2	110.9	118.9	112.9	87.4	104	87.4	122.4	100	105.6		116.3	108.1	115.6	105.1	111.3	99	91.9	97.3	90.9	77.6	88.2	78.4	108.5	96.9
Q969R2	Q969R2 [279-299]	Q969R2 2xPhospho [S284; S287]	0.994		0.915961		[R].VMNTHSDDSGDDDEATTPADK.[S]	2xPhospho [S6; S9]; 1xTMTpro [K21]; 1xTMTpro [N-Term]	3.05661e-10	1.23483e-05	1	2	2	High	0	2989.23	199.4	200.6			10.42	45.36			99.3	95.9	95.8	86.3	80.7	107.5	86.9	80.6	73.4	91.3	227.1	92.3	102.3	87.6	84.5	108.6
A0A087WUZ3	A0A087WUZ3 [2092-2098]		0.993	1.138	1	1	[R].QQEEEER.[K]	1xTMTpro [N-Term]	0.000145785	1.23483e-05	1	1	2	High	0	1251.61	102.6	103.4	103.3	90.8	24.8	16.54	16.93	34.73	116.4	144.4	84.5	165.2	93.7	135.6	107.4	88.9	108.4	124.5		134.4	91.1	117	88.5		110.3	122.8	114.8	84.9	135.6	88.6	95.7	127.2	98.9
Q9NWH9	Q9NWH9 [281-292]	Q9NWH9 1xPhospho [S289]	0.993	1.018	1	1	[K].DGQDAIAQSPEK.[E]	1xPhospho [S9]; 1xTMTpro [K12]; 1xTMTpro [N-Term]	1.87665e-13	1.23483e-05	1	1	5	High	0	1946.97	100.6	101.3	99.9	98.1	29.48	44.26	9.38	18.07	107	96	111	105.3	100.6	110.2	92.1	27.4	100.8	98.4	203.5	104	106.7	104.6	103.4	29.2	113	94.3	112.6	95.6	104.7	86.6	109.7	99.8	115.8
P15924	P15924 [20-27]	P15924 1xPhospho [S22]	0.993	0.879	1	1	[R].AESGPDLR.[Y]	1xPhospho [S3]; 1xTMTpro [N-Term]	0.000514671	1.23483e-05	1	3	3	High	0	1228.59	99.2	99.9	93.9	106.9	19.22	28.38	6.82	16	85.4	101.9	88.4	113.6	96.6	101.8	88.6	145.9	97.1	97		95.3	103.4	102.8	99.9	182.3	99.7	95.9	86.6	92	106.4	87.3	94	93.7	107.7
Q9BW71	Q9BW71 [297-307]	Q9BW71 2xPhospho [S300; S301]	0.992	1.062	1	1	[K].EAASSGDDSGR.[D]	2xPhospho [S4; S5]; 1xTMTpro [N-Term]	8.69444e-08	1.23483e-05	1	1	2	High	0	1515.57	108.8	109.7	93.5	88.1	17.94	13.65	14.49	23.42	118.5	127.9	110.4	114.2	159.2	101.9	157.6		104.5	96.3		123.6	131.7	115.4	138.8		122	127.2	94.4	104.8	128.2	93.8	92.1	98.8	95.1
Q14151	Q14151 [505-510]	Q14151 1xPhospho [S]	0.992	1.008	1	1	[K].LSSVDR.[H]	1xPhospho [S]; 1xTMTpro [N-Term]	0.00149408	0.000716537	1	1	3	High	0	1060.54	106.9	107.7	93	92.3	25.62	17.84	15.9	20.76	113.3	119.5	120.8	119.8	114.4	95.2	108.1	41.4	114.8	120.2		120.8	118.2	114.4	113.2	65.8	114.3	77.2	75.3	111.3	97.7	114.1	100.5	91.7	81.7
A0A1B0GTW1	A0A1B0GTW1 [323-329]	A0A1B0GTW1 1xPhospho [S325]	0.992	0.933	1	1	[R].AYSPEYR.[R]	1xPhospho [S3]; 1xTMTpro [N-Term]	1.76084e-09	1.23483e-05	1	1	10	High	0	1269.58	97.1	97.9	99	106	24.86	17.52	9.71	14.84	93.4	95	88.5	95.6	85.8	91.7	85.4	159.8	93.6	93	137.6	96.8	92.4	91.8	83.3	116.1	86.1	95	102.1	98.5	93.7	89	87.7	114.5	100.4
O60271	O60271 [327-338]	O60271 2xPhospho [S332; T/S]	0.992	0.856	1	1	[R].NVSTGSAENEEK.[S]	2xPhospho [S6; T/S]; 1xTMTpro [K12]; 1xTMTpro [N-Term]	0.000286701	1.23483e-05	1	2	2	High	0	2032.91	98.2	99	93.5	109.2	14.26	43.97	25.33	27.22	114.2	101.9	105.3	74.4	121.4	100.2	103.8		96.2	94.9	216.9	104.2	111.9	105.9	105.2	43.6	98	104.6	141.4	80.1	99.4	98.4	116.9	55.2	115.5
Q8IYB3	Q8IYB3 [460-469]	Q8IYB3 2xPhospho [S463; S465]	0.992	0.73	1	0.64145	[K].VELSESEEDK.[G]	2xPhospho [S4; S6]; 1xTMTpro [K10]; 1xTMTpro [N-Term]	3.72408e-06	1.23483e-05	1	1	2	High	0	1932.87	102.6	103.5	81.8	112.1	14.25	13.98	13.13	29.09	115.6	115.5	139.4	95	118.4	140.3	142.8		143	126.3		108.8	140.2	101.8	112.8		114.2	94.2	88.2	108.8	104.9	83.7	94.6	78.2	99.4
O00567	O00567 [565-578]	O00567 2xPhospho [S569; S570]	0.991	0.938	1	1	[K].EEPVSSGPEEAVGK.[S]	2xPhospho [S5; S6]; 1xTMTpro [K14]; 1xTMTpro [N-Term]	1.85061e-07	1.23483e-05	1	1	5	High	0	2183.02	102.9	103.8	93.5	99.7	19.96	19.06	9.75	13.17	85.5	94.4	108.3	139.2	107	114.3	72.8	122.3	136.8	86.3		120.2	126.3	93	108.7	85	92	89.8	106.3	90.8	89.6	105.3	114.6	104.1	104.9
B8ZZY2	B8ZZY2 [176-186]	B8ZZY2 1xPhospho [T/S]	0.991		1		[K].GTPSQSPVVGR.[S]	1xPhospho [T/S]; 1xTMTpro [N-Term]	3.0745e-05	1.23483e-05	1	6	4	High	0	1468.75	199.1	200.9			34.86	21.84			82.7	103.7	98.7	98.5	94.4	124.3	80.9	199.5	80.4	115.5		99.5	94.9	104.7	78.6	143.8
Q96ST2	Q96ST2 [299-309]	Q96ST2 2xPhospho [S304; S]	0.991		1		[R].VSDSESEGPQK.[G]	2xPhospho [S6; S]; 1xTMTpro [K11]; 1xTMTpro [N-Term]	2.91618e-07	1.23483e-05	1	1	2	High	0	1930.87	199	201			33.38	18.49			99.9	169.2	93.4	90.3	168.8	111.2	149.3	63.6	101.3	105.1		107.7	84.8	109.3	146
E9PG73	E9PG73 [541-546]	E9PG73 1xPhospho [S545]	0.99	0.979	1	1	[K].HSYNSR.[T]	1xPhospho [S5]; 1xTMTpro [N-Term]	0.000891956	1.23483e-05	1	1	3	High	0	1147.52	102.5	103.5	96	98	17.33	16.45	13.28	21.17	113.7	110.2	108.1	113.3	103.3	122.4	105.7	62.3	127.2	106.2		94.8	129.5	110.3	114.6	78.5	103.6	113.5	100.8	113.3	103.9	98.6	100.7	70.6	114.2
O15417-2	O15417-2 [1230-1235]	O15417-2 1xPhospho [S1232]	0.99		1		[R].VDSPGR.[T]	1xPhospho [S3]; 1xTMTpro [N-Term]	0.000962947	0.000716537	1	1	2	High	0	1014.49	199	201			63.09	42.53			63.3	77.3	73.7	64.6	117.3	46.6	108.5	242.9	65.9	72.9	159.1	79.8	67.5	72.9	117.2	170.4
Q08170	Q08170 [320-325]		0.99		1		[R].GRSQEK.[S]	1xPhospho [S3]; 1xTMTpro [K6]; 1xTMTpro [N-Term]	0.117955	0.00262776	1	1	1	Medium	1	1392.75	199	201			33.78	35.23			94.7	74.2	83.4	82.3	94.7	86.8	95.2	179.4	92.6	83.8	67.6	85.6	108.6	90.6	95.8	184.5
Q9UIG0	Q9UIG0 [309-315]	Q9UIG0 1xPhospho [T/S]	0.989	0.997	1	1	[K].NTGSPDR.[K]	1xPhospho [T/S]; 1xTMTpro [N-Term]	0.000447664	1.23483e-05	1	2	4	High	0	1130.52	103.2	104.3	96.1	96.4	23.45	36.35	21.99	37.67	119.5	103.6	113.3	93	119.9	109.1	126.6	49.6	156.9	129.1		92	112.4	131.7	111.6	31.8	133.2	106.2	100.8	115.7	92.4	96.7	129.5	61	125.3
O95391	O95391 [232-242]	O95391 1xPhospho [S235]	0.988	1.156	1	1	[K].DHNSEDEDEDK.[Y]	1xPhospho [S4]; 1xTMTpro [K11]; 1xTMTpro [N-Term]	2.05676e-06	1.23483e-05	1	1	3	High	0	2020.86	97.5	98.7	109.3	94.5	51.78	20.72	21.74	23	99.2	87.9	108.7	94.2	80.1	86.4	108.7	262.3	97.8	114.5		120.7	87.3	66.9	77.3	108	125.7	94.5	114.7	100.1	126.9	118	102.4	56.8	67.2
Q96JM3	Q96JM3 [273-279]	Q96JM3 1xPhospho [T/S]	0.988	0.968	1	1	[R].TTSPEPR.[K]	1xPhospho [T/S]; 1xTMTpro [N-Term]	0.000781127	1.23483e-05	1	1	5	High	0	1171.57	100.4	101.7	97.3	100.6	15.98	20.02	13.78	33.08	117	115.1	101.3	101.4	100.2	116.2	121.1	69	126.4	107		98.2	134.1	116.2	109.4	67.5	115.8	98.8	114.6	104.3	105.1	94	106.4	71.8	130.4
Q14966-3	Q14966-3 [555-563]	Q14966-3 2xPhospho [S558; S560]	0.988	0.906	1	0.806521	[K].CFRSVSPER.[M]	1xCarbamidomethyl [C1]; 2xPhospho [S4; S6]; 1xTMTpro [N-Term]	0.000730147	1.23483e-05	1	1	2	High	1	1601.69	97.4	98.6	97	107.1	22.48	20.14	20.86	7.87	118.3	77.4	102.7	115.6	104.6	86.4	148.7	81.6	117.9	104.9		102.6	153.1	90.5	108.5	87.1	120.9	96.3	90.3	110.6	86.8	118.2	114.3	59.3	130.2
Q08170	Q08170 [182-187]		0.987	1.018	1	1	[R].RRSYSR.[S]	2xPhospho [S3; S5]; 1xTMTpro [N-Term]	0.00649913	0.00091815	1	1	2	High	2	1288.59	103	104.4	97.2	95.5	17.25	6.44	8.66	22.4	104.4	103.4	121.3	101.7	101.6	103.4	90.2	151.6	90.5	106.9		102.6	99.3	110.2	104.8	107.9	107.2	94.5	95.8	105.9	99.5	91.2	89.6	114.2	90.5
H0Y2V6	H0Y2V6 [275-290]	H0Y2V6 1xPhospho [S/T]	0.987	0.856	1	0.369278	[K].HDDGTQSDSENAGAHR.[R]	1xPhospho [S/T]; 1xTMTpro [N-Term]	6.30512e-16	1.23483e-05	1	1	4	High	0	2080.86	103.9	105.3	88	102.8	24.01	17.22	25.27	12.4	124.1	64.1	134.5	158.1	124.8	132.4	110.1		153.9	120.8		115.1	138.4	132.4	91.2		109.4	54.4	113.3	116.3	104.7	68.9	106.6	75.6	109.6
Q8WVC0	Q8WVC0 [168-184]	Q8WVC0 2xPhospho [S171; S179]	0.987	0.835	1	1	[R].AQGSDEDKLQNSDDDEK.[M]	2xPhospho [S4; S12]; 2xTMTpro [K8; K17]; 1xTMTpro [N-Term]	8.92177e-10	1.23483e-05	1	2	5	High	1	2966.35	102.2	103.5	88.4	105.9	32.8	35.33	44.96	21.11	99.9	102	95.3	98.9	146.3	89.1	130.3	34.7	86.9	90.9	121.1	108.6	97.1	104.4	160.6	34.1	87.2	87.6	58	84.6	198.2	76.9	102.3	73.9	84.6
Q8IYB3	Q8IYB3 [712-722]	Q8IYB3 2xPhospho [S713; S715]	0.987	0.795	1	1	[R].QSPSPSTRPIR.[R]	2xPhospho [S2; S4]; 1xTMTpro [N-Term]	1.0313e-07	1.23483e-05	1	1	2	High	0	1689.8	101.8	103.2	86.4	108.6	18.13	35.67	47.39	21.52	78.8	106.8	90.8	97.3	85.6	102.7	138.2	95.7	79.3	112.5		97.8	142.6	96.4	81.3	194.1	67.2	93.9	74	88.9	70.4	75.4	133	208.1	103.4
O75475	O75475 [267-286]	O75475 1xPhospho [S275]	0.987		0.663188		[K].TGVTSTSDSEEEGDDQEGEK.[K]	1xPhospho [S9]; 1xTMTpro [K20]; 1xTMTpro [N-Term]	2.45231e-15	1.23483e-05	1	1	2	High	0	2788.22	198.7	201.3			26.16	48.11			107.6	99.3	100.7	80.5	83.8	99.7	93.1	35.5	99.2	87.2	243	83.1	95.7	100.5	115.4	75.7
A0A087X2H1	A0A087X2H1 [355-361]	A0A087X2H1 1xPhospho [S357]	0.987		0.961951		[R].LDSSGER.[S]	1xPhospho [S3]; 1xTMTpro [N-Term]	0.000962947	0.000716537	1	1	1	High	0	1147.53	198.6	201.4			20.85	91.39			60.8	70	78.9	78.7	73.5	84.3	92.7	117.2	68.6	58.6	381.5	75.7	79.9	81.8	79.9	118
Q96GY0	Q96GY0 [177-189]	Q96GY0 1xPhospho [S179]	0.987		1		[K].SNSPGTASSGSSR.[L]	1xPhospho [S3]; 1xTMTpro [N-Term]	1.96022e-09	1.23483e-05	1	1	4	High	0	1578.71	198.7	201.3			14.23	18.29			97.5	89.7	112.3	104.5	99.4	125.4	97.3	133.9	111.1	131.2		102.5	93.5	103.2	73.6	125
F8W1J5	F8W1J5 [106-112]	F8W1J5 2xPhospho [S107; S109]	0.987		1		[R].SSLSPGR.[G]	2xPhospho [S2; S4]; 1xTMTpro [N-Term]	0.000962947	0.000240242	1	1	2	High	0	1167.51	198.7	201.3			176.81	138.07			28.1	36	30.7	33.7	53.4	37.5	42.4	534.9	13	36.7	239.7	21.8	24.8	39.6	37.7	390.1
P48634	P48634 [1083-1099]	P48634 2xPhospho [S/Y]	0.987		1		[R].TASETRSEGSEYEEIPK.[R]	2xPhospho [S/Y]; 1xTMTpro [K17]; 1xTMTpro [N-Term]	0.00108179	0.000716537	1	1	2	High	1	2681.22	198.7	201.3			28	22.89			92.4	94.1	100	97.3	89.2	92.4	78.1	170.4	78	91.7	116.9	97.2	80.9	100.6	77.7	143.1
P38159	P38159 [332-339]	P38159 1xPhospho [S]	0.986	1.133	1	1	[R].SDLYSSGR.[D]	1xPhospho [S]; 1xTMTpro [N-Term]	5.48501e-05	1.23483e-05	1	2	5	High	0	1268.58	108.4	110	96.5	85.2	18.36	18.08	18.99	32.51	115.2	117.6	130.1	78.2	147.9	116.3	135.9		137.5	116		106.3	122.7	109.1	167.2		116.2	111.5	97.3	94.1	154	107.5	87	101.8	78.8
B7Z7F3	B7Z7F3 [28-52]	B7Z7F3 2xPhospho [S33; S40]	0.985	1.238	1	0.667258	[R].SAGGSSPEGGEDSDREDGNYCPPVK.[R]	1xCarbamidomethyl [C21]; 2xPhospho [S6; S13]; 1xTMTpro [K25]; 1xTMTpro [N-Term]	0.000962947	1.23483e-05	1	2	2	High	1	3335.41	106.5	108.1	102.6	82.9	26.59	20.54	12.77	9.79	128.9	112.4	121.7	120.2	121.8	88.5	84.9	48.3	93.6	122.8		104.1	141.8	120.6	118	72.2	119.3	126.9	119.9	121.5	105.1	97.1	102.5	87.1	88.5
O95365	O95365 [330-342]	O95365 1xPhospho [S337]	0.985	0.889	1	1	[R].AGAAAGDSDEESR.[A]	1xPhospho [S8]; 1xTMTpro [N-Term]	6.30512e-16	1.23483e-05	1	1	4	High	0	1619.69	99.9	101.4	93.5	105.2	26.53	35.75	49.24	47.74	91.4	78.7	80.5	70.1	134.3	84.2	136	118	80.3	87.9	62.7	89.1	94.4	89	179.5	124	93	81.7	82.6	79.7	222.2	68.7	76.8	110.8	90.7
E7EQT4	E7EQT4 [1132-1139]	E7EQT4 2xPhospho [S1136; S1138]	0.985	0.885	1	0.922739	[R].EGPRSRSR.[S]	2xPhospho [S5; S7]; 1xTMTpro [N-Term]	0.000962947	0.000240242	1	1	2	High	2	1408.64	100.1	101.6	93.1	105.2	14.81	16.54	9.21	10.88	87.9	112.5	112.1	105.8	96.6	126	85.1	126.2	106.8	128.2		77.8	123.3	110.6	110.8	90.3	99.5	113.3	111.8	99.5	103.2	83.9	96.1	105.4	114.4
F8VXG7	F8VXG7 [717-722]	F8VXG7 2xPhospho [S717; S719]	0.984		0.815507		[R].SQSRER.[E]	2xPhospho [S1; S3]; 1xTMTpro [N-Term]	0.000962947	0.000716537	1	1	1	High	1	1226.53	198.4	201.6			11.31	20.32			119.1	138.1	110.6	151.5	135.8	116	124.3		143.7	129.3		125.4	127.3	101.4	77.5
Q92688	Q92688 [243-251]	Q92688 1xPhospho [T244]	0.983	1.101	1	1	[R].ETDDEGEDD.[-]	1xPhospho [T2]; 1xTMTpro [N-Term]	2.28668e-08	1.23483e-05	1	1	3	High	0	1408.5	105.3	107.2	98.2	89.3	30.44	22.51	15.98	23.9	138.1	71.8	144.6	111.5	147.5	107	107.5	54.9	111.4	69.5		116.9	94.6	129.9	119.2	75.7	107.7	133	101.1	96.1	108.8	97.6	103.1	73.9	91.5
Q96DF8	Q96DF8 [286-294]	Q96DF8 1xPhospho [S292]	0.983	1.031	1	1	[K].ELIPQESPR.[V]	1xPhospho [S7]; 1xTMTpro [N-Term]	0.000182876	1.23483e-05	1	1	3	High	0	1452.74	102.4	104.1	98.2	95.2	25.05	23.07	16.98	17.37	106	116.8	110.8	90.9	85.4	98.6	101.1	174.2	60	101.2		116.1	105.3	118.7	84.7	130.2	69.9	97.6	105.7	101	90.6	81.7	107.7	123.3	91
Q1ED39	Q1ED39 [131-136]	Q1ED39 1xPhospho [S/T]	0.983	0.908	1	1	[K].TSPDPR.[Q]	1xPhospho [S/T]; 1xTMTpro [N-Term]	0.000962947	0.000716537	1	1	7	High	0	1056.5	96.4	98.1	97.8	107.7	12.96	24.33	14.71	18.36	90.1	100.3	83	94.9	97.2	110.7	109.8	75	120.8	92.7	159.6	84.3	90.8	106	103	81.8	111.2	97.5	97.2	93.3	104.7	97.3	97.9	63.5	115.8
Q96ST2	Q96ST2 [90-100]	Q96ST2 2xPhospho [S93; S95]	0.983	0.777	1	1	[R].QKDSDSESEER.[A]	2xPhospho [S4; S6]; 1xTMTpro [K2]; 1xTMTpro [N-Term]	0.000427587	1.23483e-05	1	1	2	High	1	2077.9	85	86.5	99.9	128.6	38.23	105.78	41.57	23.68	61.8	67.5	66.9	82.6	145.8	46.7	98.4	70	70.3	59.4	428.1	101.9	58.9	48.2	124	69.5	86.7	77.4	81.5	82.6	184.3	73.8	80	65.6	94.5
Q03252	Q03252 [417-430]	Q03252 3xPhospho [S421; S/T]	0.983		0.990951		[R].ATSSSSGSLSATGR.[L]	3xPhospho [S5; S/T]; 1xTMTpro [N-Term]	0.000962947	0.000716537	1	1	4	High	0	1812.71	198.3	201.7			29.04	52.83			97.8	45.3	101.2	124.9	73.4	83.8	76.2	120.2	59.4	78.6	241.1	113.1	71	105	80.7	128.3
O75475	O75475 [120-127]	O75475 1xPhospho [T122]	0.982	1.038	1	1	[K].EDTDHEEK.[A]	1xPhospho [T3]; 1xTMTpro [K8]; 1xTMTpro [N-Term]	8.37169e-05	1.23483e-05	1	1	3	High	0	1690.78	98.9	100.6	102.1	98.4	20.91	47.85	23.5	13.6	88.9	90.8	96.6	102.9	63	130.4	97.2		115.5	72.2	248.8	118	105.3	91	87.6	91.9	99.8	99.8	126.4	129.6	89.8	124.8	84.5	61.1	97.4
Q9BRD0	Q9BRD0 [121-129]	Q9BRD0 2xPhospho [T123; S127]	0.982	0.799	1	0.447643	[R].HDTPDSSPR.[R]	2xPhospho [T3; S7]; 1xTMTpro [N-Term]	0.000309406	1.23483e-05	1	1	2	High	0	1475.59	103.2	105.1	85.1	106.6	17.78	36.33	19.59	30.04	93	63.2	103.4	102.2	115.9	94	111.6		106.1	108.5	206.6	102.1	89	100.7	135.3	68.4	83	50.2	90	80.6	103	85.2	103.6	83.5	103.2
Q12906	Q12906 [479-489]		0.982		0.601257		[K].GEDSAEETEAK.[P]	1xTMTpro [K11]; 1xTMTpro [N-Term]	7.10187e-10	1.23483e-05	1	7	2	High	0	1773.9	198.2	201.8			9.44	10.12			111.6	112.4	87.5	101.8	109.3	99.7	112	91.6	107.4	103.1		111.9	118.1	100.8	101.2	131.6
Q9H1E3	Q9H1E3 [129-150]	Q9H1E3 2xPhospho [S132; S144]	0.982		1		[K].DSGSDEDFLMEDDDDSDYGSSK.[K]	2xPhospho [S4; S16]; 1xTMTpro [K22]; 1xTMTpro [N-Term]	7.10605e-05	1.23483e-05	1	1	1	High	0	3197.22	198.1	201.9			24.02	17.16			64.3	144.3	109.7	117	90.4	122.8	131		101.6	133.3		84.1	119.2	144	112	126.2
Q9Y5T5	Q9Y5T5 [407-419]	Q9Y5T5 1xPhospho [S415]	0.981	0.849	1	1	[K].TVEDEDQDSEEEK.[D]	1xPhospho [S9]; 1xTMTpro [K13]; 1xTMTpro [N-Term]	8.51614e-15	1.23483e-05	1	3	3	High	0	2240.99	90.9	92.7	99.4	117	10.85	49.65	14.17	23.46	102.7	90.2	89.1	87.7	78.5	90	97	72.2	118.4	90.1	243.6	92.4	106.9	85.4	87.8	67.9	86.8	110.5	105.3	98.4	89.8	90.5	130.5	97.3	95.8
Q13523	Q13523 [239-245]	Q13523 2xPhospho [S239; S241]	0.98	1.151	1	1	[K].SKSPTLR.[R]	2xPhospho [S1; S3]; 1xTMTpro [K2]; 1xTMTpro [N-Term]	0.00107679	0.000716537	1	1	2	High	1	1556.81	99.8	101.9	106.1	92.2	27.34	11.95	10.33	13.92	106.5	107.6	128.9	158.6	108.8	94.3	102.9	54.5	112.4	108.7		109.3	113.8	114.2	100.6	78.8	117	98.6	108.3	111.8	88.2	122.5	116	117.1	119.7
A0A499FJY3	A0A499FJY3 [677-683]	A0A499FJY3 1xPhospho [S680]	0.98	1.016	1	1	[K].NSASAER.[D]	1xPhospho [S4]; 1xTMTpro [N-Term]	0.000232565	1.23483e-05	1	3	4	High	0	1118.52	97.2	99.2	102.6	101	31.98	32.23	21.29	32.05	105.8	109	104.3	93.2	120.8	99.5	120.6	23.9	142.4	108.8	105.6	86.5	103.5	126	118.1	31.8	116.7	94.1	106.4	122.3	105.9	115.5	118.9	54.1	124.5
H0Y2V6	H0Y2V6 [1129-1137]	H0Y2V6 1xPhospho [S1129]	0.98	0.963	1	1	[R].SDSEATISR.[S]	1xPhospho [S1]; 1xTMTpro [N-Term]	3.38609e-05	1.23483e-05	1	1	3	High	0	1349.63	95.3	97.2	101.8	105.7	24.98	21.63	10.75	12.74	132.8	95.3	119.4	88.9	128.8	101.4	98	53.4	101.8	101.6	129.1	107.4	111.7	90.5	80.9	59.1	105.9	96.6	110.9	90.5	107.2	88.2	111.3	120.5	110.7
O43719	O43719 [573-581]	O43719 1xPhospho [S579]	0.98	0.941	1	1	[K].DLDEEGSEK.[E]	1xPhospho [S7]; 1xTMTpro [K9]; 1xTMTpro [N-Term]	8.02835e-14	1.23483e-05	1	1	5	High	0	1709.81	105.2	107.3	90.9	96.6	20.1	16.92	11.98	30.4	135.6	94.4	126	72.8	113.8	130	103.8		128.9	112		116.1	148.4	127.8	104.2	86.2	108.7	95.6	98.8	85.6	114.1	97.8	109.2	80	129.5
Q5TB25	Q5TB25 [126-136]		0.98	0.887	1	0.813211	[R].DAEDDGEEEDD.[-]	1xTMTpro [N-Term]	1.2727e-12	1.23483e-05	1	6	2	High	0	1542.59	100	102	93.1	104.9	25.25	9.31	16.53	13.5	113.9	155.7	90.2	123.2	114	63.4	94.6	100.7	108.4	109.3		116	112.9	102.5	109.2	85.9	86.3	97.1	77.1	86	102.3	118.2	125.1	103.2	103.4
O95361	O95361 [54-73]	O95361 1xPhospho [S60]	0.98		0.928947		[R].ETEEQDSDSAEQGDPAGEGK.[E]	1xPhospho [S7]; 1xTMTpro [K20]; 1xTMTpro [N-Term]	3.95292e-15	1.23483e-05	1	2	2	High	0	2767.21	197.9	202.1			23.19	17.48			80.9	101.2	123	68.2	104.5	91.5	108.9	144.4	108.4	105		97.6	146.9	97	94.6	127.9
Q8IVT2	Q8IVT2 [672-679]	Q8IVT2 1xPhospho [S675]	0.979	1.061	1	1	[R].IYASEEDD.[-]	1xPhospho [S4]; 1xTMTpro [N-Term]	0.000962947	0.000240242	1	1	5	High	0	1325.55	95.3	97.4	106.7	100.6	12.24	21.18	9.91	16.87	104.3	102.6	91.9	94.7	85.1	125	97.1	92.2	100.2	91.4	71.9	109.5	96	100.4	91.4	146.5	102.2	93.9	119.1	91.8	118.5	108.8	115.9	106.2	126.9
E9PK91	E9PK91 [119-126]	E9PK91 2xPhospho [S122; S125]	0.979	1.029	1	1	[R].SVSSQRSR.[S]	2xPhospho [S4; S7]; 1xTMTpro [N-Term]	0.000200531	1.23483e-05	1	1	2	High	1	1370.61	103.1	105.3	97.2	94.4	21.87	19.26	13.39	15.9	109.4	136.8	78.1	121.7	88.1	138.1	102.8	83.2	84.3	133.3		108.4	81.1	114.1	93.6	126.9	123	95.5	104.8	110.6	94.9	106	85.1	82.8	105.4
Q8IVT2	Q8IVT2 [209-217]	Q8IVT2 1xPhospho [S]	0.979	1	1	1	[K].GAPHSSPAR.[G]	1xPhospho [S]; 1xTMTpro [N-Term]	0.000543787	1.23483e-05	1	1	4	High	0	1263.62	94.7	96.7	104.3	104.3	70.14	66.76	14.61	34.54	72.9	84.4	107.4	90.2	82.4	87.5	52.1	293.7	56	89.5		87.8	77.6	90.2	69.1	259.4	88.9	111.4	93.4	95.8	77.4	88.9	100	122.8	93.8
P62070	P62070 [178-191]	P62070 1xPhospho [S186]	0.979	0.79	1	0.225237	[K].FQEQECPPSPEPTR.[K]	1xCarbamidomethyl [C6]; 1xPhospho [S9]; 1xTMTpro [N-Term]	6.30512e-16	1.23483e-05	1	2	4	High	0	2085.93	102.2	104.4	85.4	108.1	13.25	18.98	22.23	20.54	110	109.7	91.1	119.3	120.2	94.5	132.8		120.2	159.1		109.6	111.9	112.4	124.3	84.7	106.5	103.4	81.7	107.8	129.9	69.9	76.6	76.6	97.8
A0A2R8Y4Z0	A0A2R8Y4Z0 [175-184]	A0A2R8Y4Z0 3xPhospho [S177; Y179; S]	0.979		0.641311		[R].SRSPYSPVLR.[R]	3xPhospho [S3; Y5; S]; 1xTMTpro [N-Term]	0.000962947	0.000716537	1	1	5	High	1	1705.74	197.9	202.1			15.09	17.17			105.1	83.1	98.1	90.5	108.1	112	128.8	85.4	108.7	103.7		95.3	97.7	142	102.9	138.6
Q9Y5B9	Q9Y5B9 [1006-1014]	Q9Y5B9 1xPhospho [S1013]	0.979		0.843903		[R].YEEEEEQSR.[S]	1xPhospho [S8]; 1xTMTpro [N-Term]	3.00586e-08	1.23483e-05	1	1	2	High	0	1582.66	197.8	202.2			15.22	20.06			134.6	124	128.3	92.2	111.3	104.5	105.3	87.7	120.9	104.6		110.6	75.6	113.5	116.7	70.2
Q9BRD0	Q9BRD0 [233-242]	Q9BRD0 2xPhospho [S]	0.979		1		[R].HGSSDISSPR.[R]	2xPhospho [S]; 1xTMTpro [N-Term]	2.96953e-07	1.23483e-05	1	1	4	High	0	1506.63	197.9	202.1			25.43	11.15			90.5	65.3	109.9	145.7	101.7	94.5	104.3	145.6	110.8	105.2		95.3	99.1	91.3	124.1	116.6
Q9H0D6	Q9H0D6 [495-510]	Q9H0D6 1xPhospho [S499]	0.979		1		[R].KAEDSDSEPEPEDNVR.[L]	1xPhospho [S5]; 1xTMTpro [K1]; 1xTMTpro [N-Term]	0.000464614	1.23483e-05	1	2	1	High	1	2505.16	197.9	202.1			16.26	13.31			142.1	91.6	90.7	121.5	96.7	110.1	98.5	113.5	109.3	106.4		94.1	106.2	117.8	80.4	121.1
Q9UQ35	Q9UQ35 [1670-1679]	Q9UQ35 2xPhospho [S1672; S1675]	0.978	1.144	1	0.783621	[R].RGSRSSPEPK.[T]	2xPhospho [S3; S6]; 1xTMTpro [K10]; 1xTMTpro [N-Term]	0.000962947	0.000716537	1	1	2	High	2	1868.93	102.6	104.9	102.7	89.8	12.09	23.85	12.17	20.45	107.5	130.3	116.6	103.1	86	106.7	107	98.2	100.4	116.1		67.1	89.3	109.2	113.1	149.3	102.8	103.4	110.7	96.1	119.9	123.7	114.7	84.2	94.2
[truncated: 4,885 more rows]
[truncated: 89 more columns]
